# Supplementary material for: Proximity-based labeling reveals DNA damage–induced phosphorylation of fused in sarcoma (FUS) causes distinct changes in the FUS protein interactome
Source: J Biol Chem. 2022 Jun 14;298(8):102135. doi: 10.1016/j.jbc.2022.102135 (PMC9372748; doi:10.1016/j.jbc.2022.102135)
Supplement: Supporting Table 1 APEX2FUS proteomics dataset [file mmc1.xlsx]

## Sheet: Legend
	Supplemental Table 1: Proteins identified by MaxQuant following SAINT filtering
	MaxQuant Search Parameters:
	- Release version of MaxQuant - 1.6.7.0
	- Release version/date of sequence database searched - Uniprot_HUMAN_042015
	- Specificity of all proteases used to generate peptides – Trypsin
	- Number of missed and/or non-specific cleavages permitted - 2
	- List of all fixed modifications (including residue specificity) considered – Carbamidomethyl (C)
	- List of all variable modifications (including residue specificity) considered - Oxidation (M);Acetyl (Protein N-term);Deamidation (NQ)
	- Mass tolerance for precursor ions – 20 ppm
	- Mass tolerance for fragment ions – 0.05 Da
	- Estimation of false discovery rate (FDR) and how calculated (for large datasets) – PSM/Protein FDR = 1% (Based on target-decoy search; MaxQuant automatically generates reverse/decoy database)
	Sample explanation:
	Full sample name	Abbreviation
	Control	ctl
	APEX2-FUS wild-type	fus
	APEX2-FUS P525L	mut
	APEX2-FUS Phospho mimetic (PM)	PM

## Sheet: MaxQuant MS output
Protein IDs	Majority protein IDs	Peptide counts (all)	Peptide counts (razor+unique)	Peptide counts (unique)	Protein names	Gene names	Fasta headers	Number of proteins	Peptides	Razor + unique peptides	Unique peptides	Peptides ctl_01	Peptides ctl_02	Peptides ctl_03	Peptides ctl_04	Peptides fus_01	Peptides fus_02	Peptides fus_03	Peptides fus_04	Peptides mut_01	Peptides mut_02	Peptides mut_03	Peptides mut_04	Peptides pm_01	Peptides pm_02	Peptides pm_03	Peptides pm_04	Razor + unique peptides ctl_01	Razor + unique peptides ctl_02	Razor + unique peptides ctl_03	Razor + unique peptides ctl_04	Razor + unique peptides fus_01	Razor + unique peptides fus_02	Razor + unique peptides fus_03	Razor + unique peptides fus_04	Razor + unique peptides mut_01	Razor + unique peptides mut_02	Razor + unique peptides mut_03	Razor + unique peptides mut_04	Razor + unique peptides pm_01	Razor + unique peptides pm_02	Razor + unique peptides pm_03	Razor + unique peptides pm_04	Unique peptides ctl_01	Unique peptides ctl_02	Unique peptides ctl_03	Unique peptides ctl_04	Unique peptides fus_01	Unique peptides fus_02
Q5VT66;Q5VT66-2;H7BYZ9;Q5VT66-3;X6RIL1;F6V6Z1;H0YDX4;Q969Z3-2;Q969Z3	Q5VT66;Q5VT66-2;H7BYZ9;Q5VT66-3	6;6;4;4;2;1;1;1;1	6;6;4;4;2;1;1;1;1	6;6;4;4;2;1;1;1;1	Mitochondrial amidoxime-reducing component 1	2020-03-01	sp|Q5VT66|MARC1_HUMAN Mitochondrial amidoxime-reducing component 1 OS=Homo sapiens GN=MARC1 PE=1 SV=1;sp|Q5VT66-2|MARC1_HUMAN Isoform 2 of Mitochondrial amidoxime-reducing component 1 OS=Homo sapiens GN=MARC1;tr|H7BYZ9|H7BYZ9_HUMAN Mitochondrial amidoxime-	9	6	6	6	0	0	0	0	4	4	4	3	3	5	3	5	4	5	3	3	0	0	0	0	4	4	4	3	3	5	3	5	4	5	3	3	0	0	0	0	4	4
Q9NX47	Q9NX47	1	1	1	E3 ubiquitin-protein ligase MARCH5	2020-03-05	sp|Q9NX47|MARH5_HUMAN E3 ubiquitin-protein ligase MARCH5 OS=Homo sapiens GN=MARCH5 PE=1 SV=1	1	1	1	1	0	0	0	0	0	0	0	0	0	0	1	1	0	0	1	1	0	0	0	0	0	0	0	0	0	0	1	1	0	0	1	1	0	0	0	0	0	0
J3KNL2;Q8WYJ6	J3KNL2;Q8WYJ6	1;1	1;1	1;1	Septin-1	2020-09-01	tr|J3KNL2|J3KNL2_HUMAN Septin-1 OS=Homo sapiens GN=SEPT1 PE=1 SV=2;sp|Q8WYJ6|SEPT1_HUMAN Septin-1 OS=Homo sapiens GN=SEPT1 PE=1 SV=2	2	1	1	1	0	0	0	0	1	1	1	1	0	1	1	1	0	0	1	0	0	0	0	0	1	1	1	1	0	1	1	1	0	0	1	0	0	0	0	0	1	1
Q15019-2;Q15019-3;Q15019;B5MCX3;H7C2Y0;C9J2Q4;C9J938;C9JB25;H7C310;A0A0A6YYT9;C9JFT1;C9IZU3;C9IY94;C9JZI2;B5MD47;F8WB65;C9JQJ4	Q15019-2;Q15019-3;Q15019;B5MCX3;H7C2Y0;C9J2Q4	5;5;5;5;4;3;1;1;1;1;1;1;1;1;1;1;1	5;5;5;5;4;3;1;1;1;1;1;1;1;1;1;1;1	5;5;5;5;4;3;1;1;1;1;1;1;1;1;1;1;1	Septin-2	2020-09-02	sp|Q15019-2|SEPT2_HUMAN Isoform 2 of Septin-2 OS=Homo sapiens GN=SEPT2;sp|Q15019-3|SEPT2_HUMAN Isoform 3 of Septin-2 OS=Homo sapiens GN=SEPT2;sp|Q15019|SEPT2_HUMAN Septin-2 OS=Homo sapiens GN=SEPT2 PE=1 SV=1;tr|B5MCX3|B5MCX3_HUMAN Septin-2 OS=Homo sapiens	17	5	5	5	0	0	0	0	2	3	2	1	4	2	2	4	4	2	3	3	0	0	0	0	2	3	2	1	4	2	2	4	4	2	3	3	0	0	0	0	2	3
E7ES33;E7EPK1;Q16181-2;Q16181;G3V1Q4;H0Y3Y4;Q5JXL7;Q6ZU15	E7ES33;E7EPK1;Q16181-2;Q16181;G3V1Q4;H0Y3Y4	11;11;11;11;10;7;4;1	11;11;11;11;10;7;4;1	11;11;11;11;10;7;4;1	Septin-7	2020-09-07	tr|E7ES33|E7ES33_HUMAN Septin-7 OS=Homo sapiens GN=SEPT7 PE=1 SV=3;tr|E7EPK1|E7EPK1_HUMAN Septin-7 OS=Homo sapiens GN=SEPT7 PE=1 SV=2;sp|Q16181-2|SEPT7_HUMAN Isoform 2 of Septin-7 OS=Homo sapiens GN=SEPT7;sp|Q16181|SEPT7_HUMAN Septin-7 OS=Homo sapiens GN=S	8	11	11	11	1	0	0	0	1	4	3	3	7	7	7	8	5	7	6	7	1	0	0	0	1	4	3	3	7	7	7	8	5	7	6	7	1	0	0	0	1	4
Q9UHD8;Q9UHD8-5;Q9UHD8-2;Q9UHD8-7;Q9UHD8-3;Q9UHD8-8;Q9UHD8-9;Q9UHD8-4;K7EL40;K7EK18;K7EQD7;K7EIR4;K7ER14;K7EIE4;K7ERG1;K7ELJ9;K7EJZ2;K7EJ51;K7ER52;K7EN52;K7EKN4;K7ENQ5	Q9UHD8;Q9UHD8-5;Q9UHD8-2;Q9UHD8-7;Q9UHD8-3;Q9UHD8-8;Q9UHD8-9;Q9UHD8-4;K7EL40;K7EK18	4;4;4;4;4;3;3;3;2;2;1;1;1;1;1;1;1;1;1;1;1;1	4;4;4;4;4;3;3;3;2;2;1;1;1;1;1;1;1;1;1;1;1;1	4;4;4;4;4;3;3;3;2;2;1;1;1;1;1;1;1;1;1;1;1;1	Septin-9	2020-09-09	sp|Q9UHD8|SEPT9_HUMAN Septin-9 OS=Homo sapiens GN=SEPT9 PE=1 SV=2;sp|Q9UHD8-5|SEPT9_HUMAN Isoform 5 of Septin-9 OS=Homo sapiens GN=SEPT9;sp|Q9UHD8-2|SEPT9_HUMAN Isoform 2 of Septin-9 OS=Homo sapiens GN=SEPT9;sp|Q9UHD8-7|SEPT9_HUMAN Isoform 7 of Septin-9 OS	22	4	4	4	1	0	0	0	2	2	2	1	1	2	2	3	0	2	3	1	1	0	0	0	2	2	2	1	1	2	2	3	0	2	3	1	1	0	0	0	2	2
Q9NRG9;F8VZ44;Q9NRG9-2;H3BU82;F8VUB6	Q9NRG9;F8VZ44;Q9NRG9-2;H3BU82	11;10;9;7;2	11;10;9;7;2	11;10;9;7;2	Aladin	AAAS	sp|Q9NRG9|AAAS_HUMAN Aladin OS=Homo sapiens GN=AAAS PE=1 SV=1;tr|F8VZ44|F8VZ44_HUMAN Aladin OS=Homo sapiens GN=AAAS PE=1 SV=1;sp|Q9NRG9-2|AAAS_HUMAN Isoform 2 of Aladin OS=Homo sapiens GN=AAAS;tr|H3BU82|H3BU82_HUMAN Aladin (Fragment) OS=Homo sapiens GN=AAA	5	11	11	11	0	0	0	0	4	4	6	7	7	6	6	4	7	7	7	6	0	0	0	0	4	4	6	7	7	6	6	4	7	7	7	6	0	0	0	0	4	4
A0A087WUK0;Q2M2I8-2;Q2M2I8;E9PG46;A0A096LP60;K4DI97	A0A087WUK0;Q2M2I8-2;Q2M2I8;E9PG46	13;13;13;11;1;1	13;13;13;11;1;1	11;11;11;10;0;0	AP2-associated protein kinase 1	AAK1	tr|A0A087WUK0|A0A087WUK0_HUMAN AP2-associated protein kinase 1 OS=Homo sapiens GN=AAK1 PE=1 SV=1;sp|Q2M2I8-2|AAK1_HUMAN Isoform 2 of AP2-associated protein kinase 1 OS=Homo sapiens GN=AAK1;sp|Q2M2I8|AAK1_HUMAN AP2-associated protein kinase 1 OS=Homo sapien	6	13	13	11	0	1	0	0	3	3	3	3	9	5	8	10	4	5	3	5	0	1	0	0	3	3	3	3	9	5	8	10	4	5	3	5	0	1	0	0	2	3
A0A096LP25;A0A096LNZ0;Q6ZSR9	A0A096LP25;A0A096LNZ0;Q6ZSR9	8;6;6	7;5;6	7;5;6	Uncharacterized protein FLJ45252	AAK1	tr|A0A096LP25|A0A096LP25_HUMAN AP2-associated protein kinase 1 (Fragment) OS=Homo sapiens GN=AAK1 PE=1 SV=1;tr|A0A096LNZ0|A0A096LNZ0_HUMAN AP2-associated protein kinase 1 (Fragment) OS=Homo sapiens GN=AAK1 PE=1 SV=2;sp|Q6ZSR9|YJ005_HUMAN Uncharacterized pr	3	8	7	7	0	0	0	0	2	3	2	1	5	4	7	6	3	3	3	4	0	0	0	0	1	3	1	1	4	4	6	5	3	3	3	4	0	0	0	0	1	3
A2A2Q9;Q9Y312	A2A2Q9;Q9Y312	2;2	2;2	2;2	Protein AAR2 homolog	AAR2	tr|A2A2Q9|A2A2Q9_HUMAN Protein AAR2 homolog OS=Homo sapiens GN=AAR2 PE=1 SV=1;sp|Q9Y312|AAR2_HUMAN Protein AAR2 homolog OS=Homo sapiens GN=AAR2 PE=1 SV=2	2	2	2	2	0	0	0	0	0	2	2	1	1	1	2	1	1	2	2	2	0	0	0	0	0	2	2	1	1	1	2	1	1	2	2	2	0	0	0	0	0	2
P49588;P49588-2;H3BPK7	P49588;P49588-2	42;41;15	42;41;15	42;41;15	Alanine--tRNA ligase, cytoplasmic	AARS	sp|P49588|SYAC_HUMAN Alanine--tRNA ligase, cytoplasmic OS=Homo sapiens GN=AARS PE=1 SV=2;sp|P49588-2|SYAC_HUMAN Isoform 2 of Alanine--tRNA ligase, cytoplasmic OS=Homo sapiens GN=AARS	3	42	42	42	1	1	2	0	32	30	31	24	28	33	38	39	32	30	31	30	1	1	2	0	32	30	31	24	28	33	38	39	32	30	31	30	1	1	2	0	32	30
Q5JTZ9	Q5JTZ9	4	4	4	Alanine--tRNA ligase, mitochondrial	AARS2	sp|Q5JTZ9|SYAM_HUMAN Alanine--tRNA ligase, mitochondrial OS=Homo sapiens GN=AARS2 PE=1 SV=1	1	4	4	4	1	0	0	0	0	1	0	1	0	2	2	3	0	1	0	2	1	0	0	0	0	1	0	1	0	2	2	3	0	1	0	2	1	0	0	0	0	1
Q9NRN7;E9PLW6;Q9NRN7-2;E9PNF3	Q9NRN7;E9PLW6	11;7;4;3	11;7;4;3	11;7;4;3	L-aminoadipate-semialdehyde dehydrogenase-phosphopantetheinyl transferase	AASDHPPT	sp|Q9NRN7|ADPPT_HUMAN L-aminoadipate-semialdehyde dehydrogenase-phosphopantetheinyl transferase OS=Homo sapiens GN=AASDHPPT PE=1 SV=2;tr|E9PLW6|E9PLW6_HUMAN L-aminoadipate-semialdehyde dehydrogenase-phosphopantetheinyl transferase (Fragment) OS=Homo sapien	4	11	11	11	0	0	0	0	10	11	11	8	6	7	11	11	10	9	8	10	0	0	0	0	10	11	11	8	6	7	11	11	10	9	8	10	0	0	0	0	10	11
Q9NY61;A0A087WWS8;A0A087WTH8	Q9NY61;A0A087WWS8	8;4;1	8;4;1	8;4;1	Protein AATF	AATF	sp|Q9NY61|AATF_HUMAN Protein AATF OS=Homo sapiens GN=AATF PE=1 SV=1;tr|A0A087WWS8|A0A087WWS8_HUMAN Protein AATF (Fragment) OS=Homo sapiens GN=AATF PE=1 SV=1	3	8	8	8	0	0	0	0	7	6	6	5	0	1	2	1	5	5	4	5	0	0	0	0	7	6	6	5	0	1	2	1	5	5	4	5	0	0	0	0	7	6
Q4W5N1	Q4W5N1	1	1	1	Putative ATP-binding cassette sub-family A member 11	ABCA11P	sp|Q4W5N1|ABCAB_HUMAN Putative ATP-binding cassette sub-family A member 11 OS=Homo sapiens GN=ABCA11P PE=1 SV=1	1	1	1	1	0	0	0	0	1	1	1	1	1	1	1	1	1	1	1	1	0	0	0	0	1	1	1	1	1	1	1	1	1	1	1	1	0	0	0	0	1	1
F6TT59;P78363	F6TT59;P78363	2;2	2;2	2;2	Retinal-specific ATP-binding cassette transporter	ABCA4	tr|F6TT59|F6TT59_HUMAN Retinal-specific ATP-binding cassette transporter OS=Homo sapiens GN=ABCA4 PE=1 SV=1;sp|P78363|ABCA4_HUMAN Retinal-specific ATP-binding cassette transporter OS=Homo sapiens GN=ABCA4 PE=1 SV=3	2	2	2	2	0	0	0	1	2	2	2	2	2	1	1	1	2	1	2	1	0	0	0	1	2	2	2	2	2	1	1	1	2	1	2	1	0	0	0	1	2	2
B4DGL8;A0A087WW65;O75027-3;O75027;O75027-2	B4DGL8;A0A087WW65;O75027-3;O75027;O75027-2	1;1;1;1;1	1;1;1;1;1	1;1;1;1;1	ATP-binding cassette sub-family B member 7, mitochondrial	ABCB7	tr|B4DGL8|B4DGL8_HUMAN ATP-binding cassette sub-family B member 7, mitochondrial (Fragment) OS=Homo sapiens GN=ABCB7 PE=1 SV=1;tr|A0A087WW65|A0A087WW65_HUMAN ATP-binding cassette sub-family B member 7, mitochondrial OS=Homo sapiens GN=ABCB7 PE=1 SV=1;sp|O7	5	1	1	1	0	0	0	0	1	1	1	0	0	1	1	1	1	1	1	1	0	0	0	0	1	1	1	0	0	1	1	1	1	1	1	1	0	0	0	0	1	1
P33897;H0Y7L9	P33897	5;2	5;2	5;2	ATP-binding cassette sub-family D member 1	ABCD1	sp|P33897|ABCD1_HUMAN ATP-binding cassette sub-family D member 1 OS=Homo sapiens GN=ABCD1 PE=1 SV=2	2	5	5	5	0	0	0	0	1	0	1	2	2	2	1	1	3	2	3	2	0	0	0	0	1	0	1	2	2	2	1	1	3	2	3	2	0	0	0	0	1	0
P28288;P28288-2;P28288-3	P28288;P28288-2	12;10;1	12;10;1	12;10;1	ATP-binding cassette sub-family D member 3	ABCD3	sp|P28288|ABCD3_HUMAN ATP-binding cassette sub-family D member 3 OS=Homo sapiens GN=ABCD3 PE=1 SV=1;sp|P28288-2|ABCD3_HUMAN Isoform 2 of ATP-binding cassette sub-family D member 3 OS=Homo sapiens GN=ABCD3	3	12	12	12	0	0	0	0	6	7	6	2	9	9	10	10	6	5	5	7	0	0	0	0	6	7	6	2	9	9	10	10	6	5	5	7	0	0	0	0	6	7
P61221;D6R9I9;D6RGF4;H0Y990	P61221;D6R9I9	27;20;13;8	27;20;13;8	27;20;13;8	ATP-binding cassette sub-family E member 1	ABCE1	sp|P61221|ABCE1_HUMAN ATP-binding cassette sub-family E member 1 OS=Homo sapiens GN=ABCE1 PE=1 SV=1;tr|D6R9I9|D6R9I9_HUMAN ATP-binding cassette sub-family E member 1 OS=Homo sapiens GN=ABCE1 PE=1 SV=1	4	27	27	27	1	0	0	1	19	20	18	19	20	24	23	23	20	19	20	22	1	0	0	1	19	20	18	19	20	24	23	23	20	19	20	22	1	0	0	1	19	20
Q8NE71;Q8NE71-2;H0YGW7;Q5STZ8;F5GYK6	Q8NE71;Q8NE71-2;H0YGW7	31;30;26;8;1	31;30;26;8;1	31;30;26;8;1	ATP-binding cassette sub-family F member 1	ABCF1	sp|Q8NE71|ABCF1_HUMAN ATP-binding cassette sub-family F member 1 OS=Homo sapiens GN=ABCF1 PE=1 SV=2;sp|Q8NE71-2|ABCF1_HUMAN Isoform 2 of ATP-binding cassette sub-family F member 1 OS=Homo sapiens GN=ABCF1;tr|H0YGW7|H0YGW7_HUMAN ATP-binding cassette sub-fam	5	31	31	31	4	1	2	3	21	21	24	20	20	24	21	27	21	24	26	26	4	1	2	3	21	21	24	20	20	24	21	27	21	24	26	26	4	1	2	3	21	21
Q9UG63;Q9UG63-2;C9JHK9;C9JZV3	Q9UG63;Q9UG63-2;C9JHK9;C9JZV3	29;29;16;16	29;29;16;16	29;29;16;16	ATP-binding cassette sub-family F member 2	ABCF2	sp|Q9UG63|ABCF2_HUMAN ATP-binding cassette sub-family F member 2 OS=Homo sapiens GN=ABCF2 PE=1 SV=2;sp|Q9UG63-2|ABCF2_HUMAN Isoform 2 of ATP-binding cassette sub-family F member 2 OS=Homo sapiens GN=ABCF2;tr|C9JHK9|C9JHK9_HUMAN ATP-binding cassette sub-fam	4	29	29	29	1	0	0	1	22	23	23	22	24	27	26	27	21	20	22	23	1	0	0	1	22	23	23	22	24	27	26	27	21	20	22	23	1	0	0	1	22	23
Q9NUQ8;Q9NUQ8-2;F8WCU6	Q9NUQ8;Q9NUQ8-2	6;5;1	6;5;1	6;5;1	ATP-binding cassette sub-family F member 3	ABCF3	sp|Q9NUQ8|ABCF3_HUMAN ATP-binding cassette sub-family F member 3 OS=Homo sapiens GN=ABCF3 PE=1 SV=2;sp|Q9NUQ8-2|ABCF3_HUMAN Isoform 2 of ATP-binding cassette sub-family F member 3 OS=Homo sapiens GN=ABCF3	3	6	6	6	0	0	0	0	4	1	1	2	3	5	4	5	4	4	4	4	0	0	0	0	4	1	1	2	3	5	4	5	4	4	4	4	0	0	0	0	4	1
B6VEX4;A0A0A0MRT6;Q8IZP0-10;Q8IZP0-8;Q8IZP0-7;Q8IZP0-2;Q8IZP0-4;Q8IZP0-3;Q8IZP0-5;Q8IZP0-6;Q8IZP0-9;Q8IZP0;Q8IZP0-12;Q8IZP0-11;H0Y6B5	B6VEX4;A0A0A0MRT6;Q8IZP0-10;Q8IZP0-8;Q8IZP0-7;Q8IZP0-2;Q8IZP0-4;Q8IZP0-3;Q8IZP0-5;Q8IZP0-6;Q8IZP0-9;Q8IZP0;Q8IZP0-12;Q8IZP0-11	12;12;12;12;12;12;12;12;12;12;12;12;11;6;1	12;12;12;12;12;12;12;12;12;12;12;12;11;6;1	8;8;8;8;8;8;8;8;8;8;8;8;7;5;0	Abl interactor 1	ABI1	tr|B6VEX4|B6VEX4_HUMAN Abl interactor 1 OS=Homo sapiens GN=ABI1 PE=1 SV=1;tr|A0A0A0MRT6|A0A0A0MRT6_HUMAN Abl interactor 1 OS=Homo sapiens GN=ABI1 PE=1 SV=1;sp|Q8IZP0-10|ABI1_HUMAN Isoform 10 of Abl interactor 1 OS=Homo sapiens GN=ABI1;sp|Q8IZP0-8|ABI1_HUMA	15	12	12	8	0	0	0	0	5	5	3	4	9	9	9	10	6	5	4	5	0	0	0	0	5	5	3	4	9	9	9	10	6	5	4	5	0	0	0	0	3	3
F8WAL6;Q9NYB9;Q9NYB9-4;Q9NYB9-2;A0A0C4DG21;E7EP65;E7EW77;E9PEZ7;Q9NYB9-3;B7Z836;F8WEB9;F8WAQ3;F8WBL5;H7C3Q7;F8WAU3;F8WAZ8;F8WCD7;E7EUA1	F8WAL6;Q9NYB9;Q9NYB9-4;Q9NYB9-2;A0A0C4DG21;E7EP65;E7EW77;E9PEZ7;Q9NYB9-3;B7Z836	7;7;7;7;7;7;7;7;4;4;2;2;2;1;1;1;1;1	3;3;3;3;3;3;3;3;1;1;2;2;2;1;1;1;1;1	3;3;3;3;3;3;3;3;1;1;2;2;2;1;1;1;1;1	Abl interactor 2	ABI2	tr|F8WAL6|F8WAL6_HUMAN Abl interactor 2 OS=Homo sapiens GN=ABI2 PE=1 SV=2;sp|Q9NYB9|ABI2_HUMAN Abl interactor 2 OS=Homo sapiens GN=ABI2 PE=1 SV=1;sp|Q9NYB9-4|ABI2_HUMAN Isoform 4 of Abl interactor 2 OS=Homo sapiens GN=ABI2;sp|Q9NYB9-2|ABI2_HUMAN Isoform 2	18	7	3	3	0	0	0	0	2	3	0	3	4	6	6	6	3	3	3	3	0	0	0	0	0	1	0	0	1	2	2	2	1	1	1	1	0	0	0	0	0	1
P00519;P00519-2	P00519;P00519-2	4;4	2;2	2;2	Tyrosine-protein kinase ABL1	ABL1	sp|P00519|ABL1_HUMAN Tyrosine-protein kinase ABL1 OS=Homo sapiens GN=ABL1 PE=1 SV=4;sp|P00519-2|ABL1_HUMAN Isoform IB of Tyrosine-protein kinase ABL1 OS=Homo sapiens GN=ABL1	2	4	2	2	1	0	0	0	2	1	1	2	2	2	3	3	2	2	1	2	1	0	0	0	1	0	0	1	1	1	1	1	1	1	1	1	1	0	0	0	1	0
P42684-7;P42684-5;P42684-6;P42684;P42684-4;P42684-10;P42684-2;P42684-3;P42684-8	P42684-7;P42684-5;P42684-6;P42684;P42684-4;P42684-10;P42684-2;P42684-3	12;12;12;12;11;11;11;11;4	12;12;12;12;11;11;11;11;4	10;10;10;10;9;9;9;9;2	Abelson tyrosine-protein kinase 2	ABL2	sp|P42684-7|ABL2_HUMAN Isoform 7 of Abelson tyrosine-protein kinase 2 OS=Homo sapiens GN=ABL2;sp|P42684-5|ABL2_HUMAN Isoform 5 of Abelson tyrosine-protein kinase 2 OS=Homo sapiens GN=ABL2;sp|P42684-6|ABL2_HUMAN Isoform 6 of Abelson tyrosine-protein kinase	9	12	12	10	1	0	0	0	4	5	3	4	5	6	9	8	6	3	4	6	1	0	0	0	4	5	3	4	5	6	9	8	6	3	4	6	1	0	0	0	3	4
J3QSX6;F8W8M4;A0A0A0MRL6;O14639-4;O14639-3;O14639-5;O14639-2;O14639-6;O14639;H0Y3K7;H0Y7N6;F6XFR5	J3QSX6;F8W8M4;A0A0A0MRL6;O14639-4;O14639-3;O14639-5;O14639-2;O14639-6;O14639;H0Y3K7	4;4;4;4;4;4;4;4;4;3;1;1	4;4;4;4;4;4;4;4;4;3;1;1	4;4;4;4;4;4;4;4;4;3;1;1	Actin-binding LIM protein 1	ABLIM1	tr|J3QSX6|J3QSX6_HUMAN Actin-binding LIM protein 1 OS=Homo sapiens GN=ABLIM1 PE=1 SV=2;tr|F8W8M4|F8W8M4_HUMAN Actin-binding LIM protein 1 OS=Homo sapiens GN=ABLIM1 PE=1 SV=1;tr|A0A0A0MRL6|A0A0A0MRL6_HUMAN Actin-binding LIM protein 1 OS=Homo sapiens GN=ABLI	12	4	4	4	0	0	0	0	1	0	1	0	3	4	2	3	1	0	2	0	0	0	0	0	1	0	1	0	3	4	2	3	1	0	2	0	0	0	0	0	1	0
Q5SZC9;Q9P1F3	Q5SZC9;Q9P1F3	1;1	1;1	1;1	Costars family protein ABRACL	ABRACL	tr|Q5SZC9|Q5SZC9_HUMAN Costars family protein ABRACL OS=Homo sapiens GN=ABRACL PE=1 SV=1;sp|Q9P1F3|ABRAL_HUMAN Costars family protein ABRACL OS=Homo sapiens GN=ABRACL PE=1 SV=1	2	1	1	1	0	0	0	0	1	1	0	1	0	0	0	0	1	1	1	1	0	0	0	0	1	1	0	1	0	0	0	0	1	1	1	1	0	0	0	0	1	1
C9JDE9;P09110-2;P09110;B4DVF4;H0Y4D4;H7C131	C9JDE9;P09110-2;P09110;B4DVF4;H0Y4D4;H7C131	2;2;2;1;1;1	2;2;2;1;1;1	2;2;2;1;1;1	3-ketoacyl-CoA thiolase, peroxisomal	ACAA1	tr|C9JDE9|C9JDE9_HUMAN 3-ketoacyl-CoA thiolase, peroxisomal OS=Homo sapiens GN=ACAA1 PE=1 SV=1;sp|P09110-2|THIK_HUMAN Isoform 2 of 3-ketoacyl-CoA thiolase, peroxisomal OS=Homo sapiens GN=ACAA1;sp|P09110|THIK_HUMAN 3-ketoacyl-CoA thiolase, peroxisomal OS=Ho	6	2	2	2	0	0	0	0	0	0	0	2	0	0	0	0	0	0	0	0	0	0	0	0	0	0	0	2	0	0	0	0	0	0	0	0	0	0	0	0	0	0
Q13085;Q13085-4;Q13085-2;Q59FY4;A0A0C4DGT1;A0A087WWN5;A0A087X2F8;A0A087X126;A0A087WYK6;S4R3S7;A0A087WYS8	Q13085;Q13085-4;Q13085-2	180;179;175;89;10;4;4;4;4;4;2	180;179;175;89;10;4;4;4;4;4;2	6;5;1;0;6;0;4;4;4;0;0	Acetyl-CoA carboxylase 1;Biotin carboxylase	ACACA	sp|Q13085|ACACA_HUMAN Acetyl-CoA carboxylase 1 OS=Homo sapiens GN=ACACA PE=1 SV=2;sp|Q13085-4|ACACA_HUMAN Isoform 4 of Acetyl-CoA carboxylase 1 OS=Homo sapiens GN=ACACA;sp|Q13085-2|ACACA_HUMAN Isoform 2 of Acetyl-CoA carboxylase 1 OS=Homo sapiens GN=ACACA	11	180	180	6	159	148	136	151	130	125	128	125	128	133	129	137	122	122	124	129	159	148	136	151	130	125	128	125	128	133	129	137	122	122	124	129	6	5	5	4	4	4
Q13085-3;A0A087X0W4;A0A087WVR6	Q13085-3	175;9;5	1;1;1	1;1;1	Acetyl-CoA carboxylase 1;Biotin carboxylase	ACACA	sp|Q13085-3|ACACA_HUMAN Isoform 3 of Acetyl-CoA carboxylase 1 OS=Homo sapiens GN=ACACA	3	175	1	1	154	144	132	148	126	121	123	122	125	129	125	133	117	119	120	125	1	1	1	1	0	0	0	0	0	0	0	0	0	0	0	0	1	1	1	1	0	0
O00763-3;O00763;O00763-2;F8W8T8;H0YGH5;A0A087WUA1	O00763-3;O00763;O00763-2	58;58;57;28;28;3	40;40;39;23;23;3	40;40;39;23;23;3	Acetyl-CoA carboxylase 2;Biotin carboxylase	ACACB	sp|O00763-3|ACACB_HUMAN Isoform 3 of Acetyl-CoA carboxylase 2 OS=Homo sapiens GN=ACACB;sp|O00763|ACACB_HUMAN Acetyl-CoA carboxylase 2 OS=Homo sapiens GN=ACACB PE=1 SV=3;sp|O00763-2|ACACB_HUMAN Isoform 2 of Acetyl-CoA carboxylase 2 OS=Homo sapiens GN=ACACB	6	58	40	40	47	37	29	39	18	17	17	17	15	18	14	14	14	13	13	17	29	20	18	23	3	1	2	3	2	3	1	1	2	1	1	4	29	20	18	23	3	1
A0A087X1H5;Q15057;H7C3K3;H7C3Q8	A0A087X1H5;Q15057;H7C3K3	4;4;2;1	4;4;2;1	4;4;2;1	Arf-GAP with coiled-coil, ANK repeat and PH domain-containing protein 2	ACAP2	tr|A0A087X1H5|A0A087X1H5_HUMAN Arf-GAP with coiled-coil, ANK repeat and PH domain-containing protein 2 OS=Homo sapiens GN=ACAP2 PE=1 SV=1;sp|Q15057|ACAP2_HUMAN Arf-GAP with coiled-coil, ANK repeat and PH domain-containing protein 2 OS=Homo sapiens GN=ACAP2	4	4	4	4	0	0	0	0	1	2	3	0	3	3	3	3	2	2	2	2	0	0	0	0	1	2	3	0	3	3	3	3	2	2	2	2	0	0	0	0	1	2
P24752;P24752-2;H0YEL7;E9PRQ6;E9PKF3	P24752	8;3;2;2;1	8;3;2;2;1	8;3;2;2;1	Acetyl-CoA acetyltransferase, mitochondrial	ACAT1	sp|P24752|THIL_HUMAN Acetyl-CoA acetyltransferase, mitochondrial OS=Homo sapiens GN=ACAT1 PE=1 SV=1	5	8	8	8	3	0	0	0	6	7	7	7	5	7	6	6	6	7	6	6	3	0	0	0	6	7	7	7	5	7	6	6	6	7	6	6	3	0	0	0	6	7
Q9BWD1;Q9BWD1-2	Q9BWD1;Q9BWD1-2	14;13	14;13	14;13	Acetyl-CoA acetyltransferase, cytosolic	ACAT2	sp|Q9BWD1|THIC_HUMAN Acetyl-CoA acetyltransferase, cytosolic OS=Homo sapiens GN=ACAT2 PE=1 SV=2;sp|Q9BWD1-2|THIC_HUMAN Isoform 2 of Acetyl-CoA acetyltransferase, cytosolic OS=Homo sapiens GN=ACAT2	2	14	14	14	1	0	0	1	10	8	8	10	7	8	10	11	7	9	9	7	1	0	0	1	10	8	8	10	7	8	10	11	7	9	9	7	1	0	0	1	10	8
Q9H3P7	Q9H3P7	12	12	12	Golgi resident protein GCP60	ACBD3	sp|Q9H3P7|GCP60_HUMAN Golgi resident protein GCP60 OS=Homo sapiens GN=ACBD3 PE=1 SV=4	1	12	12	12	0	0	0	0	8	7	7	5	9	9	9	8	6	6	6	6	0	0	0	0	8	7	7	5	9	9	9	8	6	6	6	6	0	0	0	0	8	7
Q9BR61	Q9BR61	2	2	2	Acyl-CoA-binding domain-containing protein 6	ACBD6	sp|Q9BR61|ACBD6_HUMAN Acyl-CoA-binding domain-containing protein 6 OS=Homo sapiens GN=ACBD6 PE=1 SV=1	1	2	2	2	0	0	0	0	2	2	2	0	1	1	2	2	2	1	2	2	0	0	0	0	2	2	2	0	1	1	2	2	2	1	2	2	0	0	0	0	2	2
R4GNJ5;A0A0C4DGT6;Q96AP0-2;Q96AP0	R4GNJ5;A0A0C4DGT6;Q96AP0-2;Q96AP0	1;1;1;1	1;1;1;1	1;1;1;1	Adrenocortical dysplasia protein homolog	ACD	tr|R4GNJ5|R4GNJ5_HUMAN Adrenocortical dysplasia protein homolog OS=Homo sapiens GN=ACD PE=1 SV=2;tr|A0A0C4DGT6|A0A0C4DGT6_HUMAN Adrenocortical dysplasia protein homolog OS=Homo sapiens GN=ACD PE=4 SV=1;sp|Q96AP0-2|ACD_HUMAN Isoform 2 of Adrenocortical dysp	4	1	1	1	0	0	0	0	1	1	1	0	0	1	1	1	1	1	1	1	0	0	0	0	1	1	1	0	0	1	1	1	1	1	1	1	0	0	0	0	1	1
E7EQT4;Q9UKV3;Q9UKV3-5;Q9UKV3-3;Q9UKV3-2;G3V3B0;G3V3T3;A0A087WYN3	E7EQT4;Q9UKV3;Q9UKV3-5;Q9UKV3-3;Q9UKV3-2	44;43;42;22;22;21;6;2	44;43;42;22;22;21;6;2	2;1;1;0;0;0;0;0	Apoptotic chromatin condensation inducer in the nucleus	ACIN1	tr|E7EQT4|E7EQT4_HUMAN Apoptotic chromatin condensation inducer in the nucleus OS=Homo sapiens GN=ACIN1 PE=1 SV=2;sp|Q9UKV3|ACINU_HUMAN Apoptotic chromatin condensation inducer in the nucleus OS=Homo sapiens GN=ACIN1 PE=1 SV=2;sp|Q9UKV3-5|ACINU_HUMAN Isofo	8	44	44	2	0	0	1	0	40	39	40	34	21	28	29	31	41	40	37	38	0	0	1	0	40	39	40	34	21	28	29	31	41	40	37	38	0	0	1	0	2	2
S4R3H4	S4R3H4	43	1	1		ACIN1	tr|S4R3H4|S4R3H4_HUMAN Apoptotic chromatin condensation inducer in the nucleus OS=Homo sapiens GN=ACIN1 PE=1 SV=1	1	43	1	1	0	0	0	0	39	38	39	34	21	27	29	31	40	40	37	37	0	0	0	0	1	1	1	1	0	0	1	1	1	1	1	1	0	0	0	0	1	1
P53396;K7EIE7;K7ESG8	P53396	58;8;6	58;8;6	1;0;0	ATP-citrate synthase	ACLY	sp|P53396|ACLY_HUMAN ATP-citrate synthase OS=Homo sapiens GN=ACLY PE=1 SV=3	3	58	58	1	15	6	2	4	51	53	50	57	49	52	57	54	51	49	51	51	15	6	2	4	51	53	50	57	49	52	57	54	51	49	51	51	0	0	0	0	1	1
P53396-2;P53396-3	P53396-2;P53396-3	58;47	1;1	1;1	ATP-citrate synthase	ACLY	sp|P53396-2|ACLY_HUMAN Isoform 2 of ATP-citrate synthase OS=Homo sapiens GN=ACLY;sp|P53396-3|ACLY_HUMAN Isoform 3 of ATP-citrate synthase OS=Homo sapiens GN=ACLY	2	58	1	1	15	6	2	4	51	53	50	56	48	51	57	54	51	49	51	51	0	0	0	0	1	1	1	0	0	0	1	1	1	1	1	1	0	0	0	0	1	1
P21399	P21399	5	5	5	Cytoplasmic aconitate hydratase	ACO1	sp|P21399|ACOC_HUMAN Cytoplasmic aconitate hydratase OS=Homo sapiens GN=ACO1 PE=1 SV=3	1	5	5	5	0	0	0	0	2	2	2	2	1	1	4	3	2	2	2	2	0	0	0	0	2	2	2	2	1	1	4	3	2	2	2	2	0	0	0	0	2	2
O00154-4;O00154-6;O00154-7;O00154;O00154-5;K7EKP8;O00154-2;O00154-3;Q6ZUV0	O00154-4;O00154-6;O00154-7;O00154;O00154-5;K7EKP8;O00154-2;O00154-3	14;13;13;13;12;9;9;9;2	14;13;13;13;12;9;9;9;2	14;13;13;13;12;9;9;9;2	Cytosolic acyl coenzyme A thioester hydrolase	ACOT7	sp|O00154-4|BACH_HUMAN Isoform 4 of Cytosolic acyl coenzyme A thioester hydrolase OS=Homo sapiens GN=ACOT7;sp|O00154-6|BACH_HUMAN Isoform 6 of Cytosolic acyl coenzyme A thioester hydrolase OS=Homo sapiens GN=ACOT7;sp|O00154-7|BACH_HUMAN Isoform 7 of Cytoso	9	14	14	14	2	0	1	1	10	11	11	7	9	10	10	11	10	10	9	7	2	0	1	1	10	11	11	7	9	10	10	11	10	10	9	7	2	0	1	1	10	11
P24666;G5E9R5;P24666-4;P24666-3;F2Z2Q9	P24666;G5E9R5;P24666-4;P24666-3	10;7;7;6;4	10;7;7;6;4	4;4;4;0;1	Low molecular weight phosphotyrosine protein phosphatase	ACP1	sp|P24666|PPAC_HUMAN Low molecular weight phosphotyrosine protein phosphatase OS=Homo sapiens GN=ACP1 PE=1 SV=3;tr|G5E9R5|G5E9R5_HUMAN Acid phosphatase 1, soluble, isoform CRA_d OS=Homo sapiens GN=ACP1 PE=1 SV=1;sp|P24666-4|PPAC_HUMAN Isoform 4 of Low mole	5	10	10	4	0	0	0	0	9	7	7	7	6	9	8	8	8	8	8	8	0	0	0	0	9	7	7	7	6	9	8	8	8	8	8	8	0	0	0	0	4	4
P24666-2;D3YTI2	P24666-2;D3YTI2	7;4	1;1	1;1	Low molecular weight phosphotyrosine protein phosphatase	ACP1	sp|P24666-2|PPAC_HUMAN Isoform 2 of Low molecular weight phosphotyrosine protein phosphatase OS=Homo sapiens GN=ACP1;tr|D3YTI2|D3YTI2_HUMAN Low molecular weight phosphotyrosine protein phosphatase OS=Homo sapiens GN=ACP1 PE=1 SV=1	2	7	1	1	0	0	0	0	6	4	4	3	4	6	5	5	5	5	4	4	0	0	0	0	1	1	0	0	0	1	1	1	1	0	0	0	0	0	0	0	1	1
O95573;H7BYZ7;H7C260;F5H062;F5GWH2	O95573	15;3;3;1;1	15;3;3;1;1	14;3;3;1;1	Long-chain-fatty-acid--CoA ligase 3	ACSL3	sp|O95573|ACSL3_HUMAN Long-chain-fatty-acid--CoA ligase 3 OS=Homo sapiens GN=ACSL3 PE=1 SV=3	5	15	15	14	0	0	0	0	9	7	10	8	9	14	14	14	6	7	8	9	0	0	0	0	9	7	10	8	9	14	14	14	6	7	8	9	0	0	0	0	9	7
O60488;O60488-2;H0Y9A0	O60488;O60488-2	5;5;2	4;4;2	4;4;2	Long-chain-fatty-acid--CoA ligase 4	ACSL4	sp|O60488|ACSL4_HUMAN Long-chain-fatty-acid--CoA ligase 4 OS=Homo sapiens GN=ACSL4 PE=1 SV=2;sp|O60488-2|ACSL4_HUMAN Isoform Short of Long-chain-fatty-acid--CoA ligase 4 OS=Homo sapiens GN=ACSL4	3	5	4	4	0	0	0	0	1	1	1	2	2	3	2	1	0	1	1	2	0	0	0	0	1	1	1	1	1	2	1	0	0	1	0	1	0	0	0	0	1	1
P60709;Q6S8J3;E7EVS6;A5A3E0;G5E9R0;C9JZR7;P0CG38;C9JTX5;C9JUM1;F8WB63;B8ZZJ2;Q9BYX7;F8WCH0	P60709	30;10;9;9;8;7;7;6;6;5;5;5;2	1;0;1;0;1;1;0;1;0;0;0;0;0	1;0;1;0;1;1;0;1;0;0;0;0;0	Actin, cytoplasmic 1;Actin, cytoplasmic 1, N-terminally processed	ACTB	sp|P60709|ACTB_HUMAN Actin, cytoplasmic 1 OS=Homo sapiens GN=ACTB PE=1 SV=1	13	30	1	1	18	10	9	8	25	26	25	26	29	29	27	29	28	28	29	28	1	0	0	1	1	1	1	1	1	1	1	1	1	1	1	1	1	0	0	1	1	1
Q562R1	Q562R1	11	1	1	Beta-actin-like protein 2	ACTBL2	sp|Q562R1|ACTBL_HUMAN Beta-actin-like protein 2 OS=Homo sapiens GN=ACTBL2 PE=1 SV=2	1	11	1	1	5	5	5	4	8	8	8	7	9	10	8	10	10	8	9	10	0	0	1	0	1	0	1	0	0	1	1	1	1	0	0	1	0	0	1	0	1	0
P68032;P68133;P62736;P63267;A6NL76;P63267-2;F6UVQ4;F6QUT6;C9JFL5	P68032;P68133;P62736;P63267;A6NL76;P63267-2	19;18;18;16;12;12;7;7;6	4;4;4;3;3;2;2;2;1	4;4;4;3;3;2;2;2;1	Actin, alpha cardiac muscle 1;Actin, alpha skeletal muscle;Actin, aortic smooth muscle;Actin, gamma-enteric smooth muscle	ACTC1;ACTA1;ACTA2;ACTG2	sp|P68032|ACTC_HUMAN Actin, alpha cardiac muscle 1 OS=Homo sapiens GN=ACTC1 PE=1 SV=1;sp|P68133|ACTS_HUMAN Actin, alpha skeletal muscle OS=Homo sapiens GN=ACTA1 PE=1 SV=1;sp|P62736|ACTA_HUMAN Actin, aortic smooth muscle OS=Homo sapiens GN=ACTA2 PE=1 SV=1;s	9	19	4	4	8	6	8	6	13	14	13	14	16	16	16	15	16	15	16	16	1	0	0	0	1	1	1	1	1	1	3	1	2	1	2	2	1	0	0	0	1	1
P63261;I3L3I0;I3L1U9;I3L4N8;I3L3R2;K7EM38;J3KT65	P63261;I3L3I0;I3L1U9;I3L4N8	30;16;16;15;9;8;8	30;16;16;15;9;8;8	1;1;1;1;1;1;1	Actin, cytoplasmic 2;Actin, cytoplasmic 2, N-terminally processed	ACTG1	sp|P63261|ACTG_HUMAN Actin, cytoplasmic 2 OS=Homo sapiens GN=ACTG1 PE=1 SV=1;tr|I3L3I0|I3L3I0_HUMAN Actin, cytoplasmic 2 (Fragment) OS=Homo sapiens GN=ACTG1 PE=1 SV=1;tr|I3L1U9|I3L1U9_HUMAN Actin, cytoplasmic 2 (Fragment) OS=Homo sapiens GN=ACTG1 PE=1 SV=1	7	30	30	1	18	10	9	8	25	26	25	26	29	29	27	29	28	28	29	28	18	10	9	8	25	26	25	26	29	29	27	29	28	28	29	28	1	0	0	1	1	1
O96019;O96019-2;H7C5S0;C9JQT2;O94805	O96019;O96019-2	13;12;6;3;3	13;12;6;3;3	13;12;6;3;3	Actin-like protein 6A	ACTL6A	sp|O96019|ACL6A_HUMAN Actin-like protein 6A OS=Homo sapiens GN=ACTL6A PE=1 SV=1;sp|O96019-2|ACL6A_HUMAN Isoform 2 of Actin-like protein 6A OS=Homo sapiens GN=ACTL6A	5	13	13	13	0	0	0	0	10	11	12	9	6	8	7	8	13	11	12	12	0	0	0	0	10	11	12	9	6	8	7	8	13	11	12	12	0	0	0	0	10	11
P12814-2;P12814;P12814-3;P12814-4;H9KV75;G3V2N5;G3V2W4;H7C5W8;H0YJ11;H0YJW3;G3V2X9;G3V5M4;G3V380	P12814-2;P12814;P12814-3;P12814-4;H9KV75	44;44;44;43;40;16;14;12;8;7;6;4;1	21;21;21;20;20;7;6;9;4;2;3;1;1	21;21;21;20;20;7;6;9;4;2;3;1;1	Alpha-actinin-1	ACTN1	sp|P12814-2|ACTN1_HUMAN Isoform 2 of Alpha-actinin-1 OS=Homo sapiens GN=ACTN1;sp|P12814|ACTN1_HUMAN Alpha-actinin-1 OS=Homo sapiens GN=ACTN1 PE=1 SV=2;sp|P12814-3|ACTN1_HUMAN Isoform 3 of Alpha-actinin-1 OS=Homo sapiens GN=ACTN1;sp|P12814-4|ACTN1_HUMAN Iso	13	44	21	21	3	2	0	1	27	23	27	28	32	36	40	40	32	30	32	30	1	1	0	0	9	6	11	10	15	14	18	18	14	11	14	12	1	1	0	0	9	6
P35609-2;P35609	P35609-2;P35609	12;11	1;1	0;0	Alpha-actinin-2	ACTN2	sp|P35609-2|ACTN2_HUMAN Isoform 2 of Alpha-actinin-2 OS=Homo sapiens GN=ACTN2;sp|P35609|ACTN2_HUMAN Alpha-actinin-2 OS=Homo sapiens GN=ACTN2 PE=1 SV=1	2	12	1	0	1	0	0	1	10	8	8	9	8	11	11	12	7	9	9	8	0	0	0	0	1	0	0	0	0	0	0	1	0	1	1	1	0	0	0	0	0	0
O43707;F5GXS2;O43707-3;H7C144;K7EJH8;F6THM6;K7EP19;G3V2E8	O43707	58;28;28;21;13;5;3;2	58;28;28;21;13;5;3;2	7;1;1;0;2;0;1;0	Alpha-actinin-4	ACTN4	sp|O43707|ACTN4_HUMAN Alpha-actinin-4 OS=Homo sapiens GN=ACTN4 PE=1 SV=2	8	58	58	7	2	1	0	2	48	43	43	42	41	51	56	55	50	52	50	50	2	1	0	2	48	43	43	42	41	51	56	55	50	52	50	50	0	0	0	1	4	5
O43707-2	O43707-2	43	1	1	Alpha-actinin-4	ACTN4	sp|O43707-2|ACTN4_HUMAN Isoform ACTN4ISO of Alpha-actinin-4 OS=Homo sapiens GN=ACTN4	1	43	1	1	2	0	0	0	36	31	35	30	30	37	41	40	38	40	38	38	0	0	0	0	0	0	0	0	1	0	1	0	0	0	0	0	0	0	0	0	0	0
R4GMT0;P61163;P42025	R4GMT0;P61163;P42025	10;10;5	10;10;5	10;10;5	Alpha-centractin;Beta-centractin	ACTR1A;ACTR1B	tr|R4GMT0|R4GMT0_HUMAN Alpha-centractin OS=Homo sapiens GN=ACTR1A PE=1 SV=1;sp|P61163|ACTZ_HUMAN Alpha-centractin OS=Homo sapiens GN=ACTR1A PE=1 SV=1;sp|P42025|ACTY_HUMAN Beta-centractin OS=Homo sapiens GN=ACTR1B PE=1 SV=1	3	10	10	10	0	0	0	0	5	7	6	4	6	4	5	7	6	7	5	4	0	0	0	0	5	7	6	4	6	4	5	7	6	7	5	4	0	0	0	0	5	7
P61160;P61160-2;F5H6T1	P61160;P61160-2;F5H6T1	9;8;6	9;8;6	9;8;6	Actin-related protein 2	ACTR2	sp|P61160|ARP2_HUMAN Actin-related protein 2 OS=Homo sapiens GN=ACTR2 PE=1 SV=1;sp|P61160-2|ARP2_HUMAN Isoform 2 of Actin-related protein 2 OS=Homo sapiens GN=ACTR2;tr|F5H6T1|F5H6T1_HUMAN ARP2 actin-related protein 2 homolog (Yeast), isoform CRA_d OS=Homo	3	9	9	9	0	0	0	0	3	2	3	4	6	6	8	7	2	3	2	2	0	0	0	0	3	2	3	4	6	6	8	7	2	3	2	2	0	0	0	0	3	2
P61158;B4DXW1;F8WEW2;F8WE84;F8WDR7;A0A0A0MTI9;H7C4J1;C9IZN3;Q9C0K3;Q9P1U1-2;Q9P1U1-3;Q9P1U1	P61158;B4DXW1	9;6;2;2;1;1;1;1;1;1;1;1	9;6;2;2;1;1;1;1;1;1;1;1	9;6;2;2;1;1;1;1;1;1;1;1	Actin-related protein 3	ACTR3	sp|P61158|ARP3_HUMAN Actin-related protein 3 OS=Homo sapiens GN=ACTR3 PE=1 SV=3;tr|B4DXW1|B4DXW1_HUMAN Actin-related protein 3 OS=Homo sapiens GN=ACTR3 PE=1 SV=1	12	9	9	9	0	0	0	0	6	6	5	5	8	5	7	6	6	5	6	7	0	0	0	0	6	6	5	5	8	5	7	6	6	5	6	7	0	0	0	0	6	6
Q9H9F9	Q9H9F9	8	8	8	Actin-related protein 5	ACTR5	sp|Q9H9F9|ARP5_HUMAN Actin-related protein 5 OS=Homo sapiens GN=ACTR5 PE=1 SV=2	1	8	8	8	0	0	0	0	4	5	4	2	3	2	2	1	3	2	4	3	0	0	0	0	4	5	4	2	3	2	2	1	3	2	4	3	0	0	0	0	4	5
Q9H981-2;Q9H981;H0Y849;Q9H981-3;C9J7L6	Q9H981-2;Q9H981;H0Y849;Q9H981-3	9;9;6;5;1	9;9;6;5;1	9;9;6;5;1	Actin-related protein 8	ACTR8	sp|Q9H981-2|ARP8_HUMAN Isoform 2 of Actin-related protein 8 OS=Homo sapiens GN=ACTR8;sp|Q9H981|ARP8_HUMAN Actin-related protein 8 OS=Homo sapiens GN=ACTR8 PE=1 SV=2;tr|H0Y849|H0Y849_HUMAN Actin-related protein 8 (Fragment) OS=Homo sapiens GN=ACTR8 PE=1 SV=	5	9	9	9	0	0	0	0	8	6	6	3	0	1	1	1	6	6	4	6	0	0	0	0	8	6	6	3	0	1	1	1	6	6	4	6	0	0	0	0	8	6
P55265;P55265-4;P55265-5;H0YCK3;P55265-2;P55265-3	P55265;P55265-4;P55265-5;H0YCK3;P55265-2;P55265-3	64;64;63;59;59;58	64;64;63;59;59;58	64;64;63;59;59;58	Double-stranded RNA-specific adenosine deaminase	ADAR	sp|P55265|DSRAD_HUMAN Double-stranded RNA-specific adenosine deaminase OS=Homo sapiens GN=ADAR PE=1 SV=4;sp|P55265-4|DSRAD_HUMAN Isoform 4 of Double-stranded RNA-specific adenosine deaminase OS=Homo sapiens GN=ADAR;sp|P55265-5|DSRAD_HUMAN Isoform 5 of Doub	6	64	64	64	2	2	2	1	57	57	56	59	42	42	49	49	57	55	57	56	2	2	2	1	57	57	56	59	42	42	49	49	57	55	57	56	2	2	2	1	57	57
E7EV99;E7ENY0;P35611-2;P35611-6;P35611;P35611-3;P35611-4;H0Y9H2;P35611-5;A0A0A0MSR2;H0YG19;D6RF25;D6RJE2;D6RAH3;H0YFD8	E7EV99;E7ENY0;P35611-2;P35611-6;P35611;P35611-3;P35611-4;H0Y9H2;P35611-5	19;19;19;19;19;19;18;14;10;8;3;3;2;2;1	19;19;19;19;19;19;18;14;10;8;3;3;2;2;1	18;18;18;18;18;18;17;13;9;7;3;3;2;2;1	Alpha-adducin	ADD1	tr|E7EV99|E7EV99_HUMAN Alpha-adducin OS=Homo sapiens GN=ADD1 PE=1 SV=1;tr|E7ENY0|E7ENY0_HUMAN Alpha-adducin OS=Homo sapiens GN=ADD1 PE=1 SV=1;sp|P35611-2|ADDA_HUMAN Isoform 2 of Alpha-adducin OS=Homo sapiens GN=ADD1;sp|P35611-6|ADDA_HUMAN Isoform 6 of Alph	15	19	19	18	0	0	0	0	9	8	10	10	11	13	13	15	12	12	10	12	0	0	0	0	9	8	10	10	11	13	13	15	12	12	10	12	0	0	0	0	8	7
P35612-2;P35612-8;P35612-9;P35612-4;P35612-3;P35612;C9J080;A0A0C4DGE1;C9JTM0;P35612-5;P35612-6	P35612-2;P35612-8;P35612-9;P35612-4;P35612-3;P35612	6;6;6;6;6;6;1;1;1;1;1	5;5;5;5;5;5;1;1;1;1;1	5;5;5;5;5;5;1;1;1;1;1	Beta-adducin	ADD2	sp|P35612-2|ADDB_HUMAN Isoform 2 of Beta-adducin OS=Homo sapiens GN=ADD2;sp|P35612-8|ADDB_HUMAN Isoform 8 of Beta-adducin OS=Homo sapiens GN=ADD2;sp|P35612-9|ADDB_HUMAN Isoform 9 of Beta-adducin OS=Homo sapiens GN=ADD2;sp|P35612-4|ADDB_HUMAN Isoform 4 of B	11	6	5	5	0	0	0	0	2	4	2	1	2	5	6	5	2	2	2	2	0	0	0	0	1	3	1	1	2	4	5	5	1	2	2	2	0	0	0	0	1	3
Q9UEY8;Q9UEY8-2;A0A087WX08	Q9UEY8;Q9UEY8-2;A0A087WX08	4;4;3	4;4;3	4;4;3	Gamma-adducin	ADD3	sp|Q9UEY8|ADDG_HUMAN Gamma-adducin OS=Homo sapiens GN=ADD3 PE=1 SV=1;sp|Q9UEY8-2|ADDG_HUMAN Isoform 1 of Gamma-adducin OS=Homo sapiens GN=ADD3;tr|A0A087WX08|A0A087WX08_HUMAN Gamma-adducin OS=Homo sapiens GN=ADD3 PE=1 SV=1	3	4	4	4	0	0	0	0	0	0	0	0	2	2	2	1	1	2	1	1	0	0	0	0	0	0	0	0	2	2	2	1	1	2	1	1	0	0	0	0	0	0
H0Y334;Q8N7X0-2;Q8N7X0;H0Y333;F8W7W4	H0Y334;Q8N7X0-2;Q8N7X0;H0Y333;F8W7W4	2;2;2;1;1	2;2;2;1;1	2;2;2;1;1	Androglobin	ADGB	tr|H0Y334|H0Y334_HUMAN Androglobin (Fragment) OS=Homo sapiens GN=ADGB PE=4 SV=1;sp|Q8N7X0-2|ADGB_HUMAN Isoform 2 of Androglobin OS=Homo sapiens GN=ADGB;sp|Q8N7X0|ADGB_HUMAN Androglobin OS=Homo sapiens GN=ADGB PE=2 SV=3;tr|H0Y333|H0Y333_HUMAN Androglobin (F	5	2	2	2	0	0	0	0	0	0	0	0	0	1	0	0	2	1	1	2	0	0	0	0	0	0	0	0	0	1	0	0	2	1	1	2	0	0	0	0	0	0
P11766;H0YAG8;D6RAY0;D6R9G2;D6RFE4	P11766;H0YAG8	4;3;1;1;1	4;3;1;1;1	4;3;1;1;1	Alcohol dehydrogenase class-3	ADH5	sp|P11766|ADHX_HUMAN Alcohol dehydrogenase class-3 OS=Homo sapiens GN=ADH5 PE=1 SV=4;tr|H0YAG8|H0YAG8_HUMAN Alcohol dehydrogenase class-3 (Fragment) OS=Homo sapiens GN=ADH5 PE=1 SV=1	5	4	4	4	0	0	0	0	1	1	2	0	2	1	2	3	2	2	2	2	0	0	0	0	1	1	2	0	2	1	2	3	2	2	2	2	0	0	0	0	1	1
Q9BV57;Q9BV57-2	Q9BV57	3;1	3;1	3;1	1,2-dihydroxy-3-keto-5-methylthiopentene dioxygenase	ADI1	sp|Q9BV57|MTND_HUMAN 1,2-dihydroxy-3-keto-5-methylthiopentene dioxygenase OS=Homo sapiens GN=ADI1 PE=1 SV=1	2	3	3	3	0	0	0	0	2	2	2	3	2	2	3	2	3	3	3	3	0	0	0	0	2	2	2	3	2	2	3	2	3	3	3	3	0	0	0	0	2	2
P55263-2;P55263;P55263-3;P55263-4	P55263-2;P55263;P55263-3;P55263-4	4;4;3;3	4;4;3;3	4;4;3;3	Adenosine kinase	ADK	sp|P55263-2|ADK_HUMAN Isoform 2 of Adenosine kinase OS=Homo sapiens GN=ADK;sp|P55263|ADK_HUMAN Adenosine kinase OS=Homo sapiens GN=ADK PE=1 SV=2;sp|P55263-3|ADK_HUMAN Isoform 3 of Adenosine kinase OS=Homo sapiens GN=ADK;sp|P55263-4|ADK_HUMAN Isoform 4 of A	4	4	4	4	1	0	0	0	2	2	3	2	2	3	1	2	3	3	2	3	1	0	0	0	2	2	3	2	2	3	1	2	3	3	2	3	1	0	0	0	2	2
Q9H2P0;E9PQK8	Q9H2P0	42;10	42;10	42;10	Activity-dependent neuroprotector homeobox protein	ADNP	sp|Q9H2P0|ADNP_HUMAN Activity-dependent neuroprotector homeobox protein OS=Homo sapiens GN=ADNP PE=1 SV=1	2	42	42	42	1	0	1	0	39	40	40	37	12	16	20	22	36	35	33	32	1	0	1	0	39	40	40	37	12	16	20	22	36	35	33	32	1	0	1	0	39	40
Q6IQ32	Q6IQ32	3	3	3	ADNP homeobox protein 2	ADNP2	sp|Q6IQ32|ADNP2_HUMAN ADNP homeobox protein 2 OS=Homo sapiens GN=ADNP2 PE=1 SV=1	1	3	3	3	0	0	0	0	1	1	0	1	0	0	0	0	1	1	0	0	0	0	0	0	1	1	0	1	0	0	0	0	1	1	0	0	0	0	0	0	1	1
Q96SZ5	Q96SZ5	9	9	9	2-aminoethanethiol dioxygenase	ADO	sp|Q96SZ5|AEDO_HUMAN 2-aminoethanethiol dioxygenase OS=Homo sapiens GN=ADO PE=1 SV=2	1	9	9	9	0	0	0	0	5	6	6	6	5	4	5	5	3	4	5	3	0	0	0	0	5	6	6	6	5	4	5	5	3	4	5	3	0	0	0	0	5	6
P25098;E9PRV7;P35626;Q8N433	P25098;E9PRV7	5;3;2;1	5;3;2;1	5;3;2;1	Beta-adrenergic receptor kinase 1	ADRBK1	sp|P25098|ARBK1_HUMAN Beta-adrenergic receptor kinase 1 OS=Homo sapiens GN=ADRBK1 PE=1 SV=2;tr|E9PRV7|E9PRV7_HUMAN Beta-adrenergic receptor kinase 1 OS=Homo sapiens GN=ADRBK1 PE=1 SV=1	4	5	5	5	0	0	0	0	2	1	2	1	3	4	3	3	2	1	1	1	0	0	0	0	2	1	2	1	3	4	3	3	2	1	1	1	0	0	0	0	2	1
Q16186;A0A087WX59;A0A087WUX6	Q16186;A0A087WX59	8;6;3	8;6;3	8;6;3	Proteasomal ubiquitin receptor ADRM1	ADRM1	sp|Q16186|ADRM1_HUMAN Proteasomal ubiquitin receptor ADRM1 OS=Homo sapiens GN=ADRM1 PE=1 SV=2;tr|A0A087WX59|A0A087WX59_HUMAN Proteasomal ubiquitin receptor ADRM1 OS=Homo sapiens GN=ADRM1 PE=1 SV=1	3	8	8	8	0	0	1	1	6	7	7	5	4	7	5	7	5	7	5	6	0	0	1	1	6	7	7	5	4	7	5	7	5	7	5	6	0	0	1	1	6	7
P30566;A0A0A6YY92;P30566-2;A0A096LNY6;A0A096LNY5;A0A096LPA2;A0A096LNY4;B4DEP1;A0A096LP72;A0A096LP92;A0A096LNT4;A0A096LNT0;A0A096LP76	P30566;A0A0A6YY92;P30566-2;A0A096LNY6;A0A096LNY5	19;18;15;13;11;7;6;5;5;4;1;1;1	19;18;15;13;11;7;6;5;5;4;1;1;1	19;18;15;13;11;7;6;5;5;4;1;1;1	Adenylosuccinate lyase	ADSL	sp|P30566|PUR8_HUMAN Adenylosuccinate lyase OS=Homo sapiens GN=ADSL PE=1 SV=2;tr|A0A0A6YY92|A0A0A6YY92_HUMAN Adenylosuccinate lyase OS=Homo sapiens GN=ADSL PE=1 SV=1;sp|P30566-2|PUR8_HUMAN Isoform 2 of Adenylosuccinate lyase OS=Homo sapiens GN=ADSL;tr|A0A0	13	19	19	19	1	1	0	1	16	13	14	14	12	11	14	14	14	14	12	11	1	1	0	1	16	13	14	14	12	11	14	14	14	14	12	11	1	1	0	1	16	13
P30520;Q8N142;Q8N142-2;G3V5D8;G3V232;S4R2Z1;G3V2N1	P30520	22;2;2;1;1;1;1	22;2;2;1;1;1;1	22;2;2;1;1;1;1	Adenylosuccinate synthetase isozyme 2	ADSS	sp|P30520|PURA2_HUMAN Adenylosuccinate synthetase isozyme 2 OS=Homo sapiens GN=ADSS PE=1 SV=3	7	22	22	22	1	0	1	0	16	15	16	14	12	12	13	19	17	17	17	16	1	0	1	0	16	15	16	14	12	12	13	19	17	17	17	16	1	0	1	0	16	15
F5GXF9;P51825;P51825-3;P51825-2;E7ETI4;D6RAU0;H0Y9S4;E7EMC5	F5GXF9;P51825;P51825-3;P51825-2;E7ETI4	3;3;3;3;2;1;1;1	2;2;2;2;1;0;0;1	2;2;2;2;1;0;0;1	AF4/FMR2 family member 1	AFF1	tr|F5GXF9|F5GXF9_HUMAN AF4/FMR2 family member 1 OS=Homo sapiens GN=AFF1 PE=1 SV=2;sp|P51825|AFF1_HUMAN AF4/FMR2 family member 1 OS=Homo sapiens GN=AFF1 PE=1 SV=1;sp|P51825-3|AFF1_HUMAN Isoform 3 of AF4/FMR2 family member 1 OS=Homo sapiens GN=AFF1;sp|P51825	8	3	2	2	0	0	0	0	2	2	2	0	0	1	1	2	3	3	2	3	0	0	0	0	2	1	2	0	0	1	1	2	2	2	2	2	0	0	0	0	2	1
Q9UHB7;Q9UHB7-2;Q9UHB7-3;C9JCE0;H7C319	Q9UHB7;Q9UHB7-2	21;14;5;2;2	21;14;5;2;2	20;13;4;2;2	AF4/FMR2 family member 4	AFF4	sp|Q9UHB7|AFF4_HUMAN AF4/FMR2 family member 4 OS=Homo sapiens GN=AFF4 PE=1 SV=1;sp|Q9UHB7-2|AFF4_HUMAN Isoform 2 of AF4/FMR2 family member 4 OS=Homo sapiens GN=AFF4	5	21	21	20	0	0	1	1	12	16	14	12	4	5	6	7	16	17	17	17	0	0	1	1	12	16	14	12	4	5	6	7	16	17	17	17	0	0	1	1	12	15
Q6ULP2-5;Q6ULP2-2;Q6ULP2-4;Q6ULP2;B8ZZI9;Q6ULP2-3;A0A0A0MSN6	Q6ULP2-5;Q6ULP2-2;Q6ULP2-4;Q6ULP2;B8ZZI9;Q6ULP2-3	4;4;4;4;3;3;1	4;4;4;4;3;3;1	4;4;4;4;3;3;1	Aftiphilin	AFTPH	sp|Q6ULP2-5|AFTIN_HUMAN Isoform 5 of Aftiphilin OS=Homo sapiens GN=AFTPH;sp|Q6ULP2-2|AFTIN_HUMAN Isoform 2 of Aftiphilin OS=Homo sapiens GN=AFTPH;sp|Q6ULP2-4|AFTIN_HUMAN Isoform 4 of Aftiphilin OS=Homo sapiens GN=AFTPH;sp|Q6ULP2|AFTIN_HUMAN Aftiphilin OS=H	7	4	4	4	0	0	0	0	1	0	1	2	2	0	0	1	1	1	1	2	0	0	0	0	1	0	1	2	2	0	0	1	1	1	1	2	0	0	0	0	1	0
Q96P47-4;Q96P47-2;Q96P47;Q96P47-5;Q96P47-6;Q96P47-3;E7ESL9;C9J975;H0Y873;H7C4F1;A0A087X044;F5GXM9;A0A087X1U1;H7C5G0;E7EUN2;H7C4U6;Q9UPQ3-3;Q9UPQ3-2;Q9UPQ3;C9J8Z2	Q96P47-4;Q96P47-2;Q96P47;Q96P47-5;Q96P47-6;Q96P47-3;E7ESL9;C9J975	10;10;10;6;6;6;5;5;4;3;2;2;2;2;2;2;2;2;2;1	10;10;10;6;6;6;5;5;4;3;2;2;2;2;2;2;2;2;2;1	10;10;10;6;6;6;5;5;4;3;2;2;2;2;2;2;2;2;2;1	Arf-GAP with GTPase, ANK repeat and PH domain-containing protein 3	AGAP3	sp|Q96P47-4|AGAP3_HUMAN Isoform 4 of Arf-GAP with GTPase, ANK repeat and PH domain-containing protein 3 OS=Homo sapiens GN=AGAP3;sp|Q96P47-2|AGAP3_HUMAN Isoform 2 of Arf-GAP with GTPase, ANK repeat and PH domain-containing protein 3 OS=Homo sapiens GN=AGAP	20	10	10	10	0	0	0	0	7	6	6	5	5	8	7	8	6	5	6	6	0	0	0	0	7	6	6	5	5	8	7	8	6	5	6	6	0	0	0	0	7	6
P52594-2;P52594-3;P52594;P52594-4;B8ZZY2;C9J2I0	P52594-2;P52594-3;P52594;P52594-4;B8ZZY2;C9J2I0	6;6;6;6;4;3	6;6;6;6;4;3	6;6;6;6;4;3	Arf-GAP domain and FG repeat-containing protein 1	AGFG1	sp|P52594-2|AGFG1_HUMAN Isoform 2 of Arf-GAP domain and FG repeat-containing protein 1 OS=Homo sapiens GN=AGFG1;sp|P52594-3|AGFG1_HUMAN Isoform 3 of Arf-GAP domain and FG repeat-containing protein 1 OS=Homo sapiens GN=AGFG1;sp|P52594|AGFG1_HUMAN Arf-GAP do	6	6	6	6	0	0	0	0	5	4	4	2	3	4	4	3	4	4	4	3	0	0	0	0	5	4	4	2	3	4	4	3	4	4	4	3	0	0	0	0	5	4
E9PG39;E9PC15;Q53H12	E9PG39;E9PC15;Q53H12	2;2;2	2;2;2	2;2;2	Acylglycerol kinase, mitochondrial	AGK	tr|E9PG39|E9PG39_HUMAN Acylglycerol kinase, mitochondrial OS=Homo sapiens GN=AGK PE=1 SV=1;tr|E9PC15|E9PC15_HUMAN Acylglycerol kinase, mitochondrial OS=Homo sapiens GN=AGK PE=1 SV=1;sp|Q53H12|AGK_HUMAN Acylglycerol kinase, mitochondrial OS=Homo sapiens GN=	3	2	2	2	0	0	0	0	2	2	2	1	2	1	1	1	2	2	2	2	0	0	0	0	2	2	2	1	2	1	1	1	2	2	2	2	0	0	0	0	2	2
P35573-2;P35573-3;P35573	P35573-2;P35573-3;P35573	34;34;34	34;34;34	34;34;34	Glycogen debranching enzyme;4-alpha-glucanotransferase;Amylo-alpha-1,6-glucosidase	AGL	sp|P35573-2|GDE_HUMAN Isoform 5 of Glycogen debranching enzyme OS=Homo sapiens GN=AGL;sp|P35573-3|GDE_HUMAN Isoform 6 of Glycogen debranching enzyme OS=Homo sapiens GN=AGL;sp|P35573|GDE_HUMAN Glycogen debranching enzyme OS=Homo sapiens GN=AGL PE=1 SV=3	3	34	34	34	3	1	1	4	9	11	9	8	22	19	22	24	11	11	14	9	3	1	1	4	9	11	9	8	22	19	22	24	11	11	14	9	3	1	1	4	9	11
Q5TA58;Q9UL18	Q5TA58;Q9UL18	13;13	4;4	1;1	Protein argonaute;Protein argonaute-1	AGO1	tr|Q5TA58|Q5TA58_HUMAN Protein argonaute OS=Homo sapiens GN=AGO1 PE=1 SV=1;sp|Q9UL18|AGO1_HUMAN Protein argonaute-1 OS=Homo sapiens GN=AGO1 PE=1 SV=3	2	13	4	1	0	0	0	0	3	2	3	2	6	6	6	6	7	4	5	4	0	0	0	0	0	0	0	0	0	1	1	3	2	0	1	0	0	0	0	0	0	0
Q9UKV8;Q9UKV8-2;E5RJY2	Q9UKV8;Q9UKV8-2	24;23;1	24;23;1	13;12;1	Protein argonaute-2	AGO2	sp|Q9UKV8|AGO2_HUMAN Protein argonaute-2 OS=Homo sapiens GN=AGO2 PE=1 SV=3;sp|Q9UKV8-2|AGO2_HUMAN Isoform 2 of Protein argonaute-2 OS=Homo sapiens GN=AGO2	3	24	24	13	0	0	0	0	6	5	10	6	15	13	15	13	15	13	13	14	0	0	0	0	6	5	10	6	15	13	15	13	15	13	13	14	0	0	0	0	3	3
O00116;B8ZZ81	O00116	10;3	10;3	10;3	Alkyldihydroxyacetonephosphate synthase, peroxisomal	AGPS	sp|O00116|ADAS_HUMAN Alkyldihydroxyacetonephosphate synthase, peroxisomal OS=Homo sapiens GN=AGPS PE=1 SV=1	2	10	10	10	1	0	0	0	7	9	6	4	6	4	7	8	6	7	7	5	1	0	0	0	7	9	6	4	6	4	7	8	6	7	7	5	1	0	0	0	7	9
J3KNS1;Q9UPW5;Q9UPW5-2;Q9UPW5-3;Q5VZW3	J3KNS1;Q9UPW5;Q9UPW5-2;Q9UPW5-3	8;8;6;6;3	8;8;6;6;3	8;8;6;6;3	Cytosolic carboxypeptidase 1	AGTPBP1	tr|J3KNS1|J3KNS1_HUMAN Cytosolic carboxypeptidase 1 OS=Homo sapiens GN=AGTPBP1 PE=1 SV=1;sp|Q9UPW5|CBPC1_HUMAN Cytosolic carboxypeptidase 1 OS=Homo sapiens GN=AGTPBP1 PE=1 SV=3;sp|Q9UPW5-2|CBPC1_HUMAN Isoform 2 of Cytosolic carboxypeptidase 1 OS=Homo sapie	5	8	8	8	0	0	0	0	2	3	4	4	4	3	4	4	4	3	5	4	0	0	0	0	2	3	4	4	4	3	4	4	4	3	5	4	0	0	0	0	2	3
Q6RW13-2;Q6RW13	Q6RW13-2;Q6RW13	1;1	1;1	1;1	Type-1 angiotensin II receptor-associated protein	AGTRAP	sp|Q6RW13-2|ATRAP_HUMAN Isoform 2 of Type-1 angiotensin II receptor-associated protein OS=Homo sapiens GN=AGTRAP;sp|Q6RW13|ATRAP_HUMAN Type-1 angiotensin II receptor-associated protein OS=Homo sapiens GN=AGTRAP PE=1 SV=1	2	1	1	1	0	0	0	0	0	0	0	0	1	1	1	1	1	1	1	0	0	0	0	0	0	0	0	0	1	1	1	1	1	1	1	0	0	0	0	0	0	0
Q8WYP5;Q8WYP5-3;Q8WYP5-2;C9J5C5	Q8WYP5;Q8WYP5-3;Q8WYP5-2	62;62;62;1	62;62;62;1	59;59;59;1	Protein ELYS	AHCTF1	sp|Q8WYP5|ELYS_HUMAN Protein ELYS OS=Homo sapiens GN=AHCTF1 PE=1 SV=3;sp|Q8WYP5-3|ELYS_HUMAN Isoform 3 of Protein ELYS OS=Homo sapiens GN=AHCTF1;sp|Q8WYP5-2|ELYS_HUMAN Isoform 2 of Protein ELYS OS=Homo sapiens GN=AHCTF1	4	62	62	59	1	0	1	0	51	46	48	41	19	28	27	27	47	42	45	46	1	0	1	0	51	46	48	41	19	28	27	27	47	42	45	46	1	0	1	0	49	44
P23526;P23526-2	P23526;P23526-2	19;16	19;16	19;16	Adenosylhomocysteinase	AHCY	sp|P23526|SAHH_HUMAN Adenosylhomocysteinase OS=Homo sapiens GN=AHCY PE=1 SV=4;sp|P23526-2|SAHH_HUMAN Isoform 2 of Adenosylhomocysteinase OS=Homo sapiens GN=AHCY	2	19	19	19	6	2	2	2	14	15	15	12	12	13	15	15	16	13	13	13	6	2	2	2	14	15	15	12	12	13	15	15	16	13	13	13	6	2	2	2	14	15
O43865;O43865-2;H0Y8B3;Q96HN2-4;Q96HN2-3	O43865;O43865-2	11;8;5;5;5	11;8;5;5;5	6;3;0;0;0	Putative adenosylhomocysteinase 2	AHCYL1	sp|O43865|SAHH2_HUMAN Putative adenosylhomocysteinase 2 OS=Homo sapiens GN=AHCYL1 PE=1 SV=2;sp|O43865-2|SAHH2_HUMAN Isoform 2 of Putative adenosylhomocysteinase 2 OS=Homo sapiens GN=AHCYL1	5	11	11	6	0	0	0	0	5	5	5	2	8	6	7	7	2	3	3	2	0	0	0	0	5	5	5	2	8	6	7	7	2	3	3	2	0	0	0	0	1	1
Q5TGY3	Q5TGY3	9	9	9	AT-hook DNA-binding motif-containing protein 1	AHDC1	sp|Q5TGY3|AHDC1_HUMAN AT-hook DNA-binding motif-containing protein 1 OS=Homo sapiens GN=AHDC1 PE=1 SV=1	1	9	9	9	0	0	0	0	5	5	5	5	0	1	3	2	4	6	5	5	0	0	0	0	5	5	5	5	0	1	3	2	4	6	5	5	0	0	0	0	5	5
Q09666;E9PQE3;E9PJZ0;E9PKR9;E9PJC6;E9PLK4;Q09666-2;P48552	Q09666	57;1;1;1;1;1;1;1	57;1;1;1;1;1;1;1	57;1;1;1;1;1;1;1	Neuroblast differentiation-associated protein AHNAK	AHNAK	sp|Q09666|AHNK_HUMAN Neuroblast differentiation-associated protein AHNAK OS=Homo sapiens GN=AHNAK PE=1 SV=2	8	57	57	57	3	0	0	0	21	15	22	15	44	37	39	41	33	29	32	30	3	0	0	0	21	15	22	15	44	37	39	41	33	29	32	30	3	0	0	0	21	15
O95433;O95433-2;G3V438;H0YJG7;H0YJU2;G3V3W9;H0YJG6;H0YJ63	O95433;O95433-2;G3V438;H0YJG7	20;15;13;10;8;5;5;4	20;15;13;10;8;5;5;4	20;15;13;10;8;5;5;4	Activator of 90 kDa heat shock protein ATPase homolog 1	AHSA1	sp|O95433|AHSA1_HUMAN Activator of 90 kDa heat shock protein ATPase homolog 1 OS=Homo sapiens GN=AHSA1 PE=1 SV=1;sp|O95433-2|AHSA1_HUMAN Isoform 2 of Activator of 90 kDa heat shock protein ATPase homolog 1 OS=Homo sapiens GN=AHSA1;tr|G3V438|G3V438_HUMAN Ac	8	20	20	20	4	2	1	3	18	18	19	15	11	14	16	17	18	18	18	19	4	2	1	3	18	18	19	15	11	14	16	17	18	18	18	19	4	2	1	3	18	18
O95831-3;O95831;O95831-2;E9PMA0;O95831-6;O95831-5;O95831-4	O95831-3;O95831;O95831-2	9;9;5;4;4;4;4	9;9;5;4;4;4;4	9;9;5;4;4;4;4	Apoptosis-inducing factor 1, mitochondrial	AIFM1	sp|O95831-3|AIFM1_HUMAN Isoform 3 of Apoptosis-inducing factor 1, mitochondrial OS=Homo sapiens GN=AIFM1;sp|O95831|AIFM1_HUMAN Apoptosis-inducing factor 1, mitochondrial OS=Homo sapiens GN=AIFM1 PE=1 SV=1;sp|O95831-2|AIFM1_HUMAN Isoform 2 of Apoptosis-indu	7	9	9	9	0	0	0	0	4	4	5	4	0	4	4	6	6	4	5	5	0	0	0	0	4	4	5	4	0	4	4	6	6	4	5	5	0	0	0	0	4	4
Q12904-2;Q12904;D6R937	Q12904-2;Q12904	9;9;1	9;9;1	9;9;1	Aminoacyl tRNA synthase complex-interacting multifunctional protein 1;Endothelial monocyte-activating polypeptide 2	AIMP1	sp|Q12904-2|AIMP1_HUMAN Isoform 2 of Aminoacyl tRNA synthase complex-interacting multifunctional protein 1 OS=Homo sapiens GN=AIMP1;sp|Q12904|AIMP1_HUMAN Aminoacyl tRNA synthase complex-interacting multifunctional protein 1 OS=Homo sapiens GN=AIMP1 PE=1 SV	3	9	9	9	0	0	0	0	2	2	2	3	3	4	4	8	2	6	5	4	0	0	0	0	2	2	2	3	3	4	4	8	2	6	5	4	0	0	0	0	2	2
F8W950;F8WCL2	F8W950	12;1	1;0	1;0		AIMP2	tr|F8W950|F8W950_HUMAN Aminoacyl tRNA synthase complex-interacting multifunctional protein 2 OS=Homo sapiens GN=AIMP2 PE=1 SV=1	2	12	1	1	2	2	2	0	11	10	11	8	10	10	12	10	9	8	10	8	0	0	0	0	1	1	1	1	1	1	1	1	1	1	0	1	0	0	0	0	1	1
Q13155;A8MU58	Q13155;A8MU58	15;11	15;11	4;1	Aminoacyl tRNA synthase complex-interacting multifunctional protein 2	AIMP2	sp|Q13155|AIMP2_HUMAN Aminoacyl tRNA synthase complex-interacting multifunctional protein 2 OS=Homo sapiens GN=AIMP2 PE=1 SV=2;tr|A8MU58|A8MU58_HUMAN Aminoacyl tRNA synthase complex-interacting multifunctional protein 2 OS=Homo sapiens GN=AIMP2 PE=1 SV=2	2	15	15	4	2	3	2	0	11	10	12	9	12	11	13	12	11	9	12	9	2	3	2	0	11	10	12	9	12	11	13	12	11	9	12	9	0	1	0	0	1	1
O00170;V9GYQ3;E9PMH2	O00170;V9GYQ3;E9PMH2	11;6;6	11;6;6	11;6;6	AH receptor-interacting protein	AIP	sp|O00170|AIP_HUMAN AH receptor-interacting protein OS=Homo sapiens GN=AIP PE=1 SV=2;tr|V9GYQ3|V9GYQ3_HUMAN AH receptor-interacting protein (Fragment) OS=Homo sapiens GN=AIP PE=1 SV=1;tr|E9PMH2|E9PMH2_HUMAN AH receptor-interacting protein (Fragment) OS=Hom	3	11	11	11	0	0	0	0	9	9	7	9	2	6	8	9	8	9	8	7	0	0	0	0	9	9	7	9	2	6	8	9	8	9	8	7	0	0	0	0	9	9
Q5T9B7;P00568;H0Y4J6;H0YID2;Q9Y6K8-2;Q9Y6K8-3;Q9Y6K8	Q5T9B7;P00568;H0Y4J6	6;6;4;2;1;1;1	6;6;4;2;1;1;1	6;6;4;2;1;1;1	Adenylate kinase isoenzyme 1	AK1	tr|Q5T9B7|Q5T9B7_HUMAN Adenylate kinase isoenzyme 1 OS=Homo sapiens GN=AK1 PE=1 SV=1;sp|P00568|KAD1_HUMAN Adenylate kinase isoenzyme 1 OS=Homo sapiens GN=AK1 PE=1 SV=3;tr|H0Y4J6|H0Y4J6_HUMAN Adenylate kinase isoenzyme 1 (Fragment) OS=Homo sapiens GN=AK1 PE	7	6	6	6	1	0	1	1	2	1	2	3	1	1	1	2	4	3	3	4	1	0	1	1	2	1	2	3	1	1	1	2	4	3	3	4	1	0	1	1	2	1
F8W1A4;P54819-5;P54819-2;P54819;P54819-3;F8VZG5;F8VY04;G3V213;F8VPP1	F8W1A4;P54819-5;P54819-2;P54819;P54819-3;F8VZG5;F8VY04;G3V213	9;9;9;9;8;7;7;6;2	9;9;9;9;8;7;7;6;2	2;2;2;2;2;2;2;2;2	Adenylate kinase 2, mitochondrial;Adenylate kinase 2, mitochondrial;Adenylate kinase 2, mitochondrial, N-terminally processed	AK2	tr|F8W1A4|F8W1A4_HUMAN Adenylate kinase 2, mitochondrial OS=Homo sapiens GN=AK2 PE=1 SV=1;sp|P54819-5|KAD2_HUMAN Isoform 5 of Adenylate kinase 2, mitochondrial OS=Homo sapiens GN=AK2;sp|P54819-2|KAD2_HUMAN Isoform 2 of Adenylate kinase 2, mitochondrial OS=	9	9	9	2	1	0	0	0	4	3	5	1	2	4	8	7	3	1	2	2	1	0	0	0	4	3	5	1	2	4	8	7	3	1	2	2	0	0	0	0	1	1
Q92667;Q92667-2;I3L2A2;I3L2N7;I3L0W0;I3L0K6;I3NI36;I3L3K1;I3L364;I3L0V5;I3L3V6	Q92667;Q92667-2	32;25;11;11;10;7;7;4;4;1;1	32;25;11;11;10;7;7;4;4;1;1	32;25;11;11;10;7;7;4;4;1;1	A-kinase anchor protein 1, mitochondrial	AKAP1	sp|Q92667|AKAP1_HUMAN A-kinase anchor protein 1, mitochondrial OS=Homo sapiens GN=AKAP1 PE=1 SV=1;sp|Q92667-2|AKAP1_HUMAN Isoform 2 of A-kinase anchor protein 1, mitochondrial OS=Homo sapiens GN=AKAP1	11	32	32	32	0	0	0	0	24	25	25	15	23	28	30	27	23	19	20	19	0	0	0	0	24	25	25	15	23	28	30	27	23	19	20	19	0	0	0	0	24	25
Q9UKA4	Q9UKA4	15	15	15	A-kinase anchor protein 11	AKAP11	sp|Q9UKA4|AKA11_HUMAN A-kinase anchor protein 11 OS=Homo sapiens GN=AKAP11 PE=1 SV=1	1	15	15	15	0	0	0	0	6	5	4	2	10	9	8	8	5	2	4	4	0	0	0	0	6	5	4	2	10	9	8	8	5	2	4	4	0	0	0	0	6	5
Q02952;Q02952-3;Q02952-2	Q02952;Q02952-3;Q02952-2	55;54;54	55;54;54	55;54;54	A-kinase anchor protein 12	AKAP12	sp|Q02952|AKA12_HUMAN A-kinase anchor protein 12 OS=Homo sapiens GN=AKAP12 PE=1 SV=4;sp|Q02952-3|AKA12_HUMAN Isoform 3 of A-kinase anchor protein 12 OS=Homo sapiens GN=AKAP12;sp|Q02952-2|AKA12_HUMAN Isoform 2 of A-kinase anchor protein 12 OS=Homo sapiens G	3	55	55	55	0	0	0	0	26	28	30	26	40	45	44	42	31	29	30	33	0	0	0	0	26	28	30	26	40	45	44	42	31	29	30	33	0	0	0	0	26	28
Q12802-4;Q12802;Q12802-2;H0YMW2;A0A087WTD7;A8MYJ1;A0A087WY36;H0YLH1;A0A087X047;A0A087WX73;Q12802-5;H0YK84	Q12802-4;Q12802;Q12802-2;H0YMW2;A0A087WTD7;A8MYJ1	62;62;62;35;31;31;16;3;2;2;2;1	62;62;62;35;31;31;16;3;2;2;2;1	62;62;62;35;31;31;16;3;2;2;2;1	A-kinase anchor protein 13	AKAP13	sp|Q12802-4|AKP13_HUMAN Isoform 3 of A-kinase anchor protein 13 OS=Homo sapiens GN=AKAP13;sp|Q12802|AKP13_HUMAN A-kinase anchor protein 13 OS=Homo sapiens GN=AKAP13 PE=1 SV=2;sp|Q12802-2|AKP13_HUMAN Isoform 2 of A-kinase anchor protein 13 OS=Homo sapiens G	12	62	62	62	0	0	0	1	38	35	35	30	43	48	47	50	38	39	36	34	0	0	0	1	38	35	35	30	43	48	47	50	38	39	36	34	0	0	0	1	38	35
Q02040;X6RAJ1;Q02040-2;Q02040-3	Q02040;X6RAJ1;Q02040-2;Q02040-3	13;9;9;9	13;9;9;9	13;9;9;9	A-kinase anchor protein 17A	AKAP17A	sp|Q02040|AK17A_HUMAN A-kinase anchor protein 17A OS=Homo sapiens GN=AKAP17A PE=1 SV=2;tr|X6RAJ1|X6RAJ1_HUMAN A-kinase anchor protein 17A OS=Homo sapiens GN=AKAP17A PE=1 SV=1;sp|Q02040-2|AK17A_HUMAN Isoform 2 of A-kinase anchor protein 17A OS=Homo sapiens	4	13	13	13	0	0	0	0	9	9	8	9	3	8	8	8	8	5	7	8	0	0	0	0	9	9	8	9	3	8	8	8	8	5	7	8	0	0	0	0	9	9
Q9Y2D5;Q9Y2D5-5;Q9Y2D5-7;Q9Y2D5-6;Q9Y2D5-4;C9JVY5	Q9Y2D5;Q9Y2D5-5;Q9Y2D5-7;Q9Y2D5-6;Q9Y2D5-4;C9JVY5	9;9;9;9;9;8	9;9;9;9;9;8	9;9;9;9;9;8	A-kinase anchor protein 2	AKAP2	sp|Q9Y2D5|AKAP2_HUMAN A-kinase anchor protein 2 OS=Homo sapiens GN=AKAP2 PE=1 SV=3;sp|Q9Y2D5-5|AKAP2_HUMAN Isoform 3 of A-kinase anchor protein 2 OS=Homo sapiens GN=AKAP2;sp|Q9Y2D5-7|AKAP2_HUMAN Isoform 5 of A-kinase anchor protein 2 OS=Homo sapiens GN=AKA	6	9	9	9	0	0	0	0	2	2	2	3	6	6	6	5	1	2	3	2	0	0	0	0	2	2	2	3	6	6	6	5	1	2	3	2	0	0	0	0	2	2
O43823;M0QYL4	O43823	28;4	28;4	28;4	A-kinase anchor protein 8	AKAP8	sp|O43823|AKAP8_HUMAN A-kinase anchor protein 8 OS=Homo sapiens GN=AKAP8 PE=1 SV=1	2	28	28	28	0	0	0	0	26	24	24	20	12	16	17	21	21	21	23	22	0	0	0	0	26	24	24	20	12	16	17	21	21	21	23	22	0	0	0	0	26	24
Q9ULX6;Q9ULX6-2;V9GZ50;M0R1Y5;M0R010;M0QYT7	Q9ULX6;Q9ULX6-2	22;21;10;2;2;2	22;21;10;2;2;2	22;21;10;2;2;2	A-kinase anchor protein 8-like	AKAP8L	sp|Q9ULX6|AKP8L_HUMAN A-kinase anchor protein 8-like OS=Homo sapiens GN=AKAP8L PE=1 SV=3;sp|Q9ULX6-2|AKP8L_HUMAN Isoform 2 of A-kinase anchor protein 8-like OS=Homo sapiens GN=AKAP8L	6	22	22	22	1	0	0	0	20	19	20	17	8	15	15	14	22	22	16	20	1	0	0	0	20	19	20	17	8	15	15	14	22	22	16	20	1	0	0	0	20	19
Q99996-6;Q99996;A0A0A0MRF6;Q99996-5;Q99996-3;Q99996-2;A0A0A0MRE9;H7BYL6;Q99996-4;A0A087WX84;H0Y6Q0;Q6PJH3;H7BZV6;Q96C10;REV__P35241-5;REV__P35241;REV__P35241-4	Q99996-6;Q99996;A0A0A0MRF6;Q99996-5;Q99996-3;Q99996-2;A0A0A0MRE9	72;72;72;72;72;72;59;29;27;27;3;2;2;1;1;1;1	72;72;72;72;72;72;59;29;27;27;3;2;2;1;1;1;1	70;70;70;70;70;70;57;28;26;26;3;2;2;0;0;0;0	A-kinase anchor protein 9	AKAP9	sp|Q99996-6|AKAP9_HUMAN Isoform 6 of A-kinase anchor protein 9 OS=Homo sapiens GN=AKAP9;sp|Q99996|AKAP9_HUMAN A-kinase anchor protein 9 OS=Homo sapiens GN=AKAP9 PE=1 SV=3;tr|A0A0A0MRF6|A0A0A0MRF6_HUMAN A-kinase anchor protein 9 OS=Homo sapiens GN=AKAP9 PE=	17	72	72	70	0	1	2	2	26	23	26	18	48	51	46	43	26	29	28	29	0	1	2	2	26	23	26	18	48	51	46	43	26	29	28	29	0	1	2	2	25	23
P15121;E9PCX2;C9JRZ8;C9JRZ8-2	P15121;E9PCX2	7;4;1;1	7;4;1;1	7;4;1;1	Aldose reductase	AKR1B1	sp|P15121|ALDR_HUMAN Aldose reductase OS=Homo sapiens GN=AKR1B1 PE=1 SV=3;tr|E9PCX2|E9PCX2_HUMAN Aldose reductase OS=Homo sapiens GN=AKR1B1 PE=1 SV=1	4	7	7	7	0	0	0	0	3	4	3	4	1	2	4	4	3	6	3	3	0	0	0	0	3	4	3	4	1	2	4	4	3	6	3	3	0	0	0	0	3	4
Q96B36;Q96B36-3;H9KV91;Q96B36-2	Q96B36;Q96B36-3;H9KV91;Q96B36-2	4;4;2;2	4;4;2;2	4;4;2;2	Proline-rich AKT1 substrate 1	AKT1S1	sp|Q96B36|AKTS1_HUMAN Proline-rich AKT1 substrate 1 OS=Homo sapiens GN=AKT1S1 PE=1 SV=1;sp|Q96B36-3|AKTS1_HUMAN Isoform 3 of Proline-rich AKT1 substrate 1 OS=Homo sapiens GN=AKT1S1;tr|H9KV91|H9KV91_HUMAN Proline-rich AKT1 substrate 1 (Fragment) OS=Homo sap	4	4	4	4	0	0	0	0	2	2	2	1	2	1	3	2	2	3	3	3	0	0	0	0	2	2	2	1	2	1	3	2	2	3	3	3	0	0	0	0	2	2
P31751;M0R0P9;P31751-2;P31749;P31749-2;J3QKW1;E7EVP8;C9JHS6;G3V3X1;J3QLS6;M0QZK3;A0A087WY56;M0QZW8;J3KTP4;A0A0A6YYS2;A8MX96;A0A0A0MRF1;C9JIJ1;M0R283;C9JC83;J3QL45;J3KSY8;C9J258;J3KRI8	P31751;M0R0P9;P31751-2;P31749;P31749-2;J3QKW1	4;4;3;2;2;2;1;1;1;1;1;1;1;1;1;1;1;1;1;1;1;1;1;1	4;4;3;2;2;2;1;1;1;1;1;1;1;1;1;1;1;1;1;1;1;1;1;1	3;3;3;1;1;1;1;1;0;1;1;0;1;1;1;1;1;1;1;1;1;1;1;1	RAC-beta serine/threonine-protein kinase;RAC-alpha serine/threonine-protein kinase	AKT2;AKT1	sp|P31751|AKT2_HUMAN RAC-beta serine/threonine-protein kinase OS=Homo sapiens GN=AKT2 PE=1 SV=2;tr|M0R0P9|M0R0P9_HUMAN RAC-beta serine/threonine-protein kinase OS=Homo sapiens GN=AKT2 PE=1 SV=1;sp|P31751-2|AKT2_HUMAN Isoform 2 of RAC-beta serine/threonine-	24	4	4	3	0	0	0	0	2	2	2	0	2	2	3	2	2	3	2	2	0	0	0	0	2	2	2	0	2	2	3	2	2	3	2	2	0	0	0	0	2	2
A0A0C4DGB6;CON__P02768-1;P02768;H0YA55;D6RHD5;B7WNR0;C9JKR2;P02768-2;A0A087WWT3;P02768-3;H7C013	A0A0C4DGB6;CON__P02768-1;P02768;H0YA55;D6RHD5;B7WNR0;C9JKR2;P02768-2;A0A087WWT3;P02768-3	9;9;9;8;7;7;6;6;5;5;3	4;4;4;3;3;3;2;2;2;2;2	4;4;4;3;3;3;2;2;2;2;2	Serum albumin	ALB	tr|A0A0C4DGB6|A0A0C4DGB6_HUMAN Serum albumin OS=Homo sapiens GN=ALB PE=4 SV=1;;sp|P02768|ALBU_HUMAN Serum albumin OS=Homo sapiens GN=ALB PE=1 SV=2;tr|H0YA55|H0YA55_HUMAN Serum albumin (Fragment) OS=Homo sapiens GN=ALB PE=1 SV=1;tr|D6RHD5|D6RHD5_HUMAN Serum	11	9	4	4	6	6	2	5	3	2	3	2	2	3	2	3	2	2	2	3	2	4	1	2	0	0	0	0	0	0	0	0	0	0	0	1	2	4	1	2	0	0
Q8IZ83-3;Q8IZ83;F5H4B6;Q8IZ83-2	Q8IZ83-3;Q8IZ83;F5H4B6;Q8IZ83-2	2;2;1;1	2;2;1;1	2;2;1;1	Aldehyde dehydrogenase family 16 member A1	ALDH16A1	sp|Q8IZ83-3|A16A1_HUMAN Isoform 3 of Aldehyde dehydrogenase family 16 member A1 OS=Homo sapiens GN=ALDH16A1;sp|Q8IZ83|A16A1_HUMAN Aldehyde dehydrogenase family 16 member A1 OS=Homo sapiens GN=ALDH16A1 PE=1 SV=2;tr|F5H4B6|F5H4B6_HUMAN Aldehyde dehydrogenase	4	2	2	2	0	0	0	0	0	1	2	1	1	0	0	0	0	0	0	1	0	0	0	0	0	1	2	1	1	0	0	0	0	0	0	1	0	0	0	0	0	1
P54886-2;P54886	P54886-2;P54886	29;29	29;29	29;29	Delta-1-pyrroline-5-carboxylate synthase;Glutamate 5-kinase;Gamma-glutamyl phosphate reductase	ALDH18A1	sp|P54886-2|P5CS_HUMAN Isoform Short of Delta-1-pyrroline-5-carboxylate synthase OS=Homo sapiens GN=ALDH18A1;sp|P54886|P5CS_HUMAN Delta-1-pyrroline-5-carboxylate synthase OS=Homo sapiens GN=ALDH18A1 PE=1 SV=2	2	29	29	29	18	2	3	6	22	21	23	21	18	18	19	20	20	23	19	23	18	2	3	6	22	21	23	21	18	18	19	20	20	23	19	23	18	2	3	6	22	21
H0YMG7;O94788-4;O94788-2;O94788-3;O94788;Q9UED3;H0YKL3	H0YMG7;O94788-4;O94788-2;O94788-3;O94788	4;4;4;4;4;1;1	3;3;3;3;3;1;1	3;3;3;3;3;1;1	Retinal dehydrogenase 2	ALDH1A2	tr|H0YMG7|H0YMG7_HUMAN Retinal dehydrogenase 2 OS=Homo sapiens GN=ALDH1A2 PE=1 SV=1;sp|O94788-4|AL1A2_HUMAN Isoform 4 of Retinal dehydrogenase 2 OS=Homo sapiens GN=ALDH1A2;sp|O94788-2|AL1A2_HUMAN Isoform 2 of Retinal dehydrogenase 2 OS=Homo sapiens GN=ALDH	7	4	3	3	1	0	1	1	1	0	1	0	3	1	1	2	1	1	1	0	0	0	0	0	1	0	1	0	2	1	1	2	1	1	1	0	0	0	0	0	1	0
P30837;H0Y2X5;P00352;P47895	P30837	8;1;1;1	8;1;1;1	7;0;0;0	Aldehyde dehydrogenase X, mitochondrial	ALDH1B1	sp|P30837|AL1B1_HUMAN Aldehyde dehydrogenase X, mitochondrial OS=Homo sapiens GN=ALDH1B1 PE=1 SV=3	4	8	8	7	4	0	1	1	5	2	4	3	5	3	2	2	3	3	2	5	4	0	1	1	5	2	4	3	5	3	2	2	3	3	2	5	3	0	0	0	5	2
P05091-2;P05091	P05091-2;P05091	3;3	2;2	2;2	Aldehyde dehydrogenase, mitochondrial	ALDH2	sp|P05091-2|ALDH2_HUMAN Isoform 2 of Aldehyde dehydrogenase, mitochondrial OS=Homo sapiens GN=ALDH2;sp|P05091|ALDH2_HUMAN Aldehyde dehydrogenase, mitochondrial OS=Homo sapiens GN=ALDH2 PE=1 SV=2	2	3	2	2	1	0	1	1	0	1	0	0	2	1	0	1	0	0	0	0	0	0	0	0	0	1	0	0	1	1	0	1	0	0	0	0	0	0	0	0	0	1
J3QRD1;P51648;P51648-2;J3QKK9;J3KTD9;I3L2W1;K7EN73;J3KTG1;C9JGJ2;I3L0X1	J3QRD1;P51648;P51648-2;J3QKK9;J3KTD9;I3L2W1;K7EN73;J3KTG1;C9JGJ2;I3L0X1	2;2;2;1;1;1;1;1;1;1	2;2;2;1;1;1;1;1;1;1	2;2;2;1;1;1;1;1;1;1	Fatty aldehyde dehydrogenase	ALDH3A2	tr|J3QRD1|J3QRD1_HUMAN Fatty aldehyde dehydrogenase OS=Homo sapiens GN=ALDH3A2 PE=1 SV=1;sp|P51648|AL3A2_HUMAN Fatty aldehyde dehydrogenase OS=Homo sapiens GN=ALDH3A2 PE=1 SV=1;sp|P51648-2|AL3A2_HUMAN Isoform 2 of Fatty aldehyde dehydrogenase OS=Homo sapie	10	2	2	2	0	0	0	0	0	0	0	1	0	1	1	1	0	0	0	0	0	0	0	0	0	0	0	1	0	1	1	1	0	0	0	0	0	0	0	0	0	0
P04075;J3KPS3;H3BQN4;P04075-2;H3BPS8;H3BUH7;H3BR04;H3BMQ8;H3BU78;H3BR68;A0A087WXX2;P05062	P04075;J3KPS3;H3BQN4;P04075-2;H3BPS8;H3BUH7;H3BR04;H3BMQ8	22;21;20;20;14;12;12;11;9;5;2;2	22;21;20;20;14;12;12;11;9;5;2;2	17;17;15;15;9;10;10;9;7;5;0;0	Fructose-bisphosphate aldolase A;Fructose-bisphosphate aldolase	ALDOA	sp|P04075|ALDOA_HUMAN Fructose-bisphosphate aldolase A OS=Homo sapiens GN=ALDOA PE=1 SV=2;tr|J3KPS3|J3KPS3_HUMAN Aldolase A, fructose-bisphosphate, isoform CRA_b OS=Homo sapiens GN=ALDOA PE=1 SV=1;tr|H3BQN4|H3BQN4_HUMAN Fructose-bisphosphate aldolase OS=Ho	12	22	22	17	10	1	4	4	19	19	18	17	17	18	19	19	18	19	18	18	10	1	4	4	19	19	18	17	17	18	19	19	18	19	18	18	8	1	4	3	14	14
P09972;A8MVZ9;K7EKH5;C9J8F3;J3KSV6;J3QKP5	P09972;A8MVZ9	8;5;3;3;3;3	3;3;1;1;1;1	3;3;1;1;1;1	Fructose-bisphosphate aldolase C;Fructose-bisphosphate aldolase	ALDOC	sp|P09972|ALDOC_HUMAN Fructose-bisphosphate aldolase C OS=Homo sapiens GN=ALDOC PE=1 SV=2;tr|A8MVZ9|A8MVZ9_HUMAN Fructose-bisphosphate aldolase OS=Homo sapiens GN=ALDOC PE=1 SV=1	6	8	3	3	2	0	0	1	6	5	6	5	6	8	7	7	6	6	6	6	0	0	0	0	1	0	1	1	2	3	2	2	1	1	1	1	0	0	0	0	1	0
Q5I7T1;Q5BKT4	Q5I7T1;Q5BKT4	1;1	1;1	1;1	Putative Dol-P-Glc:Glc(2)Man(9)GlcNAc(2)-PP-Dol alpha-1,2-glucosyltransferase;Dol-P-Glc:Glc(2)Man(9)GlcNAc(2)-PP-Dol alpha-1,2-glucosyltransferase	ALG10B;ALG10	sp|Q5I7T1|AG10B_HUMAN Putative Dol-P-Glc:Glc(2)Man(9)GlcNAc(2)-PP-Dol alpha-1,2-glucosyltransferase OS=Homo sapiens GN=ALG10B PE=1 SV=2;sp|Q5BKT4|AG10A_HUMAN Dol-P-Glc:Glc(2)Man(9)GlcNAc(2)-PP-Dol alpha-1,2-glucosyltransferase OS=Homo sapiens GN=ALG10 PE=2	2	1	1	1	0	0	0	0	0	0	0	0	0	0	0	0	0	0	1	0	0	0	0	0	0	0	0	0	0	0	0	0	0	0	1	0	0	0	0	0	0	0
Q9NP73;Q9NP73-4;Q9NP73-3;A0A096LPI3;A0A096LNJ4;A0A087WX43;A0A096LNL2;D6RE84;A0A096LP10;A0A087WTT9;Q9NP73-2	Q9NP73;Q9NP73-4;Q9NP73-3	7;6;6;2;1;1;1;1;1;1;1	7;6;6;2;1;1;1;1;1;1;1	7;6;6;2;1;1;1;1;1;1;1	Putative bifunctional UDP-N-acetylglucosamine transferase and deubiquitinase ALG13	ALG13	sp|Q9NP73|ALG13_HUMAN Putative bifunctional UDP-N-acetylglucosamine transferase and deubiquitinase ALG13 OS=Homo sapiens GN=ALG13 PE=1 SV=2;sp|Q9NP73-4|ALG13_HUMAN Isoform 4 of Putative bifunctional UDP-N-acetylglucosamine transferase and deubiquitinase AL	11	7	7	7	0	0	0	0	3	3	2	1	4	5	7	7	2	1	1	2	0	0	0	0	3	3	2	1	4	5	7	7	2	1	1	2	0	0	0	0	3	3
F5GZZ0;S4R3T5;F5H5X2;Q6NS38-2;Q6NS38	F5GZZ0;S4R3T5;F5H5X2;Q6NS38-2;Q6NS38	1;1;1;1;1	1;1;1;1;1	1;1;1;1;1	Alpha-ketoglutarate-dependent dioxygenase alkB homolog 2	ALKBH2	tr|F5GZZ0|F5GZZ0_HUMAN Alpha-ketoglutarate-dependent dioxygenase alkB homolog 2 (Fragment) OS=Homo sapiens GN=ALKBH2 PE=1 SV=1;tr|S4R3T5|S4R3T5_HUMAN Alpha-ketoglutarate-dependent dioxygenase alkB homolog 2 (Fragment) OS=Homo sapiens GN=ALKBH2 PE=1 SV=1;tr	5	1	1	1	0	0	0	0	1	1	1	0	0	0	0	1	1	1	1	1	0	0	0	0	1	1	1	0	0	0	0	1	1	1	1	1	0	0	0	0	1	1
Q6P6C2;Q6P6C2-1;Q6P6C2-3;K7ER58	Q6P6C2;Q6P6C2-1;Q6P6C2-3	17;16;15;1	17;16;15;1	17;16;15;1	RNA demethylase ALKBH5	ALKBH5	sp|Q6P6C2|ALKB5_HUMAN RNA demethylase ALKBH5 OS=Homo sapiens GN=ALKBH5 PE=1 SV=2;sp|Q6P6C2-1|ALKB5_HUMAN Isoform 1 of RNA demethylase ALKBH5 OS=Homo sapiens GN=ALKBH5;sp|Q6P6C2-3|ALKB5_HUMAN Isoform 3 of RNA demethylase ALKBH5 OS=Homo sapiens GN=ALKBH5	4	17	17	17	1	0	0	0	11	13	14	13	3	4	6	6	15	13	12	16	1	0	0	0	11	13	14	13	3	4	6	6	15	13	12	16	1	0	0	0	11	13
A0A087WTU9;A0A087WZY3;Q8TCU4-2;Q8TCU4;A0A087WV20;Q8TCU4-3;H7C1D9;Q96L16	A0A087WTU9;A0A087WZY3;Q8TCU4-2;Q8TCU4;A0A087WV20;Q8TCU4-3	13;13;13;13;12;12;2;1	13;13;13;13;12;12;2;1	13;13;13;13;12;12;2;1	Alstrom syndrome protein 1	ALMS1	tr|A0A087WTU9|A0A087WTU9_HUMAN Alstrom syndrome protein 1 OS=Homo sapiens GN=ALMS1 PE=1 SV=1;tr|A0A087WZY3|A0A087WZY3_HUMAN Alstrom syndrome protein 1 OS=Homo sapiens GN=ALMS1 PE=1 SV=1;sp|Q8TCU4-2|ALMS1_HUMAN Isoform 2 of Alstrom syndrome protein 1 OS=Hom	8	13	13	13	0	0	0	0	2	1	1	1	8	8	8	10	4	3	3	2	0	0	0	0	2	1	1	1	8	8	8	10	4	3	3	2	0	0	0	0	2	1
Q86TB3	Q86TB3	1	1	1	Alpha-protein kinase 2	ALPK2	sp|Q86TB3|ALPK2_HUMAN Alpha-protein kinase 2 OS=Homo sapiens GN=ALPK2 PE=2 SV=3	1	1	1	1	0	0	0	0	0	0	0	0	0	0	0	0	0	0	0	1	0	0	0	0	0	0	0	0	0	0	0	0	0	0	0	1	0	0	0	0	0	0
H0Y696;Q96Q42	H0Y696;Q96Q42	1;1	1;1	1;1	Alsin	ALS2	tr|H0Y696|H0Y696_HUMAN Alsin (Fragment) OS=Homo sapiens GN=ALS2 PE=1 SV=1;sp|Q96Q42|ALS2_HUMAN Alsin OS=Homo sapiens GN=ALS2 PE=1 SV=2	2	1	1	1	0	0	0	0	0	0	0	0	0	1	1	1	0	0	0	0	0	0	0	0	0	0	0	0	0	1	1	1	0	0	0	0	0	0	0	0	0	0
C9JZS0	C9JZS0	1	1	1		ALS2CR12	tr|C9JZS0|C9JZS0_HUMAN Amyotrophic lateral sclerosis 2 (Juvenile) chromosome region, candidate 12, isoform CRA_b (Fragment) OS=Homo sapiens GN=ALS2CR12 PE=4 SV=1	1	1	1	1	0	0	0	0	1	1	1	0	0	1	1	1	0	0	0	0	0	0	0	0	1	1	1	0	0	1	1	1	0	0	0	0	0	0	0	0	1	1
E9PB61	E9PB61	10	1	1		ALYREF	tr|E9PB61|E9PB61_HUMAN THO complex subunit 4 OS=Homo sapiens GN=ALYREF PE=1 SV=1	1	10	1	1	0	0	9	0	6	8	6	7	1	0	3	3	6	7	7	7	0	0	1	0	0	0	0	0	1	0	0	0	0	0	0	0	0	0	1	0	0	0
Q86V81	Q86V81	10	10	1	THO complex subunit 4	ALYREF	sp|Q86V81|THOC4_HUMAN THO complex subunit 4 OS=Homo sapiens GN=ALYREF PE=1 SV=3	1	10	10	1	0	0	9	0	6	8	6	7	0	0	3	3	6	7	7	7	0	0	9	0	6	8	6	7	0	0	3	3	6	7	7	7	0	0	1	0	0	0
CON__P00978;P02760	CON__P00978;P02760	2;1	2;1	2;1	Protein AMBP;Alpha-1-microglobulin;Inter-alpha-trypsin inhibitor light chain;Trypstatin	AMBP	;sp|P02760|AMBP_HUMAN Protein AMBP OS=Homo sapiens GN=AMBP PE=1 SV=1	2	2	2	2	2	0	0	1	0	0	0	0	0	0	0	0	0	0	0	0	2	0	0	1	0	0	0	0	0	0	0	0	0	0	0	0	2	0	0	1	0	0
A0A075B6T1;Q9C0C7-4;Q9C0C7-5;Q9C0C7-2;Q9C0C7-3;Q9C0C7;Q9C0C7-6;H0YE34	A0A075B6T1;Q9C0C7-4;Q9C0C7-5;Q9C0C7-2;Q9C0C7-3;Q9C0C7;Q9C0C7-6	9;9;9;8;8;8;7;1	9;9;9;8;8;8;7;1	9;9;9;8;8;8;7;1	Activating molecule in BECN1-regulated autophagy protein 1	AMBRA1	tr|A0A075B6T1|A0A075B6T1_HUMAN Activating molecule in BECN1-regulated autophagy protein 1 OS=Homo sapiens GN=AMBRA1 PE=1 SV=1;sp|Q9C0C7-4|AMRA1_HUMAN Isoform 4 of Activating molecule in BECN1-regulated autophagy protein 1 OS=Homo sapiens GN=AMBRA1;sp|Q9C0C	8	9	9	9	0	0	0	0	2	5	3	1	0	1	0	1	3	2	4	6	0	0	0	0	2	5	3	1	0	1	0	1	3	2	4	6	0	0	0	0	2	5
Q9Y4X0;Q9Y4X0-4;Q9Y4X0-3;Q9Y4X0-2	Q9Y4X0;Q9Y4X0-4;Q9Y4X0-3	8;6;5;2	8;6;5;2	5;3;4;2	AMME syndrome candidate gene 1 protein	AMMECR1	sp|Q9Y4X0|AMMR1_HUMAN AMME syndrome candidate gene 1 protein OS=Homo sapiens GN=AMMECR1 PE=1 SV=1;sp|Q9Y4X0-4|AMMR1_HUMAN Isoform 4 of AMME syndrome candidate gene 1 protein OS=Homo sapiens GN=AMMECR1;sp|Q9Y4X0-3|AMMR1_HUMAN Isoform 3 of AMME syndrome cand	4	8	8	5	0	0	0	0	6	6	7	4	2	3	3	2	6	6	7	7	0	0	0	0	6	6	7	4	2	3	3	2	6	6	7	7	0	0	0	0	4	3
Q6DCA0	Q6DCA0	5	2	2	AMMECR1-like protein	AMMECR1L	sp|Q6DCA0|AMERL_HUMAN AMMECR1-like protein OS=Homo sapiens GN=AMMECR1L PE=1 SV=1	1	5	2	2	0	0	0	0	4	5	4	2	0	2	2	1	4	3	4	4	0	0	0	0	2	2	1	1	0	0	0	1	2	1	2	2	0	0	0	0	2	2
Q4VCS5;E7ERM3;A6NP16;Q4VCS5-2	Q4VCS5;E7ERM3;A6NP16;Q4VCS5-2	70;54;46;45	70;54;46;45	65;49;41;41	Angiomotin	AMOT	sp|Q4VCS5|AMOT_HUMAN Angiomotin OS=Homo sapiens GN=AMOT PE=1 SV=1;tr|E7ERM3|E7ERM3_HUMAN Angiomotin OS=Homo sapiens GN=AMOT PE=1 SV=1;tr|A6NP16|A6NP16_HUMAN Angiomotin OS=Homo sapiens GN=AMOT PE=1 SV=1;sp|Q4VCS5-2|AMOT_HUMAN Isoform 2 of Angiomotin OS=Homo	4	70	70	65	4	0	4	1	55	54	54	53	57	62	62	59	61	57	55	57	4	0	4	1	55	54	54	53	57	62	62	59	61	57	55	57	4	0	3	1	51	50
Q8IY63-2;Q8IY63	Q8IY63-2;Q8IY63	16;16	11;11	11;11	Angiomotin-like protein 1	AMOTL1	sp|Q8IY63-2|AMOL1_HUMAN Isoform 2 of Angiomotin-like protein 1 OS=Homo sapiens GN=AMOTL1;sp|Q8IY63|AMOL1_HUMAN Angiomotin-like protein 1 OS=Homo sapiens GN=AMOTL1 PE=1 SV=1	2	16	11	11	1	0	1	1	8	6	10	8	11	14	14	14	9	11	8	9	1	0	0	1	4	3	7	6	7	10	11	10	5	7	5	6	1	0	0	1	4	3
H0Y360;Q01433-2;Q01433;Q01433-5;Q01433-3;Q01433-4;H0YCL9;E9PJF6;E9PIJ1;H0YF16	H0Y360;Q01433-2;Q01433;Q01433-5;Q01433-3;Q01433-4	21;21;21;18;17;17;9;8;6;4	21;21;21;18;17;17;9;8;6;4	21;21;21;18;17;17;9;8;6;4	AMP deaminase 2	AMPD2	tr|H0Y360|H0Y360_HUMAN AMP deaminase 2 (Fragment) OS=Homo sapiens GN=AMPD2 PE=1 SV=1;sp|Q01433-2|AMPD2_HUMAN Isoform Ex1A-2-3 of AMP deaminase 2 OS=Homo sapiens GN=AMPD2;sp|Q01433|AMPD2_HUMAN AMP deaminase 2 OS=Homo sapiens GN=AMPD2 PE=1 SV=2;sp|Q01433-5|A	10	21	21	21	0	1	0	0	5	8	6	7	13	15	14	14	10	7	9	7	0	1	0	0	5	8	6	7	13	15	14	14	10	7	9	7	0	1	0	0	5	8
Q9H1A4;H0Y564;F8WAS1	Q9H1A4;H0Y564	20;12;2	20;12;2	20;12;2	Anaphase-promoting complex subunit 1	ANAPC1	sp|Q9H1A4|APC1_HUMAN Anaphase-promoting complex subunit 1 OS=Homo sapiens GN=ANAPC1 PE=1 SV=1;tr|H0Y564|H0Y564_HUMAN Anaphase-promoting complex subunit 1 (Fragment) OS=Homo sapiens GN=ANAPC1 PE=1 SV=1	3	20	20	20	1	1	1	1	7	8	8	9	7	8	12	12	11	9	9	10	1	1	1	1	7	8	8	9	7	8	12	12	11	9	9	10	1	1	1	1	7	8
Q9UJX6-2;Q9UJX6	Q9UJX6-2;Q9UJX6	1;1	1;1	1;1	Anaphase-promoting complex subunit 2	ANAPC2	sp|Q9UJX6-2|ANC2_HUMAN Isoform 2 of Anaphase-promoting complex subunit 2 OS=Homo sapiens GN=ANAPC2;sp|Q9UJX6|ANC2_HUMAN Anaphase-promoting complex subunit 2 OS=Homo sapiens GN=ANAPC2 PE=1 SV=1	2	1	1	1	0	0	0	0	1	1	1	1	1	1	1	1	1	1	1	1	0	0	0	0	1	1	1	1	1	1	1	1	1	1	1	1	0	0	0	0	1	1
F5H0F9;Q9UJX4;Q9UJX4-3;F5GY68;Q9UJX4-2;H0YFB5;F5H0N1;F5H3S5	F5H0F9;Q9UJX4;Q9UJX4-3;F5GY68;Q9UJX4-2	8;8;7;4;4;3;3;2	8;8;7;4;4;3;3;2	8;8;7;4;4;3;3;2	Anaphase-promoting complex subunit 5	ANAPC5	tr|F5H0F9|F5H0F9_HUMAN Anaphase-promoting complex subunit 5 OS=Homo sapiens GN=ANAPC5 PE=1 SV=1;sp|Q9UJX4|APC5_HUMAN Anaphase-promoting complex subunit 5 OS=Homo sapiens GN=ANAPC5 PE=1 SV=2;sp|Q9UJX4-3|APC5_HUMAN Isoform 3 of Anaphase-promoting complex sub	8	8	8	8	0	0	0	0	3	2	2	3	4	4	5	4	2	1	1	4	0	0	0	0	3	2	2	3	4	4	5	4	2	1	1	4	0	0	0	0	3	2
Q9UJX3-2;Q9UJX3;H0YIW2;H0YIX7	Q9UJX3-2;Q9UJX3	18;18;3;1	18;18;3;1	18;18;3;1	Anaphase-promoting complex subunit 7	ANAPC7	sp|Q9UJX3-2|APC7_HUMAN Isoform 2 of Anaphase-promoting complex subunit 7 OS=Homo sapiens GN=ANAPC7;sp|Q9UJX3|APC7_HUMAN Anaphase-promoting complex subunit 7 OS=Homo sapiens GN=ANAPC7 PE=1 SV=4	4	18	18	18	0	1	0	0	11	12	13	11	9	10	10	13	12	12	13	13	0	1	0	0	11	12	13	11	9	10	10	13	12	12	13	13	0	1	0	0	11	12
I6L894;Q01484-5;Q01484-2;Q01484;E9PHW9;E9PCH6;D6RHE1;H0Y931;B7Z651;H0Y8Y2;Q01484-7	I6L894;Q01484-5;Q01484-2;Q01484;E9PHW9;E9PCH6;D6RHE1;H0Y931	9;9;9;9;7;6;6;5;4;2;2	6;6;6;6;4;3;3;3;3;2;2	5;5;5;5;3;3;3;3;2;2;2	Ankyrin-2	ANK2	tr|I6L894|I6L894_HUMAN Ankyrin-2 OS=Homo sapiens GN=ANK2 PE=1 SV=1;sp|Q01484-5|ANK2_HUMAN Isoform 4 of Ankyrin-2 OS=Homo sapiens GN=ANK2;sp|Q01484-2|ANK2_HUMAN Isoform 2 of Ankyrin-2 OS=Homo sapiens GN=ANK2;sp|Q01484|ANK2_HUMAN Ankyrin-2 OS=Homo sapiens GN	11	9	6	5	0	0	0	0	2	4	1	0	6	5	4	8	1	1	1	1	0	0	0	0	2	2	1	0	4	3	1	5	1	1	1	1	0	0	0	0	1	1
Q12955;Q12955-7;A0A087WTF3;A0A087WZ65;A0A087WZ26;H0Y951;A0A087WY90;B1AQT1;D6RFK6;A0A087WX55;A0A087WVC2;A0A087WTE8;H0YAH5;A0A087X0L3;H0Y9E9;D6RBY7;H0Y8Z4;A0A087WWI5;D6RF31;H0YAG3	Q12955;Q12955-7;A0A087WTF3;A0A087WZ65	22;20;18;16;3;3;3;3;2;2;1;1;1;1;1;1;1;1;1;1	22;20;18;16;3;3;3;3;2;2;1;1;1;1;1;1;1;1;1;1	1;0;0;0;0;0;0;0;0;0;0;0;0;0;0;0;0;0;0;0	Ankyrin-3	ANK3	sp|Q12955|ANK3_HUMAN Ankyrin-3 OS=Homo sapiens GN=ANK3 PE=1 SV=3;sp|Q12955-7|ANK3_HUMAN Isoform 5 of Ankyrin-3 OS=Homo sapiens GN=ANK3;tr|A0A087WTF3|A0A087WTF3_HUMAN Ankyrin-3 (Fragment) OS=Homo sapiens GN=ANK3 PE=1 SV=1;tr|A0A087WZ65|A0A087WZ65_HUMAN Anky	20	22	22	1	0	0	0	0	7	8	6	6	16	16	17	17	8	8	9	9	0	0	0	0	7	8	6	6	16	16	17	17	8	8	9	9	0	0	0	0	1	1
Q9P2R3;Q9P2R3-2;Q9P2R3-4;I3L1Z9;I3L3P8;K7EPT2	Q9P2R3;Q9P2R3-2;Q9P2R3-4	16;16;16;1;1;1	16;16;16;1;1;1	16;16;16;1;1;1	Rabankyrin-5	ANKFY1	sp|Q9P2R3|ANFY1_HUMAN Rabankyrin-5 OS=Homo sapiens GN=ANKFY1 PE=1 SV=2;sp|Q9P2R3-2|ANFY1_HUMAN Isoform 2 of Rabankyrin-5 OS=Homo sapiens GN=ANKFY1;sp|Q9P2R3-4|ANFY1_HUMAN Isoform 4 of Rabankyrin-5 OS=Homo sapiens GN=ANKFY1	6	16	16	16	0	0	0	0	6	7	8	9	9	8	9	10	11	10	8	9	0	0	0	0	6	7	8	9	9	8	9	10	11	10	8	9	0	0	0	0	6	7
E9PDP5;H7C2F5;H3BLS9;Q8IWZ3-5;Q8IWZ3-2;Q8IWZ3-3;D6RHC4	E9PDP5;H7C2F5	43;22;21;16;16;12;9	1;0;1;0;0;0;0	1;0;1;0;0;0;0		ANKHD1	tr|E9PDP5|E9PDP5_HUMAN Ankyrin repeat and KH domain-containing protein 1 (Fragment) OS=Homo sapiens GN=ANKHD1 PE=1 SV=1;tr|H7C2F5|H7C2F5_HUMAN Ankyrin repeat and KH domain-containing protein 1 (Fragment) OS=Homo sapiens GN=ANKHD1 PE=1 SV=1	7	43	1	1	0	0	1	0	26	23	21	20	36	32	33	33	30	30	29	25	0	0	0	0	0	0	0	0	0	0	1	0	0	0	0	0	0	0	0	0	0	0
Q8IWZ3;Q8IWZ3-4;Q8IWZ3-6;H0Y4P6;H0Y785;H0Y472;H0Y7Y3;A0A0A0MQZ8;H7C0V5	Q8IWZ3;Q8IWZ3-4;Q8IWZ3-6	51;51;51;13;9;9;7;5;3	31;31;31;12;9;9;7;5;3	9;9;9;9;9;9;7;5;3	Ankyrin repeat and KH domain-containing protein 1	ANKHD1	sp|Q8IWZ3|ANKH1_HUMAN Ankyrin repeat and KH domain-containing protein 1 OS=Homo sapiens GN=ANKHD1 PE=1 SV=1;sp|Q8IWZ3-4|ANKH1_HUMAN Isoform 4 of Ankyrin repeat and KH domain-containing protein 1 OS=Homo sapiens GN=ANKHD1;sp|Q8IWZ3-6|ANKH1_HUMAN Isoform 6 o	9	51	31	9	0	0	1	0	29	26	24	24	44	41	39	39	35	32	34	31	0	0	0	0	16	13	12	11	27	22	25	24	18	17	19	16	0	0	0	0	3	3
M0QX15;Q8NAG6-1;Q8NAG6	M0QX15;Q8NAG6-1;Q8NAG6	1;1;1	1;1;1	1;1;1	Ankyrin repeat and LEM domain-containing protein 1	ANKLE1	tr|M0QX15|M0QX15_HUMAN Ankyrin repeat and LEM domain-containing protein 1 (Fragment) OS=Homo sapiens GN=ANKLE1 PE=1 SV=2;sp|Q8NAG6-1|ANKL1_HUMAN Isoform 2 of Ankyrin repeat and LEM domain-containing protein 1 OS=Homo sapiens GN=ANKLE1;sp|Q8NAG6|ANKL1_HUMAN	3	1	1	1	0	0	0	0	0	0	0	0	0	1	1	1	1	1	1	0	0	0	0	0	0	0	0	0	0	1	1	1	1	1	1	0	0	0	0	0	0	0
Q86XL3;Q86XL3-2;F5H6J0	Q86XL3;Q86XL3-2	20;12;3	20;12;3	13;12;3	Ankyrin repeat and LEM domain-containing protein 2	ANKLE2	sp|Q86XL3|ANKL2_HUMAN Ankyrin repeat and LEM domain-containing protein 2 OS=Homo sapiens GN=ANKLE2 PE=1 SV=4;sp|Q86XL3-2|ANKL2_HUMAN Isoform 2 of Ankyrin repeat and LEM domain-containing protein 2 OS=Homo sapiens GN=ANKLE2	3	20	20	13	1	0	0	0	10	10	11	6	9	14	15	16	11	9	9	8	1	0	0	0	10	10	11	6	9	14	15	16	11	9	9	8	0	0	0	0	8	7
Q86XL3-3;F5H1D4	Q86XL3-3;F5H1D4	8;7	1;1	1;1	Ankyrin repeat and LEM domain-containing protein 2	ANKLE2	sp|Q86XL3-3|ANKL2_HUMAN Isoform 3 of Ankyrin repeat and LEM domain-containing protein 2 OS=Homo sapiens GN=ANKLE2;tr|F5H1D4|F5H1D4_HUMAN Ankyrin repeat and LEM domain-containing protein 2 (Fragment) OS=Homo sapiens GN=ANKLE2 PE=1 SV=1	2	8	1	1	1	0	0	0	2	3	4	1	1	6	7	7	3	3	3	4	0	0	0	0	0	0	0	0	0	0	1	0	0	0	0	0	0	0	0	0	0	0
Q6UB99;H3BVB8;A0A087WTN8	Q6UB99	5;1;1	5;1;1	5;1;1	Ankyrin repeat domain-containing protein 11	ANKRD11	sp|Q6UB99|ANR11_HUMAN Ankyrin repeat domain-containing protein 11 OS=Homo sapiens GN=ANKRD11 PE=1 SV=3	3	5	5	5	0	0	0	0	3	3	1	4	1	1	0	0	3	3	3	3	0	0	0	0	3	3	1	4	1	1	0	0	3	3	3	3	0	0	0	0	3	3
O75179-2;O75179;H0YM23;O75179-7;O75179-6;O75179-4;O75179-3;H0YLQ3;O75179-5	O75179-2;O75179;H0YM23;O75179-7;O75179-6;O75179-4	61;61;60;60;55;39;28;27;18	61;61;60;60;55;39;28;27;18	41;41;40;40;35;29;17;17;8	Ankyrin repeat domain-containing protein 17	ANKRD17	sp|O75179-2|ANR17_HUMAN Isoform 2 of Ankyrin repeat domain-containing protein 17 OS=Homo sapiens GN=ANKRD17;sp|O75179|ANR17_HUMAN Ankyrin repeat domain-containing protein 17 OS=Homo sapiens GN=ANKRD17 PE=1 SV=3;tr|H0YM23|H0YM23_HUMAN Ankyrin repeat domain-	9	61	61	41	1	0	1	0	41	39	39	36	43	47	41	44	48	46	44	41	1	0	1	0	41	39	39	36	43	47	41	44	48	46	44	41	1	0	0	0	28	26
Q8IVF6	Q8IVF6	3	3	1	Ankyrin repeat domain-containing protein 18A	ANKRD18A	sp|Q8IVF6|AN18A_HUMAN Ankyrin repeat domain-containing protein 18A OS=Homo sapiens GN=ANKRD18A PE=2 SV=3	1	3	3	1	0	0	0	0	2	2	2	1	2	1	1	3	2	2	2	2	0	0	0	0	2	2	2	1	2	1	1	3	2	2	2	2	0	0	0	0	0	0
A2A2Z9;A2A300;R4GN29	A2A2Z9;A2A300	3;2;1	1;1;0	1;1;0	Ankyrin repeat domain-containing protein 18B	ANKRD18B	sp|A2A2Z9|AN18B_HUMAN Ankyrin repeat domain-containing protein 18B OS=Homo sapiens GN=ANKRD18B PE=1 SV=1;tr|A2A300|A2A300_HUMAN Ankyrin repeat domain-containing protein 18B (Fragment) OS=Homo sapiens GN=ANKRD18B PE=1 SV=1	3	3	1	1	0	0	0	0	3	3	3	1	3	1	2	3	3	2	3	3	0	0	0	0	1	1	1	0	1	0	1	1	1	0	1	1	0	0	0	0	1	1
Q96NW4;K7ELM1	Q96NW4;K7ELM1	4;3	4;3	4;3	Ankyrin repeat domain-containing protein 27	ANKRD27	sp|Q96NW4|ANR27_HUMAN Ankyrin repeat domain-containing protein 27 OS=Homo sapiens GN=ANKRD27 PE=1 SV=2;tr|K7ELM1|K7ELM1_HUMAN Ankyrin repeat domain-containing protein 27 OS=Homo sapiens GN=ANKRD27 PE=1 SV=1	2	4	4	4	0	0	0	0	0	1	0	1	1	2	2	3	1	1	1	0	0	0	0	0	0	1	0	1	1	2	2	3	1	1	1	0	0	0	0	0	0	1
O15084;O15084-4;O15084-1;O15084-2;B4DIW9	O15084;O15084-4;O15084-1;O15084-2;B4DIW9	13;13;13;11;8	12;12;12;10;8	12;12;12;10;8	Serine/threonine-protein phosphatase 6 regulatory ankyrin repeat subunit A	ANKRD28	sp|O15084|ANR28_HUMAN Serine/threonine-protein phosphatase 6 regulatory ankyrin repeat subunit A OS=Homo sapiens GN=ANKRD28 PE=1 SV=5;sp|O15084-4|ANR28_HUMAN Isoform 4 of Serine/threonine-protein phosphatase 6 regulatory ankyrin repeat subunit A OS=Homo sa	5	13	12	12	0	0	0	0	3	2	6	2	7	11	11	11	5	4	5	3	0	0	0	0	2	1	5	2	6	10	10	10	4	3	4	3	0	0	0	0	2	1
Q6AI12	Q6AI12	1	1	1	Ankyrin repeat domain-containing protein 40	ANKRD40	sp|Q6AI12|ANR40_HUMAN Ankyrin repeat domain-containing protein 40 OS=Homo sapiens GN=ANKRD40 PE=1 SV=2	1	1	1	1	0	0	0	0	0	0	1	1	0	1	1	1	0	0	0	0	0	0	0	0	0	0	1	1	0	1	1	1	0	0	0	0	0	0	0	0	0	0
Q8NB46	Q8NB46	15	15	14	Serine/threonine-protein phosphatase 6 regulatory ankyrin repeat subunit C	ANKRD52	sp|Q8NB46|ANR52_HUMAN Serine/threonine-protein phosphatase 6 regulatory ankyrin repeat subunit C OS=Homo sapiens GN=ANKRD52 PE=1 SV=3	1	15	15	14	0	0	0	0	6	6	5	3	9	10	12	11	7	5	5	6	0	0	0	0	6	6	5	3	9	10	12	11	7	5	5	6	0	0	0	0	5	5
H7BZV9;H7C3L3;C9JU48;Q6NXT1	H7BZV9;H7C3L3;C9JU48;Q6NXT1	1;1;1;1	1;1;1;1	1;1;1;1	Ankyrin repeat domain-containing protein 54	ANKRD54	tr|H7BZV9|H7BZV9_HUMAN Ankyrin repeat domain-containing protein 54 (Fragment) OS=Homo sapiens GN=ANKRD54 PE=1 SV=1;tr|H7C3L3|H7C3L3_HUMAN Ankyrin repeat domain-containing protein 54 (Fragment) OS=Homo sapiens GN=ANKRD54 PE=1 SV=1;tr|C9JU48|C9JU48_HUMAN Ank	4	1	1	1	0	0	0	0	1	0	1	0	0	0	0	0	0	1	1	0	0	0	0	0	1	0	1	0	0	0	0	0	0	1	1	0	0	0	0	0	1	0
Q92625;Q92625-2	Q92625	22;6	22;6	22;6	Ankyrin repeat and SAM domain-containing protein 1A	ANKS1A	sp|Q92625|ANS1A_HUMAN Ankyrin repeat and SAM domain-containing protein 1A OS=Homo sapiens GN=ANKS1A PE=1 SV=4	2	22	22	22	0	0	0	0	12	8	12	11	12	17	18	17	15	12	12	9	0	0	0	0	12	8	12	11	12	17	18	17	15	12	12	9	0	0	0	0	12	8
B8ZZS4;Q9H8Y5	B8ZZS4;Q9H8Y5	4;4	4;4	4;4	Ankyrin repeat and zinc finger domain-containing protein 1	ANKZF1	tr|B8ZZS4|B8ZZS4_HUMAN Ankyrin repeat and zinc finger domain-containing protein 1 OS=Homo sapiens GN=ANKZF1 PE=1 SV=1;sp|Q9H8Y5|ANKZ1_HUMAN Ankyrin repeat and zinc finger domain-containing protein 1 OS=Homo sapiens GN=ANKZF1 PE=1 SV=1	2	4	4	4	0	0	0	0	1	2	1	1	1	3	3	3	3	2	2	1	0	0	0	0	1	2	1	1	1	3	3	3	3	2	2	1	0	0	0	0	1	2
Q9NQW6;Q9NQW6-2;H7C3S1;H7C1K5;H7C1C2;C9JJT6;H7C167;H7C0Y6	Q9NQW6;Q9NQW6-2	38;37;9;7;5;4;2;1	38;37;9;7;5;4;2;1	38;37;9;7;5;4;2;1	Actin-binding protein anillin	ANLN	sp|Q9NQW6|ANLN_HUMAN Actin-binding protein anillin OS=Homo sapiens GN=ANLN PE=1 SV=2;sp|Q9NQW6-2|ANLN_HUMAN Isoform 2 of Actin-binding protein anillin OS=Homo sapiens GN=ANLN	8	38	38	38	3	2	0	1	31	26	29	30	18	25	26	28	25	28	25	28	3	2	0	1	31	26	29	30	18	25	26	28	25	28	25	28	3	2	0	1	31	26
H0YN26;P39687;H7BZ09;O95626;O43423;REV__F8WED0;REV__Q9Y2X3	H0YN26;P39687	14;14;5;2;2;1;1	14;14;5;2;2;1;1	12;12;4;2;2;1;1	Acidic leucine-rich nuclear phosphoprotein 32 family member A	ANP32A	tr|H0YN26|H0YN26_HUMAN Acidic leucine-rich nuclear phosphoprotein 32 family member A OS=Homo sapiens GN=ANP32A PE=1 SV=1;sp|P39687|AN32A_HUMAN Acidic leucine-rich nuclear phosphoprotein 32 family member A OS=Homo sapiens GN=ANP32A PE=1 SV=1	7	14	14	12	1	1	1	0	11	12	11	12	5	5	8	7	8	11	12	13	1	1	1	0	11	12	11	12	5	5	8	7	8	11	12	13	1	1	1	0	10	11
Q92688-2;Q92688	Q92688-2;Q92688	10;10	8;8	8;8	Acidic leucine-rich nuclear phosphoprotein 32 family member B	ANP32B	sp|Q92688-2|AN32B_HUMAN Isoform 2 of Acidic leucine-rich nuclear phosphoprotein 32 family member B OS=Homo sapiens GN=ANP32B;sp|Q92688|AN32B_HUMAN Acidic leucine-rich nuclear phosphoprotein 32 family member B OS=Homo sapiens GN=ANP32B PE=1 SV=1	2	10	8	8	0	0	0	1	7	6	7	9	3	2	3	3	7	6	8	9	0	0	0	1	6	5	6	7	3	2	3	3	6	5	7	7	0	0	0	1	6	5
Q9BTT0;Q5TB19;E9PLC4;E9PPH5;Q9BTT0-3;Q9BTT0-2;Q5TB25;E9PI45	Q9BTT0;Q5TB19;E9PLC4;E9PPH5;Q9BTT0-3;Q9BTT0-2	7;5;5;4;4;4;3;2	7;5;5;4;4;4;3;2	7;5;5;4;4;4;3;2	Acidic leucine-rich nuclear phosphoprotein 32 family member E	ANP32E	sp|Q9BTT0|AN32E_HUMAN Acidic leucine-rich nuclear phosphoprotein 32 family member E OS=Homo sapiens GN=ANP32E PE=1 SV=1;tr|Q5TB19|Q5TB19_HUMAN Acidic (Leucine-rich) nuclear phosphoprotein 32 family, member E OS=Homo sapiens GN=ANP32E PE=1 SV=1;tr|E9PLC4|E9	8	7	7	7	0	0	0	0	6	6	4	5	3	3	2	1	5	3	4	5	0	0	0	0	6	6	4	5	3	3	2	1	5	3	4	5	0	0	0	0	6	6
P50995-2;P50995;H0Y6E1;E5RIN3;P27216;P27216-2	P50995-2;P50995	23;23;7;1;1;1	23;23;7;1;1;1	23;23;7;1;1;1	Annexin A11	ANXA11	sp|P50995-2|ANX11_HUMAN Isoform 2 of Annexin A11 OS=Homo sapiens GN=ANXA11;sp|P50995|ANX11_HUMAN Annexin A11 OS=Homo sapiens GN=ANXA11 PE=1 SV=1	6	23	23	23	1	1	1	1	20	19	18	20	21	18	18	19	22	23	21	20	1	1	1	1	20	19	18	20	21	18	18	19	22	23	21	20	1	1	1	1	20	19
P07355;P07355-2;H0YN42;H0YMU9;H0YMD0;A6NMY6;H0YM50;H0YKS4;H0YNP5;H0YMM1;H0YN28;H0YL33;H0YKX9;H0YMT9;H0YLV6;H0YKZ7;H0YMW4;H0YKL9;H0YKV8;H0YNA0;H0YMD9;H0YN52;H0YNB8;H0YKN4;H0YLE2	P07355;P07355-2;H0YN42;H0YMU9;H0YMD0;A6NMY6;H0YM50;H0YKS4;H0YNP5;H0YMM1	20;19;17;16;16;15;14;12;11;10;9;9;8;8;8;8;7;7;5;5;4;4;3;3;2	20;19;17;16;16;15;14;12;11;10;9;9;8;8;8;8;7;7;5;5;4;4;3;3;2	20;19;17;16;16;15;14;12;11;10;9;9;8;8;8;8;7;7;5;5;4;4;3;3;2	Annexin A2;Annexin;Putative annexin A2-like protein	ANXA2;ANXA2P2	sp|P07355|ANXA2_HUMAN Annexin A2 OS=Homo sapiens GN=ANXA2 PE=1 SV=2;sp|P07355-2|ANXA2_HUMAN Isoform 2 of Annexin A2 OS=Homo sapiens GN=ANXA2;tr|H0YN42|H0YN42_HUMAN Annexin (Fragment) OS=Homo sapiens GN=ANXA2 PE=1 SV=1;tr|H0YMU9|H0YMU9_HUMAN Annexin OS=Homo	25	20	20	20	6	4	4	1	15	15	15	10	16	14	16	17	17	18	18	16	6	4	4	1	15	15	15	10	16	14	16	17	17	18	18	16	6	4	4	1	15	15
Q6P452;P09525-2;P09525	Q6P452;P09525-2;P09525	3;3;3	3;3;3	3;3;3	Annexin;Annexin A4	ANXA4	tr|Q6P452|Q6P452_HUMAN ANXA4 protein OS=Homo sapiens GN=ANXA4 PE=1 SV=1;sp|P09525-2|ANXA4_HUMAN Isoform 2 of Annexin A4 OS=Homo sapiens GN=ANXA4;sp|P09525|ANXA4_HUMAN Annexin A4 OS=Homo sapiens GN=ANXA4 PE=1 SV=4	3	3	3	3	0	0	0	0	1	1	1	1	0	0	0	1	2	2	2	2	0	0	0	0	1	1	1	1	0	0	0	1	2	2	2	2	0	0	0	0	1	1
P08758;E9PHT9;D6RBL5;D6RBE9;D6RCN3	P08758;E9PHT9;D6RBL5	15;11;8;7;3	15;11;8;7;3	15;11;8;7;3	Annexin A5;Annexin	ANXA5	sp|P08758|ANXA5_HUMAN Annexin A5 OS=Homo sapiens GN=ANXA5 PE=1 SV=2;tr|E9PHT9|E9PHT9_HUMAN Annexin OS=Homo sapiens GN=ANXA5 PE=1 SV=1;tr|D6RBL5|D6RBL5_HUMAN Annexin OS=Homo sapiens GN=ANXA5 PE=1 SV=1	5	15	15	15	0	0	0	1	10	10	7	7	9	7	8	11	12	12	11	13	0	0	0	1	10	10	7	7	9	7	8	11	12	12	11	13	0	0	0	1	10	10
P08133;P08133-2;E5RK69;E7EMC6;E5RJF5;E5RK63;E5RFF0;E5RI05;E5RJR0;E5RIU8;H0YC77	P08133;P08133-2;E5RK69;E7EMC6	39;38;24;23;10;10;10;9;7;6;3	39;38;24;23;10;10;10;9;7;6;3	39;38;24;23;10;10;10;9;7;6;3	Annexin A6;Annexin	ANXA6	sp|P08133|ANXA6_HUMAN Annexin A6 OS=Homo sapiens GN=ANXA6 PE=1 SV=3;sp|P08133-2|ANXA6_HUMAN Isoform 2 of Annexin A6 OS=Homo sapiens GN=ANXA6;tr|E5RK69|E5RK69_HUMAN Annexin OS=Homo sapiens GN=ANXA6 PE=1 SV=1;tr|E7EMC6|E7EMC6_HUMAN Annexin OS=Homo sapiens GN	11	39	39	39	0	2	0	1	31	34	32	25	31	33	32	33	33	33	29	33	0	2	0	1	31	34	32	25	31	33	32	33	33	33	29	33	0	2	0	1	31	34
P20073-2;P20073;A0A087WUP0;B4DTF2;A0A0B4J2F9;A0A075B765;A0A0B4J2D4;A0A087WTN9;A0A075B752;Q5T2P8-2;Q5VT79-2;Q5VT79;Q5T2P8;P13928	P20073-2;P20073	23;23;1;1;1;1;1;1;1;1;1;1;1;1	23;23;1;1;1;1;1;1;1;1;1;1;1;1	23;23;1;1;1;1;1;1;1;1;1;1;1;1	Annexin A7	ANXA7	sp|P20073-2|ANXA7_HUMAN Isoform 2 of Annexin A7 OS=Homo sapiens GN=ANXA7;sp|P20073|ANXA7_HUMAN Annexin A7 OS=Homo sapiens GN=ANXA7 PE=1 SV=3	14	23	23	23	1	0	0	0	19	20	21	18	13	19	19	20	19	22	22	22	1	0	0	0	19	20	21	18	13	19	19	20	19	22	22	22	1	0	0	0	19	20
Q10567-2;Q10567;C9J1E7;H7C034;K7EJ01	Q10567-2;Q10567;C9J1E7	31;31;23;3;2	1;1;0;0;0	1;1;0;0;0	AP-1 complex subunit beta-1	AP1B1	sp|Q10567-2|AP1B1_HUMAN Isoform B of AP-1 complex subunit beta-1 OS=Homo sapiens GN=AP1B1;sp|Q10567|AP1B1_HUMAN AP-1 complex subunit beta-1 OS=Homo sapiens GN=AP1B1 PE=1 SV=2;tr|C9J1E7|C9J1E7_HUMAN AP-1 complex subunit beta-1 (Fragment) OS=Homo sapiens GN=	5	31	1	1	4	1	0	2	22	22	22	22	24	26	27	28	20	23	20	22	0	0	0	0	0	0	0	0	1	1	0	0	0	1	0	0	0	0	0	0	0	0
Q10567-3;Q10567-4	Q10567-3;Q10567-4	31;29	13;11	1;1	AP-1 complex subunit beta-1	AP1B1	sp|Q10567-3|AP1B1_HUMAN Isoform C of AP-1 complex subunit beta-1 OS=Homo sapiens GN=AP1B1;sp|Q10567-4|AP1B1_HUMAN Isoform 4 of AP-1 complex subunit beta-1 OS=Homo sapiens GN=AP1B1	2	31	13	1	4	1	0	2	23	23	23	23	24	26	28	29	21	23	21	23	1	0	0	0	7	6	6	9	8	9	11	11	6	9	7	8	0	0	0	0	1	1
O43747;O43747-2;H3BNR4;H3BR36;H3BUN9;B4DGE1;H3BN75;H3BS13;H3BV30;H3BRM7;H3BN71;B3KNW1	O43747;O43747-2	19;19;8;6;6;3;2;2;2;2;2;2	19;19;8;6;6;3;2;2;2;2;2;2	19;19;8;6;6;3;2;2;2;2;2;2	AP-1 complex subunit gamma-1	AP1G1	sp|O43747|AP1G1_HUMAN AP-1 complex subunit gamma-1 OS=Homo sapiens GN=AP1G1 PE=1 SV=5;sp|O43747-2|AP1G1_HUMAN Isoform 2 of AP-1 complex subunit gamma-1 OS=Homo sapiens GN=AP1G1	12	19	19	19	0	0	0	0	5	6	7	8	13	13	11	14	11	9	13	12	0	0	0	0	5	6	7	8	13	13	11	14	11	9	13	12	0	0	0	0	5	6
Q9BXS5-2;Q9BXS5;E7ENJ6;K7EJL1;K7EPJ8;Q9Y6Q5-2;Q9Y6Q5;K7ER75;K7ENA7;A0A087WZX7;K7EPR4;K7EJJ1;K7EMG5;K7EQ90;K7EK69;K7EQX3;K7ERH5;K7EL08	Q9BXS5-2;Q9BXS5;E7ENJ6;K7EJL1	14;14;14;11;5;4;4;4;4;3;3;3;2;2;1;1;1;1	14;14;14;11;5;4;4;4;4;3;3;3;2;2;1;1;1;1	14;14;14;11;5;4;4;4;4;3;3;3;2;2;1;1;1;1	AP-1 complex subunit mu-1	AP1M1	sp|Q9BXS5-2|AP1M1_HUMAN Isoform 2 of AP-1 complex subunit mu-1 OS=Homo sapiens GN=AP1M1;sp|Q9BXS5|AP1M1_HUMAN AP-1 complex subunit mu-1 OS=Homo sapiens GN=AP1M1 PE=1 SV=3;tr|E7ENJ6|E7ENJ6_HUMAN AP-1 complex subunit mu-1 OS=Homo sapiens GN=AP1M1 PE=1 SV=1;t	18	14	14	14	0	0	0	0	6	6	6	8	10	7	9	9	7	7	6	8	0	0	0	0	6	6	6	8	10	7	9	9	7	7	6	8	0	0	0	0	6	6
O95782-2;O95782	O95782-2;O95782	18;18	11;11	11;11	AP-2 complex subunit alpha-1	AP2A1	sp|O95782-2|AP2A1_HUMAN Isoform B of AP-2 complex subunit alpha-1 OS=Homo sapiens GN=AP2A1;sp|O95782|AP2A1_HUMAN AP-2 complex subunit alpha-1 OS=Homo sapiens GN=AP2A1 PE=1 SV=3	2	18	11	11	0	0	0	0	11	8	7	13	11	10	9	10	9	10	8	10	0	0	0	0	8	6	5	8	7	8	7	6	7	7	6	8	0	0	0	0	8	6
O94973;O94973-2;O94973-3;E9PR62;H0YDE9;H0YEG0;M0R2D9;E9PQP4;E9PPY8;E9PPZ3;E9PS94;E9PNC4	O94973;O94973-2;O94973-3	20;20;16;5;3;3;2;2;2;1;1;1	20;20;16;5;3;3;2;2;2;1;1;1	13;13;9;2;1;1;0;1;0;0;0;1	AP-2 complex subunit alpha-2	AP2A2	sp|O94973|AP2A2_HUMAN AP-2 complex subunit alpha-2 OS=Homo sapiens GN=AP2A2 PE=1 SV=2;sp|O94973-2|AP2A2_HUMAN Isoform 2 of AP-2 complex subunit alpha-2 OS=Homo sapiens GN=AP2A2;sp|O94973-3|AP2A2_HUMAN Isoform 3 of AP-2 complex subunit alpha-2 OS=Homo sapie	12	20	20	13	0	0	0	0	10	10	8	11	11	9	10	12	8	8	8	6	0	0	0	0	10	10	8	11	11	9	10	12	8	8	8	6	0	0	0	0	7	8
P63010;P63010-2;P63010-3;A0A087X253;A0A087WU93;A0A087WZQ6;A0A087WYD1;K7ERB2;K7EN71;K7EJX1;A0A087WXS3;K7EKZ5	P63010;P63010-2;P63010-3;A0A087X253;A0A087WU93;A0A087WZQ6;A0A087WYD1	34;34;31;30;25;25;21;10;8;3;2;2	34;34;31;30;25;25;21;10;8;3;2;2	16;16;14;16;8;8;8;3;3;2;1;1	AP-2 complex subunit beta	AP2B1	sp|P63010|AP2B1_HUMAN AP-2 complex subunit beta OS=Homo sapiens GN=AP2B1 PE=1 SV=1;sp|P63010-2|AP2B1_HUMAN Isoform 2 of AP-2 complex subunit beta OS=Homo sapiens GN=AP2B1;sp|P63010-3|AP2B1_HUMAN Isoform 3 of AP-2 complex subunit beta OS=Homo sapiens GN=AP2	12	34	34	16	4	1	0	2	28	25	23	21	28	27	28	30	26	27	23	27	4	1	0	2	28	25	23	21	28	27	28	30	26	27	23	27	1	0	0	0	12	8
A0A087WY71;E9PFW3;Q96CW1-2;Q96CW1;C9JJ47;H7C4C3;C9JTK4;C9JGT8	A0A087WY71;E9PFW3;Q96CW1-2;Q96CW1;C9JJ47	4;4;4;4;2;1;1;1	4;4;4;4;2;1;1;1	4;4;4;4;2;1;1;1	AP-2 complex subunit mu	AP2M1	tr|A0A087WY71|A0A087WY71_HUMAN AP-2 complex subunit mu OS=Homo sapiens GN=AP2M1 PE=1 SV=1;tr|E9PFW3|E9PFW3_HUMAN AP-2 complex subunit mu OS=Homo sapiens GN=AP2M1 PE=1 SV=1;sp|Q96CW1-2|AP2M1_HUMAN Isoform 2 of AP-2 complex subunit mu OS=Homo sapiens GN=AP2M	8	4	4	4	1	0	0	1	4	4	3	3	4	3	3	4	4	4	3	4	1	0	0	1	4	4	3	3	4	3	3	4	4	4	3	4	1	0	0	1	4	4
M0R0N4;M0QYZ2;P53680;M0QZ21;X6R390;P53680-2	M0R0N4;M0QYZ2;P53680;M0QZ21;X6R390;P53680-2	2;2;2;1;1;1	2;2;2;1;1;1	2;2;2;1;1;1	AP-2 complex subunit sigma	AP2S1	tr|M0R0N4|M0R0N4_HUMAN AP-2 complex subunit sigma OS=Homo sapiens GN=AP2S1 PE=1 SV=1;tr|M0QYZ2|M0QYZ2_HUMAN AP-2 complex subunit sigma OS=Homo sapiens GN=AP2S1 PE=1 SV=1;sp|P53680|AP2S1_HUMAN AP-2 complex subunit sigma OS=Homo sapiens GN=AP2S1 PE=1 SV=2;tr	6	2	2	2	0	0	0	0	2	1	1	1	1	1	1	1	1	1	1	1	0	0	0	0	2	1	1	1	1	1	1	1	1	1	1	1	0	0	0	0	2	1
O00203;O00203-3;H0YBD0	O00203;O00203-3	12;12;1	12;12;1	11;11;1	AP-3 complex subunit beta-1	AP3B1	sp|O00203|AP3B1_HUMAN AP-3 complex subunit beta-1 OS=Homo sapiens GN=AP3B1 PE=1 SV=3;sp|O00203-3|AP3B1_HUMAN Isoform 2 of AP-3 complex subunit beta-1 OS=Homo sapiens GN=AP3B1	3	12	12	11	0	0	0	0	7	7	6	5	10	10	11	11	10	9	9	7	0	0	0	0	7	7	6	5	10	10	11	11	10	9	9	7	0	0	0	0	6	6
O14617-5;O14617;O14617-4;O14617-2;O14617-3;A0A087WYN6;K7ELX8;K7ERW8	O14617-5;O14617;O14617-4;O14617-2;O14617-3	40;39;37;34;32;5;4;3	40;39;37;34;32;5;4;3	40;39;37;34;32;5;4;3	AP-3 complex subunit delta-1	AP3D1	sp|O14617-5|AP3D1_HUMAN Isoform 5 of AP-3 complex subunit delta-1 OS=Homo sapiens GN=AP3D1;sp|O14617|AP3D1_HUMAN AP-3 complex subunit delta-1 OS=Homo sapiens GN=AP3D1 PE=1 SV=1;sp|O14617-4|AP3D1_HUMAN Isoform 4 of AP-3 complex subunit delta-1 OS=Homo sapie	8	40	40	40	0	0	0	1	20	24	26	17	25	26	30	34	22	22	24	25	0	0	0	1	20	24	26	17	25	26	30	34	22	22	24	25	0	0	0	1	20	24
Q9Y2T2;E5RJ52;P53677;H0YBM0;H0YBA0;E7ER80;P53677-2	Q9Y2T2	14;2;2;1;1;1;1	14;2;2;1;1;1;1	14;2;2;1;1;1;1	AP-3 complex subunit mu-1	AP3M1	sp|Q9Y2T2|AP3M1_HUMAN AP-3 complex subunit mu-1 OS=Homo sapiens GN=AP3M1 PE=1 SV=1	7	14	14	14	1	0	0	0	11	7	9	9	9	7	7	8	10	8	9	12	1	0	0	0	11	7	9	9	9	7	7	8	10	8	9	12	1	0	0	0	11	7
Q92572;F5H459	Q92572	3;1	3;1	3;1	AP-3 complex subunit sigma-1	AP3S1	sp|Q92572|AP3S1_HUMAN AP-3 complex subunit sigma-1 OS=Homo sapiens GN=AP3S1 PE=1 SV=1	2	3	3	3	0	0	0	0	2	2	2	1	2	2	3	2	1	1	1	1	0	0	0	0	2	2	2	1	2	2	3	2	1	1	1	1	0	0	0	0	2	2
H0YK95;H0YL95;Q9UPM8	H0YK95;H0YL95;Q9UPM8	2;2;2	2;2;2	2;2;2	AP-4 complex subunit epsilon-1	AP4E1	tr|H0YK95|H0YK95_HUMAN AP-4 complex subunit epsilon-1 OS=Homo sapiens GN=AP4E1 PE=1 SV=1;tr|H0YL95|H0YL95_HUMAN AP-4 complex subunit epsilon-1 OS=Homo sapiens GN=AP4E1 PE=1 SV=1;sp|Q9UPM8|AP4E1_HUMAN AP-4 complex subunit epsilon-1 OS=Homo sapiens GN=AP4E1	3	2	2	2	0	0	0	0	0	0	0	0	1	1	1	2	1	0	1	1	0	0	0	0	0	0	0	0	1	1	1	2	1	0	1	1	0	0	0	0	0	0
Q99767-2;Q99767	Q99767-2;Q99767	2;2	2;2	2;2	Amyloid beta A4 precursor protein-binding family A member 2	APBA2	sp|Q99767-2|APBA2_HUMAN Isoform 2 of Amyloid beta A4 precursor protein-binding family A member 2 OS=Homo sapiens GN=APBA2;sp|Q99767|APBA2_HUMAN Amyloid beta A4 precursor protein-binding family A member 2 OS=Homo sapiens GN=APBA2 PE=1 SV=3	2	2	2	2	0	0	0	1	1	0	1	1	0	0	1	2	2	2	1	2	0	0	0	1	1	0	1	1	0	0	1	2	2	2	1	2	0	0	0	1	1	0
O00213-3;A0A087WYH9;J3KPL8;O00213-4;A0A075B7G8;O00213;O00213-2;O00213-6;O00213-5;A0A087X0V7;V9GY97;V9GYR7;Q92870-2;Q92870;H0YAJ5;G5E9Y1;Q92870-4	O00213-3;A0A087WYH9;J3KPL8;O00213-4;A0A075B7G8;O00213;O00213-2;O00213-6;O00213-5;A0A087X0V7;V9GY97;V9GYR7	4;4;4;4;4;4;4;4;4;4;3;2;1;1;1;1;1	4;4;4;4;4;4;4;4;4;4;3;2;1;1;1;1;1	4;4;4;4;4;4;4;4;4;4;3;2;1;1;1;1;1	Amyloid beta A4 precursor protein-binding family B member 1	APBB1	sp|O00213-3|APBB1_HUMAN Isoform 3 of Amyloid beta A4 precursor protein-binding family B member 1 OS=Homo sapiens GN=APBB1;tr|A0A087WYH9|A0A087WYH9_HUMAN Amyloid beta A4 precursor protein-binding family B member 1 OS=Homo sapiens GN=APBB1 PE=1 SV=1;tr|J3KPL	17	4	4	4	0	0	0	0	2	1	3	1	2	0	1	2	2	3	2	3	0	0	0	0	2	1	3	1	2	0	1	2	2	3	2	3	0	0	0	0	2	1
P25054;P25054-2;E9PFT7;B7Z2B6;E7EMH9;D6RFL6	P25054;P25054-2;E9PFT7	24;22;12;10;2;1	24;22;12;10;2;1	24;22;12;10;2;1	Adenomatous polyposis coli protein	APC	sp|P25054|APC_HUMAN Adenomatous polyposis coli protein OS=Homo sapiens GN=APC PE=1 SV=2;sp|P25054-2|APC_HUMAN Isoform Short of Adenomatous polyposis coli protein OS=Homo sapiens GN=APC;tr|E9PFT7|E9PFT7_HUMAN Adenomatous polyposis coli protein (Fragment) OS	6	24	24	24	0	0	0	0	11	7	11	5	18	19	18	20	10	7	8	8	0	0	0	0	11	7	11	5	18	19	18	20	10	7	8	8	0	0	0	0	11	7
C9JIF9;P13798;H7C393;F8WEH5	C9JIF9;P13798;H7C393	6;6;3;1	6;6;3;1	3;3;2;1	Acylamino-acid-releasing enzyme	APEH	tr|C9JIF9|C9JIF9_HUMAN Acylamino-acid-releasing enzyme OS=Homo sapiens GN=APEH PE=1 SV=1;sp|P13798|ACPH_HUMAN Acylamino-acid-releasing enzyme OS=Homo sapiens GN=APEH PE=1 SV=4;tr|H7C393|H7C393_HUMAN Acylamino-acid-releasing enzyme (Fragment) OS=Homo sapien	4	6	6	3	0	0	0	0	0	0	0	1	2	3	3	3	1	0	1	1	0	0	0	0	0	0	0	1	2	3	3	3	1	0	1	1	0	0	0	0	0	0
P27695;G3V3M6;G3V5Q1;G3V3C7;A0A0C4DGK8;G3V5D9;G3V5M0;G3V359;H7C4A8;G3V3Y6	P27695;G3V3M6;G3V5Q1;G3V3C7;A0A0C4DGK8	17;15;14;11;10;8;8;8;7;1	17;15;14;11;10;8;8;8;7;1	17;15;14;11;10;8;8;8;7;1	DNA-(apurinic or apyrimidinic site) lyase;DNA-(apurinic or apyrimidinic site) lyase, mitochondrial	APEX1	sp|P27695|APEX1_HUMAN DNA-(apurinic or apyrimidinic site) lyase OS=Homo sapiens GN=APEX1 PE=1 SV=2;tr|G3V3M6|G3V3M6_HUMAN DNA-(apurinic or apyrimidinic site) lyase (Fragment) OS=Homo sapiens GN=APEX1 PE=1 SV=1;tr|G3V5Q1|G3V5Q1_HUMAN DNA-(apurinic or apyrim	10	17	17	17	5	1	9	2	15	15	14	12	5	6	7	10	13	14	12	14	5	1	9	2	15	15	14	12	5	6	7	10	13	14	12	14	5	1	9	2	15	15
Q9UBZ4	Q9UBZ4	1	1	1	DNA-(apurinic or apyrimidinic site) lyase 2	APEX2	sp|Q9UBZ4|APEX2_HUMAN DNA-(apurinic or apyrimidinic site) lyase 2 OS=Homo sapiens GN=APEX2 PE=1 SV=1	1	1	1	1	0	0	0	0	0	0	1	1	0	0	0	0	0	1	1	1	0	0	0	0	0	0	1	1	0	0	0	0	0	1	1	1	0	0	0	0	0	0
Q9BZZ5;G3V1C3;Q9BZZ5-6;Q9BZZ5-3;Q9BZZ5-1;H0YER7;E9PQK6;REV__P51449-2;REV__P51449	Q9BZZ5;G3V1C3;Q9BZZ5-6;Q9BZZ5-3;Q9BZZ5-1;H0YER7	25;24;23;22;20;15;4;1;1	25;24;23;22;20;15;4;1;1	1;0;1;0;0;0;0;0;0	Apoptosis inhibitor 5	API5	sp|Q9BZZ5|API5_HUMAN Apoptosis inhibitor 5 OS=Homo sapiens GN=API5 PE=1 SV=3;tr|G3V1C3|G3V1C3_HUMAN Apoptosis inhibitor 5 OS=Homo sapiens GN=API5 PE=1 SV=1;sp|Q9BZZ5-6|API5_HUMAN Isoform 6 of Apoptosis inhibitor 5 OS=Homo sapiens GN=API5;sp|Q9BZZ5-3|API5_H	9	25	25	1	0	0	1	0	20	21	20	19	6	12	9	9	18	17	16	19	0	0	1	0	20	21	20	19	6	12	9	9	18	17	16	19	0	0	0	0	1	1
Q9BZZ5-2;Q9BZZ5-5	Q9BZZ5-2;Q9BZZ5-5	25;22	1;1	1;1	Apoptosis inhibitor 5	API5	sp|Q9BZZ5-2|API5_HUMAN Isoform 2 of Apoptosis inhibitor 5 OS=Homo sapiens GN=API5;sp|Q9BZZ5-5|API5_HUMAN Isoform 5 of Apoptosis inhibitor 5 OS=Homo sapiens GN=API5	2	25	1	1	0	0	1	0	19	21	19	20	6	12	10	9	17	17	15	19	0	0	0	0	0	1	0	1	0	0	1	0	0	0	0	0	0	0	0	0	0	1
Q96GX9;S4R3D6;Q96GX9-3	Q96GX9;S4R3D6;Q96GX9-3	9;7;7	9;7;7	9;7;7	Methylthioribulose-1-phosphate dehydratase	APIP	sp|Q96GX9|MTNB_HUMAN Methylthioribulose-1-phosphate dehydratase OS=Homo sapiens GN=APIP PE=1 SV=1;tr|S4R3D6|S4R3D6_HUMAN Methylthioribulose-1-phosphate dehydratase OS=Homo sapiens GN=APIP PE=1 SV=1;sp|Q96GX9-3|MTNB_HUMAN Isoform 2 of Methylthioribulose-1-p	3	9	9	9	0	0	0	0	6	8	6	4	2	5	3	4	5	8	6	7	0	0	0	0	6	8	6	4	2	5	3	4	5	8	6	7	0	0	0	0	6	8
K7EQJ4;F5GZ08;B7Z4G8;P51693;P51693-2	K7EQJ4;F5GZ08;B7Z4G8;P51693;P51693-2	1;1;1;1;1	1;1;1;1;1	1;1;1;1;1	Amyloid-like protein 1;C30	APLP1	tr|K7EQJ4|K7EQJ4_HUMAN Amyloid-like protein 1 (Fragment) OS=Homo sapiens GN=APLP1 PE=1 SV=1;tr|F5GZ08|F5GZ08_HUMAN Amyloid-like protein 1 OS=Homo sapiens GN=APLP1 PE=1 SV=1;tr|B7Z4G8|B7Z4G8_HUMAN Amyloid-like protein 1 OS=Homo sapiens GN=APLP1 PE=1 SV=1;sp	5	1	1	1	0	0	0	0	1	1	1	1	0	0	0	0	1	1	1	1	0	0	0	0	1	1	1	1	0	0	0	0	1	1	1	1	0	0	0	0	1	1
V9GYE3	V9GYE3	1	1	1		APOA2	tr|V9GYE3|V9GYE3_HUMAN Apolipoprotein A-II OS=Homo sapiens GN=APOA2 PE=1 SV=1	1	1	1	1	0	0	0	0	0	0	0	0	0	0	0	0	0	0	0	1	0	0	0	0	0	0	0	0	0	0	0	0	0	0	0	1	0	0	0	0	0	0
Q9NRW3;A0A087WX48;Q6ICH2;Q8IUX4;Q96AK3	Q9NRW3	5;1;1;1;1	5;1;1;1;1	5;1;1;1;1	DNA dC->dU-editing enzyme APOBEC-3C	APOBEC3C	sp|Q9NRW3|ABC3C_HUMAN DNA dC->dU-editing enzyme APOBEC-3C OS=Homo sapiens GN=APOBEC3C PE=1 SV=2	5	5	5	5	0	0	0	0	3	4	1	3	4	3	3	2	2	4	3	4	0	0	0	0	3	4	1	3	4	3	3	2	2	4	3	4	0	0	0	0	3	4
Q9UKG1;C9K0C4;C9JAB0	Q9UKG1	8;1;1	8;1;1	8;1;1	DCC-interacting protein 13-alpha	APPL1	sp|Q9UKG1|DP13A_HUMAN DCC-interacting protein 13-alpha OS=Homo sapiens GN=APPL1 PE=1 SV=1	3	8	8	8	0	0	0	0	4	4	5	1	3	5	4	5	5	5	3	5	0	0	0	0	4	4	5	1	3	5	4	5	5	5	3	5	0	0	0	0	4	4
P07741;H3BQZ9;P07741-2;H3BQB1;H3BQF1;H3BSW3	P07741;H3BQZ9;P07741-2;H3BQB1;H3BQF1	10;8;8;7;6;4	10;8;8;7;6;4	10;8;8;7;6;4	Adenine phosphoribosyltransferase	APRT	sp|P07741|APT_HUMAN Adenine phosphoribosyltransferase OS=Homo sapiens GN=APRT PE=1 SV=2;tr|H3BQZ9|H3BQZ9_HUMAN Adenine phosphoribosyltransferase OS=Homo sapiens GN=APRT PE=1 SV=1;sp|P07741-2|APT_HUMAN Isoform 2 of Adenine phosphoribosyltransferase OS=Homo	6	10	10	10	1	0	0	0	7	6	8	6	6	6	7	8	7	6	8	8	1	0	0	0	7	6	8	6	6	6	7	8	7	6	8	8	1	0	0	0	7	6
Q7Z2E3;Q7Z2E3-7;Q7Z2E3-13;Q7Z2E3-9;Q7Z2E3-11;C9J8U3;F8W6G5;C9JZ40;A0A0A0MRW7;Q7Z2E3-10;Q7Z2E3-8;Q7Z2E3-5;Q7Z2E3-3;F8WBM3;Q7Z2E3-12;F8WBD6;Q7Z2E3-4;E7EVB7;Q6JV79;E7EUY4	Q7Z2E3;Q7Z2E3-7;Q7Z2E3-13;Q7Z2E3-9;Q7Z2E3-11;C9J8U3;F8W6G5;C9JZ40;A0A0A0MRW7;Q7Z2E3-10;Q7Z2E3-8;Q7Z2E3-5;Q7Z2E3-3	3;3;3;3;3;2;2;2;2;2;2;2;2;1;1;1;1;1;1;1	3;3;3;3;3;2;2;2;2;2;2;2;2;1;1;1;1;1;1;1	3;3;3;3;3;2;2;2;2;2;2;2;2;1;1;1;1;1;1;1	Aprataxin	APTX	sp|Q7Z2E3|APTX_HUMAN Aprataxin OS=Homo sapiens GN=APTX PE=1 SV=2;sp|Q7Z2E3-7|APTX_HUMAN Isoform 7 of Aprataxin OS=Homo sapiens GN=APTX;sp|Q7Z2E3-13|APTX_HUMAN Isoform 13 of Aprataxin OS=Homo sapiens GN=APTX;sp|Q7Z2E3-9|APTX_HUMAN Isoform 9 of Aprataxin OS=	20	3	3	3	0	0	0	0	2	2	2	2	1	1	1	1	2	2	3	2	0	0	0	0	2	2	2	2	1	1	1	1	2	2	3	2	0	0	0	0	2	2
O60306;H0YH15;H0YLN9;REV__Q5JR59-4;REV__Q9BWW8;REV__Q5JR59-3;REV__Q5JR59;REV__J3KQA9	O60306	39;19;4;1;1;1;1;1	39;19;4;1;1;1;1;1	37;17;4;0;0;0;0;0	Intron-binding protein aquarius	AQR	sp|O60306|AQR_HUMAN Intron-binding protein aquarius OS=Homo sapiens GN=AQR PE=1 SV=4	8	39	39	37	0	0	0	0	32	30	27	28	12	16	13	17	26	28	28	25	0	0	0	0	32	30	27	28	12	16	13	17	26	28	28	25	0	0	0	0	30	28
Q96II5;P10398;P10398-2	Q96II5;P10398	6;6;1	3;3;1	3;3;1	Serine/threonine-protein kinase A-Raf	ARAF	tr|Q96II5|Q96II5_HUMAN ARAF protein OS=Homo sapiens GN=ARAF PE=1 SV=1;sp|P10398|ARAF_HUMAN Serine/threonine-protein kinase A-Raf OS=Homo sapiens GN=ARAF PE=1 SV=2	3	6	3	3	0	0	0	0	2	2	1	1	2	3	6	5	1	1	0	2	0	0	0	0	1	1	1	0	0	1	3	2	0	0	0	2	0	0	0	0	1	1
Q96P48-3;Q96P48;E7EU13;Q96P48-2;Q96P48-4;Q96P48-1;Q96P48-7;A0A0A0MSJ2;Q96P48-5;F5GWQ2;H0YGD1;F5GWN4;F8WBT0	Q96P48-3;Q96P48;E7EU13;Q96P48-2;Q96P48-4;Q96P48-1;Q96P48-7;A0A0A0MSJ2;Q96P48-5	10;10;9;9;9;9;8;5;5;2;1;1;1	10;10;9;9;9;9;8;5;5;2;1;1;1	10;10;9;9;9;9;8;5;5;2;1;1;1	Arf-GAP with Rho-GAP domain, ANK repeat and PH domain-containing protein 1	ARAP1	sp|Q96P48-3|ARAP1_HUMAN Isoform 3 of Arf-GAP with Rho-GAP domain, ANK repeat and PH domain-containing protein 1 OS=Homo sapiens GN=ARAP1;sp|Q96P48|ARAP1_HUMAN Arf-GAP with Rho-GAP domain, ANK repeat and PH domain-containing protein 1 OS=Homo sapiens GN=ARA	13	10	10	10	1	0	0	0	3	1	5	1	5	5	6	5	4	3	4	3	1	0	0	0	3	1	5	1	5	5	6	5	4	3	4	3	1	0	0	0	3	1
B0YIW6;P48444;P48444-2;Q6P1Q5	B0YIW6;P48444;P48444-2	18;18;14;6	18;18;14;6	17;17;14;5	Coatomer subunit delta	ARCN1	tr|B0YIW6|B0YIW6_HUMAN Archain 1, isoform CRA_a OS=Homo sapiens GN=ARCN1 PE=1 SV=1;sp|P48444|COPD_HUMAN Coatomer subunit delta OS=Homo sapiens GN=ARCN1 PE=1 SV=1;sp|P48444-2|COPD_HUMAN Isoform 2 of Coatomer subunit delta OS=Homo sapiens GN=ARCN1	4	18	18	17	1	0	0	0	10	13	9	6	10	10	10	12	9	8	8	8	1	0	0	0	10	13	9	6	10	10	10	12	9	8	8	8	1	0	0	0	9	12
P84077;P61204;F5H423;P61204-2;F5H0C7;H0YGG7;F5H1V1;F5H6T5;F8WDB3	P84077;P61204;F5H423;P61204-2	10;9;7;6;4;2;1;1;1	10;9;7;6;4;2;1;1;1	6;5;3;4;1;2;0;0;0	ADP-ribosylation factor 1;ADP-ribosylation factor 3	ARF1;ARF3	sp|P84077|ARF1_HUMAN ADP-ribosylation factor 1 OS=Homo sapiens GN=ARF1 PE=1 SV=2;sp|P61204|ARF3_HUMAN ADP-ribosylation factor 3 OS=Homo sapiens GN=ARF3 PE=1 SV=2;tr|F5H423|F5H423_HUMAN Uncharacterized protein OS=Homo sapiens PE=3 SV=1;sp|P61204-2|ARF3_HUMA	9	10	10	6	3	1	2	0	9	10	9	9	9	8	7	10	9	8	9	10	3	1	2	0	9	10	9	9	9	8	7	10	9	8	9	10	2	0	1	0	5	6
P18085;C9JPM4;C9JAK5;U3KQF2	P18085;C9JPM4;C9JAK5	7;5;5;2	4;2;4;2	4;2;4;2	ADP-ribosylation factor 4	ARF4	sp|P18085|ARF4_HUMAN ADP-ribosylation factor 4 OS=Homo sapiens GN=ARF4 PE=1 SV=3;tr|C9JPM4|C9JPM4_HUMAN ADP-ribosylation factor 4 (Fragment) OS=Homo sapiens GN=ARF4 PE=1 SV=1;tr|C9JAK5|C9JAK5_HUMAN ADP-ribosylation factor 4 OS=Homo sapiens GN=ARF4 PE=1 SV=	4	7	4	4	1	1	1	0	6	6	6	7	5	6	7	6	5	5	6	6	0	0	0	0	3	3	3	4	2	3	4	3	3	3	3	3	0	0	0	0	3	3
C9J1Z8;P84085	C9J1Z8;P84085	7;7	3;3	3;3	ADP-ribosylation factor 5	ARF5	tr|C9J1Z8|C9J1Z8_HUMAN ADP-ribosylation factor 5 (Fragment) OS=Homo sapiens GN=ARF5 PE=1 SV=1;sp|P84085|ARF5_HUMAN ADP-ribosylation factor 5 OS=Homo sapiens GN=ARF5 PE=1 SV=2	2	7	3	3	2	1	1	0	7	7	7	7	7	5	5	6	6	5	7	7	1	0	0	0	3	3	3	3	3	1	2	2	3	2	3	3	1	0	0	0	3	3
P62330;REV__Q9NRZ9-9;REV__B1ALG6;REV__Q9NRZ9-8;REV__Q9NRZ9-7;REV__Q9NRZ9-6;REV__Q9NRZ9-5;REV__Q9NRZ9-4;REV__Q9NRZ9-3;REV__Q9NRZ9-2;REV__Q9NRZ9;REV__A0A0B4J1V9	P62330	5;1;1;1;1;1;1;1;1;1;1;1	5;1;1;1;1;1;1;1;1;1;1;1	5;1;1;1;1;1;1;1;1;1;1;1	ADP-ribosylation factor 6	ARF6	sp|P62330|ARF6_HUMAN ADP-ribosylation factor 6 OS=Homo sapiens GN=ARF6 PE=1 SV=2	12	5	5	5	1	1	1	1	1	1	1	2	2	0	1	2	4	4	3	2	1	1	1	1	1	1	1	2	2	0	1	2	4	4	3	2	1	1	1	1	1	1
Q8N6T3;Q8N6T3-2;F8VWH9;Q8N6T3-5;F8W1U7;Q8N6T3-4;Q8N6T3-3;E5RHH7;E5RHT6;E5RHC5;F8VWB3;E5RIU2;H0YIQ0;E5RGL6	Q8N6T3;Q8N6T3-2;F8VWH9;Q8N6T3-5;F8W1U7;Q8N6T3-4;Q8N6T3-3;E5RHH7;E5RHT6;E5RHC5	12;11;10;10;9;8;7;6;6;6;2;1;1;1	12;11;10;10;9;8;7;6;6;6;2;1;1;1	12;11;10;10;9;8;7;6;6;6;2;1;1;1	ADP-ribosylation factor GTPase-activating protein 1	ARFGAP1	sp|Q8N6T3|ARFG1_HUMAN ADP-ribosylation factor GTPase-activating protein 1 OS=Homo sapiens GN=ARFGAP1 PE=1 SV=2;sp|Q8N6T3-2|ARFG1_HUMAN Isoform 2 of ADP-ribosylation factor GTPase-activating protein 1 OS=Homo sapiens GN=ARFGAP1;tr|F8VWH9|F8VWH9_HUMAN ADP-ri	14	12	12	12	0	0	0	0	7	7	9	4	7	7	9	10	8	7	9	8	0	0	0	0	7	7	9	4	7	7	9	10	8	7	9	8	0	0	0	0	7	7
G5E9L0;Q8N6H7;Q8N6H7-2;E9PQP3;Q8N6H7-3;E9PMU9;H0YDN9;E9PIY6;H0YDX1;E9PJT7;E9PK28;E9PN48;E9PMR9;E9PM63;E9PNY8;H0YF45	G5E9L0;Q8N6H7;Q8N6H7-2;E9PQP3;Q8N6H7-3;E9PMU9;H0YDN9	10;10;9;6;6;5;5;4;2;2;2;2;1;1;1;1	9;9;9;5;6;4;5;3;1;1;1;1;0;0;0;1	9;9;9;5;6;4;5;3;1;1;1;1;0;0;0;1	ADP-ribosylation factor GTPase-activating protein 2	ARFGAP2	tr|G5E9L0|G5E9L0_HUMAN ADP-ribosylation factor GTPase-activating protein 2 OS=Homo sapiens GN=ARFGAP2 PE=1 SV=2;sp|Q8N6H7|ARFG2_HUMAN ADP-ribosylation factor GTPase-activating protein 2 OS=Homo sapiens GN=ARFGAP2 PE=1 SV=1;sp|Q8N6H7-2|ARFG2_HUMAN Isoform 2	16	10	9	9	0	0	0	0	1	3	3	1	7	7	7	8	5	4	5	5	0	0	0	0	0	2	2	1	7	7	6	7	4	3	4	4	0	0	0	0	0	2
Q9NP61;Q9NP61-2;H0Y6A0;B0QYV9;B0QYV8	Q9NP61;Q9NP61-2;H0Y6A0	14;12;7;3;3	14;12;7;3;3	13;11;7;2;2	ADP-ribosylation factor GTPase-activating protein 3	ARFGAP3	sp|Q9NP61|ARFG3_HUMAN ADP-ribosylation factor GTPase-activating protein 3 OS=Homo sapiens GN=ARFGAP3 PE=1 SV=1;sp|Q9NP61-2|ARFG3_HUMAN Isoform 2 of ADP-ribosylation factor GTPase-activating protein 3 OS=Homo sapiens GN=ARFGAP3;tr|H0Y6A0|H0Y6A0_HUMAN ADP-ri	5	14	14	13	0	0	0	0	7	5	7	2	6	10	11	10	6	8	10	10	0	0	0	0	7	5	7	2	6	10	11	10	6	8	10	10	0	0	0	0	6	4
Q9Y6D6;E5RIF2;E5RHL7;E5RHZ1	Q9Y6D6;E5RIF2;E5RHL7	8;7;4;1	3;3;2;1	3;3;2;1	Brefeldin A-inhibited guanine nucleotide-exchange protein 1	ARFGEF1	sp|Q9Y6D6|BIG1_HUMAN Brefeldin A-inhibited guanine nucleotide-exchange protein 1 OS=Homo sapiens GN=ARFGEF1 PE=1 SV=2;tr|E5RIF2|E5RIF2_HUMAN Brefeldin A-inhibited guanine nucleotide-exchange protein 1 OS=Homo sapiens GN=ARFGEF1 PE=1 SV=1;tr|E5RHL7|E5RHL7_H	4	8	3	3	0	0	0	0	3	1	2	1	2	4	4	5	4	4	4	4	0	0	0	0	1	1	1	0	1	2	2	3	2	1	1	1	0	0	0	0	1	1
Q9Y6D5;E5RJB2	Q9Y6D5	13;2	13;2	8;0	Brefeldin A-inhibited guanine nucleotide-exchange protein 2	ARFGEF2	sp|Q9Y6D5|BIG2_HUMAN Brefeldin A-inhibited guanine nucleotide-exchange protein 2 OS=Homo sapiens GN=ARFGEF2 PE=1 SV=3	2	13	13	8	1	1	0	1	5	2	2	4	5	5	7	7	4	5	5	5	1	1	0	1	5	2	2	4	5	5	7	7	4	5	5	5	1	1	0	1	3	2
P53367;P53367-2;P53367-3	P53367;P53367-2	4;4;1	4;4;1	4;4;1	Arfaptin-1	ARFIP1	sp|P53367|ARFP1_HUMAN Arfaptin-1 OS=Homo sapiens GN=ARFIP1 PE=1 SV=2;sp|P53367-2|ARFP1_HUMAN Isoform A of Arfaptin-1 OS=Homo sapiens GN=ARFIP1	3	4	4	4	0	0	0	0	0	0	0	1	1	2	2	2	1	2	1	1	0	0	0	0	0	0	0	1	1	2	2	2	1	2	1	1	0	0	0	0	0	0
A0A087X1E4;P53365-3;P53365;P53365-2;E9PRV8;E9PPY7	A0A087X1E4;P53365-3;P53365;P53365-2;E9PRV8	4;4;4;3;2;1	4;4;4;3;2;1	4;4;4;3;2;1	Arfaptin-2	ARFIP2	tr|A0A087X1E4|A0A087X1E4_HUMAN Arfaptin-2 OS=Homo sapiens GN=ARFIP2 PE=1 SV=1;sp|P53365-3|ARFP2_HUMAN Isoform 3 of Arfaptin-2 OS=Homo sapiens GN=ARFIP2;sp|P53365|ARFP2_HUMAN Arfaptin-2 OS=Homo sapiens GN=ARFIP2 PE=1 SV=1;sp|P53365-2|ARFP2_HUMAN Isoform 2 o	6	4	4	4	0	0	0	0	3	2	2	1	1	3	3	3	3	2	2	2	0	0	0	0	3	2	2	1	1	3	3	3	3	2	2	2	0	0	0	0	3	2
P05089-2;P05089;P05089-3	P05089-2;P05089;P05089-3	2;2;1	2;2;1	2;2;1	Arginase-1	ARG1	sp|P05089-2|ARGI1_HUMAN Isoform 2 of Arginase-1 OS=Homo sapiens GN=ARG1;sp|P05089|ARGI1_HUMAN Arginase-1 OS=Homo sapiens GN=ARG1 PE=1 SV=2;sp|P05089-3|ARGI1_HUMAN Isoform 3 of Arginase-1 OS=Homo sapiens GN=ARG1	3	2	2	2	1	1	2	0	0	0	0	0	0	0	0	0	0	0	0	0	1	1	2	0	0	0	0	0	0	0	0	0	0	0	0	0	1	1	2	0	0	0
Q9NWB6;Q9NWB6-2;Q9NWB6-3;X6R9F1	Q9NWB6;Q9NWB6-2;Q9NWB6-3	11;8;7;3	11;8;7;3	11;8;7;3	Arginine and glutamate-rich protein 1	ARGLU1	sp|Q9NWB6|ARGL1_HUMAN Arginine and glutamate-rich protein 1 OS=Homo sapiens GN=ARGLU1 PE=1 SV=1;sp|Q9NWB6-2|ARGL1_HUMAN Isoform 2 of Arginine and glutamate-rich protein 1 OS=Homo sapiens GN=ARGLU1;sp|Q9NWB6-3|ARGL1_HUMAN Isoform 3 of Arginine and glutamate	4	11	11	11	10	8	7	8	3	2	2	3	3	5	5	5	0	2	3	2	10	8	7	8	3	2	2	3	3	5	5	5	0	2	3	2	10	8	7	8	3	2
Q07960;H0YE29;E9PNR6	Q07960;H0YE29	3;2;1	3;2;1	3;2;1	Rho GTPase-activating protein 1	ARHGAP1	sp|Q07960|RHG01_HUMAN Rho GTPase-activating protein 1 OS=Homo sapiens GN=ARHGAP1 PE=1 SV=1;tr|H0YE29|H0YE29_HUMAN Rho GTPase-activating protein 1 (Fragment) OS=Homo sapiens GN=ARHGAP1 PE=1 SV=1	3	3	3	3	0	0	0	0	0	0	0	0	1	2	1	2	0	0	0	0	0	0	0	0	0	0	0	0	1	2	1	2	0	0	0	0	0	0	0	0	0	0
Q1RLN5;Q8IWW6-3;Q8IWW6-2;Q8IWW6-4;Q8IWW6	Q1RLN5;Q8IWW6-3;Q8IWW6-2;Q8IWW6-4;Q8IWW6	2;2;2;2;2	2;2;2;2;2	2;2;2;2;2	Rho GTPase-activating protein 12	ARHGAP12	tr|Q1RLN5|Q1RLN5_HUMAN ARHGAP12 protein OS=Homo sapiens GN=ARHGAP12 PE=1 SV=1;sp|Q8IWW6-3|RHG12_HUMAN Isoform 3 of Rho GTPase-activating protein 12 OS=Homo sapiens GN=ARHGAP12;sp|Q8IWW6-2|RHG12_HUMAN Isoform 2 of Rho GTPase-activating protein 12 OS=Homo sa	5	2	2	2	0	0	0	0	0	1	0	0	0	2	2	2	1	1	0	0	0	0	0	0	0	1	0	0	0	2	2	2	1	1	0	0	0	0	0	0	0	1
Q68EM7;Q68EM7-6;Q68EM7-5;Q68EM7-2;Q68EM7-4;Q68EM7-7;Q17R89-2;Q68EM7-3;Q17R89;I3L1S9;Q17R89-3;E7ERK8;I3L4P6;F5H6L3;C9IZD3;J3KRS3;I3L4P0	Q68EM7;Q68EM7-6;Q68EM7-5;Q68EM7-2;Q68EM7-4	3;3;3;2;2;1;1;1;1;1;1;1;1;1;1;1;1	3;3;3;2;2;1;1;1;1;1;1;1;1;1;1;1;1	3;3;3;2;2;1;1;1;1;1;1;1;1;1;1;1;1	Rho GTPase-activating protein 17	ARHGAP17	sp|Q68EM7|RHG17_HUMAN Rho GTPase-activating protein 17 OS=Homo sapiens GN=ARHGAP17 PE=1 SV=1;sp|Q68EM7-6|RHG17_HUMAN Isoform 6 of Rho GTPase-activating protein 17 OS=Homo sapiens GN=ARHGAP17;sp|Q68EM7-5|RHG17_HUMAN Isoform 5 of Rho GTPase-activating protei	17	3	3	3	0	0	0	1	2	0	1	0	2	1	2	3	0	1	0	0	0	0	0	1	2	0	1	0	2	1	2	3	0	1	0	0	0	0	0	1	2	0
Q8N392-2;Q8N392	Q8N392-2;Q8N392	2;2	2;2	2;2	Rho GTPase-activating protein 18	ARHGAP18	sp|Q8N392-2|RHG18_HUMAN Isoform 2 of Rho GTPase-activating protein 18 OS=Homo sapiens GN=ARHGAP18;sp|Q8N392|RHG18_HUMAN Rho GTPase-activating protein 18 OS=Homo sapiens GN=ARHGAP18 PE=1 SV=3	2	2	2	2	0	0	0	0	1	1	0	0	2	1	1	2	1	0	1	1	0	0	0	0	1	1	0	0	2	1	1	2	1	0	1	1	0	0	0	0	1	1
A0A087WW76;Q5T5U3;E7ESW5;F8W9U9;Q5T5U3-3;H0Y468;Q5JSD8;H0Y5T2	A0A087WW76;Q5T5U3	10;10;4;4;4;2;1;1	10;10;4;4;4;2;1;1	10;10;4;4;4;2;1;1	Rho GTPase-activating protein 21	ARHGAP21	tr|A0A087WW76|A0A087WW76_HUMAN Rho GTPase-activating protein 21 OS=Homo sapiens GN=ARHGAP21 PE=1 SV=1;sp|Q5T5U3|RHG21_HUMAN Rho GTPase-activating protein 21 OS=Homo sapiens GN=ARHGAP21 PE=1 SV=1	8	10	10	10	0	0	0	0	1	2	1	2	6	5	5	4	4	3	3	1	0	0	0	0	1	2	1	2	6	5	5	4	4	3	3	1	0	0	0	0	1	2
E9PL26;J3KT69;Q9P2N2-2;Q9P2N2	E9PL26;J3KT69;Q9P2N2-2;Q9P2N2	1;1;1;1	1;1;1;1	1;1;1;1	Rho GTPase-activating protein 28	ARHGAP28	tr|E9PL26|E9PL26_HUMAN Rho GTPase-activating protein 28 (Fragment) OS=Homo sapiens GN=ARHGAP28 PE=1 SV=1;tr|J3KT69|J3KT69_HUMAN Rho GTPase-activating protein 28 (Fragment) OS=Homo sapiens GN=ARHGAP28 PE=1 SV=1;sp|Q9P2N2-2|RHG28_HUMAN Isoform 2 of Rho GTPas	4	1	1	1	0	0	0	0	0	0	0	0	1	1	0	0	0	0	0	0	0	0	0	0	0	0	0	0	1	1	0	0	0	0	0	0	0	0	0	0	0	0
Q52LW3;F8VWZ8	Q52LW3;F8VWZ8	4;3	3;2	3;2	Rho GTPase-activating protein 29	ARHGAP29	sp|Q52LW3|RHG29_HUMAN Rho GTPase-activating protein 29 OS=Homo sapiens GN=ARHGAP29 PE=1 SV=2;tr|F8VWZ8|F8VWZ8_HUMAN Rho GTPase-activating protein 29 OS=Homo sapiens GN=ARHGAP29 PE=1 SV=1	2	4	3	3	0	0	0	0	1	1	1	0	3	3	1	2	1	1	0	1	0	0	0	0	0	0	0	0	2	2	0	1	0	0	0	0	0	0	0	0	0	0
Q9NRY4;A2RRE5	Q9NRY4;A2RRE5	14;10	14;10	14;10	Rho GTPase-activating protein 35	ARHGAP35;GRLF1	sp|Q9NRY4|RHG35_HUMAN Rho GTPase-activating protein 35 OS=Homo sapiens GN=ARHGAP35 PE=1 SV=3;tr|A2RRE5|A2RRE5_HUMAN GRLF1 protein OS=Homo sapiens GN=GRLF1 PE=1 SV=1	2	14	14	14	0	0	0	0	6	4	4	3	9	8	9	10	4	4	6	7	0	0	0	0	6	4	4	3	9	8	9	10	4	4	6	7	0	0	0	0	6	4
A0A0A0MSK6;Q13017-2;Q13017;G3V360;Q13017-3;Q13017-4;G3V444	A0A0A0MSK6;Q13017-2;Q13017	22;22;22;2;2;2;1	22;22;22;2;2;2;1	22;22;22;2;2;2;1	Rho GTPase-activating protein 5	ARHGAP5	tr|A0A0A0MSK6|A0A0A0MSK6_HUMAN Rho GTPase-activating protein 5 OS=Homo sapiens GN=ARHGAP5 PE=1 SV=1;sp|Q13017-2|RHG05_HUMAN Isoform 2 of Rho GTPase-activating protein 5 OS=Homo sapiens GN=ARHGAP5;sp|Q13017|RHG05_HUMAN Rho GTPase-activating protein 5 OS=Hom	7	22	22	22	0	0	0	0	4	6	5	6	10	14	12	16	6	8	7	8	0	0	0	0	4	6	5	6	10	14	12	16	6	8	7	8	0	0	0	0	4	6
P85298-2;P85298-5;P85298-4;P85298-3;P85298;B7ZMA4;H0Y9T8;B1AHC3;B1AHC4;F8W6F4;B1AHC2;B1AHF8;F8WCV8	P85298-2;P85298-5;P85298-4;P85298-3;P85298;B7ZMA4;H0Y9T8;B1AHC3;B1AHC4	3;3;3;3;3;2;2;2;2;1;1;1;1	3;3;3;3;3;2;2;2;2;1;1;1;1	3;3;3;3;3;2;2;2;2;1;1;1;1	Rho GTPase-activating protein 8	ARHGAP8;LOC553158;PRR5-ARHGAP8	sp|P85298-2|RHG08_HUMAN Isoform 2 of Rho GTPase-activating protein 8 OS=Homo sapiens GN=ARHGAP8;sp|P85298-5|RHG08_HUMAN Isoform 5 of Rho GTPase-activating protein 8 OS=Homo sapiens GN=ARHGAP8;sp|P85298-4|RHG08_HUMAN Isoform 4 of Rho GTPase-activating prote	13	3	3	3	0	0	0	0	1	1	2	0	2	2	3	1	3	3	2	3	0	0	0	0	1	1	2	0	2	2	3	1	3	3	2	3	0	0	0	0	1	1
J3QQX2;J3KRE2;J3KTF8;P52565;J3KS60;J3KRY1;P52565-2	J3QQX2;J3KRE2;J3KTF8;P52565;J3KS60;J3KRY1;P52565-2	4;3;3;3;2;2;2	4;3;3;3;2;2;2	4;3;3;3;2;2;2	Rho GDP-dissociation inhibitor 1	ARHGDIA	tr|J3QQX2|J3QQX2_HUMAN Rho GDP-dissociation inhibitor 1 OS=Homo sapiens GN=ARHGDIA PE=1 SV=1;tr|J3KRE2|J3KRE2_HUMAN Rho GDP-dissociation inhibitor 1 OS=Homo sapiens GN=ARHGDIA PE=1 SV=1;tr|J3KTF8|J3KTF8_HUMAN Rho GDP-dissociation inhibitor 1 (Fragment) OS=	7	4	4	4	0	0	0	0	1	1	3	2	3	3	2	2	1	2	3	3	0	0	0	0	1	1	3	2	3	3	2	2	1	2	3	3	0	0	0	0	1	1
M0QZR4;Q92888-2;Q92888;Q92888-3;M0QYC1;M0QZH8;M0R2C7;M0QYS3	M0QZR4;Q92888-2;Q92888;Q92888-3;M0QYC1	5;5;5;5;3;2;2;1	5;5;5;5;3;2;2;1	1;1;1;1;0;0;0;0	Rho guanine nucleotide exchange factor 1	ARHGEF1	tr|M0QZR4|M0QZR4_HUMAN Rho guanine nucleotide exchange factor 1 OS=Homo sapiens GN=ARHGEF1 PE=1 SV=1;sp|Q92888-2|ARHG1_HUMAN Isoform 2 of Rho guanine nucleotide exchange factor 1 OS=Homo sapiens GN=ARHGEF1;sp|Q92888|ARHG1_HUMAN Rho guanine nucleotide excha	8	5	5	1	0	0	0	0	2	2	1	2	2	4	3	3	1	1	2	2	0	0	0	0	2	2	1	2	2	4	3	3	1	1	2	2	0	0	0	0	0	0
H0YAN8;O15013-7;O15013-4;O15013-5;O15013-6;O15013	H0YAN8;O15013-7;O15013-4;O15013-5;O15013-6;O15013	5;5;5;5;5;5	5;5;5;5;5;5	5;5;5;5;5;5	Rho guanine nucleotide exchange factor 10	ARHGEF10	tr|H0YAN8|H0YAN8_HUMAN Rho guanine nucleotide exchange factor 10 (Fragment) OS=Homo sapiens GN=ARHGEF10 PE=1 SV=1;sp|O15013-7|ARHGA_HUMAN Isoform 3 of Rho guanine nucleotide exchange factor 10 OS=Homo sapiens GN=ARHGEF10;sp|O15013-4|ARHGA_HUMAN Isoform 4 o	6	5	5	5	0	0	0	0	0	0	2	0	2	2	3	5	2	2	2	2	0	0	0	0	0	0	2	0	2	2	3	5	2	2	2	2	0	0	0	0	0	0
Q9NZN5;Q9NZN5-2;E9PMR6	Q9NZN5;Q9NZN5-2;E9PMR6	22;22;21	22;22;21	22;22;21	Rho guanine nucleotide exchange factor 12	ARHGEF12	sp|Q9NZN5|ARHGC_HUMAN Rho guanine nucleotide exchange factor 12 OS=Homo sapiens GN=ARHGEF12 PE=1 SV=1;sp|Q9NZN5-2|ARHGC_HUMAN Isoform 2 of Rho guanine nucleotide exchange factor 12 OS=Homo sapiens GN=ARHGEF12;tr|E9PMR6|E9PMR6_HUMAN Rho guanine nucleotide e	3	22	22	22	1	0	1	0	5	6	5	6	11	14	16	19	7	6	10	10	1	0	1	0	5	6	5	6	11	14	16	19	7	6	10	10	1	0	1	0	5	6
V9GYM8;Q92974-3;Q92974-2;Q92974;Q5VY93;V9GYF5;V9GYG5;V9GZ14;V9GYF0;V9GZ58	V9GYM8;Q92974-3;Q92974-2;Q92974	28;28;28;28;6;5;5;5;5;1	28;28;28;28;6;5;5;5;5;1	28;28;28;28;6;5;5;5;5;1	Rho guanine nucleotide exchange factor 2	ARHGEF2	tr|V9GYM8|V9GYM8_HUMAN Rho guanine nucleotide exchange factor 2 OS=Homo sapiens GN=ARHGEF2 PE=1 SV=1;sp|Q92974-3|ARHG2_HUMAN Isoform 3 of Rho guanine nucleotide exchange factor 2 OS=Homo sapiens GN=ARHGEF2;sp|Q92974-2|ARHG2_HUMAN Isoform 2 of Rho guanine n	10	28	28	28	2	0	0	0	17	15	13	15	17	20	22	23	16	14	13	13	2	0	0	0	17	15	13	15	17	20	22	23	16	14	13	13	2	0	0	0	17	15
E9PDQ5;B1ALK7;Q14155-6;Q14155-1;Q14155-5;Q14155-2;Q14155-3;Q14155;E7EUY6;F6SJA5	E9PDQ5;B1ALK7;Q14155-6;Q14155-1;Q14155-5;Q14155-2;Q14155-3;Q14155;E7EUY6	3;3;3;3;3;3;3;3;2;1	3;3;3;3;3;3;3;3;2;1	3;3;3;3;3;3;3;3;2;1	Rho guanine nucleotide exchange factor 7	ARHGEF7	tr|E9PDQ5|E9PDQ5_HUMAN Rho guanine nucleotide exchange factor 7 OS=Homo sapiens GN=ARHGEF7 PE=1 SV=1;tr|B1ALK7|B1ALK7_HUMAN Rho guanine nucleotide exchange factor 7 OS=Homo sapiens GN=ARHGEF7 PE=1 SV=1;sp|Q14155-6|ARHG7_HUMAN Isoform 6 of Rho guanine nucle	10	3	3	3	0	0	0	0	0	0	0	0	0	2	3	2	1	1	1	0	0	0	0	0	0	0	0	0	0	2	3	2	1	1	1	0	0	0	0	0	0	0
H0Y488	H0Y488	46	1	1		ARID1A	tr|H0Y488|H0Y488_HUMAN AT-rich interactive domain-containing protein 1A (Fragment) OS=Homo sapiens GN=ARID1A PE=1 SV=1	1	46	1	1	1	0	1	1	40	37	40	31	17	27	27	31	34	39	39	37	0	0	0	0	1	0	1	1	0	0	0	0	1	1	1	1	0	0	0	0	1	0
O14497;O14497-2;O14497-3;A0A087WUV6;H0YEW5;H0YCU6	O14497;O14497-2;O14497-3	67;59;56;22;6;3	67;59;56;22;6;3	22;22;11;11;0;0	AT-rich interactive domain-containing protein 1A	ARID1A	sp|O14497|ARI1A_HUMAN AT-rich interactive domain-containing protein 1A OS=Homo sapiens GN=ARID1A PE=1 SV=3;sp|O14497-2|ARI1A_HUMAN Isoform 2 of AT-rich interactive domain-containing protein 1A OS=Homo sapiens GN=ARID1A;sp|O14497-3|ARI1A_HUMAN Isoform 3 of	6	67	67	22	2	0	1	2	54	53	54	49	27	38	38	42	48	55	53	53	2	0	1	2	54	53	54	49	27	38	38	42	48	55	53	53	1	0	0	1	15	16
Q8NFD5;Q8NFD5-2;Q8NFD5-3;H0Y7H8;Q8NFD5-4;H0Y2R3;H0Y3S9	Q8NFD5;Q8NFD5-2;Q8NFD5-3;H0Y7H8;Q8NFD5-4	42;42;42;35;34;6;4	41;41;41;34;33;6;4	41;41;41;34;33;6;4	AT-rich interactive domain-containing protein 1B	ARID1B	sp|Q8NFD5|ARI1B_HUMAN AT-rich interactive domain-containing protein 1B OS=Homo sapiens GN=ARID1B PE=1 SV=2;sp|Q8NFD5-2|ARI1B_HUMAN Isoform 2 of AT-rich interactive domain-containing protein 1B OS=Homo sapiens GN=ARID1B;sp|Q8NFD5-3|ARI1B_HUMAN Isoform 3 of	7	42	41	41	0	2	1	0	30	34	33	28	9	14	16	20	27	31	27	28	0	2	1	0	29	33	32	27	8	13	15	19	26	30	26	27	0	2	1	0	29	33
Q68CP9;Q68CP9-3;F8WCU9;F8W108;F8VWP4;A0A087WY37	Q68CP9;Q68CP9-3;F8WCU9;F8W108	39;38;33;26;11;2	39;38;33;26;11;2	39;38;33;26;11;2	AT-rich interactive domain-containing protein 2	ARID2	sp|Q68CP9|ARID2_HUMAN AT-rich interactive domain-containing protein 2 OS=Homo sapiens GN=ARID2 PE=1 SV=2;sp|Q68CP9-3|ARID2_HUMAN Isoform 2 of AT-rich interactive domain-containing protein 2 OS=Homo sapiens GN=ARID2;tr|F8WCU9|F8WCU9_HUMAN AT-rich interactiv	6	39	39	39	0	0	0	0	30	29	27	26	13	14	17	18	28	25	28	31	0	0	0	0	30	29	27	26	13	14	17	18	28	25	28	31	0	0	0	0	30	29
Q99856;K7EJ04	Q99856;K7EJ04	4;2	3;1	3;1	AT-rich interactive domain-containing protein 3A	ARID3A	sp|Q99856|ARI3A_HUMAN AT-rich interactive domain-containing protein 3A OS=Homo sapiens GN=ARID3A PE=1 SV=2;tr|K7EJ04|K7EJ04_HUMAN AT-rich interactive domain-containing protein 3A (Fragment) OS=Homo sapiens GN=ARID3A PE=1 SV=4	2	4	3	3	0	0	0	0	2	2	2	3	0	0	1	0	2	3	4	3	0	0	0	0	1	1	1	2	0	0	0	0	1	2	3	2	0	0	0	0	1	1
Q8IVW6-4;Q8IVW6;Q8IVW6-3;H3BQ92	Q8IVW6-4;Q8IVW6;Q8IVW6-3	15;15;9;4	15;15;9;4	14;14;8;3	AT-rich interactive domain-containing protein 3B	ARID3B	sp|Q8IVW6-4|ARI3B_HUMAN Isoform 4 of AT-rich interactive domain-containing protein 3B OS=Homo sapiens GN=ARID3B;sp|Q8IVW6|ARI3B_HUMAN AT-rich interactive domain-containing protein 3B OS=Homo sapiens GN=ARID3B PE=1 SV=2;sp|Q8IVW6-3|ARI3B_HUMAN Isoform 3 of	4	15	15	14	0	0	0	0	10	9	9	7	2	6	3	2	6	7	10	8	0	0	0	0	10	9	9	7	2	6	3	2	6	7	10	8	0	0	0	0	9	8
Q4LE39-2;Q4LE39;Q4LE39-3;X6RCR8;Q4LE39-4;H7C5R6;H0Y7Y8;F8WAR5;C9JIF4;H7C485	Q4LE39-2;Q4LE39;Q4LE39-3;X6RCR8;Q4LE39-4	22;22;21;14;12;7;6;1;1;1	22;22;21;14;12;7;6;1;1;1	20;20;19;12;11;7;6;0;0;0	AT-rich interactive domain-containing protein 4B	ARID4B	sp|Q4LE39-2|ARI4B_HUMAN Isoform 2 of AT-rich interactive domain-containing protein 4B OS=Homo sapiens GN=ARID4B;sp|Q4LE39|ARI4B_HUMAN AT-rich interactive domain-containing protein 4B OS=Homo sapiens GN=ARID4B PE=1 SV=2;sp|Q4LE39-3|ARI4B_HUMAN Isoform 3 of	10	22	22	20	1	0	1	0	17	17	15	12	7	9	11	10	14	15	14	15	1	0	1	0	17	17	15	12	7	9	11	10	14	15	14	15	0	0	1	0	15	15
Q9Y4X5;A0A087WT96;H3BNB9;H3BSK4	Q9Y4X5	18;5;3;2	18;5;3;2	18;5;3;2	E3 ubiquitin-protein ligase ARIH1	ARIH1	sp|Q9Y4X5|ARI1_HUMAN E3 ubiquitin-protein ligase ARIH1 OS=Homo sapiens GN=ARIH1 PE=1 SV=2	4	18	18	18	0	0	0	0	13	10	12	12	10	11	11	11	10	12	13	11	0	0	0	0	13	10	12	12	10	11	11	11	10	12	13	11	0	0	0	0	13	10
O95376;C9JZ71;C9JBC5;C9JCL4;F8WCS4	O95376	14;3;2;1;1	14;3;2;1;1	14;3;2;1;1	E3 ubiquitin-protein ligase ARIH2	ARIH2	sp|O95376|ARI2_HUMAN E3 ubiquitin-protein ligase ARIH2 OS=Homo sapiens GN=ARIH2 PE=1 SV=1	5	14	14	14	0	0	0	0	6	9	7	7	4	5	4	6	8	7	10	9	0	0	0	0	6	9	7	7	4	5	4	6	8	7	10	9	0	0	0	0	6	9
P40616-2;F8VYN9;P40616;B4DZG7;F8VP99;F8VP63	P40616-2;F8VYN9;P40616;B4DZG7	5;4;4;3;2;1	5;4;4;3;2;1	5;4;4;3;2;1	ADP-ribosylation factor-like protein 1	ARL1	sp|P40616-2|ARL1_HUMAN Isoform 2 of ADP-ribosylation factor-like protein 1 OS=Homo sapiens GN=ARL1;tr|F8VYN9|F8VYN9_HUMAN ADP-ribosylation factor-like protein 1 OS=Homo sapiens GN=ARL1 PE=1 SV=1;sp|P40616|ARL1_HUMAN ADP-ribosylation factor-like protein 1 O	6	5	5	5	2	0	0	0	4	4	5	3	4	3	3	3	3	3	3	3	2	0	0	0	4	4	5	3	4	3	3	3	3	3	3	3	2	0	0	0	4	4
P36404;P36404-2	P36404	5;2	5;2	3;0	ADP-ribosylation factor-like protein 2	ARL2	sp|P36404|ARL2_HUMAN ADP-ribosylation factor-like protein 2 OS=Homo sapiens GN=ARL2 PE=1 SV=4	2	5	5	3	0	1	0	0	4	4	3	1	4	3	2	5	4	3	3	5	0	1	0	0	4	4	3	1	4	3	2	5	4	3	3	5	0	1	0	0	2	2
P36405	P36405	6	6	6	ADP-ribosylation factor-like protein 3	ARL3	sp|P36405|ARL3_HUMAN ADP-ribosylation factor-like protein 3 OS=Homo sapiens GN=ARL3 PE=1 SV=2	1	6	6	6	1	0	0	0	5	4	4	5	3	5	5	6	4	4	3	5	1	0	0	0	5	4	4	5	3	5	5	6	4	4	3	5	1	0	0	0	5	4
Q66PJ3	Q66PJ3	6	6	1	ADP-ribosylation factor-like protein 6-interacting protein 4	ARL6IP4	sp|Q66PJ3|AR6P4_HUMAN ADP-ribosylation factor-like protein 6-interacting protein 4 OS=Homo sapiens GN=ARL6IP4 PE=1 SV=2	1	6	6	1	5	2	3	2	4	4	5	4	4	4	3	4	3	3	3	4	5	2	3	2	4	4	5	4	4	4	3	4	3	3	3	4	1	1	1	0	0	0
Q6NXE6-2;Q6NXE6;B4E1N1;F5H4P3;F5GWV0;F5H052;H0YH65;F5H6J3;F5H2X2;F5H2K4;F5H3X1;H0YGL0	Q6NXE6-2;Q6NXE6;B4E1N1;F5H4P3;F5GWV0	9;9;7;6;5;2;2;2;2;2;1;1	9;9;7;6;5;2;2;2;2;2;1;1	9;9;7;6;5;2;2;2;2;2;1;1	Armadillo repeat-containing protein 6	ARMC6	sp|Q6NXE6-2|ARMC6_HUMAN Isoform 2 of Armadillo repeat-containing protein 6 OS=Homo sapiens GN=ARMC6;sp|Q6NXE6|ARMC6_HUMAN Armadillo repeat-containing protein 6 OS=Homo sapiens GN=ARMC6 PE=1 SV=2;tr|B4E1N1|B4E1N1_HUMAN Armadillo repeat-containing protein 6	12	9	9	9	0	0	0	0	5	6	7	5	2	4	6	6	5	4	6	4	0	0	0	0	5	6	7	5	2	4	6	6	5	4	6	4	0	0	0	0	5	6
Q9H993;F5GZY1	Q9H993;F5GZY1	6;4	6;4	6;4	Protein-glutamate O-methyltransferase	ARMT1	sp|Q9H993|CF211_HUMAN UPF0364 protein C6orf211 OS=Homo sapiens GN=C6orf211 PE=1 SV=1;tr|F5GZY1|F5GZY1_HUMAN UPF0364 protein C6orf211 OS=Homo sapiens GN=C6orf211 PE=1 SV=1	2	6	6	6	0	0	0	0	0	1	0	4	3	2	2	2	3	2	4	2	0	0	0	0	0	1	0	4	3	2	2	2	3	2	4	2	0	0	0	0	0	1
P27540-3;P27540;P27540-2;P27540-4;A6NGV6	P27540-3;P27540;P27540-2;P27540-4;A6NGV6	13;13;12;12;9	13;13;12;12;9	13;13;12;12;9	Aryl hydrocarbon receptor nuclear translocator	ARNT	sp|P27540-3|ARNT_HUMAN Isoform 3 of Aryl hydrocarbon receptor nuclear translocator OS=Homo sapiens GN=ARNT;sp|P27540|ARNT_HUMAN Aryl hydrocarbon receptor nuclear translocator OS=Homo sapiens GN=ARNT PE=1 SV=1;sp|P27540-2|ARNT_HUMAN Isoform 2 of Aryl hydroc	5	13	13	13	1	0	0	0	7	7	7	7	3	6	3	3	9	9	10	10	1	0	0	0	7	7	7	7	3	6	3	3	9	9	10	10	1	0	0	0	7	7
E9PF58;Q92747;Q92747-2;F8WFD3	E9PF58;Q92747;Q92747-2	6;6;4;1	6;6;4;1	6;6;4;1	Actin-related protein 2/3 complex subunit 1A	ARPC1A	tr|E9PF58|E9PF58_HUMAN Actin-related protein 2/3 complex subunit 1A OS=Homo sapiens GN=ARPC1A PE=1 SV=1;sp|Q92747|ARC1A_HUMAN Actin-related protein 2/3 complex subunit 1A OS=Homo sapiens GN=ARPC1A PE=1 SV=2;sp|Q92747-2|ARC1A_HUMAN Isoform 2 of Actin-relate	4	6	6	6	0	0	0	0	4	4	4	2	1	3	4	6	4	3	3	3	0	0	0	0	4	4	4	2	1	3	4	6	4	3	3	3	0	0	0	0	4	4
O15143;C9JTT6;C9JBJ7;C9K057;C9J4Z7;F8VXW2;C9JEY1;C9JQM8;C9JFG9;C9J6C8	O15143	3;1;1;1;1;1;1;1;1;1	3;1;1;1;1;1;1;1;1;1	3;1;1;1;1;1;1;1;1;1	Actin-related protein 2/3 complex subunit 1B	ARPC1B	sp|O15143|ARC1B_HUMAN Actin-related protein 2/3 complex subunit 1B OS=Homo sapiens GN=ARPC1B PE=1 SV=3	10	3	3	3	0	0	0	0	1	0	2	1	0	0	0	0	0	1	2	0	0	0	0	0	1	0	2	1	0	0	0	0	0	1	2	0	0	0	0	0	1	0
O15144;C9JTV5;G5E9J0;G5E9S7	O15144;C9JTV5;G5E9J0	4;2;2;1	4;2;2;1	4;2;2;1	Actin-related protein 2/3 complex subunit 2	ARPC2	sp|O15144|ARPC2_HUMAN Actin-related protein 2/3 complex subunit 2 OS=Homo sapiens GN=ARPC2 PE=1 SV=1;tr|C9JTV5|C9JTV5_HUMAN Actin-related protein 2/3 complex subunit 2 (Fragment) OS=Homo sapiens GN=ARPC2 PE=1 SV=4;tr|G5E9J0|G5E9J0_HUMAN Actin related prote	4	4	4	4	0	0	0	0	1	3	2	2	2	1	3	1	2	2	2	2	0	0	0	0	1	3	2	2	2	1	3	1	2	2	2	2	0	0	0	0	1	3
O15145;C9JZD1;F8VR50	O15145;C9JZD1;F8VR50	4;3;2	4;3;2	4;3;2	Actin-related protein 2/3 complex subunit 3	ARPC3	sp|O15145|ARPC3_HUMAN Actin-related protein 2/3 complex subunit 3 OS=Homo sapiens GN=ARPC3 PE=1 SV=3;tr|C9JZD1|C9JZD1_HUMAN Actin-related protein 2/3 complex subunit 3 (Fragment) OS=Homo sapiens GN=ARPC3 PE=1 SV=1;tr|F8VR50|F8VR50_HUMAN Actin-related prote	3	4	4	4	0	0	0	0	2	2	1	0	2	2	2	1	2	2	2	2	0	0	0	0	2	2	1	0	2	2	2	1	2	2	2	2	0	0	0	0	2	2
F8WDD7;F8WCF6;A0A0A6YYG9;P59998;P59998-2;P59998-3;F8WDW3;F8WE39;R4GN08;H7C0A3;P59998-4	F8WDD7;F8WCF6;A0A0A6YYG9;P59998;P59998-2;P59998-3	3;3;3;3;3;2;1;1;1;1;1	3;3;3;3;3;2;1;1;1;1;1	3;3;3;3;3;2;1;1;1;1;1	Actin-related protein 2/3 complex subunit 4	ARPC4;ARPC4-TTLL3	tr|F8WDD7|F8WDD7_HUMAN Actin-related protein 2/3 complex subunit 4 OS=Homo sapiens GN=ARPC4 PE=1 SV=1;tr|F8WCF6|F8WCF6_HUMAN Protein ARPC4-TTLL3 OS=Homo sapiens GN=ARPC4-TTLL3 PE=1 SV=1;tr|A0A0A6YYG9|A0A0A6YYG9_HUMAN Protein ARPC4-TTLL3 OS=Homo sapiens GN=	11	3	3	3	0	0	0	0	2	2	2	1	1	1	2	3	2	2	2	2	0	0	0	0	2	2	2	1	1	1	2	3	2	2	2	2	0	0	0	0	2	2
P32121;P32121-3;P32121-4;K7ENA6;P32121-5;P32121-2;K7EL17;I3L412;Q68DZ5;H0YET9;A0A087WWQ5;P36575-2;P36575;P49407-2;P49407	P32121;P32121-3;P32121-4;K7ENA6;P32121-5;P32121-2;K7EL17;I3L412;Q68DZ5	4;4;4;3;3;3;2;2;2;1;1;1;1;1;1	4;4;4;3;3;3;2;2;2;1;1;1;1;1;1	4;4;4;3;3;3;2;2;2;1;1;1;1;1;1	Beta-arrestin-2	ARRB2;DKFZp686L0365	sp|P32121|ARRB2_HUMAN Beta-arrestin-2 OS=Homo sapiens GN=ARRB2 PE=1 SV=2;sp|P32121-3|ARRB2_HUMAN Isoform 2 of Beta-arrestin-2 OS=Homo sapiens GN=ARRB2;sp|P32121-4|ARRB2_HUMAN Isoform 4 of Beta-arrestin-2 OS=Homo sapiens GN=ARRB2;tr|K7ENA6|K7ENA6_HUMAN Beta	15	4	4	4	0	0	0	0	1	1	1	0	3	3	2	4	1	0	2	0	0	0	0	0	1	1	1	0	3	3	2	4	1	0	2	0	0	0	0	0	1	1
Q9HBK9;Q9HBK9-2;A0A087WVD4	Q9HBK9;Q9HBK9-2;A0A087WVD4	6;6;5	6;6;5	6;6;5	Arsenite methyltransferase	AS3MT	sp|Q9HBK9|AS3MT_HUMAN Arsenite methyltransferase OS=Homo sapiens GN=AS3MT PE=1 SV=3;sp|Q9HBK9-2|AS3MT_HUMAN Isoform 2 of Arsenite methyltransferase OS=Homo sapiens GN=AS3MT;tr|A0A087WVD4|A0A087WVD4_HUMAN Arsenite methyltransferase OS=Homo sapiens GN=AS3MT	3	6	6	6	0	0	0	0	3	4	5	2	2	2	4	3	3	4	1	3	0	0	0	0	3	4	5	2	2	2	4	3	3	4	1	3	0	0	0	0	3	4
Q9NWX5;F6TX30;Q9NWX5-2	Q9NWX5;F6TX30	3;2;1	3;2;1	3;2;1	Ankyrin repeat and SOCS box protein 6	ASB6	sp|Q9NWX5|ASB6_HUMAN Ankyrin repeat and SOCS box protein 6 OS=Homo sapiens GN=ASB6 PE=1 SV=1;tr|F6TX30|F6TX30_HUMAN Ankyrin repeat and SOCS box protein 6 OS=Homo sapiens GN=ASB6 PE=1 SV=1	3	3	3	3	0	0	0	0	2	1	2	0	0	0	1	3	2	1	1	2	0	0	0	0	2	1	2	0	0	0	1	3	2	1	1	2	0	0	0	0	2	1
Q8N9N2-2;Q8N9N2;E9PR40;H0YE76;H0YCB3;E9PM82;E9PQZ6;E9PQ44;E9PJM2;E9PL92;E9PKM6;H0YER2	Q8N9N2-2;Q8N9N2;E9PR40;H0YE76;H0YCB3;E9PM82;E9PQZ6	4;4;3;3;3;2;2;1;1;1;1;1	4;4;3;3;3;2;2;1;1;1;1;1	4;4;3;3;3;2;2;1;1;1;1;1	Activating signal cointegrator 1 complex subunit 1	ASCC1	sp|Q8N9N2-2|ASCC1_HUMAN Isoform 2 of Activating signal cointegrator 1 complex subunit 1 OS=Homo sapiens GN=ASCC1;sp|Q8N9N2|ASCC1_HUMAN Activating signal cointegrator 1 complex subunit 1 OS=Homo sapiens GN=ASCC1 PE=1 SV=1;tr|E9PR40|E9PR40_HUMAN Activating s	12	4	4	4	0	0	0	0	2	2	3	2	2	4	3	2	2	2	2	3	0	0	0	0	2	2	3	2	2	4	3	2	2	2	2	3	0	0	0	0	2	2
Q9H1I8;B1AH59;B1AH60;Q9H1I8-3;F2Z2W4;F8WAQ6;H7C3Y4;Q9H1I8-2	Q9H1I8;B1AH59;B1AH60;Q9H1I8-3	10;7;7;7;1;1;1;1	10;7;7;7;1;1;1;1	10;7;7;7;1;1;1;1	Activating signal cointegrator 1 complex subunit 2	ASCC2	sp|Q9H1I8|ASCC2_HUMAN Activating signal cointegrator 1 complex subunit 2 OS=Homo sapiens GN=ASCC2 PE=1 SV=3;tr|B1AH59|B1AH59_HUMAN Activating signal cointegrator 1 complex subunit 2 (Fragment) OS=Homo sapiens GN=ASCC2 PE=1 SV=1;tr|B1AH60|B1AH60_HUMAN Activ	8	10	10	10	0	0	0	0	4	4	3	4	7	5	6	8	5	5	4	5	0	0	0	0	4	4	3	4	7	5	6	8	5	5	4	5	0	0	0	0	4	4
Q8N3C0;Q8N3C0-4;E5RFZ0;Q8N3C0-3;J3KNJ4	Q8N3C0	47;16;4;2;1	47;16;4;2;1	47;16;4;2;1	Activating signal cointegrator 1 complex subunit 3	ASCC3	sp|Q8N3C0|ASCC3_HUMAN Activating signal cointegrator 1 complex subunit 3 OS=Homo sapiens GN=ASCC3 PE=1 SV=3	5	47	47	47	0	1	0	1	26	21	27	19	33	27	35	39	25	28	21	25	0	1	0	1	26	21	27	19	33	27	35	39	25	28	21	25	0	1	0	1	26	21
Q9Y294;K7ES22;Q9NVP2	Q9Y294	3;1;1	3;1;1	3;1;1	Histone chaperone ASF1A	ASF1A	sp|Q9Y294|ASF1A_HUMAN Histone chaperone ASF1A OS=Homo sapiens GN=ASF1A PE=1 SV=1	3	3	3	3	0	0	0	0	2	2	2	1	0	1	1	1	3	3	3	2	0	0	0	0	2	2	2	1	0	1	1	1	3	3	3	2	0	0	0	0	2	2
F5H8F7;Q9UBL3-3;Q9UBL3;Q9UBL3-2;H0YBF6;H0YAQ0	F5H8F7;Q9UBL3-3;Q9UBL3;Q9UBL3-2	23;23;23;20;9;2	23;23;23;20;9;2	23;23;23;20;9;2	Set1/Ash2 histone methyltransferase complex subunit ASH2	ASH2L	tr|F5H8F7|F5H8F7_HUMAN Set1/Ash2 histone methyltransferase complex subunit ASH2 OS=Homo sapiens GN=ASH2L PE=1 SV=1;sp|Q9UBL3-3|ASH2L_HUMAN Isoform 3 of Set1/Ash2 histone methyltransferase complex subunit ASH2 OS=Homo sapiens GN=ASH2L;sp|Q9UBL3|ASH2L_HUMAN	6	23	23	23	0	0	0	0	17	16	19	16	4	10	13	14	15	17	17	16	0	0	0	0	17	16	19	16	4	10	13	14	15	17	17	16	0	0	0	0	17	16
P08243-2;P08243;P08243-3;F8WEJ5;C9J057;C9JT45;C9JM09;C9JLN6	P08243-2;P08243;P08243-3;F8WEJ5	23;23;22;12;6;3;2;1	23;23;22;12;6;3;2;1	23;23;22;12;6;3;2;1	Asparagine synthetase [glutamine-hydrolyzing]	ASNS	sp|P08243-2|ASNS_HUMAN Isoform 2 of Asparagine synthetase [glutamine-hydrolyzing] OS=Homo sapiens GN=ASNS;sp|P08243|ASNS_HUMAN Asparagine synthetase [glutamine-hydrolyzing] OS=Homo sapiens GN=ASNS PE=1 SV=4;sp|P08243-3|ASNS_HUMAN Isoform 3 of Asparagine sy	8	23	23	23	2	0	0	0	19	19	17	18	15	12	13	18	19	17	18	17	2	0	0	0	19	19	17	18	15	12	13	18	19	17	18	17	2	0	0	0	19	19
Q8IZT6;Q8IZT6-2;Q5VYL4;A0A087WV76	Q8IZT6;Q8IZT6-2	12;11;4;4	12;11;4;4	12;11;4;4	Abnormal spindle-like microcephaly-associated protein	ASPM	sp|Q8IZT6|ASPM_HUMAN Abnormal spindle-like microcephaly-associated protein OS=Homo sapiens GN=ASPM PE=1 SV=2;sp|Q8IZT6-2|ASPM_HUMAN Isoform 2 of Abnormal spindle-like microcephaly-associated protein OS=Homo sapiens GN=ASPM	4	12	12	12	0	0	0	0	11	8	11	7	3	4	9	6	9	7	7	6	0	0	0	0	11	8	11	7	3	4	9	6	9	7	7	6	0	0	0	0	11	8
Q53RT3	Q53RT3	1	1	1	Retroviral-like aspartic protease 1	ASPRV1	sp|Q53RT3|APRV1_HUMAN Retroviral-like aspartic protease 1 OS=Homo sapiens GN=ASPRV1 PE=1 SV=1	1	1	1	1	0	0	1	1	0	0	0	1	0	0	0	0	0	0	0	0	0	0	1	1	0	0	0	1	0	0	0	0	0	0	0	0	0	0	1	1	0	0
Q9BZE9;Q9BZE9-2;Q9BZE9-3;J3KRY8;J3QR12;J3QL04;J3QR50;J3KRF7;J3QRW3;J3KRG1;C9JAL9	Q9BZE9;Q9BZE9-2;Q9BZE9-3;J3KRY8;J3QR12;J3QL04	8;8;7;5;5;4;2;2;2;2;1	8;8;7;5;5;4;2;2;2;2;1	3;3;2;1;0;0;1;2;1;1;1	Tether containing UBX domain for GLUT4	ASPSCR1	sp|Q9BZE9|ASPC1_HUMAN Tether containing UBX domain for GLUT4 OS=Homo sapiens GN=ASPSCR1 PE=1 SV=1;sp|Q9BZE9-2|ASPC1_HUMAN Isoform 2 of Tether containing UBX domain for GLUT4 OS=Homo sapiens GN=ASPSCR1;sp|Q9BZE9-3|ASPC1_HUMAN Isoform 3 of Tether containing	11	8	8	3	0	0	0	0	5	5	4	3	4	5	5	6	3	3	3	4	0	0	0	0	5	5	4	3	4	5	5	6	3	3	3	4	0	0	0	0	2	2
Q7L266;A0A087WUG3;E9PJK6;A0A087WZI5;Q7L266-2	Q7L266;A0A087WUG3;E9PJK6;A0A087WZI5	4;3;2;2;1	4;3;2;2;1	4;3;2;2;1	Isoaspartyl peptidase/L-asparaginase;Isoaspartyl peptidase/L-asparaginase alpha chain;Isoaspartyl peptidase/L-asparaginase beta chain	ASRGL1	sp|Q7L266|ASGL1_HUMAN Isoaspartyl peptidase/L-asparaginase OS=Homo sapiens GN=ASRGL1 PE=1 SV=2;tr|A0A087WUG3|A0A087WUG3_HUMAN Isoaspartyl peptidase/L-asparaginase OS=Homo sapiens GN=ASRGL1 PE=1 SV=1;tr|E9PJK6|E9PJK6_HUMAN Isoaspartyl peptidase/L-asparagina	5	4	4	4	0	0	0	0	1	2	1	1	1	3	2	3	3	3	3	3	0	0	0	0	1	2	1	1	1	3	2	3	3	3	3	3	0	0	0	0	1	2
Q9NVM9;Q9NVM9-2;F5H457;H0YH12;F5H5W1;F8VRX9;H0YI01;H0YIA9	Q9NVM9;Q9NVM9-2	29;23;13;13;9;7;7;2	29;23;13;13;9;7;7;2	29;23;13;13;9;7;7;2	Protein asunder homolog	ASUN	sp|Q9NVM9|ASUN_HUMAN Protein asunder homolog OS=Homo sapiens GN=ASUN PE=1 SV=2;sp|Q9NVM9-2|ASUN_HUMAN Isoform 2 of Protein asunder homolog OS=Homo sapiens GN=ASUN	8	29	29	29	0	0	1	0	21	20	19	15	5	9	6	7	18	18	16	18	0	0	1	0	21	20	19	15	5	9	6	7	18	18	16	18	0	0	1	0	21	20
E7EWD6;Q76L83	E7EWD6;Q76L83	2;2	2;2	2;2	Putative Polycomb group protein ASXL2	ASXL2	tr|E7EWD6|E7EWD6_HUMAN Putative Polycomb group protein ASXL2 OS=Homo sapiens GN=ASXL2 PE=1 SV=1;sp|Q76L83|ASXL2_HUMAN Putative Polycomb group protein ASXL2 OS=Homo sapiens GN=ASXL2 PE=1 SV=1	2	2	2	2	0	0	1	0	2	1	2	0	0	0	0	0	2	2	2	2	0	0	1	0	2	1	2	0	0	0	0	0	2	2	2	2	0	0	1	0	2	1
Q8NBU5-2;Q8NBU5	Q8NBU5-2;Q8NBU5	1;1	1;1	1;1	ATPase family AAA domain-containing protein 1	ATAD1	sp|Q8NBU5-2|ATAD1_HUMAN Isoform 2 of ATPase family AAA domain-containing protein 1 OS=Homo sapiens GN=ATAD1;sp|Q8NBU5|ATAD1_HUMAN ATPase family AAA domain-containing protein 1 OS=Homo sapiens GN=ATAD1 PE=1 SV=1	2	1	1	1	0	0	0	0	1	0	0	1	1	1	1	1	1	0	0	1	0	0	0	0	1	0	0	1	1	1	1	1	1	0	0	1	0	0	0	0	1	0
Q6PL18;A0A0B4J211;Q6PL18-2	Q6PL18;A0A0B4J211	30;19;5	30;19;5	28;19;3	ATPase family AAA domain-containing protein 2	ATAD2	sp|Q6PL18|ATAD2_HUMAN ATPase family AAA domain-containing protein 2 OS=Homo sapiens GN=ATAD2 PE=1 SV=1;tr|A0A0B4J211|A0A0B4J211_HUMAN ATPase family AAA domain-containing protein 2 OS=Homo sapiens GN=ATAD2 PE=1 SV=1	3	30	30	28	0	0	1	0	23	21	24	24	8	16	15	13	20	22	21	22	0	0	1	0	23	21	24	24	8	16	15	13	20	22	21	22	0	0	1	0	22	20
Q9ULI0-2;Q9ULI0;H7BYF1;C9J1G9;C9JG15	Q9ULI0-2;Q9ULI0	13;13;6;1;1	11;11;6;1;1	11;11;6;1;1	ATPase family AAA domain-containing protein 2B	ATAD2B	sp|Q9ULI0-2|ATD2B_HUMAN Isoform 2 of ATPase family AAA domain-containing protein 2B OS=Homo sapiens GN=ATAD2B;sp|Q9ULI0|ATD2B_HUMAN ATPase family AAA domain-containing protein 2B OS=Homo sapiens GN=ATAD2B PE=1 SV=3	5	13	11	11	0	0	0	0	7	7	7	8	1	2	4	4	6	6	7	5	0	0	0	0	6	6	6	7	1	2	3	3	5	5	5	5	0	0	0	0	6	6
H0Y2W2;Q9NVI7-3;Q9NVI7-2;Q9NVI7;Q5T9A4-2;Q5SV16	H0Y2W2;Q9NVI7-3;Q9NVI7-2;Q9NVI7	8;8;8;7;3;1	8;8;8;7;3;1	1;1;1;1;0;0	ATPase family AAA domain-containing protein 3A	ATAD3A	tr|H0Y2W2|H0Y2W2_HUMAN ATPase family AAA domain-containing protein 3A (Fragment) OS=Homo sapiens GN=ATAD3A PE=1 SV=1;sp|Q9NVI7-3|ATD3A_HUMAN Isoform 3 of ATPase family AAA domain-containing protein 3A OS=Homo sapiens GN=ATAD3A;sp|Q9NVI7-2|ATD3A_HUMAN Isofo	6	8	8	1	0	0	0	1	4	4	4	1	3	4	5	6	2	4	2	4	0	0	0	1	4	4	4	1	3	4	5	6	2	4	2	4	0	0	0	1	1	0
Q5T9A4;Q5T9A4-3;J3QSF3	Q5T9A4;Q5T9A4-3	8;6;1	2;1;1	1;0;0	ATPase family AAA domain-containing protein 3B	ATAD3B	sp|Q5T9A4|ATD3B_HUMAN ATPase family AAA domain-containing protein 3B OS=Homo sapiens GN=ATAD3B PE=1 SV=1;sp|Q5T9A4-3|ATD3B_HUMAN Isoform 3 of ATPase family AAA domain-containing protein 3B OS=Homo sapiens GN=ATAD3B	3	8	2	1	0	0	0	0	3	4	4	2	2	3	4	6	2	4	2	4	0	0	0	0	0	0	0	1	0	0	0	1	0	0	0	0	0	0	0	0	0	0
Q96QE3;A0A075B754;Q96QE3-2	Q96QE3;A0A075B754;Q96QE3-2	25;21;21	25;21;21	25;21;21	ATPase family AAA domain-containing protein 5	ATAD5	sp|Q96QE3|ATAD5_HUMAN ATPase family AAA domain-containing protein 5 OS=Homo sapiens GN=ATAD5 PE=1 SV=4;tr|A0A075B754|A0A075B754_HUMAN ATPase family AAA domain-containing protein 5 OS=Homo sapiens GN=ATAD5 PE=1 SV=1;sp|Q96QE3-2|ATAD5_HUMAN Isoform 2 of ATPa	3	25	25	25	1	0	1	0	18	16	16	16	6	9	10	10	20	16	19	17	1	0	1	0	18	16	16	16	6	9	10	10	20	16	19	17	1	0	1	0	18	16
P18846;P18846-2;F8VS03;F8VYN3	P18846;P18846-2	6;4;2;2	4;2;2;2	4;2;2;2	Cyclic AMP-dependent transcription factor ATF-1	ATF1	sp|P18846|ATF1_HUMAN Cyclic AMP-dependent transcription factor ATF-1 OS=Homo sapiens GN=ATF1 PE=1 SV=2;sp|P18846-2|ATF1_HUMAN Isoform 2 of Cyclic AMP-dependent transcription factor ATF-1 OS=Homo sapiens GN=ATF1	4	6	4	4	0	0	0	0	4	4	4	3	0	0	2	2	4	4	4	4	0	0	0	0	2	3	2	2	0	0	1	1	2	2	2	2	0	0	0	0	2	3
P17544-4;P17544-2;P17544-3;P17544-6;P17544;K7ELQ4;K7ESA4;P17544-5;H9KVC5;E9PEK8;H7C2N6;E9PBF9;REV__O75346;P15336-3;P15336-7	P17544-4;P17544-2;P17544-3;P17544-6;P17544;K7ELQ4;K7ESA4;P17544-5	6;6;6;6;6;4;3;3;1;1;1;1;1;1;1	6;6;6;6;6;4;3;3;1;1;1;1;1;1;1	5;5;5;5;5;3;2;2;0;0;0;0;0;0;0	Cyclic AMP-dependent transcription factor ATF-7	ATF7	sp|P17544-4|ATF7_HUMAN Isoform 4 of Cyclic AMP-dependent transcription factor ATF-7 OS=Homo sapiens GN=ATF7;sp|P17544-2|ATF7_HUMAN Isoform 1 of Cyclic AMP-dependent transcription factor ATF-7 OS=Homo sapiens GN=ATF7;sp|P17544-3|ATF7_HUMAN Isoform 2 of Cycl	15	6	6	5	0	0	0	0	4	5	5	5	0	1	0	2	3	2	5	3	0	0	0	0	4	5	5	5	0	1	0	2	3	2	5	3	0	0	0	0	3	4
Q6VMQ6-4;Q6VMQ6;Q6VMQ6-5;Q6VMQ6-2;A8MV73;F5H592;F5H2W9;F5H1K9;F5H502;F5GZ10;F5H2H9;F5H8I0;F8WE35;F5H221;F5GZ98;F5GYR7;F5H6X8;F5H3C4;H0YFA3	Q6VMQ6-4;Q6VMQ6;Q6VMQ6-5;Q6VMQ6-2	24;24;24;21;8;5;4;4;4;4;4;4;4;4;3;3;3;3;1	24;24;24;21;8;5;4;4;4;4;4;4;4;4;3;3;3;3;1	24;24;24;21;8;5;4;4;4;4;4;4;4;4;3;3;3;3;1	Activating transcription factor 7-interacting protein 1	ATF7IP	sp|Q6VMQ6-4|MCAF1_HUMAN Isoform 3 of Activating transcription factor 7-interacting protein 1 OS=Homo sapiens GN=ATF7IP;sp|Q6VMQ6|MCAF1_HUMAN Activating transcription factor 7-interacting protein 1 OS=Homo sapiens GN=ATF7IP PE=1 SV=3;sp|Q6VMQ6-5|MCAF1_HUMAN	19	24	24	24	0	0	0	0	17	16	20	19	9	6	9	13	20	18	21	18	0	0	0	0	17	16	20	19	9	6	9	13	20	18	21	18	0	0	0	0	17	16
O75143-4;O75143-3;O75143-2;O75143;O75143-5;J9JIF6	O75143-4;O75143-3;O75143-2;O75143;O75143-5;J9JIF6	2;2;2;2;2;1	2;2;2;2;2;1	2;2;2;2;2;1	Autophagy-related protein 13	ATG13	sp|O75143-4|ATG13_HUMAN Isoform 4 of Autophagy-related protein 13 OS=Homo sapiens GN=ATG13;sp|O75143-3|ATG13_HUMAN Isoform 3 of Autophagy-related protein 13 OS=Homo sapiens GN=ATG13;sp|O75143-2|ATG13_HUMAN Isoform 2 of Autophagy-related protein 13 OS=Homo	6	2	2	2	0	0	0	0	1	1	1	1	1	2	1	2	1	1	1	1	0	0	0	0	1	1	1	1	1	2	1	2	1	1	1	1	0	0	0	0	1	1
C9J1B2;E7EVC7;Q676U5-3;Q676U5-2;Q676U5;C9J8C6;C9JAY7;C9JK97;Q676U5-4;Q676U5-5	C9J1B2;E7EVC7;Q676U5-3;Q676U5-2;Q676U5;C9J8C6;C9JAY7;C9JK97;Q676U5-4;Q676U5-5	2;2;2;2;2;1;1;1;1;1	2;2;2;2;2;1;1;1;1;1	2;2;2;2;2;1;1;1;1;1	Autophagy-related protein 16-1	ATG16L1	tr|C9J1B2|C9J1B2_HUMAN Autophagy-related protein 16-1 (Fragment) OS=Homo sapiens GN=ATG16L1 PE=1 SV=1;tr|E7EVC7|E7EVC7_HUMAN Autophagy-related protein 16-1 OS=Homo sapiens GN=ATG16L1 PE=1 SV=1;sp|Q676U5-3|A16L1_HUMAN Isoform 3 of Autophagy-related protein	10	2	2	2	0	0	0	0	0	0	0	0	0	2	1	2	1	1	1	0	0	0	0	0	0	0	0	0	0	2	1	2	1	1	1	0	0	0	0	0	0	0
Q2TAZ0-3;Q2TAZ0;H7C3T2	Q2TAZ0-3;Q2TAZ0;H7C3T2	5;5;4	4;4;3	4;4;3	Autophagy-related protein 2 homolog A	ATG2A	sp|Q2TAZ0-3|ATG2A_HUMAN Isoform 2 of Autophagy-related protein 2 homolog A OS=Homo sapiens GN=ATG2A;sp|Q2TAZ0|ATG2A_HUMAN Autophagy-related protein 2 homolog A OS=Homo sapiens GN=ATG2A PE=1 SV=3;tr|H7C3T2|H7C3T2_HUMAN Autophagy-related protein 2 homolog A	3	5	4	4	0	0	0	0	2	3	2	1	1	1	1	0	1	2	0	1	0	0	0	0	1	2	1	1	0	1	1	0	1	2	0	1	0	0	0	0	1	2
Q96BY7	Q96BY7	18	18	17	Autophagy-related protein 2 homolog B	ATG2B	sp|Q96BY7|ATG2B_HUMAN Autophagy-related protein 2 homolog B OS=Homo sapiens GN=ATG2B PE=1 SV=5	1	18	18	17	0	0	1	0	11	8	12	7	10	12	13	13	12	10	10	8	0	0	1	0	11	8	12	7	10	12	13	13	12	10	10	8	0	0	1	0	10	7
Q9NT62;Q9NT62-2;F8WDI0;C9JNW8	Q9NT62;Q9NT62-2	11;10;2;1	11;10;2;1	11;10;2;1	Ubiquitin-like-conjugating enzyme ATG3	ATG3	sp|Q9NT62|ATG3_HUMAN Ubiquitin-like-conjugating enzyme ATG3 OS=Homo sapiens GN=ATG3 PE=1 SV=1;sp|Q9NT62-2|ATG3_HUMAN Isoform 2 of Ubiquitin-like-conjugating enzyme ATG3 OS=Homo sapiens GN=ATG3	4	11	11	11	0	0	1	0	5	4	4	4	7	7	6	6	7	7	8	8	0	0	1	0	5	4	4	4	7	7	6	6	7	7	8	8	0	0	1	0	5	4
Q9Y4P1-6;Q9Y4P1;Q9Y4P1-2;C9JIK8;F2Z2K8;H7C2A6;C9JQ72;Q9Y4P1-4;H0Y2Y0;C9J3C0;Q9Y4P1-3	Q9Y4P1-6;Q9Y4P1;Q9Y4P1-2;C9JIK8;F2Z2K8;H7C2A6;C9JQ72;Q9Y4P1-4	4;4;4;3;2;2;2;2;1;1;1	4;4;4;3;2;2;2;2;1;1;1	4;4;4;3;2;2;2;2;1;1;1	Cysteine protease ATG4B	ATG4B	sp|Q9Y4P1-6|ATG4B_HUMAN Isoform 6 of Cysteine protease ATG4B OS=Homo sapiens GN=ATG4B;sp|Q9Y4P1|ATG4B_HUMAN Cysteine protease ATG4B OS=Homo sapiens GN=ATG4B PE=1 SV=2;sp|Q9Y4P1-2|ATG4B_HUMAN Isoform 2 of Cysteine protease ATG4B OS=Homo sapiens GN=ATG4B;tr|	11	4	4	4	0	0	0	0	3	3	2	2	2	2	2	2	2	1	1	2	0	0	0	0	3	3	2	2	2	2	2	2	2	1	1	2	0	0	0	0	3	3
O95352;O95352-3;O95352-2;C9J415;C9JFF4;C9JE55;C9JGL2;F8WDY9;C9JNU2;C9JKA3;H7C2R3;H7BZ92;H7C2J8;H7C059	O95352;O95352-3;O95352-2	11;10;10;5;5;4;2;2;2;2;2;2;2;1	11;10;10;5;5;4;2;2;2;2;2;2;2;1	11;10;10;5;5;4;2;2;2;2;2;2;2;1	Ubiquitin-like modifier-activating enzyme ATG7	ATG7	sp|O95352|ATG7_HUMAN Ubiquitin-like modifier-activating enzyme ATG7 OS=Homo sapiens GN=ATG7 PE=1 SV=1;sp|O95352-3|ATG7_HUMAN Isoform 3 of Ubiquitin-like modifier-activating enzyme ATG7 OS=Homo sapiens GN=ATG7;sp|O95352-2|ATG7_HUMAN Isoform 2 of Ubiquitin-l	14	11	11	11	1	0	0	0	0	1	0	4	3	4	5	5	3	2	2	2	1	0	0	0	0	1	0	4	3	4	5	5	3	2	2	2	1	0	0	0	0	1
Q7Z3C6-2;Q7Z3C6;H7C152;H7C1G6;Q7Z3C6-3;C9JX27;C9JD65;C9IYZ9;C9JKV7;C9JDK4;C9JXG2	Q7Z3C6-2;Q7Z3C6;H7C152	10;10;7;3;2;1;1;1;1;1;1	10;10;7;3;2;1;1;1;1;1;1	10;10;7;3;2;1;1;1;1;1;1	Autophagy-related protein 9A	ATG9A	sp|Q7Z3C6-2|ATG9A_HUMAN Isoform 2 of Autophagy-related protein 9A OS=Homo sapiens GN=ATG9A;sp|Q7Z3C6|ATG9A_HUMAN Autophagy-related protein 9A OS=Homo sapiens GN=ATG9A PE=1 SV=3;tr|H7C152|H7C152_HUMAN Autophagy-related protein 9A (Fragment) OS=Homo sapiens	11	10	10	10	0	0	1	0	5	6	4	4	4	7	8	9	3	4	2	5	0	0	1	0	5	6	4	4	4	7	8	9	3	4	2	5	0	0	1	0	5	6
P31939-2;P31939;C9JLK0;H7C084;H7BZU3;H7C1S2	P31939-2;P31939	8;7;3;2;1;1	8;7;3;2;1;1	8;7;3;2;1;1	Bifunctional purine biosynthesis protein PURH;Phosphoribosylaminoimidazolecarboxamide formyltransferase;IMP cyclohydrolase	ATIC	sp|P31939-2|PUR9_HUMAN Isoform 2 of Bifunctional purine biosynthesis protein PURH OS=Homo sapiens GN=ATIC;sp|P31939|PUR9_HUMAN Bifunctional purine biosynthesis protein PURH OS=Homo sapiens GN=ATIC PE=1 SV=3	6	8	8	8	0	0	0	0	3	3	1	2	2	6	5	6	2	2	3	2	0	0	0	0	3	3	1	2	2	6	5	6	2	2	3	2	0	0	0	0	3	3
Q8NHH9-5;Q8NHH9;Q8NHH9-3;Q8NHH9-4;Q8NHH9-2;B5MCN0;C9JQQ5;H7C3A2;C9JC25	Q8NHH9-5;Q8NHH9;Q8NHH9-3;Q8NHH9-4;Q8NHH9-2;B5MCN0;C9JQQ5;H7C3A2	7;7;6;6;6;5;4;4;1	7;7;6;6;6;5;4;4;1	7;7;6;6;6;5;4;4;1	Atlastin-2	ATL2	sp|Q8NHH9-5|ATLA2_HUMAN Isoform 5 of Atlastin-2 OS=Homo sapiens GN=ATL2;sp|Q8NHH9|ATLA2_HUMAN Atlastin-2 OS=Homo sapiens GN=ATL2 PE=1 SV=2;sp|Q8NHH9-3|ATLA2_HUMAN Isoform 3 of Atlastin-2 OS=Homo sapiens GN=ATL2;sp|Q8NHH9-4|ATLA2_HUMAN Isoform 4 of Atlastin	9	7	7	7	0	0	0	0	2	1	4	1	4	4	6	7	3	3	1	3	0	0	0	0	2	1	4	1	4	4	6	7	3	3	1	3	0	0	0	0	2	1
Q6DD88;F5H6I7;F5GWF8	Q6DD88;F5H6I7	6;6;2	6;6;2	6;6;2	Atlastin-3	ATL3	sp|Q6DD88|ATLA3_HUMAN Atlastin-3 OS=Homo sapiens GN=ATL3 PE=1 SV=1;tr|F5H6I7|F5H6I7_HUMAN Atlastin-3 OS=Homo sapiens GN=ATL3 PE=1 SV=1	3	6	6	6	0	0	0	0	3	3	2	1	4	4	5	4	3	2	3	4	0	0	0	0	3	3	2	1	4	4	5	4	3	2	3	4	0	0	0	0	3	3
Q13315;E9PIN0;H0YDU7	Q13315	9;3;1	9;3;1	9;3;1	Serine-protein kinase ATM	ATM	sp|Q13315|ATM_HUMAN Serine-protein kinase ATM OS=Homo sapiens GN=ATM PE=1 SV=4	3	9	9	9	1	0	0	0	6	7	7	7	3	3	3	6	5	5	6	6	1	0	0	0	6	7	7	7	3	3	3	6	5	5	6	6	1	0	0	0	6	7
P54259	P54259	2	2	2	Atrophin-1	ATN1	sp|P54259|ATN1_HUMAN Atrophin-1 OS=Homo sapiens GN=ATN1 PE=1 SV=3	1	2	2	2	0	0	0	0	1	1	1	2	0	0	0	0	0	0	0	0	0	0	0	0	1	1	1	2	0	0	0	0	0	0	0	0	0	0	0	0	1	1
Q9HD20-2;Q9HD20;H7C3H2;Q9HD20-3	Q9HD20-2;Q9HD20	8;8;1;1	8;8;1;1	8;8;1;1	Manganese-transporting ATPase 13A1	ATP13A1	sp|Q9HD20-2|AT131_HUMAN Isoform B of Manganese-transporting ATPase 13A1 OS=Homo sapiens GN=ATP13A1;sp|Q9HD20|AT131_HUMAN Manganese-transporting ATPase 13A1 OS=Homo sapiens GN=ATP13A1 PE=1 SV=2	4	8	8	8	0	0	0	0	3	2	3	3	1	3	5	5	4	4	4	3	0	0	0	0	3	2	3	3	1	3	5	5	4	4	4	3	0	0	0	0	3	2
P05023-4;P05023;P05023-3;P05023-2;M0R116;A0A0A0MT26;P13637;P13637-2;P13637-3;Q5TC01;Q5TC02	P05023-4;P05023;P05023-3;P05023-2	37;37;36;27;12;12;12;12;12;4;3	37;37;36;27;12;12;12;12;12;4;3	24;24;23;20;1;1;1;1;1;3;3	Sodium/potassium-transporting ATPase subunit alpha-1	ATP1A1	sp|P05023-4|AT1A1_HUMAN Isoform 4 of Sodium/potassium-transporting ATPase subunit alpha-1 OS=Homo sapiens GN=ATP1A1;sp|P05023|AT1A1_HUMAN Sodium/potassium-transporting ATPase subunit alpha-1 OS=Homo sapiens GN=ATP1A1 PE=1 SV=1;sp|P05023-3|AT1A1_HUMAN Isofo	11	37	37	24	3	2	2	3	27	28	26	30	28	34	30	30	30	26	28	28	3	2	2	3	27	28	26	30	28	34	30	30	30	26	28	28	1	0	1	2	17	18
B1AKY9;P50993;H0Y7C1;Q13733;E9PRA5;P20648;M0QXF2;Q5TC05	B1AKY9;P50993;H0Y7C1;Q13733	14;14;11;7;4;4;2;1	1;1;0;0;0;0;0;0	1;1;0;0;0;0;0;0	Sodium/potassium-transporting ATPase subunit alpha-2;Sodium/potassium-transporting ATPase subunit alpha-4	ATP1A2;ATP1A4	tr|B1AKY9|B1AKY9_HUMAN Sodium/potassium-transporting ATPase subunit alpha-2 OS=Homo sapiens GN=ATP1A2 PE=1 SV=1;sp|P50993|AT1A2_HUMAN Sodium/potassium-transporting ATPase subunit alpha-2 OS=Homo sapiens GN=ATP1A2 PE=1 SV=1;tr|H0Y7C1|H0Y7C1_HUMAN Sodium/pot	8	14	1	1	2	2	1	1	11	11	11	10	11	12	11	11	12	10	12	11	0	0	0	0	1	1	1	0	0	0	0	1	1	1	1	1	0	0	0	0	1	1
P16615;P16615-2;P16615-5;P16615-3;P16615-4;H7C5W9;O14983-2;O14983;O14983-3;Q93084-6;Q93084;Q93084-5;Q93084-7;Q93084-3;Q93084-2;Q93084-4;H3BVB2;H3BTW4	P16615;P16615-2;P16615-5;P16615-3;P16615-4;H7C5W9	31;30;30;30;28;27;10;10;8;7;7;7;7;7;7;7;2;1	31;30;30;30;28;27;10;10;8;7;7;7;7;7;7;7;2;1	31;30;30;30;28;27;10;10;8;7;7;7;7;7;7;7;2;1	Sarcoplasmic/endoplasmic reticulum calcium ATPase 2	ATP2A2	sp|P16615|AT2A2_HUMAN Sarcoplasmic/endoplasmic reticulum calcium ATPase 2 OS=Homo sapiens GN=ATP2A2 PE=1 SV=1;sp|P16615-2|AT2A2_HUMAN Isoform 2 of Sarcoplasmic/endoplasmic reticulum calcium ATPase 2 OS=Homo sapiens GN=ATP2A2;sp|P16615-5|AT2A2_HUMAN Isoform	18	31	31	31	1	1	0	1	24	25	23	24	21	27	25	26	23	27	23	26	1	1	0	1	24	25	23	24	21	27	25	26	23	27	23	26	1	1	0	1	24	25
P20020-5;P20020-2;P20020-6;P20020-3;P20020-4;P20020;E7ERY9	P20020-5;P20020-2;P20020-6;P20020-3;P20020-4;P20020;E7ERY9	5;5;5;5;5;5;4	5;5;5;5;5;5;4	2;2;2;2;2;2;2	Plasma membrane calcium-transporting ATPase 1;Calcium-transporting ATPase	ATP2B1	sp|P20020-5|AT2B1_HUMAN Isoform E of Plasma membrane calcium-transporting ATPase 1 OS=Homo sapiens GN=ATP2B1;sp|P20020-2|AT2B1_HUMAN Isoform A of Plasma membrane calcium-transporting ATPase 1 OS=Homo sapiens GN=ATP2B1;sp|P20020-6|AT2B1_HUMAN Isoform K of P	7	5	5	2	0	0	0	0	1	2	1	1	2	3	4	4	3	2	3	4	0	0	0	0	1	2	1	1	2	3	4	4	3	2	3	4	0	0	0	0	0	0
P25705;P25705-2;P25705-3;K7EK77;K7ENJ4;K7ERX7;K7EJP1;K7EQH4;K7ESA0;REV__H3BM14;REV__Q9Y5A7;REV__Q9Y5A7-2;REV__A0A0B4J2C7;REV__F8WDB6;REV__C9JRT6;REV__A0A0C4DG23;REV__C9JJM9;REV__C9JD81;REV__C9JF32;REV__C9J7X7;REV__F8WDL9;REV__C9JEW7;REV__C9JBN7;REV__C9J3W7;REV__H3BM74;REV__C9J718	P25705;P25705-2;P25705-3	25;24;23;11;9;9;7;5;2;1;1;1;1;1;1;1;1;1;1;1;1;1;1;1;1;1	25;24;23;11;9;9;7;5;2;1;1;1;1;1;1;1;1;1;1;1;1;1;1;1;1;1	24;23;22;11;9;9;7;5;2;0;0;0;0;0;0;0;0;0;0;0;0;0;0;0;0;0	ATP synthase subunit alpha, mitochondrial	ATP5A1	sp|P25705|ATPA_HUMAN ATP synthase subunit alpha, mitochondrial OS=Homo sapiens GN=ATP5A1 PE=1 SV=1;sp|P25705-2|ATPA_HUMAN Isoform 2 of ATP synthase subunit alpha, mitochondrial OS=Homo sapiens GN=ATP5A1;sp|P25705-3|ATPA_HUMAN Isoform 3 of ATP synthase subu	26	25	25	24	13	9	7	7	23	20	23	22	21	21	21	21	21	20	20	20	13	9	7	7	23	20	23	22	21	21	21	21	21	20	20	20	12	9	7	6	22	19
P36542-2;P36542	P36542-2;P36542	4;4	4;4	4;4	ATP synthase subunit gamma, mitochondrial	ATP5C1	sp|P36542-2|ATPG_HUMAN Isoform Heart of ATP synthase subunit gamma, mitochondrial OS=Homo sapiens GN=ATP5C1;sp|P36542|ATPG_HUMAN ATP synthase subunit gamma, mitochondrial OS=Homo sapiens GN=ATP5C1 PE=1 SV=1	2	4	4	4	0	0	0	0	3	4	4	2	3	3	4	4	4	4	2	1	0	0	0	0	3	4	4	2	3	3	4	4	4	4	2	1	0	0	0	0	3	4
G3V325;C9JJT5;C9JU26;P56134-4;P56134-3;P56134-2;P56134	G3V325;C9JJT5;C9JU26;P56134-4;P56134-3;P56134-2;P56134	2;1;1;1;1;1;1	1;1;1;1;1;1;1	1;1;1;1;1;1;1	ATP synthase subunit f, mitochondrial	ATP5J2-PTCD1;ATP5J2	tr|G3V325|G3V325_HUMAN Protein ATP5J2-PTCD1 OS=Homo sapiens GN=ATP5J2-PTCD1 PE=4 SV=1;tr|C9JJT5|C9JJT5_HUMAN Protein ATP5J2-PTCD1 OS=Homo sapiens GN=ATP5J2-PTCD1 PE=4 SV=2;tr|C9JU26|C9JU26_HUMAN ATP synthase subunit f, mitochondrial OS=Homo sapiens GN=ATP5	7	2	1	1	0	0	0	0	1	0	0	1	2	1	1	1	0	0	1	1	0	0	0	0	1	0	0	1	1	1	1	1	0	0	1	1	0	0	0	0	1	0
P48047;H7C068;H7C0C1	P48047	3;1;1	3;1;1	3;1;1	ATP synthase subunit O, mitochondrial	ATP5O	sp|P48047|ATPO_HUMAN ATP synthase subunit O, mitochondrial OS=Homo sapiens GN=ATP5O PE=1 SV=1	3	3	3	3	0	0	0	0	2	2	2	0	0	2	2	3	1	2	2	3	0	0	0	0	2	2	2	0	0	2	2	3	1	2	2	3	0	0	0	0	2	2
B7Z641;B7Z2A9;Q93050-1;Q93050;Q93050-3;K7ELZ6;K7EM24;K7EN36;F5H1T6;K7EQW2;K7ERA0;K7ERA6;K7EPG4	B7Z641;B7Z2A9;Q93050-1;Q93050;Q93050-3	6;6;6;6;6;2;2;2;2;1;1;1;1	6;6;6;6;6;2;2;2;2;1;1;1;1	6;6;6;6;6;2;2;2;2;1;1;1;1	V-type proton ATPase subunit a;V-type proton ATPase 116 kDa subunit a isoform 1	ATP6V0A1	tr|B7Z641|B7Z641_HUMAN V-type proton ATPase 116 kDa subunit a isoform 1 OS=Homo sapiens GN=ATP6V0A1 PE=1 SV=1;tr|B7Z2A9|B7Z2A9_HUMAN V-type proton ATPase 116 kDa subunit a isoform 1 OS=Homo sapiens GN=ATP6V0A1 PE=1 SV=1;sp|Q93050-1|VPP1_HUMAN Isoform 2 of	13	6	6	6	0	0	0	0	2	2	0	0	4	2	4	5	2	2	2	3	0	0	0	0	2	2	0	0	4	2	4	5	2	2	2	3	0	0	0	0	2	2
F5GYQ1;P61421;J3QL14;R4GN72;H3BQB4;H3BSG7	F5GYQ1;P61421;J3QL14;R4GN72	3;3;2;2;1;1	3;3;2;2;1;1	3;3;2;2;1;1	V-type proton ATPase subunit d 1	ATP6V0D1	tr|F5GYQ1|F5GYQ1_HUMAN V-type proton ATPase subunit d 1 OS=Homo sapiens GN=ATP6V0D1 PE=1 SV=1;sp|P61421|VA0D1_HUMAN V-type proton ATPase subunit d 1 OS=Homo sapiens GN=ATP6V0D1 PE=1 SV=1;tr|J3QL14|J3QL14_HUMAN V-type proton ATPase subunit d 1 (Fragment) OS	6	3	3	3	0	0	0	0	2	2	2	1	1	2	2	2	2	1	1	1	0	0	0	0	2	2	2	1	1	2	2	2	2	1	1	1	0	0	0	0	2	2
P38606-2;P38606;C9JVW8;C9JA17	P38606-2;P38606	21;21;6;5	21;21;6;5	21;21;6;5	V-type proton ATPase catalytic subunit A	ATP6V1A	sp|P38606-2|VATA_HUMAN Isoform 2 of V-type proton ATPase catalytic subunit A OS=Homo sapiens GN=ATP6V1A;sp|P38606|VATA_HUMAN V-type proton ATPase catalytic subunit A OS=Homo sapiens GN=ATP6V1A PE=1 SV=2	4	21	21	21	0	0	0	0	15	16	16	16	16	16	15	17	16	17	14	16	0	0	0	0	15	16	16	16	16	16	15	17	16	17	14	16	0	0	0	0	15	16
P21281;H0YC04;E5RGH6;H0YAT8;C9J5E3;C9JNS9;C9JL73;P15313	P21281;H0YC04	5;3;2;1;1;1;1;1	5;3;2;1;1;1;1;1	5;3;2;1;1;1;1;1	V-type proton ATPase subunit B, brain isoform	ATP6V1B2	sp|P21281|VATB2_HUMAN V-type proton ATPase subunit B, brain isoform OS=Homo sapiens GN=ATP6V1B2 PE=1 SV=3;tr|H0YC04|H0YC04_HUMAN V-type proton ATPase subunit B, brain isoform (Fragment) OS=Homo sapiens GN=ATP6V1B2 PE=1 SV=1	8	5	5	5	0	0	0	0	1	1	1	2	3	3	2	4	3	2	3	3	0	0	0	0	1	1	1	2	3	3	2	4	3	2	3	3	0	0	0	0	1	1
P21283;E7EV59	P21283	9;4	9;4	9;4	V-type proton ATPase subunit C 1	ATP6V1C1	sp|P21283|VATC1_HUMAN V-type proton ATPase subunit C 1 OS=Homo sapiens GN=ATP6V1C1 PE=1 SV=4	2	9	9	9	0	0	0	0	2	2	2	4	4	7	5	5	5	4	2	4	0	0	0	0	2	2	2	4	4	7	5	5	5	4	2	4	0	0	0	0	2	2
O75348;F2Z307	O75348;F2Z307	2;1	2;1	1;0	V-type proton ATPase subunit G 1	ATP6V1G1;ATP6V1G2-DDX39B	sp|O75348|VATG1_HUMAN V-type proton ATPase subunit G 1 OS=Homo sapiens GN=ATP6V1G1 PE=1 SV=3;tr|F2Z307|F2Z307_HUMAN Protein ATP6V1G2-DDX39B OS=Homo sapiens GN=ATP6V1G2-DDX39B PE=4 SV=1	2	2	2	1	0	0	0	0	1	1	1	2	2	2	1	2	2	1	1	1	0	0	0	0	1	1	1	2	2	2	1	2	2	1	1	1	0	0	0	0	1	0
Q9UI12-2;Q9UI12;G3V126;E5RK31;E5RJG1;E5RG49;E5RHH0	Q9UI12-2;Q9UI12;G3V126	9;9;8;1;1;1;1	9;9;8;1;1;1;1	9;9;8;1;1;1;1	V-type proton ATPase subunit H	ATP6V1H	sp|Q9UI12-2|VATH_HUMAN Isoform 2 of V-type proton ATPase subunit H OS=Homo sapiens GN=ATP6V1H;sp|Q9UI12|VATH_HUMAN V-type proton ATPase subunit H OS=Homo sapiens GN=ATP6V1H PE=1 SV=1;tr|G3V126|G3V126_HUMAN ATPase, H+ transporting, lysosomal 50/57kDa, V1 su	7	9	9	9	0	0	0	1	4	7	6	5	3	5	7	6	7	7	7	7	0	0	0	1	4	7	6	5	3	5	7	6	7	7	7	7	0	0	0	1	4	7
Q5TC12;I3L448;A8MRA7	Q5TC12;I3L448;A8MRA7	4;4;3	4;4;3	1;1;1	ATP synthase mitochondrial F1 complex assembly factor 1	ATPAF1	sp|Q5TC12|ATPF1_HUMAN ATP synthase mitochondrial F1 complex assembly factor 1 OS=Homo sapiens GN=ATPAF1 PE=1 SV=1;tr|I3L448|I3L448_HUMAN ATP synthase mitochondrial F1 complex assembly factor 1 OS=Homo sapiens GN=ATPAF1 PE=1 SV=1;tr|A8MRA7|A8MRA7_HUMAN ATP	3	4	4	1	0	0	0	0	2	3	2	3	2	1	2	4	3	1	1	2	0	0	0	0	2	3	2	3	2	1	2	4	3	1	1	2	0	0	0	0	0	0
Q13535-3;Q13535;Q13535-2;H0Y9K2;H0Y8R8;H0Y8Y6	Q13535-3;Q13535;Q13535-2	24;24;23;3;1;1	24;24;23;3;1;1	24;24;23;3;1;1	Serine/threonine-protein kinase ATR	ATR	sp|Q13535-3|ATR_HUMAN Isoform 3 of Serine/threonine-protein kinase ATR OS=Homo sapiens GN=ATR;sp|Q13535|ATR_HUMAN Serine/threonine-protein kinase ATR OS=Homo sapiens GN=ATR PE=1 SV=3;sp|Q13535-2|ATR_HUMAN Isoform 2 of Serine/threonine-protein kinase ATR OS	6	24	24	24	0	0	0	0	16	13	15	12	7	9	13	8	14	14	17	20	0	0	0	0	16	13	15	12	7	9	13	8	14	14	17	20	0	0	0	0	16	13
Q8WXE1-5;Q8WXE1-3;Q8WXE1-2;Q8WXE1;F8WE08;C9IZM8	Q8WXE1-5;Q8WXE1-3;Q8WXE1-2;Q8WXE1;F8WE08;C9IZM8	6;6;6;6;3;3	6;6;6;6;3;3	6;6;6;6;3;3	ATR-interacting protein	ATRIP	sp|Q8WXE1-5|ATRIP_HUMAN Isoform 4 of ATR-interacting protein OS=Homo sapiens GN=ATRIP;sp|Q8WXE1-3|ATRIP_HUMAN Isoform 3 of ATR-interacting protein OS=Homo sapiens GN=ATRIP;sp|Q8WXE1-2|ATRIP_HUMAN Isoform 2 of ATR-interacting protein OS=Homo sapiens GN=ATRI	6	6	6	6	0	0	0	0	1	4	3	2	0	2	3	4	4	3	3	5	0	0	0	0	1	4	3	2	0	2	3	4	4	3	3	5	0	0	0	0	1	4
P46100-3;P46100;P46100-5;P46100-4;P46100-2;A0A096LNW1;A0A096LNL9;P46100-6;A0A096LNN3;A0A096LNL6;A0A096LNL7;A0A096LNX6;H0Y3T0;A0A096LNR8;A0A087WWG0	P46100-3;P46100;P46100-5;P46100-4;P46100-2	38;38;36;36;33;15;14;14;9;4;2;2;2;1;1	38;38;36;36;33;15;14;14;9;4;2;2;2;1;1	37;37;35;35;32;15;13;13;9;4;2;2;2;1;1	Transcriptional regulator ATRX	ATRX	sp|P46100-3|ATRX_HUMAN Isoform 2 of Transcriptional regulator ATRX OS=Homo sapiens GN=ATRX;sp|P46100|ATRX_HUMAN Transcriptional regulator ATRX OS=Homo sapiens GN=ATRX PE=1 SV=5;sp|P46100-5|ATRX_HUMAN Isoform 5 of Transcriptional regulator ATRX OS=Homo sapi	15	38	38	37	0	0	0	0	23	21	22	28	6	10	11	14	26	23	25	23	0	0	0	0	23	21	22	28	6	10	11	14	26	23	25	23	0	0	0	0	22	20
Q9UBB4;Q9UBB4-2;B1AHE4;H0Y7N2;B1AHE3	Q9UBB4;Q9UBB4-2	19;15;7;3;2	19;15;7;3;2	19;15;7;3;2	Ataxin-10	ATXN10	sp|Q9UBB4|ATX10_HUMAN Ataxin-10 OS=Homo sapiens GN=ATXN10 PE=1 SV=1;sp|Q9UBB4-2|ATX10_HUMAN Isoform 2 of Ataxin-10 OS=Homo sapiens GN=ATXN10	5	19	19	19	0	0	0	0	9	11	12	14	13	14	13	13	12	11	11	13	0	0	0	0	9	11	12	14	13	14	13	13	12	11	11	13	0	0	0	0	9	11
V9GY86;Q99700-4;Q99700;H0YH87;F8VQP2;Q99700-2;F8WB06;Q99700-5;F8VVY6;F8WB05;REV__Q9H1J7	V9GY86;Q99700-4;Q99700;H0YH87;F8VQP2;Q99700-2;F8WB06;Q99700-5	34;34;34;33;33;33;32;29;10;3;1	33;33;33;32;32;32;31;28;10;2;1	14;14;14;13;13;13;12;9;8;0;1	Ataxin-2	ATXN2	tr|V9GY86|V9GY86_HUMAN Ataxin-2 OS=Homo sapiens GN=ATXN2 PE=1 SV=1;sp|Q99700-4|ATX2_HUMAN Isoform 4 of Ataxin-2 OS=Homo sapiens GN=ATXN2;sp|Q99700|ATX2_HUMAN Ataxin-2 OS=Homo sapiens GN=ATXN2 PE=1 SV=2;tr|H0YH87|H0YH87_HUMAN Ataxin-2 (Fragment) OS=Homo sap	11	34	33	14	1	1	4	2	19	22	17	15	26	28	29	27	28	30	26	23	0	0	3	1	19	22	17	15	26	27	28	26	27	29	26	22	0	0	0	0	8	8
H3BUF6;Q8WWM7-7;H3BSK9;H3BUE3;H3BSQ5;S4R3J6	H3BUF6;Q8WWM7-7	47;25;21;10;9;1	1;0;0;0;0;0	1;0;0;0;0;0	Ataxin-2-like protein	ATXN2L	tr|H3BUF6|H3BUF6_HUMAN Ataxin-2-like protein OS=Homo sapiens GN=ATXN2L PE=1 SV=1;sp|Q8WWM7-7|ATX2L_HUMAN Isoform 7 of Ataxin-2-like protein OS=Homo sapiens GN=ATXN2L	6	47	1	1	21	13	14	15	32	32	34	32	40	43	42	43	39	39	36	36	1	0	0	0	0	1	1	0	1	1	1	1	1	1	1	1	1	0	0	0	0	1
Q8WWM7;Q8WWM7-6;Q8WWM7-8;Q8WWM7-5;Q8WWM7-4;Q8WWM7-2;Q8WWM7-3;H3BRB0;A0A0C4DGL7	Q8WWM7;Q8WWM7-6;Q8WWM7-8;Q8WWM7-5;Q8WWM7-4;Q8WWM7-2;Q8WWM7-3	48;46;46;46;46;46;46;4;4	48;46;46;46;46;46;46;4;4	2;0;0;0;0;0;0;2;2	Ataxin-2-like protein	ATXN2L	sp|Q8WWM7|ATX2L_HUMAN Ataxin-2-like protein OS=Homo sapiens GN=ATXN2L PE=1 SV=2;sp|Q8WWM7-6|ATX2L_HUMAN Isoform 6 of Ataxin-2-like protein OS=Homo sapiens GN=ATXN2L;sp|Q8WWM7-8|ATX2L_HUMAN Isoform 8 of Ataxin-2-like protein OS=Homo sapiens GN=ATXN2L;sp|Q8W	9	48	48	2	23	14	16	17	35	34	36	35	42	45	43	45	41	41	38	38	23	14	16	17	35	34	36	35	42	45	43	45	41	41	38	38	2	1	2	1	2	2
Q8WWM7-9	Q8WWM7-9	47	1	0	Ataxin-2-like protein	ATXN2L	sp|Q8WWM7-9|ATX2L_HUMAN Isoform 9 of Ataxin-2-like protein OS=Homo sapiens GN=ATXN2L	1	47	1	0	21	13	14	16	33	32	34	33	40	43	42	43	39	39	36	36	0	0	0	0	0	0	0	0	0	0	1	0	0	0	0	0	0	0	0	0	0	0
G3V2G2;G3V2G1;G3V3T6;G3V328;G3V4U9;C9JQV6;D3VVH9;A0A0A0MS38;A0A087X1A8;G3V3R7;F5H211;P54252-5;P54252-3;P54252-4;P54252-2;P54252	G3V2G2;G3V2G1;G3V3T6;G3V328;G3V4U9;C9JQV6;D3VVH9;A0A0A0MS38;A0A087X1A8;G3V3R7;F5H211;P54252-5;P54252-3;P54252-4;P54252-2;P54252	1;1;1;1;1;1;1;1;1;1;1;1;1;1;1;1	1;1;1;1;1;1;1;1;1;1;1;1;1;1;1;1	1;1;1;1;1;1;1;1;1;1;1;1;1;1;1;1	Ataxin-3	ATXN3	tr|G3V2G2|G3V2G2_HUMAN Ataxin-3 (Fragment) OS=Homo sapiens GN=ATXN3 PE=1 SV=1;tr|G3V2G1|G3V2G1_HUMAN Ataxin-3 (Fragment) OS=Homo sapiens GN=ATXN3 PE=1 SV=1;tr|G3V3T6|G3V3T6_HUMAN Ataxin-3 (Fragment) OS=Homo sapiens GN=ATXN3 PE=1 SV=1;tr|G3V328|G3V328_HUMAN	16	1	1	1	0	0	0	0	0	1	0	0	1	0	1	0	1	1	0	1	0	0	0	0	0	1	0	0	1	0	1	0	1	1	0	1	0	0	0	0	0	1
Q9Y679;Q9Y679-2;Q9Y679-3	Q9Y679;Q9Y679-2;Q9Y679-3	2;2;1	2;2;1	2;2;1	Ancient ubiquitous protein 1	AUP1	sp|Q9Y679|AUP1_HUMAN Ancient ubiquitous protein 1 OS=Homo sapiens GN=AUP1 PE=1 SV=1;sp|Q9Y679-2|AUP1_HUMAN Isoform Short of Ancient ubiquitous protein 1 OS=Homo sapiens GN=AUP1;sp|Q9Y679-3|AUP1_HUMAN Isoform 3 of Ancient ubiquitous protein 1 OS=Homo sapien	3	2	2	2	0	0	0	0	1	1	1	0	2	1	1	1	1	0	0	0	0	0	0	0	1	1	1	0	2	1	1	1	1	0	0	0	0	0	0	0	1	1
O14965;Q5QPD4;A3KFJ0;A3KFJ1;Q5QPD2;A3KFJ2;Q5QPD1	O14965;Q5QPD4;A3KFJ0;A3KFJ1	7;5;5;4;2;1;1	6;4;4;3;2;1;1	6;4;4;3;2;1;1	Aurora kinase A	AURKA	sp|O14965|AURKA_HUMAN Aurora kinase A OS=Homo sapiens GN=AURKA PE=1 SV=2;tr|Q5QPD4|Q5QPD4_HUMAN Aurora kinase A (Fragment) OS=Homo sapiens GN=AURKA PE=1 SV=1;tr|A3KFJ0|A3KFJ0_HUMAN Aurora kinase A OS=Homo sapiens GN=AURKA PE=1 SV=1;tr|A3KFJ1|A3KFJ1_HUMAN A	7	7	6	6	0	0	0	0	3	5	2	2	3	2	3	4	3	5	5	6	0	0	0	0	2	4	1	1	2	2	3	4	2	5	4	5	0	0	0	0	2	4
Q96GD4-5;Q96GD4;Q96GD4-2;Q96GD4-4;J3KTD6;J3QLN8;Q96GD4-3;J3KT86;J3QR41;J3KRJ2;J3KRF8;Q9UQB9-2;Q9UQB9-3;A0A0A0MSY3;Q9UQB9;B4DXA6;Q5Y191	Q96GD4-5;Q96GD4;Q96GD4-2;Q96GD4-4;J3KTD6;J3QLN8;Q96GD4-3;J3KT86;J3QR41	9;9;7;7;7;6;6;5;5;4;4;1;1;1;1;1;1	9;9;7;7;7;6;6;5;5;4;4;1;1;1;1;1;1	8;8;7;6;6;5;5;4;4;3;4;0;0;0;0;0;0	Aurora kinase B	AURKB	sp|Q96GD4-5|AURKB_HUMAN Isoform 5 of Aurora kinase B OS=Homo sapiens GN=AURKB;sp|Q96GD4|AURKB_HUMAN Aurora kinase B OS=Homo sapiens GN=AURKB PE=1 SV=3;sp|Q96GD4-2|AURKB_HUMAN Isoform 2 of Aurora kinase B OS=Homo sapiens GN=AURKB;sp|Q96GD4-4|AURKB_HUMAN Iso	17	9	9	8	0	0	0	0	9	8	8	6	5	4	6	6	8	6	7	7	0	0	0	0	9	8	8	6	5	4	6	6	8	6	7	7	0	0	0	0	8	7
H0YKR0;Q9NQS1	H0YKR0;Q9NQS1	1;1	1;1	1;1	Cell death regulator Aven	AVEN	tr|H0YKR0|H0YKR0_HUMAN Cell death regulator Aven (Fragment) OS=Homo sapiens GN=AVEN PE=1 SV=1;sp|Q9NQS1|AVEN_HUMAN Cell death regulator Aven OS=Homo sapiens GN=AVEN PE=1 SV=1	2	1	1	1	0	0	0	0	1	1	1	0	1	1	1	1	1	1	1	1	0	0	0	0	1	1	1	0	1	1	1	1	1	1	1	1	0	0	0	0	1	1
F8VW98;P37288	F8VW98;P37288	1;1	1;1	1;1	Vasopressin V1a receptor	AVPR1A	tr|F8VW98|F8VW98_HUMAN Vasopressin V1a receptor OS=Homo sapiens GN=AVPR1A PE=3 SV=1;sp|P37288|V1AR_HUMAN Vasopressin V1a receptor OS=Homo sapiens GN=AVPR1A PE=1 SV=1	2	1	1	1	0	0	0	0	0	0	0	0	0	0	0	0	0	0	0	1	0	0	0	0	0	0	0	0	0	0	0	0	0	0	0	1	0	0	0	0	0	0
O15169;O15169-2;H0Y830	O15169;O15169-2	6;6;1	5;5;1	5;5;1	Axin-1	AXIN1	sp|O15169|AXIN1_HUMAN Axin-1 OS=Homo sapiens GN=AXIN1 PE=1 SV=2;sp|O15169-2|AXIN1_HUMAN Isoform 2 of Axin-1 OS=Homo sapiens GN=AXIN1	3	6	5	5	0	0	0	0	2	1	0	2	2	4	4	4	3	2	0	1	0	0	0	0	2	1	0	2	2	4	4	4	2	1	0	1	0	0	0	0	2	1
Q8WXS3-2;Q8WXS3	Q8WXS3-2;Q8WXS3	1;1	1;1	1;1	Brain and acute leukemia cytoplasmic protein	BAALC	sp|Q8WXS3-2|BAALC_HUMAN Isoform 2 of Brain and acute leukemia cytoplasmic protein OS=Homo sapiens GN=BAALC;sp|Q8WXS3|BAALC_HUMAN Brain and acute leukemia cytoplasmic protein OS=Homo sapiens GN=BAALC PE=2 SV=3	2	1	1	1	0	0	0	0	1	1	1	1	1	1	1	1	1	1	0	0	0	0	0	0	1	1	1	1	1	1	1	1	1	1	0	0	0	0	0	0	1	1
O14867;H7C4B6;M0QZP0;C9JMP6;C9IYR0	O14867;H7C4B6	5;3;2;1;1	5;3;2;1;1	5;3;2;1;1	Transcription regulator protein BACH1	BACH1	sp|O14867|BACH1_HUMAN Transcription regulator protein BACH1 OS=Homo sapiens GN=BACH1 PE=1 SV=2;tr|H7C4B6|H7C4B6_HUMAN Transcription regulator protein BACH1 (Fragment) OS=Homo sapiens GN=BACH1 PE=1 SV=1	5	5	5	5	0	0	0	0	3	2	2	2	4	4	4	3	2	2	1	3	0	0	0	0	3	2	2	2	4	4	4	3	2	2	1	3	0	0	0	0	3	2
O95816;O95816-2	O95816;O95816-2	6;5	6;5	6;5	BAG family molecular chaperone regulator 2	BAG2	sp|O95816|BAG2_HUMAN BAG family molecular chaperone regulator 2 OS=Homo sapiens GN=BAG2 PE=1 SV=1;sp|O95816-2|BAG2_HUMAN Isoform 2 of BAG family molecular chaperone regulator 2 OS=Homo sapiens GN=BAG2	2	6	6	6	0	0	0	0	4	3	3	3	4	4	2	3	2	4	3	3	0	0	0	0	4	3	3	3	4	4	2	3	2	4	3	3	0	0	0	0	4	3
O95817;C9JFK9	O95817;C9JFK9	24;12	24;12	24;12	BAG family molecular chaperone regulator 3	BAG3	sp|O95817|BAG3_HUMAN BAG family molecular chaperone regulator 3 OS=Homo sapiens GN=BAG3 PE=1 SV=3;tr|C9JFK9|C9JFK9_HUMAN BAG family molecular chaperone regulator 3 (Fragment) OS=Homo sapiens GN=BAG3 PE=1 SV=1	2	24	24	24	1	0	1	0	19	18	18	18	16	18	21	21	19	21	19	21	1	0	1	0	19	18	18	18	16	18	21	21	19	21	19	21	1	0	1	0	19	18
O95429;O95429-2;H0YBT1	O95429;O95429-2	6;6;1	6;6;1	6;6;1	BAG family molecular chaperone regulator 4	BAG4	sp|O95429|BAG4_HUMAN BAG family molecular chaperone regulator 4 OS=Homo sapiens GN=BAG4 PE=1 SV=1;sp|O95429-2|BAG4_HUMAN Isoform 2 of BAG family molecular chaperone regulator 4 OS=Homo sapiens GN=BAG4	3	6	6	6	0	0	0	0	4	4	4	5	3	5	5	4	4	4	5	4	0	0	0	0	4	4	4	5	3	5	5	4	4	4	5	4	0	0	0	0	4	4
Q9UL15-2;Q9UL15;G3V274	Q9UL15-2;Q9UL15	10;10;4	10;10;4	10;10;4	BAG family molecular chaperone regulator 5	BAG5	sp|Q9UL15-2|BAG5_HUMAN Isoform 2 of BAG family molecular chaperone regulator 5 OS=Homo sapiens GN=BAG5;sp|Q9UL15|BAG5_HUMAN BAG family molecular chaperone regulator 5 OS=Homo sapiens GN=BAG5 PE=1 SV=1	3	10	10	10	0	0	0	0	4	3	5	7	3	4	2	5	2	2	2	4	0	0	0	0	4	3	5	7	3	4	2	5	2	2	2	4	0	0	0	0	4	3
P46379-3;P46379-2;P46379;P46379-5;P46379-4;X6REW1;F6S6P2;F6UR09;F6U1F2;F6XTU0;F6WML8;A0A0A6YYP0;F6X9W3;F6VEM6;F6U341;F6TC96;H0Y4L1;H0Y710	P46379-3;P46379-2;P46379;P46379-5;P46379-4;X6REW1;F6S6P2	19;19;18;18;18;12;12;8;8;8;8;8;8;8;8;5;2;2	19;19;18;18;18;12;12;8;8;8;8;8;8;8;8;5;2;2	19;19;18;18;18;12;12;8;8;8;8;8;8;8;8;5;2;2	Large proline-rich protein BAG6	BAG6	sp|P46379-3|BAG6_HUMAN Isoform 3 of Large proline-rich protein BAG6 OS=Homo sapiens GN=BAG6;sp|P46379-2|BAG6_HUMAN Isoform 2 of Large proline-rich protein BAG6 OS=Homo sapiens GN=BAG6;sp|P46379|BAG6_HUMAN Large proline-rich protein BAG6 OS=Homo sapiens GN=	18	19	19	19	0	0	0	0	14	14	15	12	7	9	11	13	14	15	13	13	0	0	0	0	14	14	15	12	7	9	11	13	14	15	13	13	0	0	0	0	14	14
Q9UQB8;Q9UQB8-2;Q9UQB8-6;Q9UQB8-4;Q9UQB8-5;Q9UQB8-3;I3L4C2;I3L2M4;I3L1C8;I3L4A3;I3L3C5;B4DWA1;I3L125;I3L327;I3L113;I3L2J6;I3L0M4;I3L3J7;I3L526	Q9UQB8;Q9UQB8-2;Q9UQB8-6;Q9UQB8-4;Q9UQB8-5;Q9UQB8-3;I3L4C2;I3L2M4;I3L1C8;I3L4A3;I3L3C5;B4DWA1;I3L125;I3L327	4;4;4;4;4;4;3;3;3;2;2;2;2;2;1;1;1;1;1	4;4;4;4;4;4;3;3;3;2;2;2;2;2;1;1;1;1;1	4;4;4;4;4;4;3;3;3;2;2;2;2;2;1;1;1;1;1	Brain-specific angiogenesis inhibitor 1-associated protein 2	BAIAP2	sp|Q9UQB8|BAIP2_HUMAN Brain-specific angiogenesis inhibitor 1-associated protein 2 OS=Homo sapiens GN=BAIAP2 PE=1 SV=1;sp|Q9UQB8-2|BAIP2_HUMAN Isoform 2 of Brain-specific angiogenesis inhibitor 1-associated protein 2 OS=Homo sapiens GN=BAIAP2;sp|Q9UQB8-6|B	19	4	4	4	0	0	1	0	0	0	1	1	2	3	4	2	1	1	1	0	0	0	1	0	0	0	1	1	2	3	4	2	1	1	1	0	0	0	1	0	0	0
Q9UHR4	Q9UHR4	9	9	9	Brain-specific angiogenesis inhibitor 1-associated protein 2-like protein 1	BAIAP2L1	sp|Q9UHR4|BI2L1_HUMAN Brain-specific angiogenesis inhibitor 1-associated protein 2-like protein 1 OS=Homo sapiens GN=BAIAP2L1 PE=1 SV=2	1	9	9	9	1	0	0	0	4	5	4	2	6	6	6	5	6	6	6	3	1	0	0	0	4	5	4	2	6	6	6	5	6	6	6	3	1	0	0	0	4	5
C9JYB6;C9JGM9;C9JF73;C9JTM8;E9PJI6;C9J811;Q8N9N5-3;Q8N9N5-6;Q8N9N5-2;Q8N9N5-4;Q8N9N5-5;Q8N9N5-7;Q8N9N5	C9JYB6;C9JGM9;C9JF73;C9JTM8;E9PJI6;C9J811;Q8N9N5-3;Q8N9N5-6;Q8N9N5-2;Q8N9N5-4;Q8N9N5-5;Q8N9N5-7;Q8N9N5	1;1;1;1;1;1;1;1;1;1;1;1;1	1;1;1;1;1;1;1;1;1;1;1;1;1	1;1;1;1;1;1;1;1;1;1;1;1;1	Protein BANP	BANP	tr|C9JYB6|C9JYB6_HUMAN Protein BANP (Fragment) OS=Homo sapiens GN=BANP PE=1 SV=1;tr|C9JGM9|C9JGM9_HUMAN Protein BANP (Fragment) OS=Homo sapiens GN=BANP PE=1 SV=1;tr|C9JF73|C9JF73_HUMAN Protein BANP (Fragment) OS=Homo sapiens GN=BANP PE=1 SV=1;tr|C9JTM8|C9J	13	1	1	1	0	0	0	0	1	1	1	1	0	0	0	1	1	1	1	1	0	0	0	0	1	1	1	1	0	0	0	1	1	1	1	1	0	0	0	0	1	1
Q92560;F8W6N3;C9J7L9	Q92560;F8W6N3	4;3;1	3;2;1	3;2;1	Ubiquitin carboxyl-terminal hydrolase BAP1;Ubiquitin carboxyl-terminal hydrolase	BAP1	sp|Q92560|BAP1_HUMAN Ubiquitin carboxyl-terminal hydrolase BAP1 OS=Homo sapiens GN=BAP1 PE=1 SV=2;tr|F8W6N3|F8W6N3_HUMAN Ubiquitin carboxyl-terminal hydrolase OS=Homo sapiens GN=BAP1 PE=1 SV=1	3	4	3	3	0	0	0	0	4	3	3	0	0	0	1	1	2	2	3	2	0	0	0	0	3	2	2	0	0	0	1	1	1	1	2	1	0	0	0	0	3	2
Q99728-3;Q99728-2;Q99728;F6MDI1;A0A087X2H0;C9IYG1;A0A087X0C6;A0A087WZ19	Q99728-3;Q99728-2;Q99728;F6MDI1;A0A087X2H0	9;9;9;5;5;3;2;2	9;9;9;5;5;3;2;2	9;9;9;5;5;3;2;2	BRCA1-associated RING domain protein 1	BARD1	sp|Q99728-3|BARD1_HUMAN Isoform beta of BRCA1-associated RING domain protein 1 OS=Homo sapiens GN=BARD1;sp|Q99728-2|BARD1_HUMAN Isoform alpha of BRCA1-associated RING domain protein 1 OS=Homo sapiens GN=BARD1;sp|Q99728|BARD1_HUMAN BRCA1-associated RING dom	8	9	9	9	0	0	0	0	7	9	8	6	2	3	5	3	8	8	8	6	0	0	0	0	7	9	8	6	2	3	5	3	8	8	8	6	0	0	0	0	7	9
Q9NRL2;Q9NRL2-2;A0A087WWN7	Q9NRL2;Q9NRL2-2	58;56;7	58;56;7	58;56;7	Bromodomain adjacent to zinc finger domain protein 1A	BAZ1A	sp|Q9NRL2|BAZ1A_HUMAN Bromodomain adjacent to zinc finger domain protein 1A OS=Homo sapiens GN=BAZ1A PE=1 SV=2;sp|Q9NRL2-2|BAZ1A_HUMAN Isoform 2 of Bromodomain adjacent to zinc finger domain protein 1A OS=Homo sapiens GN=BAZ1A	3	58	58	58	0	1	1	0	47	42	43	43	22	28	30	28	45	49	41	47	0	1	1	0	47	42	43	43	22	28	30	28	45	49	41	47	0	1	1	0	47	42
Q9UIG0-2;Q9UIG0	Q9UIG0-2;Q9UIG0	63;63	63;63	63;63	Tyrosine-protein kinase BAZ1B	BAZ1B	sp|Q9UIG0-2|BAZ1B_HUMAN Isoform 2 of Tyrosine-protein kinase BAZ1B OS=Homo sapiens GN=BAZ1B;sp|Q9UIG0|BAZ1B_HUMAN Tyrosine-protein kinase BAZ1B OS=Homo sapiens GN=BAZ1B PE=1 SV=2	2	63	63	63	0	1	1	2	54	47	52	45	23	36	35	36	46	45	45	44	0	1	1	2	54	47	52	45	23	36	35	36	46	45	45	44	0	1	1	2	54	47
J3KPG5;F8VU39;Q9UIF9-2;Q9UIF9-3;Q9UIF9;A0A0C4DGI9;H0YII3;H0YHL2;F8VWQ3;H0YHQ7	J3KPG5;F8VU39;Q9UIF9-2;Q9UIF9-3;Q9UIF9	39;39;39;39;39;19;5;3;1;1	39;39;39;39;39;19;5;3;1;1	39;39;39;39;39;19;5;3;1;1	Bromodomain adjacent to zinc finger domain protein 2A	BAZ2A	tr|J3KPG5|J3KPG5_HUMAN Bromodomain adjacent to zinc finger domain protein 2A OS=Homo sapiens GN=BAZ2A PE=1 SV=1;tr|F8VU39|F8VU39_HUMAN Bromodomain adjacent to zinc finger domain protein 2A OS=Homo sapiens GN=BAZ2A PE=1 SV=1;sp|Q9UIF9-2|BAZ2A_HUMAN Isoform	10	39	39	39	0	0	0	0	26	23	25	26	4	12	14	11	22	26	22	24	0	0	0	0	26	23	25	26	4	12	14	11	22	26	22	24	0	0	0	0	26	23
C9JA69;Q8WY36-2;Q8WY36;C9J8D0;H7C1Q0;C9JYU6;C9JZA0;Q8WY36-3	C9JA69;Q8WY36-2;Q8WY36	10;10;10;4;2;2;2;2	10;10;10;4;2;2;2;2	10;10;10;4;2;2;2;2	HMG box transcription factor BBX	BBX	tr|C9JA69|C9JA69_HUMAN HMG box transcription factor BBX OS=Homo sapiens GN=BBX PE=1 SV=1;sp|Q8WY36-2|BBX_HUMAN Isoform 2 of HMG box transcription factor BBX OS=Homo sapiens GN=BBX;sp|Q8WY36|BBX_HUMAN HMG box transcription factor BBX OS=Homo sapiens GN=BBX	8	10	10	10	0	0	0	0	6	8	7	7	1	4	4	5	7	8	6	7	0	0	0	0	6	8	7	7	1	4	4	5	7	8	6	7	0	0	0	0	6	8
P56945-5;P56945-8;P56945;P56945-7;P56945-3;P56945-2;P56945-6;P56945-4;H3BVF0;H3BSY4;H3BQJ7;H3BSB2;H3BN62	P56945-5;P56945-8;P56945;P56945-7;P56945-3;P56945-2;P56945-6;P56945-4	9;9;9;9;9;9;9;8;1;1;1;1;1	9;9;9;9;9;9;9;8;1;1;1;1;1	9;9;9;9;9;9;9;8;1;1;1;1;1	Breast cancer anti-estrogen resistance protein 1	BCAR1	sp|P56945-5|BCAR1_HUMAN Isoform 5 of Breast cancer anti-estrogen resistance protein 1 OS=Homo sapiens GN=BCAR1;sp|P56945-8|BCAR1_HUMAN Isoform 8 of Breast cancer anti-estrogen resistance protein 1 OS=Homo sapiens GN=BCAR1;sp|P56945|BCAR1_HUMAN Breast cance	13	9	9	9	0	0	0	0	0	2	1	0	7	5	6	6	5	5	3	4	0	0	0	0	0	2	1	0	7	5	6	6	5	5	3	4	0	0	0	0	0	2
O75934	O75934	13	13	13	Pre-mRNA-splicing factor SPF27	BCAS2	sp|O75934|SPF27_HUMAN Pre-mRNA-splicing factor SPF27 OS=Homo sapiens GN=BCAS2 PE=1 SV=1	1	13	13	13	0	0	0	0	10	12	11	9	3	2	4	6	11	11	11	9	0	0	0	0	10	12	11	9	3	2	4	6	11	11	11	9	0	0	0	0	10	12
A0A087X207;A0A087X2J1;Q9H6U6-2;Q9H6U6-7;Q9H6U6;Q9H6U6-3;Q9H6U6-8;K7ESE9;Q9H6U6-6;K7EKB0;K7EJH7;K7EML5	A0A087X207;A0A087X2J1;Q9H6U6-2;Q9H6U6-7;Q9H6U6;Q9H6U6-3;Q9H6U6-8;K7ESE9;Q9H6U6-6	4;4;4;4;4;4;4;3;3;1;1;1	4;4;4;4;4;4;4;3;3;1;1;1	4;4;4;4;4;4;4;3;3;1;1;1	Breast carcinoma-amplified sequence 3	BCAS3	tr|A0A087X207|A0A087X207_HUMAN Breast carcinoma-amplified sequence 3 OS=Homo sapiens GN=BCAS3 PE=1 SV=1;tr|A0A087X2J1|A0A087X2J1_HUMAN Breast carcinoma-amplified sequence 3 OS=Homo sapiens GN=BCAS3 PE=1 SV=1;sp|Q9H6U6-2|BCAS3_HUMAN Isoform 1 of Breast carc	12	4	4	4	0	0	1	1	0	2	1	1	1	3	3	2	1	0	1	1	0	0	1	1	0	2	1	1	1	3	3	2	1	0	1	1	0	0	1	1	0	2
P54687-4;P54687;P54687-5;F5H2F2;P54687-2;P54687-3;A0A087WYF2	P54687-4;P54687;P54687-5;F5H2F2;P54687-2;P54687-3	5;5;5;3;3;3;2	5;5;5;3;3;3;2	5;5;5;3;3;3;2	Branched-chain-amino-acid aminotransferase, cytosolic	BCAT1	sp|P54687-4|BCAT1_HUMAN Isoform 4 of Branched-chain-amino-acid aminotransferase, cytosolic OS=Homo sapiens GN=BCAT1;sp|P54687|BCAT1_HUMAN Branched-chain-amino-acid aminotransferase, cytosolic OS=Homo sapiens GN=BCAT1 PE=1 SV=3;sp|P54687-5|BCAT1_HUMAN Isofo	7	5	5	5	0	0	0	0	4	4	4	2	3	4	3	4	4	4	5	3	0	0	0	0	4	4	4	2	3	4	3	4	4	4	5	3	0	0	0	0	4	4
Q9P287-2	Q9P287-2	9	9	2	BRCA2 and CDKN1A-interacting protein	BCCIP	sp|Q9P287-2|BCCIP_HUMAN Isoform 2 of BRCA2 and CDKN1A-interacting protein OS=Homo sapiens GN=BCCIP	1	9	9	2	0	0	0	0	8	6	7	5	4	4	6	5	6	5	6	5	0	0	0	0	8	6	7	5	4	4	6	5	6	5	6	5	0	0	0	0	2	1
Q9H165-2;Q9H165-4;Q9H165-6;Q9H165;Q9H165-3;Q9H165-5	Q9H165-2;Q9H165-4;Q9H165-6;Q9H165	3;3;3;3;1;1	3;3;3;3;1;1	3;3;3;3;1;1	B-cell lymphoma/leukemia 11A	BCL11A	sp|Q9H165-2|BC11A_HUMAN Isoform 2 of B-cell lymphoma/leukemia 11A OS=Homo sapiens GN=BCL11A;sp|Q9H165-4|BC11A_HUMAN Isoform 4 of B-cell lymphoma/leukemia 11A OS=Homo sapiens GN=BCL11A;sp|Q9H165-6|BC11A_HUMAN Isoform 6 of B-cell lymphoma/leukemia 11A OS=Hom	6	3	3	3	0	0	0	0	2	1	1	1	0	0	1	0	2	2	3	2	0	0	0	0	2	1	1	1	0	0	1	0	2	2	3	2	0	0	0	0	2	1
I3L1Q2;Q8WUZ0;Q8WUZ0-2;I3L4D5	I3L1Q2;Q8WUZ0;Q8WUZ0-2	3;3;3;1	3;3;3;1	3;3;3;1	B-cell CLL/lymphoma 7 protein family member C	BCL7C	tr|I3L1Q2|I3L1Q2_HUMAN B-cell CLL/lymphoma 7 protein family member C (Fragment) OS=Homo sapiens GN=BCL7C PE=1 SV=1;sp|Q8WUZ0|BCL7C_HUMAN B-cell CLL/lymphoma 7 protein family member C OS=Homo sapiens GN=BCL7C PE=1 SV=3;sp|Q8WUZ0-2|BCL7C_HUMAN Isoform 2 of B	4	3	3	3	0	0	0	0	1	3	1	0	0	0	0	0	1	1	2	0	0	0	0	0	1	3	1	0	0	0	0	0	1	1	2	0	0	0	0	0	1	3
A0A087WVU5;O00512	A0A087WVU5;O00512	5;5	5;5	5;5	B-cell CLL/lymphoma 9 protein	BCL9	tr|A0A087WVU5|A0A087WVU5_HUMAN B-cell CLL/lymphoma 9 protein OS=Homo sapiens GN=BCL9 PE=1 SV=1;sp|O00512|BCL9_HUMAN B-cell CLL/lymphoma 9 protein OS=Homo sapiens GN=BCL9 PE=1 SV=4	2	5	5	5	0	0	0	0	3	5	3	5	1	0	1	1	4	3	5	5	0	0	0	0	3	5	3	5	1	0	1	1	4	3	5	5	0	0	0	0	3	5
E9PK91;Q9NYF8-3;E9PQN2;E9PKI6;E9PK09;E9PJA7;H0YF00;H0YF63	E9PK91;Q9NYF8-3;E9PQN2;E9PKI6;E9PK09	52;52;47;47;46;18;7;5	1;1;0;0;0;0;0;1	1;1;0;0;0;0;0;1	Bcl-2-associated transcription factor 1	BCLAF1	tr|E9PK91|E9PK91_HUMAN Bcl-2-associated transcription factor 1 OS=Homo sapiens GN=BCLAF1 PE=1 SV=1;sp|Q9NYF8-3|BCLF1_HUMAN Isoform 3 of Bcl-2-associated transcription factor 1 OS=Homo sapiens GN=BCLAF1;tr|E9PQN2|E9PQN2_HUMAN Bcl-2-associated transcription	8	52	1	1	0	0	2	2	47	46	48	49	25	36	37	36	47	46	47	45	0	0	0	0	1	1	1	1	1	1	1	1	1	1	1	1	0	0	0	0	1	1
Q9NYF8-2;Q9NYF8;Q9NYF8-4;H0YF14	Q9NYF8-2;Q9NYF8;Q9NYF8-4	55;55;38;8	55;55;38;8	3;3;3;3	Bcl-2-associated transcription factor 1	BCLAF1	sp|Q9NYF8-2|BCLF1_HUMAN Isoform 2 of Bcl-2-associated transcription factor 1 OS=Homo sapiens GN=BCLAF1;sp|Q9NYF8|BCLF1_HUMAN Bcl-2-associated transcription factor 1 OS=Homo sapiens GN=BCLAF1 PE=1 SV=2;sp|Q9NYF8-4|BCLF1_HUMAN Isoform 4 of Bcl-2-associated t	4	55	55	3	0	0	2	2	50	49	51	52	27	37	38	38	50	49	50	48	0	0	2	2	50	49	51	52	27	37	38	38	50	49	50	48	0	0	0	0	3	3
Q6W2J9;Q6W2J9-2;Q6W2J9-4;H7BYY2;Q6W2J9-3;H7C2V9;A6NE70;H7BZ37;A1A564;H7C231	Q6W2J9;Q6W2J9-2;Q6W2J9-4;H7BYY2;Q6W2J9-3	46;45;44;32;24;18;18;12;12;11	46;45;44;32;24;18;18;12;12;11	45;44;43;32;24;17;17;11;12;10	BCL-6 corepressor	BCOR	sp|Q6W2J9|BCOR_HUMAN BCL-6 corepressor OS=Homo sapiens GN=BCOR PE=1 SV=1;sp|Q6W2J9-2|BCOR_HUMAN Isoform 2 of BCL-6 corepressor OS=Homo sapiens GN=BCOR;sp|Q6W2J9-4|BCOR_HUMAN Isoform 4 of BCL-6 corepressor OS=Homo sapiens GN=BCOR;tr|H7BYY2|H7BYY2_HUMAN BCL-	10	46	46	45	1	0	1	0	36	39	34	36	20	27	22	31	32	33	32	34	1	0	1	0	36	39	34	36	20	27	22	31	32	33	32	34	1	0	1	0	35	38
Q5H9F3-3;A0A075B6Q3;Q5H9F3-2;Q5H9F3;H7C4B2	Q5H9F3-3;A0A075B6Q3;Q5H9F3-2;Q5H9F3;H7C4B2	23;22;22;22;15	22;21;22;22;15	22;21;22;22;15	BCL-6 corepressor-like protein 1	BCORL1	sp|Q5H9F3-3|BCORL_HUMAN Isoform 3 of BCL-6 corepressor-like protein 1 OS=Homo sapiens GN=BCORL1;tr|A0A075B6Q3|A0A075B6Q3_HUMAN BCL-6 corepressor-like protein 1 (Fragment) OS=Homo sapiens GN=BCORL1 PE=1 SV=1;sp|Q5H9F3-2|BCORL_HUMAN Isoform 2 of BCL-6 corepr	5	23	22	22	0	0	0	0	19	16	16	15	7	8	11	7	12	14	16	15	0	0	0	0	18	15	15	14	7	8	10	6	11	13	15	14	0	0	0	0	18	15
P11274;P11274-2;H0Y554;A9UF01;I3L2P5	P11274;P11274-2	26;25;9;9;1	26;25;9;9;1	25;24;8;9;0	Breakpoint cluster region protein	BCR	sp|P11274|BCR_HUMAN Breakpoint cluster region protein OS=Homo sapiens GN=BCR PE=1 SV=2;sp|P11274-2|BCR_HUMAN Isoform 2 of Breakpoint cluster region protein OS=Homo sapiens GN=BCR	5	26	26	25	1	0	0	2	9	8	10	12	19	22	21	20	16	14	13	13	1	0	0	2	9	8	10	12	19	22	21	20	16	14	13	13	1	0	0	2	8	7
Q5T5X7	Q5T5X7	19	19	19	BEN domain-containing protein 3	BEND3	sp|Q5T5X7|BEND3_HUMAN BEN domain-containing protein 3 OS=Homo sapiens GN=BEND3 PE=1 SV=1	1	19	19	19	0	0	0	0	16	13	17	11	3	5	6	9	10	11	13	10	0	0	0	0	16	13	17	11	3	5	6	9	10	11	13	10	0	0	0	0	16	13
Q8TD16-2;Q8TD16;U3KQF7	Q8TD16-2;Q8TD16	18;18;1	18;18;1	16;16;0	Protein bicaudal D homolog 2	BICD2	sp|Q8TD16-2|BICD2_HUMAN Isoform 2 of Protein bicaudal D homolog 2 OS=Homo sapiens GN=BICD2;sp|Q8TD16|BICD2_HUMAN Protein bicaudal D homolog 2 OS=Homo sapiens GN=BICD2 PE=1 SV=1	3	18	18	16	0	1	0	0	5	5	3	5	11	13	15	14	7	7	6	6	0	1	0	0	5	5	3	5	11	13	15	14	7	7	6	6	0	1	0	0	4	4
P55957-2;P55957;P55957-4	P55957-2;P55957;P55957-4	3;3;2	3;3;2	3;3;2	BH3-interacting domain death agonist;BH3-interacting domain death agonist p15;BH3-interacting domain death agonist p13;BH3-interacting domain death agonist p11	BID	sp|P55957-2|BID_HUMAN Isoform 2 of BH3-interacting domain death agonist OS=Homo sapiens GN=BID;sp|P55957|BID_HUMAN BH3-interacting domain death agonist OS=Homo sapiens GN=BID PE=1 SV=1;sp|P55957-4|BID_HUMAN Isoform 4 of BH3-interacting domain death agonist	3	3	3	3	0	0	0	0	1	2	1	2	1	1	1	1	0	1	0	1	0	0	0	0	1	2	1	2	1	1	1	1	0	1	0	1	0	0	0	0	1	2
E9PI77;E9PMH5;Q13490-2;Q13490;E9PIW1;A0A087X2B2;Q13489	E9PI77;E9PMH5;Q13490-2;Q13490;E9PIW1;A0A087X2B2;Q13489	2;2;2;2;1;1;1	2;2;2;2;1;1;1	2;2;2;2;1;1;1	Baculoviral IAP repeat-containing protein 2;Baculoviral IAP repeat-containing protein 3	BIRC2;BIRC3	tr|E9PI77|E9PI77_HUMAN Baculoviral IAP repeat-containing protein 2 (Fragment) OS=Homo sapiens GN=BIRC2 PE=1 SV=1;tr|E9PMH5|E9PMH5_HUMAN Baculoviral IAP repeat-containing protein 2 OS=Homo sapiens GN=BIRC2 PE=1 SV=1;sp|Q13490-2|BIRC2_HUMAN Isoform 2 of Bacu	7	2	2	2	0	0	0	0	0	1	1	0	1	1	1	2	1	0	1	1	0	0	0	0	0	1	1	0	1	1	1	2	1	0	1	1	0	0	0	0	0	1
Q9NR09;H7C3P0;H7C094;REV__Q96C03;REV__Q96C03-3;REV__Q9NR09	Q9NR09	89;4;2;1;1;1	89;4;2;1;1;1	89;4;2;1;1;1	Baculoviral IAP repeat-containing protein 6	BIRC6	sp|Q9NR09|BIRC6_HUMAN Baculoviral IAP repeat-containing protein 6 OS=Homo sapiens GN=BIRC6 PE=1 SV=2	6	89	89	89	3	1	3	1	52	51	56	43	59	58	67	69	45	47	50	56	3	1	3	1	52	51	56	43	59	58	67	69	45	47	50	56	3	1	3	1	52	51
P54132;H0YNU5;H0YLV8	P54132;H0YNU5	38;34;10	38;34;10	38;34;10	Bloom syndrome protein	BLM	sp|P54132|BLM_HUMAN Bloom syndrome protein OS=Homo sapiens GN=BLM PE=1 SV=1;tr|H0YNU5|H0YNU5_HUMAN Bloom syndrome protein OS=Homo sapiens GN=BLM PE=1 SV=1	3	38	38	38	2	0	1	0	31	30	30	18	10	14	13	17	26	23	29	30	2	0	1	0	31	30	30	18	10	14	13	17	26	23	29	30	2	0	1	0	31	30
P53004;C9J1E1	P53004	10;3	10;3	10;3	Biliverdin reductase A	BLVRA	sp|P53004|BIEA_HUMAN Biliverdin reductase A OS=Homo sapiens GN=BLVRA PE=1 SV=2	2	10	10	10	1	1	0	0	8	9	9	7	5	5	7	7	7	6	6	7	1	1	0	0	8	9	9	7	5	5	7	7	7	6	6	7	1	1	0	0	8	9
M0QZL1;M0R192;P30043	M0QZL1;M0R192;P30043	1;1;1	1;1;1	1;1;1	Flavin reductase (NADPH)	BLVRB	tr|M0QZL1|M0QZL1_HUMAN Flavin reductase (NADPH) OS=Homo sapiens GN=BLVRB PE=1 SV=1;tr|M0R192|M0R192_HUMAN Flavin reductase (NADPH) OS=Homo sapiens GN=BLVRB PE=1 SV=1;sp|P30043|BLVRB_HUMAN Flavin reductase (NADPH) OS=Homo sapiens GN=BLVRB PE=1 SV=3	3	1	1	1	1	0	0	0	0	0	0	0	0	0	0	0	0	0	0	0	1	0	0	0	0	0	0	0	0	0	0	0	0	0	0	0	1	0	0	0	0	0
Q9NSY1-2;Q9NSY1-3;Q9NSY1;H0Y9P1	Q9NSY1-2;Q9NSY1-3;Q9NSY1;H0Y9P1	3;3;3;2	2;2;2;2	2;2;2;2	BMP-2-inducible protein kinase	BMP2K	sp|Q9NSY1-2|BMP2K_HUMAN Isoform 2 of BMP-2-inducible protein kinase OS=Homo sapiens GN=BMP2K;sp|Q9NSY1-3|BMP2K_HUMAN Isoform 3 of BMP-2-inducible protein kinase OS=Homo sapiens GN=BMP2K;sp|Q9NSY1|BMP2K_HUMAN BMP-2-inducible protein kinase OS=Homo sapiens G	4	3	2	2	0	0	0	0	0	1	0	0	3	1	2	2	0	1	0	2	0	0	0	0	0	1	0	0	2	1	1	1	0	1	0	1	0	0	0	0	0	1
Q14692	Q14692	35	35	35	Ribosome biogenesis protein BMS1 homolog	BMS1	sp|Q14692|BMS1_HUMAN Ribosome biogenesis protein BMS1 homolog OS=Homo sapiens GN=BMS1 PE=1 SV=1	1	35	35	35	0	0	0	0	26	25	29	28	12	14	16	19	24	23	25	28	0	0	0	0	26	25	29	28	12	14	16	19	24	23	25	28	0	0	0	0	26	25
Q8NFC6;H0Y9Y2;Q96IK1;C9J8U9;F8WDD0;H7C5I4;Q96IK1-2	Q8NFC6	81;2;2;1;1;1;1	81;2;2;1;1;1;1	81;2;2;1;1;1;1	Biorientation of chromosomes in cell division protein 1-like 1	BOD1L1	sp|Q8NFC6|BD1L1_HUMAN Biorientation of chromosomes in cell division protein 1-like 1 OS=Homo sapiens GN=BOD1L1 PE=1 SV=2	7	81	81	81	3	1	1	1	67	66	67	59	24	48	50	54	61	66	65	63	3	1	1	1	67	66	67	59	24	48	50	54	61	66	65	63	3	1	1	1	67	66
Q9Y3E2	Q9Y3E2	1	1	1	BolA-like protein 1	BOLA1	sp|Q9Y3E2|BOLA1_HUMAN BolA-like protein 1 OS=Homo sapiens GN=BOLA1 PE=1 SV=1	1	1	1	1	0	0	0	0	1	1	1	1	1	1	1	1	1	1	1	1	0	0	0	0	1	1	1	1	1	1	1	1	1	1	1	1	0	0	0	0	1	1
Q9H3K6;Q9H3K6-2	Q9H3K6;Q9H3K6-2	9;6	9;6	4;1	BolA-like protein 2	BOLA2	sp|Q9H3K6|BOLA2_HUMAN BolA-like protein 2 OS=Homo sapiens GN=BOLA2 PE=1 SV=1;sp|Q9H3K6-2|BOLA2_HUMAN Isoform 2 of BolA-like protein 2 OS=Homo sapiens GN=BOLA2	2	9	9	4	2	0	1	0	9	9	9	9	6	9	9	9	9	8	9	9	2	0	1	0	9	9	9	9	6	9	9	9	9	8	9	9	0	0	0	0	4	4
Q53S33	Q53S33	1	1	1	BolA-like protein 3	BOLA3	sp|Q53S33|BOLA3_HUMAN BolA-like protein 3 OS=Homo sapiens GN=BOLA3 PE=1 SV=1	1	1	1	1	1	0	0	0	1	1	1	0	0	1	0	1	1	1	1	0	1	0	0	0	1	1	1	0	0	1	0	1	1	1	1	0	1	0	0	0	1	1
Q14137;Q14137-2;A0A075B729;REV__Q6IQ19-3;REV__Q6IQ19-4;REV__Q6IQ19	Q14137;Q14137-2	28;25;8;1;1;1	28;25;8;1;1;1	27;24;8;1;1;1	Ribosome biogenesis protein BOP1	BOP1	sp|Q14137|BOP1_HUMAN Ribosome biogenesis protein BOP1 OS=Homo sapiens GN=BOP1 PE=1 SV=2;sp|Q14137-2|BOP1_HUMAN Isoform 2 of Ribosome biogenesis protein BOP1 OS=Homo sapiens GN=BOP1	6	28	28	27	0	1	0	0	20	20	19	20	8	14	13	13	17	20	16	20	0	1	0	0	20	20	19	20	8	14	13	13	17	20	16	20	0	1	0	0	19	19
H0Y738;P17213	H0Y738;P17213	2;2	2;2	2;2	Bactericidal permeability-increasing protein	BPI	tr|H0Y738|H0Y738_HUMAN Bactericidal permeability-increasing protein (Fragment) OS=Homo sapiens GN=BPI PE=1 SV=1;sp|P17213|BPI_HUMAN Bactericidal permeability-increasing protein OS=Homo sapiens GN=BPI PE=1 SV=4	2	2	2	2	0	0	0	0	2	2	2	1	1	2	2	2	2	2	2	2	0	0	0	0	2	2	2	1	1	2	2	2	2	2	2	2	0	0	0	0	2	2
O95861-4;O95861;O95861-2;A6NF51;O95861-3;F8W1J0;F8VZG4;F8VVW8;F8VRY7	O95861-4;O95861;O95861-2;A6NF51;O95861-3;F8W1J0	10;10;9;8;7;5;4;3;1	10;10;9;8;7;5;4;3;1	10;10;9;8;7;5;4;3;1	3(2),5-bisphosphate nucleotidase 1	BPNT1	sp|O95861-4|BPNT1_HUMAN Isoform 4 of 3(2),5-bisphosphate nucleotidase 1 OS=Homo sapiens GN=BPNT1;sp|O95861|BPNT1_HUMAN 3(2),5-bisphosphate nucleotidase 1 OS=Homo sapiens GN=BPNT1 PE=1 SV=1;sp|O95861-2|BPNT1_HUMAN Isoform 2 of 3(2),5-bisphosphate n	9	10	10	10	0	0	0	0	7	8	7	3	4	6	8	7	5	5	6	6	0	0	0	0	7	8	7	3	4	6	8	7	5	5	6	6	0	0	0	0	7	8
Q12830-4;E7ETD6;Q12830;Q12830-2;F5GXF5;A0A0A0MR81;J3KSK9;J3QQK4;F5H176;J3KSY0	Q12830-4;E7ETD6;Q12830;Q12830-2;F5GXF5	79;78;78;76;69;28;7;5;3;1	79;78;78;76;69;28;7;5;3;1	70;69;70;68;68;28;0;5;3;0	Nucleosome-remodeling factor subunit BPTF	BPTF	sp|Q12830-4|BPTF_HUMAN Isoform 4 of Nucleosome-remodeling factor subunit BPTF OS=Homo sapiens GN=BPTF;tr|E7ETD6|E7ETD6_HUMAN Nucleosome-remodeling factor subunit BPTF OS=Homo sapiens GN=BPTF PE=1 SV=3;sp|Q12830|BPTF_HUMAN Nucleosome-remodeling factor subun	10	79	79	70	0	1	0	2	55	56	57	56	32	34	42	46	53	55	53	54	0	1	0	2	55	56	57	56	32	34	42	46	53	55	53	54	0	1	0	2	48	50
P15056;H7C5K3	P15056	5;1	2;1	2;1	Serine/threonine-protein kinase B-raf	BRAF	sp|P15056|BRAF_HUMAN Serine/threonine-protein kinase B-raf OS=Homo sapiens GN=BRAF PE=1 SV=4	2	5	2	2	0	0	0	0	2	2	1	3	4	4	5	4	2	2	1	1	0	0	0	0	0	0	0	1	2	2	2	1	0	0	0	0	0	0	0	0	0	0
J3KNN7;Q7Z569;Q7Z569-2	J3KNN7;Q7Z569;Q7Z569-2	11;11;9	11;11;9	11;11;9	BRCA1-associated protein	BRAP	tr|J3KNN7|J3KNN7_HUMAN BRCA1-associated protein OS=Homo sapiens GN=BRAP PE=1 SV=1;sp|Q7Z569|BRAP_HUMAN BRCA1-associated protein OS=Homo sapiens GN=BRAP PE=1 SV=2;sp|Q7Z569-2|BRAP_HUMAN Isoform 2 of BRCA1-associated protein OS=Homo sapiens GN=BRAP	3	11	11	11	1	0	0	0	2	3	3	5	5	7	9	8	6	6	6	6	1	0	0	0	2	3	3	5	5	7	9	8	6	6	6	6	1	0	0	0	2	3
Q6PJG6;Q6PJG6-2;Q6PJG6-3;F8WDN5	Q6PJG6	25;7;7;3	25;7;7;3	25;7;7;3	BRCA1-associated ATM activator 1	BRAT1	sp|Q6PJG6|BRAT1_HUMAN BRCA1-associated ATM activator 1 OS=Homo sapiens GN=BRAT1 PE=1 SV=2	4	25	25	25	0	0	0	0	17	17	18	15	12	12	15	13	19	17	19	21	0	0	0	0	17	17	18	15	12	12	15	13	19	17	19	21	0	0	0	0	17	17
P38398-7;P38398;P38398-4;E9PFZ0;Q5YLB2;P38398-3;P38398-6;E7EUM2;P38398-5;E7EWN5;E9PH68;B7ZA85;Q3B891;H0Y8B8;A0A0A0MSN1;K7EPC7;H0Y850;E7EQW4;E7ENB7;H0Y8D8;E9PC22;P38398-2;C9IZW4;G1UI37;C6YB45	P38398-7;P38398;P38398-4;E9PFZ0;Q5YLB2	35;35;33;32;28;12;12;12;11;11;11;9;8;7;7;7;4;4;4;3;3;3;2;2;1	35;35;33;32;28;12;12;12;11;11;11;9;8;7;7;7;4;4;4;3;3;3;2;2;1	35;35;33;32;28;12;12;12;11;11;11;9;8;7;7;7;4;4;4;3;3;3;2;2;1	Breast cancer type 1 susceptibility protein	BRCA1	sp|P38398-7|BRCA1_HUMAN Isoform 7 of Breast cancer type 1 susceptibility protein OS=Homo sapiens GN=BRCA1;sp|P38398|BRCA1_HUMAN Breast cancer type 1 susceptibility protein OS=Homo sapiens GN=BRCA1 PE=1 SV=2;sp|P38398-4|BRCA1_HUMAN Isoform 4 of Breast cance	25	35	35	35	0	0	0	0	22	22	21	20	9	13	13	17	20	19	18	21	0	0	0	0	22	22	21	20	9	13	13	17	20	19	18	21	0	0	0	0	22	22
P51587;H0YD86	P51587	15;1	15;1	15;1	Breast cancer type 2 susceptibility protein	BRCA2	sp|P51587|BRCA2_HUMAN Breast cancer type 2 susceptibility protein OS=Homo sapiens GN=BRCA2 PE=1 SV=2	2	15	15	15	0	0	0	0	6	6	1	7	3	6	8	6	5	7	6	7	0	0	0	0	6	6	1	7	3	6	8	6	5	7	6	7	0	0	0	0	6	6
A0A087WZR3;H9KVA9;P46736-2;P46736-3;P46736;X6RJS7;P46736-4;P46736-5;A0A0A0MS96	A0A087WZR3;H9KVA9;P46736-2;P46736-3;P46736;X6RJS7;P46736-4;P46736-5	7;7;7;7;7;6;4;4;2	7;7;7;7;7;6;4;4;2	7;7;7;7;7;6;4;4;2	Lys-63-specific deubiquitinase BRCC36	BRCC3	tr|A0A087WZR3|A0A087WZR3_HUMAN Lys-63-specific deubiquitinase BRCC36 OS=Homo sapiens GN=BRCC3 PE=1 SV=1;tr|H9KVA9|H9KVA9_HUMAN Lys-63-specific deubiquitinase BRCC36 OS=Homo sapiens GN=BRCC3 PE=1 SV=2;sp|P46736-2|BRCC3_HUMAN Isoform 1 of Lys-63-specific deu	9	7	7	7	0	0	0	0	7	5	6	4	3	4	5	5	3	6	5	5	0	0	0	0	7	5	6	4	3	4	5	5	3	6	5	5	0	0	0	0	7	5
O95696;J3KQ61	O95696;J3KQ61	16;8	1;0	1;0	Bromodomain-containing protein 1	BRD1	sp|O95696|BRD1_HUMAN Bromodomain-containing protein 1 OS=Homo sapiens GN=BRD1 PE=1 SV=1;tr|J3KQ61|J3KQ61_HUMAN Bromodomain-containing protein 1 (Fragment) OS=Homo sapiens GN=BRD1 PE=1 SV=1	2	16	1	1	0	0	0	0	11	10	10	10	4	8	7	8	13	9	10	8	0	0	0	0	1	0	1	0	1	0	0	0	1	1	1	0	0	0	0	0	1	0
O95696-2	O95696-2	16	16	1	Bromodomain-containing protein 1	BRD1	sp|O95696-2|BRD1_HUMAN Isoform 2 of Bromodomain-containing protein 1 OS=Homo sapiens GN=BRD1	1	16	16	1	0	0	0	0	10	10	9	10	3	8	7	8	13	9	10	9	0	0	0	0	10	10	9	10	3	8	7	8	13	9	10	9	0	0	0	0	0	0
P25440;P25440-2;H0Y6K2;P25440-3;P25440-4;U3KQA6;E9PIQ3;H0Y799;E9PKQ9;H0YDJ7;U3KPW0	P25440;P25440-2;H0Y6K2;P25440-3;P25440-4;U3KQA6;E9PIQ3	29;29;27;25;23;21;15;8;6;5;5	29;29;27;25;23;21;15;8;6;5;5	26;26;24;22;20;19;14;8;6;4;4	Bromodomain-containing protein 2	BRD2	sp|P25440|BRD2_HUMAN Bromodomain-containing protein 2 OS=Homo sapiens GN=BRD2 PE=1 SV=2;sp|P25440-2|BRD2_HUMAN Isoform 2 of Bromodomain-containing protein 2 OS=Homo sapiens GN=BRD2;tr|H0Y6K2|H0Y6K2_HUMAN Bromodomain-containing protein 2 (Fragment) OS=Homo	11	29	29	26	0	0	0	0	25	23	25	20	4	4	6	10	22	24	22	21	0	0	0	0	25	23	25	20	4	4	6	10	22	24	22	21	0	0	0	0	23	21
Q15059;Q15059-2;A9J571	Q15059;Q15059-2	7;7;1	2;2;1	2;2;1	Bromodomain-containing protein 3	BRD3	sp|Q15059|BRD3_HUMAN Bromodomain-containing protein 3 OS=Homo sapiens GN=BRD3 PE=1 SV=1;sp|Q15059-2|BRD3_HUMAN Isoform 2 of Bromodomain-containing protein 3 OS=Homo sapiens GN=BRD3	3	7	2	2	0	0	0	0	4	5	5	5	0	0	0	1	6	5	5	4	0	0	0	0	1	2	2	2	0	0	0	1	2	1	2	1	0	0	0	0	1	2
O60885;O60885-2;O60885-3;M0QZD9;M0QYW0;M0R0H4	O60885;O60885-2;O60885-3;M0QZD9	27;19;19;14;3;2	25;17;17;13;3;2	22;14;14;10;3;2	Bromodomain-containing protein 4	BRD4	sp|O60885|BRD4_HUMAN Bromodomain-containing protein 4 OS=Homo sapiens GN=BRD4 PE=1 SV=2;sp|O60885-2|BRD4_HUMAN Isoform C of Bromodomain-containing protein 4 OS=Homo sapiens GN=BRD4;sp|O60885-3|BRD4_HUMAN Isoform B of Bromodomain-containing protein 4 OS=Hom	6	27	25	22	0	0	0	0	19	18	19	18	5	5	6	7	19	20	19	20	0	0	0	0	18	17	18	17	5	4	5	6	17	18	17	18	0	0	0	0	16	15
Q9NPI1-2;Q9NPI1;I3L4V5	Q9NPI1-2;Q9NPI1	14;14;4	14;14;4	14;14;4	Bromodomain-containing protein 7	BRD7	sp|Q9NPI1-2|BRD7_HUMAN Isoform 2 of Bromodomain-containing protein 7 OS=Homo sapiens GN=BRD7;sp|Q9NPI1|BRD7_HUMAN Bromodomain-containing protein 7 OS=Homo sapiens GN=BRD7 PE=1 SV=1	3	14	14	14	0	0	0	0	7	10	9	8	3	1	0	1	6	7	7	5	0	0	0	0	7	10	9	8	3	1	0	1	6	7	7	5	0	0	0	0	7	10
B5MCW3;Q9H0E9-2;Q9H0E9;H7C128;H7C179;H7C127;Q9H0E9-4;Q9H0E9-3;H0YAH7;F8WBH2;H0YA84;F8WDX5;D6RID0;F8WCS7;C9JV05;H7C2P4	B5MCW3;Q9H0E9-2;Q9H0E9;H7C128;H7C179;H7C127;Q9H0E9-4;Q9H0E9-3	12;12;12;11;11;11;11;7;4;3;2;1;1;1;1;1	12;12;12;11;11;11;11;7;4;3;2;1;1;1;1;1	12;12;12;11;11;11;11;7;4;3;2;1;1;1;1;1	Bromodomain-containing protein 8	BRD8	tr|B5MCW3|B5MCW3_HUMAN Bromodomain-containing protein 8 OS=Homo sapiens GN=BRD8 PE=1 SV=1;sp|Q9H0E9-2|BRD8_HUMAN Isoform 2 of Bromodomain-containing protein 8 OS=Homo sapiens GN=BRD8;sp|Q9H0E9|BRD8_HUMAN Bromodomain-containing protein 8 OS=Homo sapiens GN=	16	12	12	12	0	0	0	0	7	8	10	8	1	2	4	4	7	6	7	8	0	0	0	0	7	8	10	8	1	2	4	4	7	6	7	8	0	0	0	0	7	8
Q9H8M2;Q9H8M2-3;Q9H8M2-1;Q9H8M2-6;C9JBY0;Q9H8M2-2;Q9H8M2-4	Q9H8M2;Q9H8M2-3;Q9H8M2-1;Q9H8M2-6	4;3;3;3;1;1;1	4;3;3;3;1;1;1	4;3;3;3;1;1;1	Bromodomain-containing protein 9	BRD9	sp|Q9H8M2|BRD9_HUMAN Bromodomain-containing protein 9 OS=Homo sapiens GN=BRD9 PE=1 SV=2;sp|Q9H8M2-3|BRD9_HUMAN Isoform 3 of Bromodomain-containing protein 9 OS=Homo sapiens GN=BRD9;sp|Q9H8M2-1|BRD9_HUMAN Isoform 5 of Bromodomain-containing protein 9 OS=Hom	7	4	4	4	0	0	0	1	1	2	1	2	0	0	0	0	2	2	2	2	0	0	0	1	1	2	1	2	0	0	0	0	2	2	2	2	0	0	0	1	1	2
Q9NXR7;Q9NXR7-4;Q9NXR7-3;Q9NXR7-1;F8W733;C9J2G0;A0A075B7D2	Q9NXR7;Q9NXR7-4;Q9NXR7-3;Q9NXR7-1;F8W733;C9J2G0	9;8;8;8;7;5;4	9;8;8;8;7;5;4	9;8;8;8;7;5;4	BRCA1-A complex subunit BRE	BRE	sp|Q9NXR7|BRE_HUMAN BRCA1-A complex subunit BRE OS=Homo sapiens GN=BRE PE=1 SV=2;sp|Q9NXR7-4|BRE_HUMAN Isoform 4 of BRCA1-A complex subunit BRE OS=Homo sapiens GN=BRE;sp|Q9NXR7-3|BRE_HUMAN Isoform 3 of BRCA1-A complex subunit BRE OS=Homo sapiens GN=BRE;sp|	7	9	9	9	0	0	0	0	5	6	3	5	6	3	4	7	5	4	5	7	0	0	0	0	5	6	3	5	6	3	4	7	5	4	5	7	0	0	0	0	5	6
Q92994-7;Q92994-8;Q92994-5;Q92994;Q92994-9;Q92994-3;F8VQ19;B3KWA2;F8VS45;F8VXJ4;F8VWT8	Q92994-7;Q92994-8;Q92994-5;Q92994;Q92994-9;Q92994-3;F8VQ19	7;7;7;7;6;6;4;3;2;1;1	7;7;7;7;6;6;4;3;2;1;1	7;7;7;7;6;6;4;3;2;1;1	Transcription factor IIIB 90 kDa subunit	BRF1	sp|Q92994-7|TF3B_HUMAN Isoform 7 of Transcription factor IIIB 90 kDa subunit OS=Homo sapiens GN=BRF1;sp|Q92994-8|TF3B_HUMAN Isoform 8 of Transcription factor IIIB 90 kDa subunit OS=Homo sapiens GN=BRF1;sp|Q92994-5|TF3B_HUMAN Isoform 5 of Transcription fact	11	7	7	7	0	1	0	0	3	5	4	5	0	1	2	1	4	4	3	3	0	1	0	0	3	5	4	5	0	1	2	1	4	4	3	3	0	1	0	0	3	5
Q9BX63;J3QSE8;Q9BX63-2;J3QKX0;J3QQP5	Q9BX63;J3QSE8;Q9BX63-2	23;20;20;3;1	23;20;20;3;1	23;20;20;3;1	Fanconi anemia group J protein	BRIP1	sp|Q9BX63|FANCJ_HUMAN Fanconi anemia group J protein OS=Homo sapiens GN=BRIP1 PE=1 SV=1;tr|J3QSE8|J3QSE8_HUMAN Fanconi anemia group J protein OS=Homo sapiens GN=BRIP1 PE=1 SV=1;sp|Q9BX63-2|FANCJ_HUMAN Isoform 2 of Fanconi anemia group J protein OS=Homo sap	5	23	23	23	0	0	0	1	16	11	14	11	4	7	6	7	13	15	10	11	0	0	0	1	16	11	14	11	4	7	6	7	13	15	10	11	0	0	0	1	16	11
Q8TDN6	Q8TDN6	14	14	14	Ribosome biogenesis protein BRX1 homolog	BRIX1	sp|Q8TDN6|BRX1_HUMAN Ribosome biogenesis protein BRX1 homolog OS=Homo sapiens GN=BRIX1 PE=1 SV=2	1	14	14	14	3	1	7	0	10	10	10	8	8	6	4	8	8	11	9	11	3	1	7	0	10	10	10	8	8	6	4	8	8	11	9	11	3	1	7	0	10	10
Q5VW32-2;Q5VW32;Q5VW33;F5GXQ0	Q5VW32-2;Q5VW32;Q5VW33;F5GXQ0	2;2;1;1	2;2;1;1	2;2;1;1	BRO1 domain-containing protein BROX	BROX	sp|Q5VW32-2|BROX_HUMAN Isoform 2 of BRO1 domain-containing protein BROX OS=Homo sapiens GN=BROX;sp|Q5VW32|BROX_HUMAN BRO1 domain-containing protein BROX OS=Homo sapiens GN=BROX PE=1 SV=1;tr|Q5VW33|Q5VW33_HUMAN BRO1 domain-containing protein BROX (Fragment)	4	2	2	2	0	0	0	0	1	1	0	1	1	2	0	0	0	1	0	1	0	0	0	0	1	1	0	1	1	2	0	0	0	1	0	1	0	0	0	0	1	1
P55201-2	P55201-2	14	14	1	Peregrin	BRPF1	sp|P55201-2|BRPF1_HUMAN Isoform 2 of Peregrin OS=Homo sapiens GN=BRPF1	1	14	14	1	0	0	0	0	12	10	11	9	0	1	3	4	8	11	11	6	0	0	0	0	12	10	11	9	0	1	3	4	8	11	11	6	0	0	0	0	1	0
Q9ULD4;Q9ULD4-3;Q9ULD4-2;E9PI60;E9PSF3;A8WI62;A8WI61;H0Y7B4;F6XDC4;H0Y7I6	Q9ULD4;Q9ULD4-3;Q9ULD4-2;E9PI60;E9PSF3	7;6;6;5;4;3;3;3;3;1	6;5;5;5;4;3;3;3;3;1	6;5;5;5;4;3;3;3;3;1	Bromodomain and PHD finger-containing protein 3	BRPF3	sp|Q9ULD4|BRPF3_HUMAN Bromodomain and PHD finger-containing protein 3 OS=Homo sapiens GN=BRPF3 PE=1 SV=2;sp|Q9ULD4-3|BRPF3_HUMAN Isoform 3 of Bromodomain and PHD finger-containing protein 3 OS=Homo sapiens GN=BRPF3;sp|Q9ULD4-2|BRPF3_HUMAN Isoform 2 of Brom	10	7	6	6	0	0	0	0	2	2	2	4	1	1	1	0	4	4	3	4	0	0	0	0	2	2	2	3	1	1	1	0	3	3	2	3	0	0	0	0	2	2
Q8IWQ3-6;Q8IWQ3-3;Q8IWQ3-2;Q8IWQ3-4;Q8IWQ3;Q8IWQ3-5	Q8IWQ3-6;Q8IWQ3-3;Q8IWQ3-2;Q8IWQ3-4;Q8IWQ3;Q8IWQ3-5	1;1;1;1;1;1	1;1;1;1;1;1	1;1;1;1;1;1	Serine/threonine-protein kinase BRSK2	BRSK2	sp|Q8IWQ3-6|BRSK2_HUMAN Isoform 6 of Serine/threonine-protein kinase BRSK2 OS=Homo sapiens GN=BRSK2;sp|Q8IWQ3-3|BRSK2_HUMAN Isoform 3 of Serine/threonine-protein kinase BRSK2 OS=Homo sapiens GN=BRSK2;sp|Q8IWQ3-2|BRSK2_HUMAN Isoform 2 of Serine/threonine-pr	6	1	1	1	0	0	0	0	1	1	1	0	1	1	0	0	0	0	1	1	0	0	0	0	1	1	1	0	1	1	0	0	0	0	1	1	0	0	0	0	1	1
Q6RI45-5;Q6RI45-2;Q6RI45;Q6RI45-4;Q6RI45-3;H0Y500;H0Y5I9;H0Y463	Q6RI45-5;Q6RI45-2;Q6RI45;Q6RI45-4;Q6RI45-3	6;6;6;4;3;1;1;1	4;4;4;4;3;1;1;1	3;3;3;3;2;0;0;0	Bromodomain and WD repeat-containing protein 3	BRWD3	sp|Q6RI45-5|BRWD3_HUMAN Isoform 5 of Bromodomain and WD repeat-containing protein 3 OS=Homo sapiens GN=BRWD3;sp|Q6RI45-2|BRWD3_HUMAN Isoform 2 of Bromodomain and WD repeat-containing protein 3 OS=Homo sapiens GN=BRWD3;sp|Q6RI45|BRWD3_HUMAN Bromodomain and	8	6	4	3	0	0	0	0	2	4	6	0	3	2	3	2	3	3	3	2	0	0	0	0	2	3	4	0	1	1	2	2	2	1	2	1	0	0	0	0	2	3
A0A0A0MTH9;O14981;O14981-2	A0A0A0MTH9;O14981	35;35;13	35;35;13	35;35;13	TATA-binding protein-associated factor 172	BTAF1	tr|A0A0A0MTH9|A0A0A0MTH9_HUMAN TATA-binding protein-associated factor 172 OS=Homo sapiens GN=BTAF1 PE=1 SV=1;sp|O14981|BTAF1_HUMAN TATA-binding protein-associated factor 172 OS=Homo sapiens GN=BTAF1 PE=1 SV=2	3	35	35	35	1	1	1	1	22	22	21	28	5	12	11	15	18	20	19	21	1	1	1	1	22	22	21	28	5	12	11	15	18	20	19	21	1	1	1	1	22	22
P20290-2;P20290;D6RDG3;H0Y9Y1	P20290-2;P20290	6;6;2;1	6;6;2;1	6;6;2;1	Transcription factor BTF3	BTF3	sp|P20290-2|BTF3_HUMAN Isoform 2 of Transcription factor BTF3 OS=Homo sapiens GN=BTF3;sp|P20290|BTF3_HUMAN Transcription factor BTF3 OS=Homo sapiens GN=BTF3 PE=1 SV=1	4	6	6	6	1	1	3	0	2	1	2	1	3	1	1	1	1	1	2	0	1	1	3	0	2	1	2	1	3	1	1	1	1	1	2	0	1	1	3	0	2	1
B7Z3H4;Q9Y297-2;Q9Y297;Q5T1W7;E5RGC1	B7Z3H4;Q9Y297-2;Q9Y297	7;7;7;1;1	7;7;7;1;1	2;2;2;1;0	F-box/WD repeat-containing protein 1A	BTRC	tr|B7Z3H4|B7Z3H4_HUMAN Beta-transducin repeat containing, isoform CRA_b OS=Homo sapiens GN=BTRC PE=1 SV=1;sp|Q9Y297-2|FBW1A_HUMAN Isoform 2 of F-box/WD repeat-containing protein 1A OS=Homo sapiens GN=BTRC;sp|Q9Y297|FBW1A_HUMAN F-box/WD repeat-containing pr	5	7	7	2	0	0	1	0	3	3	4	5	2	2	2	4	4	2	2	2	0	0	1	0	3	3	4	5	2	2	2	4	4	2	2	2	0	0	1	0	1	0
O43683-2;O43683-3;O43683	O43683-2;O43683-3;O43683	16;16;16	16;16;16	16;16;16	Mitotic checkpoint serine/threonine-protein kinase BUB1	BUB1	sp|O43683-2|BUB1_HUMAN Isoform 2 of Mitotic checkpoint serine/threonine-protein kinase BUB1 OS=Homo sapiens GN=BUB1;sp|O43683-3|BUB1_HUMAN Isoform 3 of Mitotic checkpoint serine/threonine-protein kinase BUB1 OS=Homo sapiens GN=BUB1;sp|O43683|BUB1_HUMAN Mit	3	16	16	16	0	0	0	0	12	10	10	9	5	9	9	9	9	10	11	11	0	0	0	0	12	10	10	9	5	9	9	9	9	10	11	11	0	0	0	0	12	10
O60566;O60566-3;O60566-2;H0YN44	O60566;O60566-3;O60566-2	27;27;23;1	27;27;23;1	27;27;23;1	Mitotic checkpoint serine/threonine-protein kinase BUB1 beta	BUB1B	sp|O60566|BUB1B_HUMAN Mitotic checkpoint serine/threonine-protein kinase BUB1 beta OS=Homo sapiens GN=BUB1B PE=1 SV=3;sp|O60566-3|BUB1B_HUMAN Isoform 3 of Mitotic checkpoint serine/threonine-protein kinase BUB1 beta OS=Homo sapiens GN=BUB1B;sp|O60566-2|BUB	4	27	27	27	1	1	1	1	15	16	15	14	18	18	18	21	13	15	13	14	1	1	1	1	15	16	15	14	18	18	18	21	13	15	13	14	1	1	1	1	15	16
O43684-2;O43684;J3QT28;J3QSX4	O43684-2;O43684;J3QT28	23;23;22;7	23;23;22;7	23;23;22;7	Mitotic checkpoint protein BUB3	BUB3	sp|O43684-2|BUB3_HUMAN Isoform 2 of Mitotic checkpoint protein BUB3 OS=Homo sapiens GN=BUB3;sp|O43684|BUB3_HUMAN Mitotic checkpoint protein BUB3 OS=Homo sapiens GN=BUB3 PE=1 SV=1;tr|J3QT28|J3QT28_HUMAN Mitotic checkpoint protein BUB3 (Fragment) OS=Homo sap	4	23	23	23	10	5	6	9	21	21	21	22	16	17	19	20	20	20	20	20	10	5	6	9	21	21	21	22	16	17	19	20	20	20	20	20	10	5	6	9	21	21
Q9BRD0-2;Q9BRD0	Q9BRD0-2;Q9BRD0	3;3	3;3	3;3	BUD13 homolog	BUD13	sp|Q9BRD0-2|BUD13_HUMAN Isoform 2 of BUD13 homolog OS=Homo sapiens GN=BUD13;sp|Q9BRD0|BUD13_HUMAN BUD13 homolog OS=Homo sapiens GN=BUD13 PE=1 SV=1	2	3	3	3	0	0	0	0	1	1	2	3	1	1	0	0	2	1	2	2	0	0	0	0	1	1	2	3	1	1	0	0	2	1	2	2	0	0	0	0	1	1
C9JNV2;P41223;C9JCD9;P41223-2	C9JNV2;P41223;C9JCD9;P41223-2	3;3;2;2	3;3;2;2	3;3;2;2	Protein BUD31 homolog	BUD31	tr|C9JNV2|C9JNV2_HUMAN Protein BUD31 homolog OS=Homo sapiens GN=BUD31 PE=1 SV=1;sp|P41223|BUD31_HUMAN Protein BUD31 homolog OS=Homo sapiens GN=BUD31 PE=1 SV=2;tr|C9JCD9|C9JCD9_HUMAN Protein BUD31 homolog OS=Homo sapiens GN=BUD31 PE=1 SV=1;sp|P41223-2|BUD31	4	3	3	3	0	0	1	0	1	1	0	2	0	0	0	0	2	3	2	3	0	0	1	0	1	1	0	2	0	0	0	0	2	3	2	3	0	0	1	0	1	1
Q13895;H7BY94;F8WBL2	Q13895	9;4;2	9;4;2	9;4;2	Bystin	BYSL	sp|Q13895|BYST_HUMAN Bystin OS=Homo sapiens GN=BYSL PE=1 SV=3	3	9	9	9	0	0	0	0	5	5	6	4	1	1	0	2	5	5	6	5	0	0	0	0	5	5	6	4	1	1	0	2	5	5	6	5	0	0	0	0	5	5
Q7L1Q6;Q7L1Q6-4;Q7L1Q6-3;Q7L1Q6-2;C9IZ80;H0Y503;C9JFN4	Q7L1Q6;Q7L1Q6-4;Q7L1Q6-3;Q7L1Q6-2;C9IZ80	13;13;13;12;9;3;3	13;13;13;12;9;3;3	11;11;11;10;8;3;2	Basic leucine zipper and W2 domain-containing protein 1	BZW1	sp|Q7L1Q6|BZW1_HUMAN Basic leucine zipper and W2 domain-containing protein 1 OS=Homo sapiens GN=BZW1 PE=1 SV=1;sp|Q7L1Q6-4|BZW1_HUMAN Isoform 4 of Basic leucine zipper and W2 domain-containing protein 1 OS=Homo sapiens GN=BZW1;sp|Q7L1Q6-3|BZW1_HUMAN Isofor	7	13	13	11	0	0	0	0	2	4	5	5	6	4	9	10	6	5	4	6	0	0	0	0	2	4	5	5	6	4	9	10	6	5	4	6	0	0	0	0	1	3
B5MCH7;E7ETZ4;Q9Y6E2;E9PFD4;B5MCE7;Q75MG1;C9J188;C9JWF5;C9JF98;E7EMS9;Q9Y6E2-2	B5MCH7;E7ETZ4;Q9Y6E2;E9PFD4;B5MCE7;Q75MG1	5;5;5;4;4;4;1;1;1;1;1	3;3;3;3;3;3;0;0;0;0;0	3;3;3;3;3;3;0;0;0;0;0	Basic leucine zipper and W2 domain-containing protein 2	BZW2	tr|B5MCH7|B5MCH7_HUMAN Basic leucine zipper and W2 domain-containing protein 2 OS=Homo sapiens GN=BZW2 PE=1 SV=1;tr|E7ETZ4|E7ETZ4_HUMAN Basic leucine zipper and W2 domain-containing protein 2 (Fragment) OS=Homo sapiens GN=BZW2 PE=1 SV=1;sp|Q9Y6E2|BZW2_HUMA	11	5	3	3	0	0	0	0	3	3	3	3	2	4	3	4	2	2	2	2	0	0	0	0	2	2	1	1	1	3	2	2	1	1	1	1	0	0	0	0	2	2
Q8N655	Q8N655	14	14	14	Uncharacterized protein C10orf12	C10orf12	sp|Q8N655|CJ012_HUMAN Uncharacterized protein C10orf12 OS=Homo sapiens GN=C10orf12 PE=1 SV=1	1	14	14	14	1	0	1	0	12	11	10	11	6	11	6	8	11	9	10	8	1	0	1	0	12	11	10	11	6	11	6	8	11	9	10	8	1	0	1	0	12	11
Q9H8K7	Q9H8K7	1	1	1	Uncharacterized protein C10orf88	C10orf88	sp|Q9H8K7|CJ088_HUMAN Uncharacterized protein C10orf88 OS=Homo sapiens GN=C10orf88 PE=1 SV=2	1	1	1	1	0	0	0	0	0	0	0	0	0	1	1	1	0	0	0	0	0	0	0	0	0	0	0	0	0	1	1	1	0	0	0	0	0	0	0	0	0	0
Q6ZUT1-3;Q6ZUT1;Q6ZUT1-2;E9PQL5;E9PSC8;E9PKA8	Q6ZUT1-3;Q6ZUT1;Q6ZUT1-2;E9PQL5;E9PSC8;E9PKA8	2;2;2;1;1;1	2;2;2;1;1;1	2;2;2;1;1;1	Uncharacterized protein C11orf57	C11orf57	sp|Q6ZUT1-3|CK057_HUMAN Isoform 3 of Uncharacterized protein C11orf57 OS=Homo sapiens GN=C11orf57;sp|Q6ZUT1|CK057_HUMAN Uncharacterized protein C11orf57 OS=Homo sapiens GN=C11orf57 PE=1 SV=2;sp|Q6ZUT1-2|CK057_HUMAN Isoform 2 of Uncharacterized protein C11o	6	2	2	2	1	0	1	1	2	1	2	1	0	0	0	0	1	1	1	2	1	0	1	1	2	1	2	1	0	0	0	0	1	1	1	2	1	0	1	1	2	1
E9PM92;O00193;E9PRZ9;E9PQA1	E9PM92;O00193;E9PRZ9	5;5;4;2	5;5;4;2	5;5;4;2	Small acidic protein	C11orf58;SMAP	tr|E9PM92|E9PM92_HUMAN Small acidic protein (Fragment) OS=Homo sapiens GN=C11orf58 PE=1 SV=1;sp|O00193|SMAP_HUMAN Small acidic protein OS=Homo sapiens GN=SMAP PE=1 SV=1;tr|E9PRZ9|E9PRZ9_HUMAN Small acidic protein (Fragment) OS=Homo sapiens GN=C11orf58 PE=1	4	5	5	5	0	0	1	0	5	5	5	5	4	4	3	3	5	5	4	4	0	0	1	0	5	5	5	5	4	4	3	3	5	5	4	4	0	0	1	0	5	5
Q9HB07;F8VR84;F8VQQ3;H3BPH3	Q9HB07;F8VR84;F8VQQ3	10;8;8;2	10;8;8;2	10;8;8;2	UPF0160 protein MYG1, mitochondrial	C12orf10	sp|Q9HB07|MYG1_HUMAN UPF0160 protein MYG1, mitochondrial OS=Homo sapiens GN=C12orf10 PE=1 SV=2;tr|F8VR84|F8VR84_HUMAN UPF0160 protein MYG1, mitochondrial OS=Homo sapiens GN=C12orf10 PE=1 SV=1;tr|F8VQQ3|F8VQQ3_HUMAN UPF0160 protein MYG1, mitochondrial OS=Ho	4	10	10	10	0	0	0	0	9	8	9	6	5	6	6	6	10	9	10	6	0	0	0	0	9	8	9	6	5	6	6	6	10	9	10	6	0	0	0	0	9	8
Q8N999;Q8N999-3;G3V1X7;Q8N999-2	Q8N999;Q8N999-3	8;6;1;1	8;6;1;1	8;6;1;1	Uncharacterized protein C12orf29	C12orf29	sp|Q8N999|CL029_HUMAN Uncharacterized protein C12orf29 OS=Homo sapiens GN=C12orf29 PE=1 SV=2;sp|Q8N999-3|CL029_HUMAN Isoform 3 of Uncharacterized protein C12orf29 OS=Homo sapiens GN=C12orf29	4	8	8	8	1	0	0	0	7	6	7	2	4	6	6	5	6	7	6	6	1	0	0	0	7	6	7	2	4	6	6	5	6	7	6	6	1	0	0	0	7	6
H0YF83;G5EA44;F5H7W8;Q96C57	H0YF83;G5EA44;F5H7W8;Q96C57	1;1;1;1	1;1;1;1	1;1;1;1	Uncharacterized protein C12orf43	C12orf43	tr|H0YF83|H0YF83_HUMAN Uncharacterized protein C12orf43 OS=Homo sapiens GN=C12orf43 PE=1 SV=2;tr|G5EA44|G5EA44_HUMAN Chromosome 12 open reading frame 43, isoform CRA_b OS=Homo sapiens GN=C12orf43 PE=1 SV=1;tr|F5H7W8|F5H7W8_HUMAN Uncharacterized protein C12	4	1	1	1	0	0	0	0	0	0	1	1	0	0	0	1	1	1	1	1	0	0	0	0	0	0	1	1	0	0	0	1	1	1	1	1	0	0	0	0	0	0
B5LMG6;A0A087WV86;Q6PGQ7-2;Q6PGQ7;H3BLY2	B5LMG6;A0A087WV86;Q6PGQ7-2;Q6PGQ7;H3BLY2	2;2;2;2;1	2;2;2;2;1	2;2;2;2;1	Protein aurora borealis	C13orf34;BORA	tr|B5LMG6|B5LMG6_HUMAN Aurora borealis OS=Homo sapiens GN=C13orf34 PE=1 SV=1;tr|A0A087WV86|A0A087WV86_HUMAN Protein aurora borealis OS=Homo sapiens GN=BORA PE=1 SV=1;sp|Q6PGQ7-2|BORA_HUMAN Isoform 2 of Protein aurora borealis OS=Homo sapiens GN=BORA;sp|Q6P	5	2	2	2	0	0	0	0	1	2	2	0	1	2	2	2	2	1	1	2	0	0	0	0	1	2	2	0	1	2	2	2	2	1	1	2	0	0	0	0	1	2
Q9Y224;G3V4C6;H0YJB9;G3V4E7	Q9Y224;G3V4C6	12;7;4;3	12;7;4;3	12;7;4;3	UPF0568 protein C14orf166	C14orf166	sp|Q9Y224|CN166_HUMAN UPF0568 protein C14orf166 OS=Homo sapiens GN=C14orf166 PE=1 SV=1;tr|G3V4C6|G3V4C6_HUMAN UPF0568 protein C14orf166 OS=Homo sapiens GN=C14orf166 PE=1 SV=1	4	12	12	12	1	0	0	0	9	10	9	10	10	6	9	10	9	6	10	10	1	0	0	0	9	10	9	10	10	6	9	10	9	6	10	10	1	0	0	0	9	10
A0A0A6YYH1;Q7Z6K5;Q7Z6K5-2	A0A0A6YYH1;Q7Z6K5;Q7Z6K5-2	2;2;2	2;2;2	2;2;2	Arpin	C15orf38-AP3S2;ARPIN	tr|A0A0A6YYH1|A0A0A6YYH1_HUMAN Protein C15orf38-AP3S2 OS=Homo sapiens GN=C15orf38-AP3S2 PE=1 SV=1;sp|Q7Z6K5|ARPIN_HUMAN Arpin OS=Homo sapiens GN=ARPIN PE=1 SV=1;sp|Q7Z6K5-2|ARPIN_HUMAN Isoform C15orf38-AP3S2 of Arpin OS=Homo sapiens GN=ARPIN	3	2	2	2	0	0	0	0	1	1	1	1	1	1	1	1	2	2	1	2	0	0	0	0	1	1	1	1	1	1	1	1	2	2	1	2	0	0	0	0	1	1
Q6ZRI6-2;Q6ZRI6;H3BMJ2;H3BN41;H3BRS2;H3BT66	Q6ZRI6-2;Q6ZRI6;H3BMJ2	18;18;16;1;1;1	18;18;16;1;1;1	18;18;16;1;1;1	Uncharacterized protein C15orf39	C15orf39	sp|Q6ZRI6-2|CO039_HUMAN Isoform 2 of Uncharacterized protein C15orf39 OS=Homo sapiens GN=C15orf39;sp|Q6ZRI6|CO039_HUMAN Uncharacterized protein C15orf39 OS=Homo sapiens GN=C15orf39 PE=1 SV=3;tr|H3BMJ2|H3BMJ2_HUMAN Uncharacterized protein C15orf39 (Fragment	6	18	18	18	1	0	0	0	11	10	12	12	4	7	10	7	10	8	10	11	1	0	0	0	11	10	12	12	4	7	10	7	10	8	10	11	1	0	0	0	11	10
Q6PH81-2;Q6PH81	Q6PH81-2;Q6PH81	1;1	1;1	1;1	UPF0547 protein C16orf87	C16orf87	sp|Q6PH81-2|CP087_HUMAN Isoform 2 of UPF0547 protein C16orf87 OS=Homo sapiens GN=C16orf87;sp|Q6PH81|CP087_HUMAN UPF0547 protein C16orf87 OS=Homo sapiens GN=C16orf87 PE=1 SV=1	2	1	1	1	0	0	1	0	0	0	0	0	0	0	0	0	0	0	0	0	0	0	1	0	0	0	0	0	0	0	0	0	0	0	0	0	0	0	1	0	0	0
A6NNT2	A6NNT2	1	1	1	Uncharacterized protein C16orf96	C16orf96	sp|A6NNT2|CP096_HUMAN Uncharacterized protein C16orf96 OS=Homo sapiens GN=C16orf96 PE=4 SV=3	1	1	1	1	0	0	0	0	0	0	0	0	1	1	0	0	0	0	0	0	0	0	0	0	0	0	0	0	1	1	0	0	0	0	0	0	0	0	0	0	0	0
Q8NEP4	Q8NEP4	1	1	1	Uncharacterized protein C17orf47	C17orf47	sp|Q8NEP4|CQ047_HUMAN Uncharacterized protein C17orf47 OS=Homo sapiens GN=C17orf47 PE=2 SV=3	1	1	1	1	0	0	0	0	0	1	1	1	0	0	0	0	1	1	1	1	0	0	0	0	0	1	1	1	0	0	0	0	1	1	1	1	0	0	0	0	0	1
F8W038;H0YIS7;Q8IXM2;Q8IXM2-3;F8W1H0;Q8IXM2-2	F8W038;H0YIS7;Q8IXM2;Q8IXM2-3;F8W1H0	3;3;3;3;2;1	3;3;3;3;2;1	3;3;3;3;2;1	Chromatin complexes subunit BAP18	C17orf49;RNASEK-C17orf49;BAP18	tr|F8W038|F8W038_HUMAN Chromatin complexes subunit BAP18 OS=Homo sapiens GN=C17orf49 PE=1 SV=1;tr|H0YIS7|H0YIS7_HUMAN Protein RNASEK-C17orf49 (Fragment) OS=Homo sapiens GN=RNASEK-C17orf49 PE=4 SV=1;sp|Q8IXM2|BAP18_HUMAN Chromatin complexes subunit BAP18 OS	6	3	3	3	1	0	0	0	2	2	2	2	0	0	0	0	2	1	2	2	1	0	0	0	2	2	2	2	0	0	0	0	2	1	2	2	1	0	0	0	2	2
J9JIC5;Q9HAS0;J3KRR1;K7ERX0;K7EIQ2;K7EII1	J9JIC5;Q9HAS0;J3KRR1	3;3;2;1;1;1	3;3;2;1;1;1	3;3;2;1;1;1	Protein Njmu-R1	C17orf75	tr|J9JIC5|J9JIC5_HUMAN Protein Njmu-R1 OS=Homo sapiens GN=C17orf75 PE=1 SV=1;sp|Q9HAS0|NJMU_HUMAN Protein Njmu-R1 OS=Homo sapiens GN=C17orf75 PE=1 SV=2;tr|J3KRR1|J3KRR1_HUMAN Protein Njmu-R1 (Fragment) OS=Homo sapiens GN=C17orf75 PE=1 SV=1	6	3	3	3	0	0	0	0	1	1	2	1	2	2	2	2	0	0	0	0	0	0	0	0	1	1	2	1	2	2	2	2	0	0	0	0	0	0	0	0	1	1
Q53F19;Q53F19-2;K7ELP6;K7EQA5	Q53F19;Q53F19-2	15;10;3;1	15;10;3;1	15;10;3;1	Uncharacterized protein C17orf85	C17orf85	sp|Q53F19|CQ085_HUMAN Uncharacterized protein C17orf85 OS=Homo sapiens GN=C17orf85 PE=1 SV=2;sp|Q53F19-2|CQ085_HUMAN Isoform 2 of Uncharacterized protein C17orf85 OS=Homo sapiens GN=C17orf85	4	15	15	15	0	0	1	0	8	9	8	10	1	0	0	1	11	12	12	11	0	0	1	0	8	9	8	10	1	0	0	1	11	12	12	11	0	0	1	0	8	9
Q96B23-2;Q5BIX2;Q96B23;K7EQH1;A0A087WVF1	Q96B23-2;Q5BIX2;Q96B23	4;3;3;1;1	4;3;3;1;1	4;3;3;1;1	Uncharacterized protein C18orf25	C18orf25;ARKL1	sp|Q96B23-2|CR025_HUMAN Isoform 2 of Uncharacterized protein C18orf25 OS=Homo sapiens GN=C18orf25;tr|Q5BIX2|Q5BIX2_HUMAN Chromosome 18 open reading frame 25, isoform CRA_a OS=Homo sapiens GN=ARKL1 PE=1 SV=1;sp|Q96B23|CR025_HUMAN Uncharacterized protein C18	5	4	4	4	0	0	0	0	3	2	3	2	1	1	2	3	3	3	3	3	0	0	0	0	3	2	3	2	1	1	2	3	3	3	3	3	0	0	0	0	3	2
K7EKQ4;Q9BTP7	K7EKQ4;Q9BTP7	1;1	1;1	1;1	Fanconi anemia-associated protein of 24 kDa	C19orf40;FAAP24	tr|K7EKQ4|K7EKQ4_HUMAN Fanconi anemia-associated protein of 24 kDa OS=Homo sapiens GN=C19orf40 PE=1 SV=1;sp|Q9BTP7|FAP24_HUMAN Fanconi anemia-associated protein of 24 kDa OS=Homo sapiens GN=FAAP24 PE=1 SV=2	2	1	1	1	0	0	0	0	0	0	0	0	0	0	0	0	0	0	1	0	0	0	0	0	0	0	0	0	0	0	0	0	0	0	1	0	0	0	0	0	0	0
Q9BQ61;K7ELS0;K7ERU7;K7EN60	Q9BQ61;K7ELS0;K7ERU7;K7EN60	4;2;2;2	4;2;2;2	4;2;2;2	Uncharacterized protein C19orf43	C19orf43	sp|Q9BQ61|CS043_HUMAN Uncharacterized protein C19orf43 OS=Homo sapiens GN=C19orf43 PE=1 SV=1;tr|K7ELS0|K7ELS0_HUMAN Uncharacterized protein C19orf43 OS=Homo sapiens GN=C19orf43 PE=1 SV=1;tr|K7ERU7|K7ERU7_HUMAN Uncharacterized protein C19orf43 OS=Homo sapie	4	4	4	4	0	0	0	0	2	4	3	3	1	1	1	2	3	2	4	2	0	0	0	0	2	4	3	3	1	1	1	2	3	2	4	2	0	0	0	0	2	4
K7ESE5;A0A0A0MQS3	K7ESE5;A0A0A0MQS3	7;6	1;0	1;0		C19orf53	tr|K7ESE5|K7ESE5_HUMAN Leydig cell tumor 10 kDa protein homolog OS=Homo sapiens GN=C19orf53 PE=1 SV=1;tr|A0A0A0MQS3|A0A0A0MQS3_HUMAN Leydig cell tumor 10 kDa protein homolog (Fragment) OS=Homo sapiens GN=C19orf53 PE=1 SV=1	2	7	1	1	5	5	5	4	5	5	4	2	4	3	4	3	4	5	4	4	0	0	0	0	0	0	0	0	0	0	1	0	0	0	0	0	0	0	0	0	0	0
Q9UNZ5;K7EN09;K7EIU1	Q9UNZ5	12;2;1	12;2;1	6;2;1	Leydig cell tumor 10 kDa protein homolog	C19orf53	sp|Q9UNZ5|L10K_HUMAN Leydig cell tumor 10 kDa protein homolog OS=Homo sapiens GN=C19orf53 PE=1 SV=1	3	12	12	6	11	10	11	10	8	8	8	5	8	7	7	7	8	9	8	8	11	10	11	10	8	8	8	5	8	7	7	7	8	9	8	8	6	5	6	6	3	3
Q9NSG2-3;Q9NSG2-2;Q9NSG2	Q9NSG2-3;Q9NSG2-2;Q9NSG2	4;4;4	4;4;4	4;4;4	Uncharacterized protein C1orf112	C1orf112	sp|Q9NSG2-3|CA112_HUMAN Isoform 3 of Uncharacterized protein C1orf112 OS=Homo sapiens GN=C1orf112;sp|Q9NSG2-2|CA112_HUMAN Isoform 2 of Uncharacterized protein C1orf112 OS=Homo sapiens GN=C1orf112;sp|Q9NSG2|CA112_HUMAN Uncharacterized protein C1orf112 OS=Ho	3	4	4	4	0	0	0	0	2	2	1	4	1	1	2	2	3	1	2	3	0	0	0	0	2	2	1	4	1	1	2	2	3	1	2	3	0	0	0	0	2	2
Q6ZSJ8;Q6ZSJ8-2	Q6ZSJ8;Q6ZSJ8-2	2;1	2;1	2;1	Uncharacterized protein C1orf122	C1orf122	sp|Q6ZSJ8|CA122_HUMAN Uncharacterized protein C1orf122 OS=Homo sapiens GN=C1orf122 PE=2 SV=2;sp|Q6ZSJ8-2|CA122_HUMAN Isoform 2 of Uncharacterized protein C1orf122 OS=Homo sapiens GN=C1orf122	2	2	2	2	0	0	0	0	1	2	1	0	1	2	1	2	1	2	1	2	0	0	0	0	1	2	1	0	1	2	1	2	1	2	1	2	0	0	0	0	1	2
Q5TBI2;Q8NDD1-3;Q8NDD1-2;Q8NDD1;Q5TBH9;Q8NDD1-4	Q5TBI2;Q8NDD1-3;Q8NDD1-2;Q8NDD1;Q5TBH9	4;4;4;4;2;1	4;4;4;4;2;1	4;4;4;4;2;1	Uncharacterized protein C1orf131	C1orf131	tr|Q5TBI2|Q5TBI2_HUMAN Uncharacterized protein C1orf131 (Fragment) OS=Homo sapiens GN=C1orf131 PE=1 SV=1;sp|Q8NDD1-3|CA131_HUMAN Isoform 3 of Uncharacterized protein C1orf131 OS=Homo sapiens GN=C1orf131;sp|Q8NDD1-2|CA131_HUMAN Isoform 2 of Uncharacterized	6	4	4	4	1	0	4	0	1	1	0	0	0	0	0	1	1	1	1	0	1	0	4	0	1	1	0	0	0	0	0	1	1	1	1	0	1	0	4	0	1	1
Q8IYL3	Q8IYL3	1	1	1	UPF0688 protein C1orf174	C1orf174	sp|Q8IYL3|CA174_HUMAN UPF0688 protein C1orf174 OS=Homo sapiens GN=C1orf174 PE=1 SV=2	1	1	1	1	0	0	0	0	0	1	0	0	0	0	0	0	0	0	0	0	0	0	0	0	0	1	0	0	0	0	0	0	0	0	0	0	0	0	0	0	0	1
Q8N6N3;Q8N6N3-2;Q8N6N3-3	Q8N6N3;Q8N6N3-2	5;5;2	5;5;2	5;5;2	UPF0690 protein C1orf52	C1orf52	sp|Q8N6N3|CA052_HUMAN UPF0690 protein C1orf52 OS=Homo sapiens GN=C1orf52 PE=1 SV=1;sp|Q8N6N3-2|CA052_HUMAN Isoform 2 of UPF0690 protein C1orf52 OS=Homo sapiens GN=C1orf52	3	5	5	5	0	0	0	0	3	4	4	4	1	1	1	2	4	4	5	3	0	0	0	0	3	4	4	4	1	1	1	2	4	4	5	3	0	0	0	0	3	4
Q07021;I3L3Q7;I3L3B0	Q07021;I3L3Q7;I3L3B0	2;1;1	2;1;1	2;1;1	Complement component 1 Q subcomponent-binding protein, mitochondrial	C1QBP	sp|Q07021|C1QBP_HUMAN Complement component 1 Q subcomponent-binding protein, mitochondrial OS=Homo sapiens GN=C1QBP PE=1 SV=1;tr|I3L3Q7|I3L3Q7_HUMAN Complement component 1 Q subcomponent-binding protein, mitochondrial (Fragment) OS=Homo sapiens GN=C1QBP PE	3	2	2	2	1	0	0	0	1	1	0	1	1	0	2	0	0	0	1	1	1	0	0	0	1	1	0	1	1	0	2	0	0	0	1	1	1	0	0	0	1	1
Q9GZN8-2;Q9GZN8;H7BYU9	Q9GZN8-2;Q9GZN8;H7BYU9	4;4;3	4;4;3	4;4;3	UPF0687 protein C20orf27	C20orf27	sp|Q9GZN8-2|CT027_HUMAN Isoform 2 of UPF0687 protein C20orf27 OS=Homo sapiens GN=C20orf27;sp|Q9GZN8|CT027_HUMAN UPF0687 protein C20orf27 OS=Homo sapiens GN=C20orf27 PE=1 SV=3;tr|H7BYU9|H7BYU9_HUMAN UPF0687 protein C20orf27 (Fragment) OS=Homo sapiens GN=C20	3	4	4	4	1	0	0	0	3	4	4	3	1	3	4	4	3	3	3	3	1	0	0	0	3	4	4	3	1	3	4	4	3	3	3	3	1	0	0	0	3	4
A0A096LPI6;A0A096LNH5;H7C2G3;A0A0B4J2H4;H7C1F6;A0A0B4J2D5;P30042-2;P30042;A0A096LNJ1;A0A096LP73;A0A096LP12;F2Z2Q0;H7BYH1	A0A096LPI6;A0A096LNH5;H7C2G3;A0A0B4J2H4;H7C1F6;A0A0B4J2D5;P30042-2;P30042	4;2;2;2;2;2;2;2;1;1;1;1;1	2;2;2;2;2;2;2;2;1;1;1;1;1	2;2;2;2;2;2;2;2;1;1;1;1;1	ES1 protein homolog, mitochondrial	C21orf33	tr|A0A096LPI6|A0A096LPI6_HUMAN Uncharacterized protein OS=Homo sapiens PE=4 SV=1;tr|A0A096LNH5|A0A096LNH5_HUMAN Protein LOC102724023 OS=Homo sapiens GN=LOC102724023 PE=4 SV=1;tr|H7C2G3|H7C2G3_HUMAN ES1 protein homolog, mitochondrial (Fragment) OS=Homo sapi	13	4	2	2	0	0	1	0	1	1	2	2	1	1	1	0	1	1	2	2	0	0	1	0	0	0	0	1	1	0	0	0	0	0	0	0	0	0	1	0	0	0
P57076;D3DSE6;C9J818;H7BZW1;F8VZ95;H7C2R6;Q9NX33;C9JX57	P57076;D3DSE6;C9J818;H7BZW1;F8VZ95	5;3;3;3;3;2;2;2	5;3;3;3;3;2;2;2	5;3;3;3;3;2;2;2	UPF0769 protein C21orf59	C21orf59	sp|P57076|CU059_HUMAN UPF0769 protein C21orf59 OS=Homo sapiens GN=C21orf59 PE=1 SV=1;tr|D3DSE6|D3DSE6_HUMAN Chromosome 21 open reading frame 59, isoform CRA_b OS=Homo sapiens GN=C21orf59 PE=4 SV=1;tr|C9J818|C9J818_HUMAN UPF0769 protein C21orf59 OS=Homo sap	8	5	5	5	0	0	0	0	3	3	3	3	3	2	3	3	3	3	3	4	0	0	0	0	3	3	3	3	3	2	3	3	3	3	3	4	0	0	0	0	3	3
Q86YS7-2;Q86YS7-3;Q86YS7-4;Q86YS7;Q86YS7-5;H0YFC4;H0YGU7	Q86YS7-2;Q86YS7-3;Q86YS7-4;Q86YS7;Q86YS7-5	9;9;9;8;8;3;1	9;9;9;8;8;3;1	9;9;9;8;8;3;1	C2 domain-containing protein 5	C2CD5	sp|Q86YS7-2|C2CD5_HUMAN Isoform 2 of C2 domain-containing protein 5 OS=Homo sapiens GN=C2CD5;sp|Q86YS7-3|C2CD5_HUMAN Isoform 3 of C2 domain-containing protein 5 OS=Homo sapiens GN=C2CD5;sp|Q86YS7-4|C2CD5_HUMAN Isoform 4 of C2 domain-containing protein 5 OS	7	9	9	9	0	0	0	0	3	4	3	2	4	9	8	8	4	3	3	3	0	0	0	0	3	4	3	2	4	9	8	8	4	3	3	3	0	0	0	0	3	4
Q9H6R7;Q9H6R7-2;C9JYC1;Q9H6R7-3	Q9H6R7;Q9H6R7-2	15;13;5;4	15;13;5;4	15;13;5;4	WD repeat and coiled-coil-containing protein C2orf44	C2orf44	sp|Q9H6R7|CB044_HUMAN WD repeat and coiled-coil-containing protein C2orf44 OS=Homo sapiens GN=C2orf44 PE=1 SV=1;sp|Q9H6R7-2|CB044_HUMAN Isoform 2 of WD repeat and coiled-coil-containing protein C2orf44 OS=Homo sapiens GN=C2orf44	4	15	15	15	0	0	0	0	6	5	6	5	8	9	12	10	8	6	6	8	0	0	0	0	6	5	6	5	8	9	12	10	8	6	6	8	0	0	0	0	6	5
P01024	P01024	8	1	1	Complement C3;Complement C3 beta chain;C3-beta-c;Complement C3 alpha chain;C3a anaphylatoxin;Acylation stimulating protein;Complement C3b alpha chain;Complement C3c alpha chain fragment 1;Complement C3dg fragment;Complement C3g fragment;Complement C3d fragment;Complement C3f fragment;Complement C3c alpha chain fragment 2	C3	sp|P01024|CO3_HUMAN Complement C3 OS=Homo sapiens GN=C3 PE=1 SV=2	1	8	1	1	7	0	0	1	1	1	1	1	1	1	1	1	1	2	1	1	0	0	0	1	1	1	1	1	1	1	1	1	1	1	1	1	0	0	0	1	1	1
Q6NW34;Q6NW34-2;E9PFF8	Q6NW34;Q6NW34-2	5;5;2	5;5;2	5;5;2	Uncharacterized protein C3orf17	C3orf17	sp|Q6NW34|CC017_HUMAN Uncharacterized protein C3orf17 OS=Homo sapiens GN=C3orf17 PE=1 SV=3;sp|Q6NW34-2|CC017_HUMAN Isoform 2 of Uncharacterized protein C3orf17 OS=Homo sapiens GN=C3orf17	3	5	5	5	0	0	0	0	3	3	3	4	3	4	2	2	1	2	3	2	0	0	0	0	3	3	3	4	3	4	2	2	1	2	3	2	0	0	0	0	3	3
Q5JPI3-2;Q5JPI3	Q5JPI3-2;Q5JPI3	2;2	2;2	2;2	Uncharacterized protein C3orf38	C3orf38	sp|Q5JPI3-2|CC038_HUMAN Isoform 2 of Uncharacterized protein C3orf38 OS=Homo sapiens GN=C3orf38;sp|Q5JPI3|CC038_HUMAN Uncharacterized protein C3orf38 OS=Homo sapiens GN=C3orf38 PE=1 SV=1	2	2	2	2	0	0	0	0	1	0	0	0	0	0	0	1	2	1	1	1	0	0	0	0	1	0	0	0	0	0	0	1	2	1	1	1	0	0	0	0	1	0
Q8IY42	Q8IY42	1	1	1	Uncharacterized protein C4orf19	C4orf19	sp|Q8IY42|CD019_HUMAN Uncharacterized protein C4orf19 OS=Homo sapiens GN=C4orf19 PE=1 SV=1	1	1	1	1	0	0	0	0	0	1	0	0	0	0	0	0	0	0	0	0	0	0	0	0	0	1	0	0	0	0	0	0	0	0	0	0	0	0	0	0	0	1
Q9NWY4;A8MVJ9	Q9NWY4	10;4	10;4	10;4	UPF0609 protein C4orf27	C4orf27	sp|Q9NWY4|CD027_HUMAN UPF0609 protein C4orf27 OS=Homo sapiens GN=C4orf27 PE=1 SV=2	2	10	10	10	0	0	0	0	6	8	8	7	2	5	5	6	5	5	5	7	0	0	0	0	6	8	8	7	2	5	5	6	5	5	5	7	0	0	0	0	6	8
Q49AR2;Q49AR2-2;Q49AR2-3	Q49AR2;Q49AR2-2	4;3;1	4;3;1	4;3;1	UPF0489 protein C5orf22	C5orf22	sp|Q49AR2|CE022_HUMAN UPF0489 protein C5orf22 OS=Homo sapiens GN=C5orf22 PE=1 SV=2;sp|Q49AR2-2|CE022_HUMAN Isoform 2 of UPF0489 protein C5orf22 OS=Homo sapiens GN=C5orf22	3	4	4	4	0	0	0	0	2	2	3	3	1	0	0	1	3	2	3	2	0	0	0	0	2	2	3	3	1	0	0	1	3	2	3	2	0	0	0	0	2	2
Q7Z6I8;Q7Z6I8-2;H0YAE0	Q7Z6I8;Q7Z6I8-2	3;3;1	3;3;1	3;3;1	UPF0461 protein C5orf24	C5orf24	sp|Q7Z6I8|CE024_HUMAN UPF0461 protein C5orf24 OS=Homo sapiens GN=C5orf24 PE=1 SV=1;sp|Q7Z6I8-2|CE024_HUMAN Isoform 2 of UPF0461 protein C5orf24 OS=Homo sapiens GN=C5orf24	3	3	3	3	0	0	1	1	2	2	1	2	1	1	2	1	3	2	2	1	0	0	1	1	2	2	1	2	1	1	2	1	3	2	2	1	0	0	1	1	2	2
Q6NTE8;E5RHY8;E5RHV0;A0A087WZ47;E5RI52;E5RJC6;B7Z1T6;Q6NTE8-2;Q6NTE8-3	Q6NTE8;E5RHY8;E5RHV0;A0A087WZ47;E5RI52;E5RJC6;B7Z1T6;Q6NTE8-2;Q6NTE8-3	2;1;1;1;1;1;1;1;1	2;1;1;1;1;1;1;1;1	2;1;1;1;1;1;1;1;1	UPF0544 protein C5orf45	C5orf45	sp|Q6NTE8|CE045_HUMAN UPF0544 protein C5orf45 OS=Homo sapiens GN=C5orf45 PE=2 SV=2;tr|E5RHY8|E5RHY8_HUMAN UPF0544 protein C5orf45 OS=Homo sapiens GN=C5orf45 PE=1 SV=1;tr|E5RHV0|E5RHV0_HUMAN UPF0544 protein C5orf45 OS=Homo sapiens GN=C5orf45 PE=1 SV=1;tr|A0	9	2	2	2	0	0	0	0	2	1	1	1	0	0	1	0	1	2	2	2	0	0	0	0	2	1	1	1	0	0	1	0	1	2	2	2	0	0	0	0	2	1
A6NDU8;A0A0C4DGW6	A6NDU8;A0A0C4DGW6	8;4	8;4	8;4	UPF0600 protein C5orf51	C5orf51	sp|A6NDU8|CE051_HUMAN UPF0600 protein C5orf51 OS=Homo sapiens GN=C5orf51 PE=1 SV=1;tr|A0A0C4DGW6|A0A0C4DGW6_HUMAN UPF0600 protein C5orf51 OS=Homo sapiens GN=C5orf51 PE=4 SV=1	2	8	8	8	0	0	0	0	5	3	5	3	5	4	5	4	7	6	5	6	0	0	0	0	5	3	5	3	5	4	5	4	7	6	5	6	0	0	0	0	5	3
Q96N11-2;Q96N11	Q96N11-2;Q96N11	1;1	1;1	1;1	Uncharacterized protein C7orf26	C7orf26	sp|Q96N11-2|CG026_HUMAN Isoform 2 of Uncharacterized protein C7orf26 OS=Homo sapiens GN=C7orf26;sp|Q96N11|CG026_HUMAN Uncharacterized protein C7orf26 OS=Homo sapiens GN=C7orf26 PE=2 SV=1	2	1	1	1	0	0	0	0	0	1	0	1	0	0	0	0	0	0	0	0	0	0	0	0	0	1	0	1	0	0	0	0	0	0	0	0	0	0	0	0	0	1
Q9H7E9;Q9H7E9-2	Q9H7E9;Q9H7E9-2	7;7	7;7	7;7	UPF0488 protein C8orf33	C8orf33	sp|Q9H7E9|CH033_HUMAN UPF0488 protein C8orf33 OS=Homo sapiens GN=C8orf33 PE=1 SV=1;sp|Q9H7E9-2|CH033_HUMAN Isoform 2 of UPF0488 protein C8orf33 OS=Homo sapiens GN=C8orf33	2	7	7	7	0	0	0	0	6	6	6	4	5	7	7	7	5	6	5	6	0	0	0	0	6	6	6	4	5	7	7	7	5	6	5	6	0	0	0	0	6	6
Q5T280;A0A087WYA7	Q5T280	4;1	4;1	4;1	Putative methyltransferase C9orf114	C9orf114	sp|Q5T280|CI114_HUMAN Putative methyltransferase C9orf114 OS=Homo sapiens GN=C9orf114 PE=1 SV=3	2	4	4	4	0	0	0	0	3	1	3	2	1	3	2	3	3	3	3	4	0	0	0	0	3	1	3	2	1	3	2	3	3	3	3	4	0	0	0	0	3	1
Q8N4J0;Q5T8V1;Q5T8U9	Q8N4J0;Q5T8V1	5;3;2	5;3;2	5;3;2	UPF0586 protein C9orf41	C9orf41	sp|Q8N4J0|CI041_HUMAN UPF0586 protein C9orf41 OS=Homo sapiens GN=C9orf41 PE=1 SV=1;tr|Q5T8V1|Q5T8V1_HUMAN UPF0586 protein C9orf41 (Fragment) OS=Homo sapiens GN=C9orf41 PE=1 SV=1	3	5	5	5	1	0	0	0	4	2	2	2	0	1	3	1	4	4	4	3	1	0	0	0	4	2	2	2	0	1	3	1	4	4	4	3	1	0	0	0	4	2
Q5T6V5;Q5T6V6;Q5T6V7	Q5T6V5;Q5T6V6;Q5T6V7	2;1;1	2;1;1	2;1;1	UPF0553 protein C9orf64	C9orf64	sp|Q5T6V5|CI064_HUMAN UPF0553 protein C9orf64 OS=Homo sapiens GN=C9orf64 PE=1 SV=1;tr|Q5T6V6|Q5T6V6_HUMAN UPF0553 protein C9orf64 OS=Homo sapiens GN=C9orf64 PE=1 SV=1;tr|Q5T6V7|Q5T6V7_HUMAN Chromosome 9 open reading frame 64, isoform CRA_c OS=Homo sapiens	3	2	2	2	0	0	0	0	0	0	0	0	1	1	1	1	2	2	2	2	0	0	0	0	0	0	0	0	1	1	1	1	2	2	2	2	0	0	0	0	0	0
Q9NZ63;A0A087X2F5	Q9NZ63;A0A087X2F5	13;7	13;7	13;7	Uncharacterized protein C9orf78	C9orf78	sp|Q9NZ63|CI078_HUMAN Uncharacterized protein C9orf78 OS=Homo sapiens GN=C9orf78 PE=1 SV=1;tr|A0A087X2F5|A0A087X2F5_HUMAN Uncharacterized protein C9orf78 OS=Homo sapiens GN=C9orf78 PE=1 SV=1	2	13	13	13	0	0	1	0	11	11	11	11	1	4	4	4	11	12	11	12	0	0	1	0	11	11	11	11	1	4	4	4	11	12	11	12	0	0	1	0	11	11
Q9Y2D0	Q9Y2D0	1	1	1	Carbonic anhydrase 5B, mitochondrial	CA5B	sp|Q9Y2D0|CAH5B_HUMAN Carbonic anhydrase 5B, mitochondrial OS=Homo sapiens GN=CA5B PE=1 SV=1	1	1	1	1	0	0	0	0	1	1	1	1	0	1	1	1	1	1	1	1	0	0	0	0	1	1	1	1	0	1	1	1	1	1	1	1	0	0	0	0	1	1
Q9H8G2;Q9H8G2-2	Q9H8G2;Q9H8G2-2	4;3	4;3	4;3	Caspase activity and apoptosis inhibitor 1	CAAP1	sp|Q9H8G2|CAAP1_HUMAN Caspase activity and apoptosis inhibitor 1 OS=Homo sapiens GN=CAAP1 PE=1 SV=2;sp|Q9H8G2-2|CAAP1_HUMAN Isoform 2 of Caspase activity and apoptosis inhibitor 1 OS=Homo sapiens GN=CAAP1	2	4	4	4	0	0	0	0	1	1	2	3	1	1	1	3	2	1	3	3	0	0	0	0	1	1	2	3	1	1	1	3	2	1	3	3	0	0	0	0	1	1
A0A087X0K1;Q9Y376;B7ZBJ4;Q5TAW7;Q9H9S4	A0A087X0K1;Q9Y376	4;4;1;1;1	4;4;1;1;1	4;4;1;1;1	Calcium-binding protein 39	CAB39	tr|A0A087X0K1|A0A087X0K1_HUMAN Calcium-binding protein 39 OS=Homo sapiens GN=CAB39 PE=1 SV=1;sp|Q9Y376|CAB39_HUMAN Calcium-binding protein 39 OS=Homo sapiens GN=CAB39 PE=1 SV=1	5	4	4	4	0	0	0	0	3	2	2	0	0	2	1	2	3	3	2	2	0	0	0	0	3	2	2	0	0	2	1	2	3	3	2	2	0	0	0	0	3	2
A0A087WWW8;Q9Y6J0-2;Q9Y6J0;A0A087WXL7;B5MEB3;C9JT60;C9J068	A0A087WWW8;Q9Y6J0-2;Q9Y6J0	13;13;13;6;6;2;2	13;13;13;6;6;2;2	13;13;13;6;6;2;2	Calcineurin-binding protein cabin-1	CABIN1	tr|A0A087WWW8|A0A087WWW8_HUMAN Calcineurin-binding protein cabin-1 OS=Homo sapiens GN=CABIN1 PE=1 SV=1;sp|Q9Y6J0-2|CABIN_HUMAN Isoform 2 of Calcineurin-binding protein cabin-1 OS=Homo sapiens GN=CABIN1;sp|Q9Y6J0|CABIN_HUMAN Calcineurin-binding protein cabi	7	13	13	13	0	0	0	0	8	9	9	5	1	2	6	4	7	7	8	7	0	0	0	0	8	9	9	5	1	2	6	4	7	7	8	7	0	0	0	0	8	9
Q8WUQ7;Q8WUQ7-2;K7ENY9;K7EIU6;K7EQE3;K7EMQ0	Q8WUQ7;Q8WUQ7-2;K7ENY9	8;8;4;2;1;1	8;8;4;2;1;1	8;8;4;2;1;1	Cactin	CACTIN	sp|Q8WUQ7|CATIN_HUMAN Cactin OS=Homo sapiens GN=CACTIN PE=1 SV=3;sp|Q8WUQ7-2|CATIN_HUMAN Isoform 2 of Cactin OS=Homo sapiens GN=CACTIN;tr|K7ENY9|K7ENY9_HUMAN Cactin (Fragment) OS=Homo sapiens GN=CACTIN PE=1 SV=1	6	8	8	8	0	0	0	0	5	6	6	5	2	2	0	0	3	5	5	6	0	0	0	0	5	6	6	5	2	2	0	0	3	5	5	6	0	0	0	0	5	6
Q86Y37;Q86Y37-2;Q86Y37-4	Q86Y37;Q86Y37-2;Q86Y37-4	8;6;5	8;6;5	8;6;5	CDK2-associated and cullin domain-containing protein 1	CACUL1	sp|Q86Y37|CACL1_HUMAN CDK2-associated and cullin domain-containing protein 1 OS=Homo sapiens GN=CACUL1 PE=1 SV=1;sp|Q86Y37-2|CACL1_HUMAN Isoform 2 of CDK2-associated and cullin domain-containing protein 1 OS=Homo sapiens GN=CACUL1;sp|Q86Y37-4|CACL1_HUMAN I	3	8	8	8	0	0	0	0	2	4	1	3	1	0	1	1	4	5	4	4	0	0	0	0	2	4	1	3	1	0	1	1	4	5	4	4	0	0	0	0	2	4
Q9HB71;Q9HB71-3;B2ZWH1;Q9HB71-2	Q9HB71;Q9HB71-3	20;17;3;3	20;17;3;3	20;17;3;3	Calcyclin-binding protein	CACYBP	sp|Q9HB71|CYBP_HUMAN Calcyclin-binding protein OS=Homo sapiens GN=CACYBP PE=1 SV=2;sp|Q9HB71-3|CYBP_HUMAN Isoform 3 of Calcyclin-binding protein OS=Homo sapiens GN=CACYBP	4	20	20	20	6	4	1	3	20	19	20	15	16	16	18	19	18	18	18	17	6	4	1	3	20	19	20	15	16	16	18	19	18	18	18	17	6	4	1	3	20	19
F8VPD4;P27708;H7BZB3;H7C3Z5;H7C2E4;P31327-2;P31327;P31327-3	F8VPD4;P27708	84;84;9;8;8;2;2;2	84;84;9;8;8;2;2;2	84;84;9;8;8;2;2;2	CAD protein;Glutamine-dependent carbamoyl-phosphate synthase;Aspartate carbamoyltransferase;Dihydroorotase	CAD	tr|F8VPD4|F8VPD4_HUMAN CAD protein OS=Homo sapiens GN=CAD PE=1 SV=1;sp|P27708|PYR1_HUMAN CAD protein OS=Homo sapiens GN=CAD PE=1 SV=3	8	84	84	84	4	1	2	1	62	60	63	59	61	66	71	73	64	63	62	64	4	1	2	1	62	60	63	59	61	66	71	73	64	63	62	64	4	1	2	1	62	60
Q9P1Z2-2;Q9P1Z2-3;Q9P1Z2;Q9P1Z2-4	Q9P1Z2-2;Q9P1Z2-3;Q9P1Z2;Q9P1Z2-4	4;4;4;2	4;4;4;2	4;4;4;2	Calcium-binding and coiled-coil domain-containing protein 1	CALCOCO1	sp|Q9P1Z2-2|CACO1_HUMAN Isoform 2 of Calcium-binding and coiled-coil domain-containing protein 1 OS=Homo sapiens GN=CALCOCO1;sp|Q9P1Z2-3|CACO1_HUMAN Isoform 3 of Calcium-binding and coiled-coil domain-containing protein 1 OS=Homo sapiens GN=CALCOCO1;sp|Q9P	4	4	4	4	0	0	0	0	1	2	0	1	2	2	3	3	2	3	2	2	0	0	0	0	1	2	0	1	2	2	3	3	2	3	2	2	0	0	0	0	1	2
Q13137-5;Q13137;Q13137-3;Q13137-4;Q13137-2;D6REB0;D6RF70;D6RBF9;H0YBP4;I3L493;H0Y9G3;D6RBI4;D6RJE7	Q13137-5;Q13137;Q13137-3;Q13137-4;Q13137-2;D6REB0	12;12;12;12;11;8;2;1;1;1;1;1;1	12;12;12;12;11;8;2;1;1;1;1;1;1	12;12;12;12;11;8;2;1;1;1;1;1;1	Calcium-binding and coiled-coil domain-containing protein 2	CALCOCO2	sp|Q13137-5|CACO2_HUMAN Isoform 5 of Calcium-binding and coiled-coil domain-containing protein 2 OS=Homo sapiens GN=CALCOCO2;sp|Q13137|CACO2_HUMAN Calcium-binding and coiled-coil domain-containing protein 2 OS=Homo sapiens GN=CALCOCO2 PE=1 SV=1;sp|Q13137-3	13	12	12	12	0	0	0	0	3	3	3	3	9	6	6	8	4	5	6	4	0	0	0	0	3	3	3	3	9	6	6	8	4	5	6	4	0	0	0	0	3	3
Q05682-5;E9PGZ1;Q05682-4;E7EX44;Q05682-3;C9J813;Q05682-6;Q05682-2;Q05682;C9JEK3;C9JE79;F8WE61	Q05682-5;E9PGZ1;Q05682-4;E7EX44;Q05682-3;C9J813;Q05682-6;Q05682-2;Q05682	20;19;19;18;18;17;17;17;17;3;1;1	20;19;19;18;18;17;17;17;17;3;1;1	20;19;19;18;18;17;17;17;17;3;1;1	Caldesmon	CALD1	sp|Q05682-5|CALD1_HUMAN Isoform 5 of Caldesmon OS=Homo sapiens GN=CALD1;tr|E9PGZ1|E9PGZ1_HUMAN Caldesmon OS=Homo sapiens GN=CALD1 PE=1 SV=1;sp|Q05682-4|CALD1_HUMAN Isoform 4 of Caldesmon OS=Homo sapiens GN=CALD1;tr|E7EX44|E7EX44_HUMAN Caldesmon OS=Homo sap	12	20	20	20	1	0	0	1	9	11	12	7	10	16	14	18	7	13	12	14	1	0	0	1	9	11	12	7	10	16	14	18	7	13	12	14	1	0	0	1	9	11
H0Y7A7;P62158;E7ETZ0;E7EMB3;F8WBR5;M0QZ52;G3V479;G3V361;Q96HY3;G3V226;C9J7T9;P02585	H0Y7A7;P62158;E7ETZ0;E7EMB3;F8WBR5;M0QZ52;G3V479	7;7;6;6;4;4;4;3;3;2;1;1	7;7;6;6;4;4;4;3;3;2;1;1	5;5;4;4;2;2;2;3;3;2;0;0	Calmodulin	CALM2;CALM1;CALM3	tr|H0Y7A7|H0Y7A7_HUMAN Calmodulin (Fragment) OS=Homo sapiens GN=CALM2 PE=1 SV=1;sp|P62158|CALM_HUMAN Calmodulin OS=Homo sapiens GN=CALM1 PE=1 SV=2;tr|E7ETZ0|E7ETZ0_HUMAN Calmodulin OS=Homo sapiens GN=CALM1 PE=1 SV=1;tr|E7EMB3|E7EMB3_HUMAN Calmodulin OS=Hom	12	7	7	5	0	0	2	0	6	6	7	5	4	5	6	5	7	6	6	7	0	0	2	0	6	6	7	5	4	5	6	5	7	6	6	7	0	0	2	0	5	5
P27482	P27482	3	1	1	Calmodulin-like protein 3	CALML3	sp|P27482|CALL3_HUMAN Calmodulin-like protein 3 OS=Homo sapiens GN=CALML3 PE=1 SV=2	1	3	1	1	0	0	0	0	1	1	2	1	1	2	1	2	2	2	2	2	0	0	0	0	0	0	0	0	0	0	0	1	0	0	0	0	0	0	0	0	0	0
Q9NZT1	Q9NZT1	8	8	8	Calmodulin-like protein 5	CALML5	sp|Q9NZT1|CALL5_HUMAN Calmodulin-like protein 5 OS=Homo sapiens GN=CALML5 PE=1 SV=2	1	8	8	8	3	5	5	3	1	1	1	1	3	0	2	6	0	0	0	2	3	5	5	3	1	1	1	1	3	0	2	6	0	0	0	2	3	5	5	3	1	1
O43852-5;O43852;O43852-3;O43852-13;O43852-14;O43852-9;O43852-11;O43852-10;O43852-6;O43852-2;O43852-4;H0Y875;O43852-12;O43852-7;O43852-15;O43852-8	O43852-5;O43852;O43852-3;O43852-13;O43852-14;O43852-9;O43852-11;O43852-10;O43852-6;O43852-2;O43852-4	3;3;3;2;2;2;2;2;2;2;2;1;1;1;1;1	3;3;3;2;2;2;2;2;2;2;2;1;1;1;1;1	3;3;3;2;2;2;2;2;2;2;2;1;1;1;1;1	Calumenin	CALU	sp|O43852-5|CALU_HUMAN Isoform 5 of Calumenin OS=Homo sapiens GN=CALU;sp|O43852|CALU_HUMAN Calumenin OS=Homo sapiens GN=CALU PE=1 SV=2;sp|O43852-3|CALU_HUMAN Isoform 3 of Calumenin OS=Homo sapiens GN=CALU;sp|O43852-13|CALU_HUMAN Isoform 13 of Calumenin OS=	16	3	3	3	0	0	0	0	2	1	2	2	2	2	3	1	1	2	1	1	0	0	0	0	2	1	2	2	2	2	3	1	1	2	1	1	0	0	0	0	2	1
Q14012;C9JES6;H7C071;F8W6S9;A0A087WUR6;Q8IU85-2;Q8IU85	Q14012;C9JES6	8;5;2;1;1;1;1	8;5;2;1;1;1;1	8;5;2;1;1;1;1	Calcium/calmodulin-dependent protein kinase type 1	CAMK1	sp|Q14012|KCC1A_HUMAN Calcium/calmodulin-dependent protein kinase type 1 OS=Homo sapiens GN=CAMK1 PE=1 SV=1;tr|C9JES6|C9JES6_HUMAN Calcium/calmodulin-dependent protein kinase type 1 (Fragment) OS=Homo sapiens GN=CAMK1 PE=1 SV=1	7	8	8	8	0	0	0	0	4	3	2	2	3	5	5	5	1	2	2	4	0	0	0	0	4	3	2	2	3	5	5	5	1	2	2	4	0	0	0	0	4	3
D6R938;Q13557-8;Q13557-12;Q13557-10;Q13557;Q13557-6;Q13557-11;E9PBG7;E9PF82;Q13557-9;Q13557-5;Q13557-3;Q13557-4;H0Y9C2;H0Y9J2	D6R938;Q13557-8;Q13557-12;Q13557-10;Q13557;Q13557-6;Q13557-11;E9PBG7;E9PF82;Q13557-9;Q13557-5;Q13557-3;Q13557-4	17;17;17;17;17;17;17;16;16;16;16;16;16;8;6	17;17;17;17;17;17;17;16;16;16;16;16;16;8;6	11;11;11;11;11;11;11;10;10;10;10;10;10;4;5	Calcium/calmodulin-dependent protein kinase type II subunit delta	CAMK2D	tr|D6R938|D6R938_HUMAN Calcium/calmodulin-dependent protein kinase (CaM kinase) II delta, isoform CRA_e OS=Homo sapiens GN=CAMK2D PE=1 SV=1;sp|Q13557-8|KCC2D_HUMAN Isoform Delta 6 of Calcium/calmodulin-dependent protein kinase type II subunit delta OS=Homo	15	17	17	11	1	0	0	0	12	8	8	11	9	10	15	16	12	11	9	9	1	0	0	0	12	8	8	11	9	10	15	16	12	11	9	9	1	0	0	0	7	4
Q13555-8;Q13555-2;A0A0A0MS52;Q13555-6;Q13555;Q13555-9;Q13555-4;A0A0A0MT11;Q5SWX3;Q13555-7;Q13555-5;Q13555-3;Q13555-10;Q8WU40;H0Y6G2;H7BXS4;E9PBE8;H7C394;E7EQE4;E7ETC9;D6RFJ0;E7ERS6;D6RHX9	Q13555-8;Q13555-2;A0A0A0MS52;Q13555-6;Q13555;Q13555-9;Q13555-4;A0A0A0MT11;Q5SWX3;Q13555-7;Q13555-5;Q13555-3;Q13555-10;Q8WU40;H0Y6G2	14;14;14;13;13;13;13;13;12;12;12;12;12;12;10;6;2;2;2;1;1;1;1	9;9;9;8;8;8;8;8;7;7;7;7;7;8;8;1;0;2;0;0;0;0;0	6;6;6;5;5;5;5;5;4;4;4;4;4;5;5;0;0;0;0;0;0;0;0	Calcium/calmodulin-dependent protein kinase type II subunit gamma	CAMK2G	sp|Q13555-8|KCC2G_HUMAN Isoform 8 of Calcium/calmodulin-dependent protein kinase type II subunit gamma OS=Homo sapiens GN=CAMK2G;sp|Q13555-2|KCC2G_HUMAN Isoform 2 of Calcium/calmodulin-dependent protein kinase type II subunit gamma OS=Homo sapiens GN=CAMK2	23	14	9	6	0	0	0	0	9	8	8	11	9	8	11	12	11	10	11	12	0	0	0	0	5	5	4	7	5	6	6	7	7	6	7	8	0	0	0	0	3	3
J3KNB4	J3KNB4	1	1	1		CAMP	tr|J3KNB4|J3KNB4_HUMAN Cathelicidin antimicrobial peptide OS=Homo sapiens GN=CAMP PE=1 SV=1	1	1	1	1	0	0	0	0	1	0	0	0	0	0	0	0	1	0	0	1	0	0	0	0	1	0	0	0	0	0	0	0	1	0	0	1	0	0	0	0	1	0
Q5T5Y3-3;Q5T5Y3;Q5T5Y3-2	Q5T5Y3-3;Q5T5Y3;Q5T5Y3-2	22;22;19	22;22;19	22;22;19	Calmodulin-regulated spectrin-associated protein 1	CAMSAP1	sp|Q5T5Y3-3|CAMP1_HUMAN Isoform 3 of Calmodulin-regulated spectrin-associated protein 1 OS=Homo sapiens GN=CAMSAP1;sp|Q5T5Y3|CAMP1_HUMAN Calmodulin-regulated spectrin-associated protein 1 OS=Homo sapiens GN=CAMSAP1 PE=1 SV=2;sp|Q5T5Y3-2|CAMP1_HUMAN Isoform	3	22	22	22	1	0	0	0	6	6	6	5	10	12	13	11	8	9	5	6	1	0	0	0	6	6	6	5	10	12	13	11	8	9	5	6	1	0	0	0	6	6
Q08AD1-3;Q08AD1;Q08AD1-2;H0Y4Z1;H0YE13	Q08AD1-3;Q08AD1;Q08AD1-2	20;20;19;2;1	20;20;19;2;1	20;20;19;2;1	Calmodulin-regulated spectrin-associated protein 2	CAMSAP2	sp|Q08AD1-3|CAMP2_HUMAN Isoform 3 of Calmodulin-regulated spectrin-associated protein 2 OS=Homo sapiens GN=CAMSAP2;sp|Q08AD1|CAMP2_HUMAN Calmodulin-regulated spectrin-associated protein 2 OS=Homo sapiens GN=CAMSAP2 PE=1 SV=3;sp|Q08AD1-2|CAMP2_HUMAN Isoform	5	20	20	20	0	0	0	0	12	9	13	7	15	12	15	17	15	11	11	9	0	0	0	0	12	9	13	7	15	12	15	17	15	11	11	9	0	0	0	0	12	9
Q86VP6;Q86VP6-2;A0A0C4DGH5;H0YH27;Q86VP6-3;F5H6I6	Q86VP6;Q86VP6-2;A0A0C4DGH5	61;53;38;17;16;3	61;53;38;17;16;3	60;52;38;17;16;2	Cullin-associated NEDD8-dissociated protein 1	CAND1	sp|Q86VP6|CAND1_HUMAN Cullin-associated NEDD8-dissociated protein 1 OS=Homo sapiens GN=CAND1 PE=1 SV=2;sp|Q86VP6-2|CAND1_HUMAN Isoform 2 of Cullin-associated NEDD8-dissociated protein 1 OS=Homo sapiens GN=CAND1;tr|A0A0C4DGH5|A0A0C4DGH5_HUMAN Cullin-associa	6	61	61	60	6	0	0	1	53	56	54	48	38	43	51	52	54	54	54	54	6	0	0	1	53	56	54	48	38	43	51	52	54	54	54	54	6	0	0	1	52	55
O75155-2;O75155;F8WBB8;C9JH00	O75155-2;O75155	9;9;3;1	8;8;2;1	8;8;2;1	Cullin-associated NEDD8-dissociated protein 2	CAND2	sp|O75155-2|CAND2_HUMAN Isoform 2 of Cullin-associated NEDD8-dissociated protein 2 OS=Homo sapiens GN=CAND2;sp|O75155|CAND2_HUMAN Cullin-associated NEDD8-dissociated protein 2 OS=Homo sapiens GN=CAND2 PE=1 SV=3	4	9	8	8	0	0	0	0	6	2	5	3	2	4	4	5	5	4	3	4	0	0	0	0	5	1	4	2	2	3	3	4	4	3	2	3	0	0	0	0	5	1
P27824;P27824-2;P27824-3;H0Y9Q7;D6RGY2;D6RFL1;D6RAU8;D6RDP7;H0Y9H1;D6RAQ8;D6RHJ3;D6RD16;O14967	P27824;P27824-2;P27824-3	24;24;19;9;9;7;7;7;6;4;1;1;1	23;23;18;9;9;7;7;7;6;4;1;1;1	16;16;16;2;7;5;0;0;5;0;0;0;1	Calnexin	CANX	sp|P27824|CALX_HUMAN Calnexin OS=Homo sapiens GN=CANX PE=1 SV=2;sp|P27824-2|CALX_HUMAN Isoform 2 of Calnexin OS=Homo sapiens GN=CANX;sp|P27824-3|CALX_HUMAN Isoform 3 of Calnexin OS=Homo sapiens GN=CANX	13	24	23	16	1	1	2	1	15	13	17	12	19	17	19	20	17	16	11	14	1	1	2	1	14	12	16	12	18	16	18	19	16	15	10	13	0	0	1	0	9	8
Q01518;Q01518-2;Q5T0R9;Q5T0R1;Q5T0R3;Q5T0R2;Q5T0R4;Q5T0R7;Q5T0R6;Q5T0R5;Q5T0S3;Q5T0R8;P40123;E9PDI2;P40123-3;P40123-2;B7Z385;A0A087X0J3;A0A087WZ15;F8WDB9	Q01518;Q01518-2	21;21;9;9;8;8;8;7;7;7;3;2;2;2;1;1;1;1;1;1	21;21;9;9;8;8;8;7;7;7;3;2;2;2;1;1;1;1;1;1	21;21;9;9;8;8;8;7;7;7;3;2;2;2;1;1;1;1;1;1	Adenylyl cyclase-associated protein 1	CAP1	sp|Q01518|CAP1_HUMAN Adenylyl cyclase-associated protein 1 OS=Homo sapiens GN=CAP1 PE=1 SV=5;sp|Q01518-2|CAP1_HUMAN Isoform 2 of Adenylyl cyclase-associated protein 1 OS=Homo sapiens GN=CAP1	20	21	21	21	2	0	0	0	14	15	13	12	15	20	21	20	16	17	13	16	2	0	0	0	14	15	13	12	15	20	21	20	16	17	13	16	2	0	0	0	14	15
P07384;E9PLX0;E9PJJ3;E9PLC9;E9PMC6;E9PJA6;E9PSA6;E9PL37;E9PQB3;E9PRM1;E9PIA9	P07384	16;3;3;3;3;3;3;3;3;3;2	16;3;3;3;3;3;3;3;3;3;2	15;3;3;3;3;3;3;3;3;3;2	Calpain-1 catalytic subunit	CAPN1	sp|P07384|CAN1_HUMAN Calpain-1 catalytic subunit OS=Homo sapiens GN=CAPN1 PE=1 SV=1	11	16	16	15	0	0	0	0	9	8	5	9	6	11	10	12	7	8	8	9	0	0	0	0	9	8	5	9	6	11	10	12	7	8	8	9	0	0	0	0	8	7
P17655;P17655-2;A3QK37	P17655;P17655-2	15;13;1	14;12;1	13;11;0	Calpain-2 catalytic subunit	CAPN2	sp|P17655|CAN2_HUMAN Calpain-2 catalytic subunit OS=Homo sapiens GN=CAPN2 PE=1 SV=6;sp|P17655-2|CAN2_HUMAN Isoform 2 of Calpain-2 catalytic subunit OS=Homo sapiens GN=CAPN2	3	15	14	13	1	0	1	1	6	6	9	6	9	11	9	10	7	5	8	7	1	0	1	1	5	5	8	6	9	10	8	9	7	5	7	6	1	0	1	1	5	5
Q14444-2;Q14444;A0A087X082;G3V153;E9PLA9	Q14444-2;Q14444;A0A087X082;G3V153;E9PLA9	28;28;22;21;16	28;28;22;21;16	28;28;22;21;16	Caprin-1	CAPRIN1	sp|Q14444-2|CAPR1_HUMAN Isoform 2 of Caprin-1 OS=Homo sapiens GN=CAPRIN1;sp|Q14444|CAPR1_HUMAN Caprin-1 OS=Homo sapiens GN=CAPRIN1 PE=1 SV=2;tr|A0A087X082|A0A087X082_HUMAN Caprin-1 OS=Homo sapiens GN=CAPRIN1 PE=1 SV=1;tr|G3V153|G3V153_HUMAN Caprin-1 OS=Hom	5	28	28	28	6	0	4	2	27	27	24	26	24	26	27	27	27	27	27	26	6	0	4	2	27	27	24	26	24	26	27	27	27	27	27	26	6	0	4	2	27	27
P52907	P52907	8	8	7	F-actin-capping protein subunit alpha-1	CAPZA1	sp|P52907|CAZA1_HUMAN F-actin-capping protein subunit alpha-1 OS=Homo sapiens GN=CAPZA1 PE=1 SV=3	1	8	8	7	0	0	0	0	7	8	6	6	6	5	6	8	7	7	7	7	0	0	0	0	7	8	6	6	6	5	6	8	7	7	7	7	0	0	0	0	6	7
P47755;F8W9N7;C9JUG7;P47755-2	P47755;F8W9N7;C9JUG7;P47755-2	7;6;4;4	6;5;3;3	6;5;3;3	F-actin-capping protein subunit alpha-2	CAPZA2	sp|P47755|CAZA2_HUMAN F-actin-capping protein subunit alpha-2 OS=Homo sapiens GN=CAPZA2 PE=1 SV=3;tr|F8W9N7|F8W9N7_HUMAN F-actin-capping protein subunit alpha-2 OS=Homo sapiens GN=CAPZA2 PE=1 SV=1;tr|C9JUG7|C9JUG7_HUMAN F-actin-capping protein subunit alph	4	7	6	6	0	0	0	0	5	5	6	6	2	2	4	4	7	5	6	3	0	0	0	0	4	4	5	6	2	2	3	3	6	4	5	2	0	0	0	0	4	4
P47756-2;B1AK87;B1AK88;P47756;B1AK85	P47756-2;B1AK87;B1AK88;P47756;B1AK85	17;16;16;15;12	17;16;16;15;12	17;16;16;15;12	F-actin-capping protein subunit beta	CAPZB	sp|P47756-2|CAPZB_HUMAN Isoform 2 of F-actin-capping protein subunit beta OS=Homo sapiens GN=CAPZB;tr|B1AK87|B1AK87_HUMAN Capping protein (Actin filament) muscle Z-line, beta, isoform CRA_a OS=Homo sapiens GN=CAPZB PE=1 SV=1;tr|B1AK88|B1AK88_HUMAN Capping	5	17	17	17	1	0	1	1	15	14	14	11	12	15	15	16	11	14	12	15	1	0	1	1	15	14	14	11	12	15	15	16	11	14	12	15	1	0	1	1	15	14
Q9Y2V2;H3BSW7;H3BUY4;H3BPY5;H3BNU9;H3BTK3;I3L3X8	Q9Y2V2;H3BSW7;H3BUY4;H3BPY5;H3BNU9	5;3;3;3;3;2;2	5;3;3;3;3;2;2	5;3;3;3;3;2;2	Calcium-regulated heat stable protein 1	CARHSP1	sp|Q9Y2V2|CHSP1_HUMAN Calcium-regulated heat stable protein 1 OS=Homo sapiens GN=CARHSP1 PE=1 SV=2;tr|H3BSW7|H3BSW7_HUMAN Calcium-regulated heat stable protein 1 (Fragment) OS=Homo sapiens GN=CARHSP1 PE=1 SV=1;tr|H3BUY4|H3BUY4_HUMAN Calcium-regulated heat	7	5	5	5	0	0	0	0	3	3	3	3	3	3	3	4	4	3	2	2	0	0	0	0	3	3	3	3	3	3	3	4	4	3	2	2	0	0	0	0	3	3
Q86X55-1;Q86X55;Q86X55-2;K7EQA8;K7EK20;K7EPK1;K7ERM3;K7EIQ8;K7EQB9	Q86X55-1;Q86X55;Q86X55-2;K7EQA8	22;22;16;14;5;5;1;1;1	22;22;16;14;5;5;1;1;1	22;22;16;14;5;5;1;1;1	Histone-arginine methyltransferase CARM1	CARM1	sp|Q86X55-1|CARM1_HUMAN Isoform 1 of Histone-arginine methyltransferase CARM1 OS=Homo sapiens GN=CARM1;sp|Q86X55|CARM1_HUMAN Histone-arginine methyltransferase CARM1 OS=Homo sapiens GN=CARM1 PE=1 SV=3;sp|Q86X55-2|CARM1_HUMAN Isoform 2 of Histone-arginine m	9	22	22	22	1	0	1	0	19	19	19	20	14	17	17	16	18	17	19	18	1	0	1	0	19	19	19	20	14	17	17	16	18	17	19	18	1	0	1	0	19	19
P49589-3;B4DKY1;P49589-2;P49589;E9PRS8;E9PLP0;C9JLN0	P49589-3;B4DKY1;P49589-2;P49589	15;14;14;14;2;2;1	15;14;14;14;2;2;1	15;14;14;14;2;2;1	Cysteine--tRNA ligase, cytoplasmic	CARS	sp|P49589-3|SYCC_HUMAN Isoform 3 of Cysteine--tRNA ligase, cytoplasmic OS=Homo sapiens GN=CARS;tr|B4DKY1|B4DKY1_HUMAN Cysteine--tRNA ligase, cytoplasmic OS=Homo sapiens GN=CARS PE=1 SV=1;sp|P49589-2|SYCC_HUMAN Isoform 2 of Cysteine--tRNA ligase, cytoplasmi	7	15	15	15	0	0	0	0	6	9	6	7	6	9	9	8	4	6	4	7	0	0	0	0	6	9	6	7	6	9	9	8	4	6	4	7	0	0	0	0	6	9
F8W8F9;Q6TDU7-3;Q6TDU7	F8W8F9;Q6TDU7-3;Q6TDU7	1;1;1	1;1;1	1;1;1	Protein CASC1	CASC1	tr|F8W8F9|F8W8F9_HUMAN Protein CASC1 OS=Homo sapiens GN=CASC1 PE=1 SV=1;sp|Q6TDU7-3|CASC1_HUMAN Isoform 3 of Protein CASC1 OS=Homo sapiens GN=CASC1;sp|Q6TDU7|CASC1_HUMAN Protein CASC1 OS=Homo sapiens GN=CASC1 PE=2 SV=2	3	1	1	1	0	0	0	0	0	0	0	0	1	0	0	0	0	0	0	0	0	0	0	0	0	0	0	0	1	0	0	0	0	0	0	0	0	0	0	0	0	0
O15234;J3KSY7;J3QSC4;K7EQ38	O15234;J3KSY7	19;10;2;1	19;10;2;1	19;10;2;1	Protein CASC3	CASC3	sp|O15234|CASC3_HUMAN Protein CASC3 OS=Homo sapiens GN=CASC3 PE=1 SV=2;tr|J3KSY7|J3KSY7_HUMAN Protein CASC3 (Fragment) OS=Homo sapiens GN=CASC3 PE=1 SV=1	4	19	19	19	0	1	1	0	10	12	12	6	15	15	15	15	14	12	13	13	0	1	1	0	10	12	12	6	15	15	15	15	14	12	13	13	0	1	1	0	10	12
Q8NG31-2;Q8NG31;Q8NG31-4;E9PPJ1;Q8NG31-3;H0YCZ2;H0YEY7;H0YN41	Q8NG31-2;Q8NG31;Q8NG31-4;E9PPJ1;Q8NG31-3;H0YCZ2	63;63;50;48;48;34;3;1	63;63;50;48;48;34;3;1	63;63;50;48;48;34;3;1	Protein CASC5	CASC5	sp|Q8NG31-2|CASC5_HUMAN Isoform 2 of Protein CASC5 OS=Homo sapiens GN=CASC5;sp|Q8NG31|CASC5_HUMAN Protein CASC5 OS=Homo sapiens GN=CASC5 PE=1 SV=3;sp|Q8NG31-4|CASC5_HUMAN Isoform 4 of Protein CASC5 OS=Homo sapiens GN=CASC5;tr|E9PPJ1|E9PPJ1_HUMAN Protein CA	8	63	63	63	0	0	0	0	46	47	41	42	30	40	42	47	41	36	42	40	0	0	0	0	46	47	41	42	30	40	42	47	41	36	42	40	0	0	0	0	46	47
O14936-3;O14936-4;O14936-6;O14936-2;O14936;Q5JS74;Q5JS72;O14936-5;Q5JS79	O14936-3;O14936-4;O14936-6;O14936-2;O14936;Q5JS74	11;11;11;11;11;9;4;4;2	11;11;11;11;11;9;4;4;2	11;11;11;11;11;9;4;4;2	Peripheral plasma membrane protein CASK	CASK	sp|O14936-3|CSKP_HUMAN Isoform 3 of Peripheral plasma membrane protein CASK OS=Homo sapiens GN=CASK;sp|O14936-4|CSKP_HUMAN Isoform 4 of Peripheral plasma membrane protein CASK OS=Homo sapiens GN=CASK;sp|O14936-6|CSKP_HUMAN Isoform 6 of Peripheral plasma me	9	11	11	11	0	0	1	1	2	2	3	1	3	6	6	6	5	3	5	6	0	0	1	1	2	2	3	1	3	6	6	6	5	3	5	6	0	0	1	1	2	2
P42575;P42575-2;C9JRR9;A0A087WYM1;P42575-3	P42575;P42575-2	13;9;5;3;2	13;9;5;3;2	13;9;5;3;2	Caspase-2;Caspase-2 subunit p18;Caspase-2 subunit p13;Caspase-2 subunit p12	CASP2	sp|P42575|CASP2_HUMAN Caspase-2 OS=Homo sapiens GN=CASP2 PE=1 SV=2;sp|P42575-2|CASP2_HUMAN Isoform 2 of Caspase-2 OS=Homo sapiens GN=CASP2	5	13	13	13	0	0	0	0	10	7	8	8	4	5	7	7	9	8	8	7	0	0	0	0	10	7	8	8	4	5	7	7	9	8	8	7	0	0	0	0	10	7
P42574;C9JXR7;A0A087WU32;A8MVM1	P42574;C9JXR7;A0A087WU32;A8MVM1	2;1;1;1	2;1;1;1	2;1;1;1	Caspase-3;Caspase-3 subunit p17;Caspase-3 subunit p12	CASP3	sp|P42574|CASP3_HUMAN Caspase-3 OS=Homo sapiens GN=CASP3 PE=1 SV=2;tr|C9JXR7|C9JXR7_HUMAN Caspase-3 (Fragment) OS=Homo sapiens GN=CASP3 PE=1 SV=2;tr|A0A087WU32|A0A087WU32_HUMAN Caspase-3 OS=Homo sapiens GN=CASP3 PE=1 SV=1;tr|A8MVM1|A8MVM1_HUMAN Caspase-3 O	4	2	2	2	0	0	0	0	1	2	2	1	0	1	2	2	1	1	0	1	0	0	0	0	1	2	2	1	0	1	2	2	1	1	0	1	0	0	0	0	1	2
A0A087WTW5;Q9UKL3	A0A087WTW5;Q9UKL3	2;2	2;2	2;2	CASP8-associated protein 2	CASP8AP2	tr|A0A087WTW5|A0A087WTW5_HUMAN CASP8-associated protein 2 OS=Homo sapiens GN=CASP8AP2 PE=1 SV=1;sp|Q9UKL3|C8AP2_HUMAN CASP8-associated protein 2 OS=Homo sapiens GN=CASP8AP2 PE=1 SV=1	2	2	2	2	0	0	0	0	2	2	2	1	2	2	2	2	2	2	2	2	0	0	0	0	2	2	2	1	2	2	2	2	2	2	2	2	0	0	0	0	2	2
E7EVY3;H0Y9H6;A0A0A0MR45;H0YD33;F8W7E0;H0Y944;H0YA91;D6RC54;E7EN75;E9PSG1;D6RAA8;D6RGF7;D6RBR1	E7EVY3;H0Y9H6;A0A0A0MR45;H0YD33	23;18;15;15;9;5;5;3;3;3;2;1;1	1;1;1;1;0;0;0;0;0;0;0;0;0	1;1;1;1;0;0;0;0;0;0;0;0;0		CAST	tr|E7EVY3|E7EVY3_HUMAN Calpastatin OS=Homo sapiens GN=CAST PE=1 SV=1;tr|H0Y9H6|H0Y9H6_HUMAN Calpastatin (Fragment) OS=Homo sapiens GN=CAST PE=1 SV=1;tr|A0A0A0MR45|A0A0A0MR45_HUMAN Calpastatin OS=Homo sapiens GN=CAST PE=1 SV=1;tr|H0YD33|H0YD33_HUMAN Calpast	13	23	1	1	0	0	0	0	16	16	16	16	17	21	22	20	15	18	18	19	0	0	0	0	0	0	0	0	1	0	1	1	0	0	0	0	0	0	0	0	0	0
P20810-2;E9PCH5;P20810-8;P20810;P20810-6;E7ES10;B7Z574;A0A0C4DGB5;P20810-5;P20810-10;E9PDE4;P20810-4;P20810-9;P20810-7;P20810-3;H0Y7F0;E7EQ12;E7EQA0;A0A0C4DGD1;E7EQK6;D6RBZ8	P20810-2;E9PCH5;P20810-8;P20810;P20810-6;E7ES10;B7Z574;A0A0C4DGB5;P20810-5;P20810-10;E9PDE4;P20810-4;P20810-9;P20810-7;P20810-3;H0Y7F0;E7EQ12;E7EQA0	24;24;24;24;23;23;23;23;23;23;22;22;21;21;19;18;16;15;6;5;2	24;24;24;24;23;23;23;23;23;23;22;22;21;21;19;18;16;15;6;5;2	2;2;2;2;1;2;1;1;1;1;2;2;1;1;1;1;1;1;1;1;1	Calpastatin	CAST	sp|P20810-2|ICAL_HUMAN Isoform 2 of Calpastatin OS=Homo sapiens GN=CAST;tr|E9PCH5|E9PCH5_HUMAN Calpastatin OS=Homo sapiens GN=CAST PE=1 SV=1;sp|P20810-8|ICAL_HUMAN Isoform 8 of Calpastatin OS=Homo sapiens GN=CAST;sp|P20810|ICAL_HUMAN Calpastatin OS=Homo sa	21	24	24	2	0	0	0	0	17	17	17	17	17	22	22	21	16	19	19	21	0	0	0	0	17	17	17	17	17	22	22	21	16	19	19	21	0	0	0	0	1	1
Q86V15-2;Q86V15	Q86V15-2;Q86V15	3;3	3;3	3;3	Zinc finger protein castor homolog 1	CASZ1	sp|Q86V15-2|CASZ1_HUMAN Isoform 2 of Zinc finger protein castor homolog 1 OS=Homo sapiens GN=CASZ1;sp|Q86V15|CASZ1_HUMAN Zinc finger protein castor homolog 1 OS=Homo sapiens GN=CASZ1 PE=1 SV=4	2	3	3	3	0	0	0	0	0	1	0	1	0	1	0	1	0	0	0	0	0	0	0	0	0	1	0	1	0	1	0	1	0	0	0	0	0	0	0	0	0	1
P22681;B5MC15;Q13191-3;Q13191-2;Q13191	P22681	14;1;1;1;1	14;1;1;1;1	14;1;1;1;1	E3 ubiquitin-protein ligase CBL	CBL	sp|P22681|CBL_HUMAN E3 ubiquitin-protein ligase CBL OS=Homo sapiens GN=CBL PE=1 SV=2	5	14	14	14	1	0	0	0	6	8	8	3	8	6	6	9	9	7	6	9	1	0	0	0	6	8	8	3	8	6	6	9	9	7	6	9	1	0	0	0	6	8
Q75N03-2;Q75N03;C9J2P9;C9K074;F8WEM5	Q75N03-2;Q75N03;C9J2P9	14;14;11;4;2	13;13;11;4;2	13;13;11;4;2	E3 ubiquitin-protein ligase Hakai	CBLL1	sp|Q75N03-2|HAKAI_HUMAN Isoform 2 of E3 ubiquitin-protein ligase Hakai OS=Homo sapiens GN=CBLL1;sp|Q75N03|HAKAI_HUMAN E3 ubiquitin-protein ligase Hakai OS=Homo sapiens GN=CBLL1 PE=1 SV=1;tr|C9J2P9|C9J2P9_HUMAN E3 ubiquitin-protein ligase Hakai (Fragment) O	5	14	13	13	1	1	1	1	9	12	10	9	2	7	6	6	10	11	10	9	0	0	0	0	8	11	9	8	1	6	5	5	9	10	9	8	0	0	0	0	8	11
P16152;E9PQ63;A8MTM1;P16152-2;O75828	P16152	10;4;4;4;2	10;4;4;4;2	10;4;4;4;2	Carbonyl reductase [NADPH] 1	CBR1	sp|P16152|CBR1_HUMAN Carbonyl reductase [NADPH] 1 OS=Homo sapiens GN=CBR1 PE=1 SV=3	5	10	10	10	7	3	1	3	7	7	8	7	6	5	5	6	9	9	8	9	7	3	1	3	7	7	8	7	6	5	5	6	9	9	8	9	7	3	1	3	7	7
P35520;P35520-2;H7C2H4;C9JMA6;H7C1W6;H7C2W0	P35520;P35520-2	23;23;9;8;3;3	23;23;9;8;3;3	23;23;9;8;3;3	Cystathionine beta-synthase	CBS	sp|P35520|CBS_HUMAN Cystathionine beta-synthase OS=Homo sapiens GN=CBS PE=1 SV=2;sp|P35520-2|CBS_HUMAN Isoform 2 of Cystathionine beta-synthase OS=Homo sapiens GN=CBS	6	23	23	23	0	0	0	0	21	19	19	16	16	19	20	22	21	19	19	20	0	0	0	0	21	19	19	16	16	19	20	22	21	19	19	20	0	0	0	0	21	19
F2Z2T4;Q9BRT8-3;Q9BRT8;Q5JTY5;Q5RIA9;H0Y5V3;A0A087WWG3;A0A087X140;A0A0A6YYH9;A0A0A0MRU4;Q8IUF1;Q4V339;Q5RIA9-3;Q5JTY5-2;Q9BRT8-2;Q5RIB0;C9J3G2;E7EUZ7;A0A0B4J2F1;F8WEU0;Q5JTY2;Q6NVZ8;A0A0B4J2E3;A0A087WZQ3;F8WEG4;A0A087WYD2;A0A087WTC0;Q5RIB5;Q9BRT8-4;A0A087X1C0;A6NM15;A0A0B4J1T6	F2Z2T4;Q9BRT8-3;Q9BRT8;Q5JTY5;Q5RIA9;H0Y5V3;A0A087WWG3;A0A087X140;A0A0A6YYH9;A0A0A0MRU4;Q8IUF1;Q4V339;Q5RIA9-3;Q5JTY5-2;Q9BRT8-2;Q5RIB0;C9J3G2;E7EUZ7;A0A0B4J2F1;F8WEU0;Q5JTY2;Q6NVZ8;A0A0B4J2E3;A0A087WZQ3;F8WEG4;A0A087WYD2;A0A087WTC0;Q5RIB5;Q9BRT8-4	4;4;4;3;3;3;3;3;3;3;3;3;3;3;3;3;3;2;2;2;2;2;2;2;2;2;2;2;2;1;1;1	4;4;4;3;3;3;3;3;3;3;3;3;3;3;3;3;3;2;2;2;2;2;2;2;2;2;2;2;2;1;1;1	4;4;4;3;3;3;3;3;3;3;3;3;3;3;3;3;3;2;2;2;2;2;2;2;2;2;2;2;2;1;1;1	COBW domain-containing protein 1;COBW domain-containing protein 3;COBW domain-containing protein 5;COBW domain-containing protein 2;COBW domain-containing protein 6	CBWD1;CBWD3;CBWD5;CBWD7;CBWD2;CBWD6	tr|F2Z2T4|F2Z2T4_HUMAN COBW domain-containing protein 1 OS=Homo sapiens GN=CBWD1 PE=1 SV=1;sp|Q9BRT8-3|CBWD1_HUMAN Isoform 3 of COBW domain-containing protein 1 OS=Homo sapiens GN=CBWD1;sp|Q9BRT8|CBWD1_HUMAN COBW domain-containing protein 1 OS=Homo sapiens	32	4	4	4	0	0	0	0	1	1	1	1	0	1	3	2	1	2	3	2	0	0	0	0	1	1	1	1	0	1	3	2	1	2	3	2	0	0	0	0	1	1
B5MD17;J3KS05;P83916;K7ELA4;C9JWS9	B5MD17;J3KS05;P83916;K7ELA4	3;3;3;2;1	2;2;2;1;1	2;2;2;1;1	Chromobox protein homolog 1	CBX1	tr|B5MD17|B5MD17_HUMAN Chromobox protein homolog 1 (Fragment) OS=Homo sapiens GN=CBX1 PE=1 SV=1;tr|J3KS05|J3KS05_HUMAN Chromobox protein homolog 1 (Fragment) OS=Homo sapiens GN=CBX1 PE=1 SV=4;sp|P83916|CBX1_HUMAN Chromobox protein homolog 1 OS=Homo sapiens	5	3	2	2	0	0	0	0	3	3	3	3	1	0	0	0	3	3	3	3	0	0	0	0	2	2	2	2	0	0	0	0	2	2	2	2	0	0	0	0	2	2
Q14781;Q14781-2	Q14781	8;1	8;1	8;1	Chromobox protein homolog 2	CBX2	sp|Q14781|CBX2_HUMAN Chromobox protein homolog 2 OS=Homo sapiens GN=CBX2 PE=1 SV=2	2	8	8	8	0	0	0	0	3	3	4	4	4	2	2	1	1	6	3	3	0	0	0	0	3	3	4	4	4	2	2	1	1	6	3	3	0	0	0	0	3	3
Q13185;S4R2Y4;C9JMM0;B8ZZ43	Q13185	12;5;4;4	12;5;4;4	10;5;4;4	Chromobox protein homolog 3	CBX3	sp|Q13185|CBX3_HUMAN Chromobox protein homolog 3 OS=Homo sapiens GN=CBX3 PE=1 SV=4	4	12	12	10	0	0	0	0	9	8	9	7	7	3	4	7	9	9	10	9	0	0	0	0	9	8	9	7	7	3	4	7	9	9	10	9	0	0	0	0	7	6
O00257;O00257-3;I3L4F1	O00257;O00257-3	6;3;1	6;3;1	6;3;1	E3 SUMO-protein ligase CBX4	CBX4	sp|O00257|CBX4_HUMAN E3 SUMO-protein ligase CBX4 OS=Homo sapiens GN=CBX4 PE=1 SV=3;sp|O00257-3|CBX4_HUMAN Isoform 2 of E3 SUMO-protein ligase CBX4 OS=Homo sapiens GN=CBX4	3	6	6	6	0	0	0	0	4	5	5	5	3	2	3	2	4	4	5	3	0	0	0	0	4	5	5	5	3	2	3	2	4	4	5	3	0	0	0	0	4	5
P45973;F8VNY3	P45973;F8VNY3	8;4	7;4	7;4	Chromobox protein homolog 5	CBX5	sp|P45973|CBX5_HUMAN Chromobox protein homolog 5 OS=Homo sapiens GN=CBX5 PE=1 SV=1;tr|F8VNY3|F8VNY3_HUMAN Chromobox protein homolog 5 (Fragment) OS=Homo sapiens GN=CBX5 PE=1 SV=1	2	8	7	7	1	0	0	0	7	7	8	7	6	4	4	5	8	8	8	7	1	0	0	0	6	6	7	6	5	4	4	4	7	7	7	6	1	0	0	0	6	6
B0QXZ6;O95503	B0QXZ6;O95503	2;2	1;1	1;1	Chromobox protein homolog 6	CBX6	tr|B0QXZ6|B0QXZ6_HUMAN Chromobox protein homolog 6 OS=Homo sapiens GN=CBX6 PE=1 SV=1;sp|O95503|CBX6_HUMAN Chromobox protein homolog 6 OS=Homo sapiens GN=CBX6 PE=1 SV=1	2	2	1	1	0	0	0	0	2	1	1	1	0	0	1	2	2	1	1	1	0	0	0	0	1	0	0	1	0	0	1	1	1	0	1	1	0	0	0	0	1	0
Q9HC52;C9J6K3;C9JM54	Q9HC52	7;2;1	7;2;1	6;2;1	Chromobox protein homolog 8	CBX8	sp|Q9HC52|CBX8_HUMAN Chromobox protein homolog 8 OS=Homo sapiens GN=CBX8 PE=1 SV=3	3	7	7	6	0	0	0	0	3	5	4	4	0	0	1	3	6	7	4	6	0	0	0	0	3	5	4	4	0	0	1	3	6	7	4	6	0	0	0	0	2	4
Q6P1N0-2;Q6P1N0;K7EJY5;K7EMP1	Q6P1N0-2;Q6P1N0	6;6;2;2	6;6;2;2	6;6;2;2	Coiled-coil and C2 domain-containing protein 1A	CC2D1A	sp|Q6P1N0-2|C2D1A_HUMAN Isoform 2 of Coiled-coil and C2 domain-containing protein 1A OS=Homo sapiens GN=CC2D1A;sp|Q6P1N0|C2D1A_HUMAN Coiled-coil and C2 domain-containing protein 1A OS=Homo sapiens GN=CC2D1A PE=1 SV=1	4	6	6	6	0	0	0	0	3	1	1	1	3	0	5	5	3	2	3	2	0	0	0	0	3	1	1	1	3	0	5	5	3	2	3	2	0	0	0	0	3	1
Q8IX12-2;Q8IX12;A0A0C4DGG8;F5H2E6;F5H1H2;F5H3E1;H0YFJ7;F5H7M9;F5H1L3;F5H3I8	Q8IX12-2;Q8IX12;A0A0C4DGG8;F5H2E6;F5H1H2;F5H3E1	41;41;34;29;23;22;4;3;1;1	41;41;34;29;23;22;4;3;1;1	40;40;33;29;23;22;4;3;1;1	Cell division cycle and apoptosis regulator protein 1	CCAR1	sp|Q8IX12-2|CCAR1_HUMAN Isoform 2 of Cell division cycle and apoptosis regulator protein 1 OS=Homo sapiens GN=CCAR1;sp|Q8IX12|CCAR1_HUMAN Cell division cycle and apoptosis regulator protein 1 OS=Homo sapiens GN=CCAR1 PE=1 SV=2;tr|A0A0C4DGG8|A0A0C4DGG8_HUMA	10	41	41	40	0	0	0	0	36	36	36	37	16	20	16	25	38	38	38	37	0	0	0	0	36	36	36	37	16	20	16	25	38	38	38	37	0	0	0	0	36	36
Q8N163-2;Q8N163;G3V119;H0YB24;E5RHJ4;E5RFJ3;H0YC58;H0YC69;E5RGU7;A0A087X2B6;E5RHH8	Q8N163-2;Q8N163;G3V119;H0YB24	28;28;16;16;8;6;6;5;5;5;1	28;28;16;16;8;6;6;5;5;5;1	28;28;16;16;8;6;6;5;5;5;1	Cell cycle and apoptosis regulator protein 2	CCAR2	sp|Q8N163-2|CCAR2_HUMAN Isoform 2 of Cell cycle and apoptosis regulator protein 2 OS=Homo sapiens GN=CCAR2;sp|Q8N163|CCAR2_HUMAN Cell cycle and apoptosis regulator protein 2 OS=Homo sapiens GN=CCAR2 PE=1 SV=2;tr|G3V119|G3V119_HUMAN Cell cycle and apoptosis	11	28	28	28	1	1	1	1	22	20	26	20	9	11	16	14	19	20	22	22	1	1	1	1	22	20	26	20	9	11	16	14	19	20	22	22	1	1	1	1	22	20
Q16773-2;Q16773;Q5T278;B7Z4W5;Q5T276;Q16773-3	Q16773-2;Q16773;Q5T278;B7Z4W5	3;3;2;2;1;1	2;2;2;1;1;1	2;2;2;1;1;1	Kynurenine--oxoglutarate transaminase 1	CCBL1	sp|Q16773-2|KAT1_HUMAN Isoform 2 of Kynurenine--oxoglutarate transaminase 1 OS=Homo sapiens GN=CCBL1;sp|Q16773|KAT1_HUMAN Kynurenine--oxoglutarate transaminase 1 OS=Homo sapiens GN=CCBL1 PE=1 SV=1;tr|Q5T278|Q5T278_HUMAN Kynurenine--oxoglutarate transaminas	6	3	2	2	0	0	0	0	0	1	0	1	1	1	2	1	1	1	0	1	0	0	0	0	0	0	0	0	1	0	1	0	1	1	0	1	0	0	0	0	0	0
Q6YP21-3;Q6YP21;A0A0A0MRN7;Q6YP21-2	Q6YP21-3;Q6YP21	9;9;4;3	9;9;4;3	5;5;3;3	Kynurenine--oxoglutarate transaminase 3	CCBL2	sp|Q6YP21-3|KAT3_HUMAN Isoform 3 of Kynurenine--oxoglutarate transaminase 3 OS=Homo sapiens GN=CCBL2;sp|Q6YP21|KAT3_HUMAN Kynurenine--oxoglutarate transaminase 3 OS=Homo sapiens GN=CCBL2 PE=1 SV=1	4	9	9	5	0	0	0	0	4	5	4	1	2	4	4	6	4	4	6	6	0	0	0	0	4	5	4	1	2	4	4	6	4	4	6	6	0	0	0	0	1	2
Q96ES7	Q96ES7	2	2	2	SAGA-associated factor 29 homolog	CCDC101	sp|Q96ES7|SGF29_HUMAN SAGA-associated factor 29 homolog OS=Homo sapiens GN=CCDC101 PE=1 SV=1	1	2	2	2	0	0	0	0	0	0	0	1	0	0	0	0	1	1	2	1	0	0	0	0	0	0	0	1	0	0	0	0	1	1	2	1	0	0	0	0	0	0
A0A0C4DH19	A0A0C4DH19	1	1	1		CCDC102B	tr|A0A0C4DH19|A0A0C4DH19_HUMAN Coiled-coil domain-containing protein 102B OS=Homo sapiens GN=CCDC102B PE=4 SV=1	1	1	1	1	0	0	0	0	1	1	1	1	0	1	1	1	1	1	1	1	0	0	0	0	1	1	1	1	0	1	1	1	1	1	1	1	0	0	0	0	1	1
Q9H0I3-2;Q9H0I3	Q9H0I3-2;Q9H0I3	1;1	1;1	1;1	Coiled-coil domain-containing protein 113	CCDC113	sp|Q9H0I3-2|CC113_HUMAN Isoform 2 of Coiled-coil domain-containing protein 113 OS=Homo sapiens GN=CCDC113;sp|Q9H0I3|CC113_HUMAN Coiled-coil domain-containing protein 113 OS=Homo sapiens GN=CCDC113 PE=1 SV=1	2	1	1	1	0	1	0	0	0	0	0	0	0	0	0	0	0	0	0	0	0	1	0	0	0	0	0	0	0	0	0	0	0	0	0	0	0	1	0	0	0	0
Q8IWD4-4;Q8IWD4-3;Q8IWD4;Q8IWD4-2;F8WBN8;B0QYH3;B0QYH1	Q8IWD4-4;Q8IWD4-3;Q8IWD4;Q8IWD4-2	3;3;3;2;1;1;1	3;3;3;2;1;1;1	3;3;3;2;1;1;1	Coiled-coil domain-containing protein 117	CCDC117	sp|Q8IWD4-4|CC117_HUMAN Isoform 4 of Coiled-coil domain-containing protein 117 OS=Homo sapiens GN=CCDC117;sp|Q8IWD4-3|CC117_HUMAN Isoform 3 of Coiled-coil domain-containing protein 117 OS=Homo sapiens GN=CCDC117;sp|Q8IWD4|CC117_HUMAN Coiled-coil domain-con	7	3	3	3	0	0	0	0	2	3	2	3	1	0	0	1	2	3	3	3	0	0	0	0	2	3	2	3	1	0	0	1	2	3	3	3	0	0	0	0	2	3
J3KR35;Q8WUD4;S4R331;C9JUN5	J3KR35;Q8WUD4	4;4;1;1	4;4;1;1	4;4;1;1	Coiled-coil domain-containing protein 12	CCDC12	tr|J3KR35|J3KR35_HUMAN Coiled-coil domain containing 12, isoform CRA_a OS=Homo sapiens GN=CCDC12 PE=1 SV=1;sp|Q8WUD4|CCD12_HUMAN Coiled-coil domain-containing protein 12 OS=Homo sapiens GN=CCDC12 PE=1 SV=1	4	4	4	4	0	0	0	0	1	2	1	2	0	0	1	0	1	1	1	3	0	0	0	0	1	2	1	2	0	0	1	0	1	1	1	3	0	0	0	0	1	2
Q6ZUS5;Q6ZUS5-2	Q6ZUS5;Q6ZUS5-2	1;1	1;1	1;1	Coiled-coil domain-containing protein 121	CCDC121	sp|Q6ZUS5|CC121_HUMAN Coiled-coil domain-containing protein 121 OS=Homo sapiens GN=CCDC121 PE=2 SV=1;sp|Q6ZUS5-2|CC121_HUMAN Isoform 2 of Coiled-coil domain-containing protein 121 OS=Homo sapiens GN=CCDC121	2	1	1	1	0	0	0	0	1	1	1	1	0	0	0	0	1	1	1	0	0	0	0	0	1	1	1	1	0	0	0	0	1	1	1	0	0	0	0	0	1	1
Q96CT7;M0R2F5	Q96CT7;M0R2F5	16;9	16;9	16;9	Coiled-coil domain-containing protein 124	CCDC124	sp|Q96CT7|CC124_HUMAN Coiled-coil domain-containing protein 124 OS=Homo sapiens GN=CCDC124 PE=1 SV=1;tr|M0R2F5|M0R2F5_HUMAN Coiled-coil domain-containing protein 124 (Fragment) OS=Homo sapiens GN=CCDC124 PE=1 SV=4	2	16	16	16	9	4	16	3	2	2	3	1	6	5	7	5	1	2	2	1	9	4	16	3	2	2	3	1	6	5	7	5	1	2	2	1	9	4	16	3	2	2
K7ES43;K7ELI4;P13994	K7ES43;K7ELI4;P13994	1;1;1	1;1;1	1;1;1	Coiled-coil domain-containing protein 130	CCDC130	tr|K7ES43|K7ES43_HUMAN Coiled-coil domain-containing protein 130 (Fragment) OS=Homo sapiens GN=CCDC130 PE=1 SV=1;tr|K7ELI4|K7ELI4_HUMAN Coiled-coil domain-containing protein 130 (Fragment) OS=Homo sapiens GN=CCDC130 PE=1 SV=1;sp|P13994|CC130_HUMAN Coiled-c	3	1	1	1	0	0	0	0	1	1	1	1	0	0	0	0	0	1	1	1	0	0	0	0	1	1	1	1	0	0	0	0	0	1	1	1	0	0	0	0	1	1
Q96JG6-3;Q96JG6;Q96JG6-2;C9JA29;H0Y7Q2	Q96JG6-3;Q96JG6;Q96JG6-2	4;4;2;1;1	4;4;2;1;1	4;4;2;1;1	Coiled-coil domain-containing protein 132	CCDC132	sp|Q96JG6-3|CC132_HUMAN Isoform 3 of Coiled-coil domain-containing protein 132 OS=Homo sapiens GN=CCDC132;sp|Q96JG6|CC132_HUMAN Coiled-coil domain-containing protein 132 OS=Homo sapiens GN=CCDC132 PE=1 SV=3;sp|Q96JG6-2|CC132_HUMAN Isoform 2 of Coiled-coil	5	4	4	4	0	0	0	0	1	1	0	0	2	3	4	4	2	0	0	0	0	0	0	0	1	1	0	0	2	3	4	4	2	0	0	0	0	0	0	0	1	1
I3L0U5;Q6PK04	I3L0U5;Q6PK04	14;14	14;14	14;14	Coiled-coil domain-containing protein 137	CCDC137	tr|I3L0U5|I3L0U5_HUMAN Coiled-coil domain-containing protein 137 (Fragment) OS=Homo sapiens GN=CCDC137 PE=1 SV=1;sp|Q6PK04|CC137_HUMAN Coiled-coil domain-containing protein 137 OS=Homo sapiens GN=CCDC137 PE=1 SV=1	2	14	14	14	2	0	14	1	1	3	2	1	1	0	0	1	0	0	1	0	2	0	14	1	1	3	2	1	1	0	0	1	0	0	1	0	2	0	14	1	1	3
Q96M89-2;Q96M89;H7C005;F8WF51;H7BZ08	Q96M89-2;Q96M89;H7C005	5;5;4;1;1	5;5;4;1;1	4;4;3;1;1	Coiled-coil domain-containing protein 138	CCDC138	sp|Q96M89-2|CC138_HUMAN Isoform 2 of Coiled-coil domain-containing protein 138 OS=Homo sapiens GN=CCDC138;sp|Q96M89|CC138_HUMAN Coiled-coil domain-containing protein 138 OS=Homo sapiens GN=CCDC138 PE=1 SV=1;tr|H7C005|H7C005_HUMAN Coiled-coil domain-contain	5	5	5	4	0	0	0	0	1	4	1	4	1	5	4	4	1	1	1	2	0	0	0	0	1	4	1	4	1	5	4	4	1	1	1	2	0	0	0	0	1	3
J3QT39;Q49A88;C9JSI8;A0A0A0MR27;Q49A88-4;Q49A88-2;Q49A88-3;Q49A88-5;Q49A88-6	J3QT39;Q49A88;C9JSI8;A0A0A0MR27;Q49A88-4;Q49A88-2;Q49A88-3;Q49A88-5;Q49A88-6	2;2;1;1;1;1;1;1;1	2;2;1;1;1;1;1;1;1	2;2;1;1;1;1;1;1;1	Coiled-coil domain-containing protein 14	CCDC14	tr|J3QT39|J3QT39_HUMAN Coiled-coil domain containing 14, isoform CRA_c OS=Homo sapiens GN=CCDC14 PE=1 SV=2;sp|Q49A88|CCD14_HUMAN Coiled-coil domain-containing protein 14 OS=Homo sapiens GN=CCDC14 PE=1 SV=3;tr|C9JSI8|C9JSI8_HUMAN Coiled-coil domain-containi	9	2	2	2	0	0	0	0	1	1	1	0	0	2	1	2	0	1	0	0	0	0	0	0	1	1	1	0	0	2	1	2	0	1	0	0	0	0	0	0	1	1
E9PFB9;J3KP97;Q5T9S5-2;Q5T9S5;Q5T9S2;H0YCD6	E9PFB9;J3KP97;Q5T9S5-2;Q5T9S5;Q5T9S2	6;6;6;6;4;2	6;6;6;6;4;2	6;6;6;6;4;2	Coiled-coil domain-containing protein 18	CCDC18	tr|E9PFB9|E9PFB9_HUMAN Coiled-coil domain-containing protein 18 OS=Homo sapiens GN=CCDC18 PE=1 SV=2;tr|J3KP97|J3KP97_HUMAN Coiled-coil domain-containing protein 18 (Fragment) OS=Homo sapiens GN=CCDC18 PE=1 SV=1;sp|Q5T9S5-2|CCD18_HUMAN Isoform 2 of Coiled-c	6	6	6	6	0	0	0	0	1	2	2	1	2	3	4	1	2	1	2	3	0	0	0	0	1	2	2	1	2	3	4	1	2	1	2	3	0	0	0	0	1	2
Q7Z3E2;H0Y7V5;A0A0C4DFU7	Q7Z3E2;H0Y7V5	9;6;2	9;6;2	9;6;2	Coiled-coil domain-containing protein 186	CCDC186	sp|Q7Z3E2|CC186_HUMAN Coiled-coil domain-containing protein 186 OS=Homo sapiens GN=CCDC186 PE=1 SV=2;tr|H0Y7V5|H0Y7V5_HUMAN Coiled-coil domain-containing protein 186 (Fragment) OS=Homo sapiens GN=CCDC186 PE=1 SV=1	3	9	9	9	0	0	0	0	2	1	2	3	5	7	6	6	3	2	2	3	0	0	0	0	2	1	2	3	5	7	6	6	3	2	2	3	0	0	0	0	2	1
Q86WR0;G3V121;B7Z2L8;Q0VGD4;Q86WR0-2	Q86WR0;G3V121;B7Z2L8	3;2;2;1;1	3;2;2;1;1	3;2;2;1;1	Coiled-coil domain-containing protein 25	CCDC25	sp|Q86WR0|CCD25_HUMAN Coiled-coil domain-containing protein 25 OS=Homo sapiens GN=CCDC25 PE=1 SV=2;tr|G3V121|G3V121_HUMAN Coiled-coil domain containing 25, isoform CRA_b OS=Homo sapiens GN=CCDC25 PE=1 SV=1;tr|B7Z2L8|B7Z2L8_HUMAN Coiled-coil domain-containi	5	3	3	3	0	0	0	0	1	2	2	2	2	2	3	3	2	2	2	2	0	0	0	0	1	2	2	2	2	2	3	3	2	2	2	2	0	0	0	0	1	2
Q96A33;Q96A33-2;A0A087WYW6	Q96A33;Q96A33-2	5;5;2	5;5;2	5;5;2	Coiled-coil domain-containing protein 47	CCDC47	sp|Q96A33|CCD47_HUMAN Coiled-coil domain-containing protein 47 OS=Homo sapiens GN=CCDC47 PE=1 SV=1;sp|Q96A33-2|CCD47_HUMAN Isoform 2 of Coiled-coil domain-containing protein 47 OS=Homo sapiens GN=CCDC47	3	5	5	5	0	0	0	0	3	1	4	2	1	2	3	4	1	1	3	2	0	0	0	0	3	1	4	2	1	2	3	4	1	1	3	2	0	0	0	0	3	1
Q8IVM0;Q8IVM0-2	Q8IVM0;Q8IVM0-2	9;9	9;9	9;9	Coiled-coil domain-containing protein 50	CCDC50	sp|Q8IVM0|CCD50_HUMAN Coiled-coil domain-containing protein 50 OS=Homo sapiens GN=CCDC50 PE=1 SV=1;sp|Q8IVM0-2|CCD50_HUMAN Isoform 2 of Coiled-coil domain-containing protein 50 OS=Homo sapiens GN=CCDC50	2	9	9	9	0	1	0	1	2	4	7	4	5	7	7	8	4	3	4	4	0	1	0	1	2	4	7	4	5	7	7	8	4	3	4	4	0	1	0	1	2	4
A0A024QZ33;Q9H0G5;K7ERM9;K7EMD8;K7EK40	A0A024QZ33;Q9H0G5	15;15;6;3;1	15;15;6;3;1	15;15;6;3;1	Nuclear speckle splicing regulatory protein 1	CCDC55;NSRP1	tr|A0A024QZ33|A0A024QZ33_HUMAN Coiled-coil domain containing 55, isoform CRA_a OS=Homo sapiens GN=CCDC55 PE=1 SV=1;sp|Q9H0G5|NSRP1_HUMAN Nuclear speckle splicing regulatory protein 1 OS=Homo sapiens GN=NSRP1 PE=1 SV=1	5	15	15	15	0	0	3	0	10	12	12	9	4	6	6	5	8	8	9	8	0	0	3	0	10	12	12	9	4	6	6	5	8	8	9	8	0	0	3	0	10	12
Q9P031;F8VNY5	Q9P031;F8VNY5	8;5	8;5	8;5	Thyroid transcription factor 1-associated protein 26	CCDC59	sp|Q9P031|TAP26_HUMAN Thyroid transcription factor 1-associated protein 26 OS=Homo sapiens GN=CCDC59 PE=1 SV=2;tr|F8VNY5|F8VNY5_HUMAN Thyroid transcription factor 1-associated protein 26 (Fragment) OS=Homo sapiens GN=CCDC59 PE=1 SV=1	2	8	8	8	0	0	7	0	2	2	1	3	2	1	2	0	2	2	3	2	0	0	7	0	2	2	1	3	2	1	2	0	2	2	3	2	0	0	7	0	2	2
Q16204	Q16204	20	20	20	Coiled-coil domain-containing protein 6	CCDC6	sp|Q16204|CCDC6_HUMAN Coiled-coil domain-containing protein 6 OS=Homo sapiens GN=CCDC6 PE=1 SV=2	1	20	20	20	0	0	0	0	15	17	17	13	9	12	15	15	15	18	14	14	0	0	0	0	15	17	17	13	9	12	15	15	15	18	14	14	0	0	0	0	15	17
E9PLL9	E9PLL9	1	1	1		CCDC67	tr|E9PLL9|E9PLL9_HUMAN Deuterosome protein 1 OS=Homo sapiens GN=CCDC67 PE=4 SV=1	1	1	1	1	0	0	0	0	1	1	1	0	1	1	1	1	1	1	0	0	0	0	0	0	1	1	1	0	1	1	1	1	1	1	0	0	0	0	0	0	1	1
Q9H0W5	Q9H0W5	2	2	2	Coiled-coil domain-containing protein 8	CCDC8	sp|Q9H0W5|CCDC8_HUMAN Coiled-coil domain-containing protein 8 OS=Homo sapiens GN=CCDC8 PE=1 SV=2	1	2	2	2	0	0	0	0	0	0	0	0	0	2	2	2	1	0	1	0	0	0	0	0	0	0	0	0	0	2	2	2	1	0	1	0	0	0	0	0	0	0
C9J8I6;Q76M96-3;Q76M96;Q76M96-2	C9J8I6;Q76M96-3;Q76M96;Q76M96-2	1;1;1;1	1;1;1;1	1;1;1;1	Coiled-coil domain-containing protein 80	CCDC80	tr|C9J8I6|C9J8I6_HUMAN Coiled-coil domain-containing protein 80 (Fragment) OS=Homo sapiens GN=CCDC80 PE=1 SV=1;sp|Q76M96-3|CCD80_HUMAN Isoform 3 of Coiled-coil domain-containing protein 80 OS=Homo sapiens GN=CCDC80;sp|Q76M96|CCD80_HUMAN Coiled-coil domain-	4	1	1	1	0	0	0	0	1	1	1	1	0	1	1	1	1	1	1	1	0	0	0	0	1	1	1	1	0	1	1	1	1	1	1	1	0	0	0	0	1	1
A6NKD9;H0YJY5;H0YJE0;G3V2D7;G3V5D5;G3V4C8	A6NKD9;H0YJY5;H0YJE0	8;4;4;3;1;1	7;4;4;3;1;1	7;4;4;3;1;1	Coiled-coil domain-containing protein 85C	CCDC85C	sp|A6NKD9|CC85C_HUMAN Coiled-coil domain-containing protein 85C OS=Homo sapiens GN=CCDC85C PE=1 SV=1;tr|H0YJY5|H0YJY5_HUMAN Coiled-coil domain-containing protein 85C (Fragment) OS=Homo sapiens GN=CCDC85C PE=1 SV=1;tr|H0YJE0|H0YJE0_HUMAN Coiled-coil domain-	6	8	7	7	0	0	1	0	4	4	4	3	5	4	6	5	5	5	3	5	0	0	1	0	3	3	3	3	5	4	6	4	4	4	3	4	0	0	1	0	3	3
Q9H6F5;Q9H6F5-2;H0YG79	Q9H6F5	12;4;3	12;4;3	12;4;3	Coiled-coil domain-containing protein 86	CCDC86	sp|Q9H6F5|CCD86_HUMAN Coiled-coil domain-containing protein 86 OS=Homo sapiens GN=CCDC86 PE=1 SV=1	3	12	12	12	0	0	0	0	7	6	9	9	0	4	3	5	9	7	5	6	0	0	0	0	7	6	9	9	0	4	3	5	9	7	5	6	0	0	0	0	7	6
Q3V6T2-5;Q3V6T2-4;Q3V6T2-2;Q3V6T2-3;Q3V6T2;A0A087WXD9;H0Y470;H7C2C6	Q3V6T2-5;Q3V6T2-4;Q3V6T2-2;Q3V6T2-3;Q3V6T2;A0A087WXD9	11;11;11;11;11;6;4;4	11;11;11;11;11;6;4;4	7;7;7;7;7;6;0;0	Girdin	CCDC88A	sp|Q3V6T2-5|GRDN_HUMAN Isoform 5 of Girdin OS=Homo sapiens GN=CCDC88A;sp|Q3V6T2-4|GRDN_HUMAN Isoform 4 of Girdin OS=Homo sapiens GN=CCDC88A;sp|Q3V6T2-2|GRDN_HUMAN Isoform 2 of Girdin OS=Homo sapiens GN=CCDC88A;sp|Q3V6T2-3|GRDN_HUMAN Isoform 3 of Girdin OS=	8	11	11	7	0	0	0	0	4	2	2	3	3	9	7	8	1	2	4	2	0	0	0	0	4	2	2	3	3	9	7	8	1	2	4	2	0	0	0	0	4	2
Q9P219;Q9P219-2;A0A0A0MR69;Q9P219-3	Q9P219	7;2;1;1	7;2;1;1	7;2;1;1	Protein Daple	CCDC88C	sp|Q9P219|DAPLE_HUMAN Protein Daple OS=Homo sapiens GN=CCDC88C PE=1 SV=3	4	7	7	7	0	0	0	0	2	1	1	1	3	4	5	3	2	2	2	3	0	0	0	0	2	1	1	1	3	4	5	3	2	2	2	3	0	0	0	0	2	1
Q9BW85;M0R2S3	Q9BW85;M0R2S3	12;7	12;7	11;6	Coiled-coil domain-containing protein 94	CCDC94	sp|Q9BW85|CCD94_HUMAN Coiled-coil domain-containing protein 94 OS=Homo sapiens GN=CCDC94 PE=1 SV=1;tr|M0R2S3|M0R2S3_HUMAN Coiled-coil domain-containing protein 94 (Fragment) OS=Homo sapiens GN=CCDC94 PE=1 SV=4	2	12	12	11	0	0	0	0	9	9	10	9	0	4	4	5	10	10	8	11	0	0	0	0	9	9	10	9	0	4	4	5	10	10	8	11	0	0	0	0	8	8
Q96F63;M0QXS4	Q96F63	7;1	7;1	7;1	Coiled-coil domain-containing protein 97	CCDC97	sp|Q96F63|CCD97_HUMAN Coiled-coil domain-containing protein 97 OS=Homo sapiens GN=CCDC97 PE=1 SV=1	2	7	7	7	0	0	0	0	6	5	3	6	2	1	2	2	4	5	5	4	0	0	0	0	6	5	3	6	2	1	2	2	4	5	5	4	0	0	0	0	6	5
A2ABH1;Q8TD31;Q8TD31-3;Q8TD31-2	A2ABH1;Q8TD31;Q8TD31-3;Q8TD31-2	1;1;1;1	1;1;1;1	1;1;1;1	Coiled-coil alpha-helical rod protein 1	CCHCR1	tr|A2ABH1|A2ABH1_HUMAN Coiled-coil alpha-helical rod protein 1 OS=Homo sapiens GN=CCHCR1 PE=1 SV=1;sp|Q8TD31|CCHCR_HUMAN Coiled-coil alpha-helical rod protein 1 OS=Homo sapiens GN=CCHCR1 PE=2 SV=2;sp|Q8TD31-3|CCHCR_HUMAN Isoform 3 of Coiled-coil alpha-heli	4	1	1	1	0	0	0	0	1	1	1	1	1	1	0	0	0	0	0	0	0	0	0	0	1	1	1	1	1	1	0	0	0	0	0	0	0	0	0	0	1	1
P20248	P20248	5	5	5	Cyclin-A2	CCNA2	sp|P20248|CCNA2_HUMAN Cyclin-A2 OS=Homo sapiens GN=CCNA2 PE=1 SV=2	1	5	5	5	0	0	0	0	2	4	3	3	1	2	1	2	4	3	3	3	0	0	0	0	2	4	3	3	1	2	1	2	4	3	3	3	0	0	0	0	2	4
P14635;E9PC90;P14635-2;D6RHI0;H0YA62	P14635;E9PC90;P14635-2;D6RHI0	8;7;7;4;1	8;7;7;4;1	8;7;7;4;1	G2/mitotic-specific cyclin-B1	CCNB1	sp|P14635|CCNB1_HUMAN G2/mitotic-specific cyclin-B1 OS=Homo sapiens GN=CCNB1 PE=1 SV=1;tr|E9PC90|E9PC90_HUMAN G2/mitotic-specific cyclin-B1 (Fragment) OS=Homo sapiens GN=CCNB1 PE=1 SV=1;sp|P14635-2|CCNB1_HUMAN Isoform 2 of G2/mitotic-specific cyclin-B1 OS=	5	8	8	8	0	0	1	0	6	6	6	4	6	6	8	8	6	7	5	6	0	0	1	0	6	6	6	4	6	6	8	8	6	7	5	6	0	0	1	0	6	6
O95067;H0YMP3;H1UBN3	O95067;H0YMP3;H1UBN3	2;1;1	2;1;1	2;1;1	G2/mitotic-specific cyclin-B2	CCNB2;CCNB2V	sp|O95067|CCNB2_HUMAN G2/mitotic-specific cyclin-B2 OS=Homo sapiens GN=CCNB2 PE=1 SV=1;tr|H0YMP3|H0YMP3_HUMAN G2/mitotic-specific cyclin-B2 OS=Homo sapiens GN=CCNB2 PE=1 SV=1;tr|H1UBN3|H1UBN3_HUMAN Cyclin B2 OS=Homo sapiens GN=CCNB2V PE=1 SV=1	3	2	2	2	0	1	0	0	0	0	0	0	0	1	1	2	0	0	0	0	0	1	0	0	0	0	0	0	0	1	1	2	0	0	0	0	0	1	0	0	0	0
P51946;D6RHI7;D6RG18	P51946;D6RHI7;D6RG18	6;3;3	6;3;3	6;3;3	Cyclin-H	CCNH	sp|P51946|CCNH_HUMAN Cyclin-H OS=Homo sapiens GN=CCNH PE=1 SV=1;tr|D6RHI7|D6RHI7_HUMAN Cyclin-H OS=Homo sapiens GN=CCNH PE=1 SV=1;tr|D6RG18|D6RG18_HUMAN Cyclin-H OS=Homo sapiens GN=CCNH PE=1 SV=1	3	6	6	6	0	0	0	0	5	6	6	5	1	2	0	2	4	5	5	6	0	0	0	0	5	6	6	5	1	2	0	2	4	5	5	6	0	0	0	0	5	6
O75909;O75909-4;G3V5E1;O75909-1;O75909-2;G3V2Q3;G3V235	O75909;O75909-4;G3V5E1;O75909-1;O75909-2;G3V2Q3	13;13;11;10;9;8;4	13;13;11;10;9;8;4	13;13;11;10;9;8;4	Cyclin-K	CCNK	sp|O75909|CCNK_HUMAN Cyclin-K OS=Homo sapiens GN=CCNK PE=1 SV=2;sp|O75909-4|CCNK_HUMAN Isoform 4 of Cyclin-K OS=Homo sapiens GN=CCNK;tr|G3V5E1|G3V5E1_HUMAN Cyclin-K OS=Homo sapiens GN=CCNK PE=1 SV=1;sp|O75909-1|CCNK_HUMAN Isoform 3 of Cyclin-K OS=Homo sapi	7	13	13	13	0	0	0	0	13	12	11	11	0	3	4	3	12	12	12	9	0	0	0	0	13	12	11	11	0	3	4	3	12	12	12	9	0	0	0	0	13	12
Q96S94;Q96S94-3;A0A0A0MSF3;A0A0C4DGC4;F2Z3J5;Q96S94-2;J3QSH2;C9J148	Q96S94;Q96S94-3;A0A0A0MSF3	6;4;3;2;2;2;1;1	6;4;3;2;2;2;1;1	6;4;3;2;2;2;1;1	Cyclin-L2	CCNL2	sp|Q96S94|CCNL2_HUMAN Cyclin-L2 OS=Homo sapiens GN=CCNL2 PE=1 SV=1;sp|Q96S94-3|CCNL2_HUMAN Isoform 3 of Cyclin-L2 OS=Homo sapiens GN=CCNL2;tr|A0A0A0MSF3|A0A0A0MSF3_HUMAN Cyclin-L2 OS=Homo sapiens GN=CCNL2 PE=1 SV=1	8	6	6	6	0	0	0	0	5	5	5	2	0	0	0	0	1	1	1	1	0	0	0	0	5	5	5	2	0	0	0	0	1	1	1	1	0	0	0	0	5	5
O60563;O60563-2	O60563	18;5	18;5	17;4	Cyclin-T1	CCNT1	sp|O60563|CCNT1_HUMAN Cyclin-T1 OS=Homo sapiens GN=CCNT1 PE=1 SV=1	2	18	18	17	0	0	1	0	14	15	16	16	5	8	11	9	14	12	13	14	0	0	1	0	14	15	16	16	5	8	11	9	14	12	13	14	0	0	1	0	13	14
O60583-2;O60583;F8WDY7;F2Z2C9	O60583-2;O60583;F8WDY7;F2Z2C9	3;3;2;2	2;2;1;1	2;2;1;1	Cyclin-T2	CCNT2	sp|O60583-2|CCNT2_HUMAN Isoform 2 of Cyclin-T2 OS=Homo sapiens GN=CCNT2;sp|O60583|CCNT2_HUMAN Cyclin-T2 OS=Homo sapiens GN=CCNT2 PE=1 SV=2;tr|F8WDY7|F8WDY7_HUMAN Cyclin-T2 OS=Homo sapiens GN=CCNT2 PE=1 SV=1;tr|F2Z2C9|F2Z2C9_HUMAN Cyclin-T2 OS=Homo sapiens	4	3	2	2	0	0	0	0	2	2	2	2	0	1	0	0	2	1	2	1	0	0	0	0	1	1	1	1	0	0	0	0	2	1	2	1	0	0	0	0	1	1
J3KNF4;O14618;E9PP76;E9PK03	J3KNF4;O14618;E9PP76	5;5;3;2	5;5;3;2	5;5;3;2	Copper chaperone for superoxide dismutase;Superoxide dismutase [Cu-Zn]	CCS	tr|J3KNF4|J3KNF4_HUMAN Copper chaperone for superoxide dismutase OS=Homo sapiens GN=CCS PE=1 SV=1;sp|O14618|CCS_HUMAN Copper chaperone for superoxide dismutase OS=Homo sapiens GN=CCS PE=1 SV=1;tr|E9PP76|E9PP76_HUMAN Superoxide dismutase [Cu-Zn] (Fragment)	4	5	5	5	0	0	0	0	3	3	2	3	1	3	3	2	2	2	2	1	0	0	0	0	3	3	2	3	1	3	3	2	2	2	2	1	0	0	0	0	3	3
Q9H7U1-4;Q9H7U1;Q9H7U1-3	Q9H7U1-4;Q9H7U1;Q9H7U1-3	1;1;1	1;1;1	1;1;1	Serine-rich coiled-coil domain-containing protein 2	CCSER2	sp|Q9H7U1-4|CCSE2_HUMAN Isoform 4 of Serine-rich coiled-coil domain-containing protein 2 OS=Homo sapiens GN=CCSER2;sp|Q9H7U1|CCSE2_HUMAN Serine-rich coiled-coil domain-containing protein 2 OS=Homo sapiens GN=CCSER2 PE=2 SV=2;sp|Q9H7U1-3|CCSE2_HUMAN Isoform	3	1	1	1	0	0	0	0	0	0	0	0	0	1	1	1	0	0	0	0	0	0	0	0	0	0	0	0	0	1	1	1	0	0	0	0	0	0	0	0	0	0
P78371;F5GWF6;P78371-2;F8VQ14	P78371;F5GWF6;P78371-2;F8VQ14	37;34;34;32	37;34;34;32	37;34;34;32	T-complex protein 1 subunit beta	CCT2	sp|P78371|TCPB_HUMAN T-complex protein 1 subunit beta OS=Homo sapiens GN=CCT2 PE=1 SV=4;tr|F5GWF6|F5GWF6_HUMAN T-complex protein 1 subunit beta OS=Homo sapiens GN=CCT2 PE=1 SV=2;sp|P78371-2|TCPB_HUMAN Isoform 2 of T-complex protein 1 subunit beta OS=Homo s	4	37	37	37	8	3	1	2	31	31	33	30	29	33	34	32	31	35	34	32	8	3	1	2	31	31	33	30	29	33	34	32	31	35	34	32	8	3	1	2	31	31
P49368;P49368-2;B4DUR8;Q5SZX6;E9PRC8;E9PQ35;E9PM09;Q5SZW8;Q5SZX9	P49368;P49368-2;B4DUR8	37;36;35;12;9;7;7;7;4	37;36;35;12;9;7;7;7;4	37;36;35;12;9;7;7;7;4	T-complex protein 1 subunit gamma	CCT3	sp|P49368|TCPG_HUMAN T-complex protein 1 subunit gamma OS=Homo sapiens GN=CCT3 PE=1 SV=4;sp|P49368-2|TCPG_HUMAN Isoform 2 of T-complex protein 1 subunit gamma OS=Homo sapiens GN=CCT3;tr|B4DUR8|B4DUR8_HUMAN T-complex protein 1 subunit gamma OS=Homo sapiens	9	37	37	37	7	1	3	1	31	32	32	29	29	30	30	34	30	29	30	30	7	1	3	1	31	32	32	29	29	30	30	34	30	29	30	30	7	1	3	1	31	32
P50991;P50991-2	P50991;P50991-2	35;32	35;32	35;32	T-complex protein 1 subunit delta	CCT4	sp|P50991|TCPD_HUMAN T-complex protein 1 subunit delta OS=Homo sapiens GN=CCT4 PE=1 SV=4;sp|P50991-2|TCPD_HUMAN Isoform 2 of T-complex protein 1 subunit delta OS=Homo sapiens GN=CCT4	2	35	35	35	10	3	4	3	30	31	28	27	28	28	31	32	28	29	32	33	10	3	4	3	30	31	28	27	28	28	31	32	28	29	32	33	10	3	4	3	30	31
P48643;E7ENZ3;B7ZAR1;E9PCA1;P48643-2;H0Y914;D6RIZ7	P48643;E7ENZ3;B7ZAR1;E9PCA1;P48643-2	40;36;36;36;32;4;3	40;36;36;36;32;4;3	40;36;36;36;32;4;3	T-complex protein 1 subunit epsilon	CCT5	sp|P48643|TCPE_HUMAN T-complex protein 1 subunit epsilon OS=Homo sapiens GN=CCT5 PE=1 SV=1;tr|E7ENZ3|E7ENZ3_HUMAN T-complex protein 1 subunit epsilon OS=Homo sapiens GN=CCT5 PE=1 SV=1;tr|B7ZAR1|B7ZAR1_HUMAN T-complex protein 1 subunit epsilon OS=Homo sapie	7	40	40	40	8	2	1	2	34	37	36	34	35	38	38	39	35	32	38	33	8	2	1	2	34	37	36	34	35	38	38	39	35	32	38	33	8	2	1	2	34	37
P40227;P40227-2;Q92526;Q92526-2;Q92526-3;J3KRI6	P40227;P40227-2	30;27;5;4;4;1	30;27;5;4;4;1	30;27;5;4;4;1	T-complex protein 1 subunit zeta	CCT6A	sp|P40227|TCPZ_HUMAN T-complex protein 1 subunit zeta OS=Homo sapiens GN=CCT6A PE=1 SV=3;sp|P40227-2|TCPZ_HUMAN Isoform 2 of T-complex protein 1 subunit zeta OS=Homo sapiens GN=CCT6A	6	30	30	30	10	4	3	5	26	24	25	25	22	26	27	30	26	24	24	26	10	4	3	5	26	24	25	25	22	26	27	30	26	24	24	26	10	4	3	5	26	24
Q99832;Q99832-3;Q99832-4;Q99832-2;F8WAM2;F8WBP8	Q99832;Q99832-3;Q99832-4;Q99832-2	27;25;21;15;6;2	27;25;21;15;6;2	27;25;21;15;6;2	T-complex protein 1 subunit eta	CCT7	sp|Q99832|TCPH_HUMAN T-complex protein 1 subunit eta OS=Homo sapiens GN=CCT7 PE=1 SV=2;sp|Q99832-3|TCPH_HUMAN Isoform 3 of T-complex protein 1 subunit eta OS=Homo sapiens GN=CCT7;sp|Q99832-4|TCPH_HUMAN Isoform 4 of T-complex protein 1 subunit eta OS=Homo s	6	27	27	27	5	1	2	2	25	25	25	22	23	22	23	27	26	26	24	26	5	1	2	2	25	25	25	22	23	22	23	27	26	26	24	26	5	1	2	2	25	25
P50990;P50990-2;P50990-3;H7C4C8;H7C2U0	P50990;P50990-2;P50990-3	38;37;30;17;6	38;37;30;17;6	38;37;30;17;6	T-complex protein 1 subunit theta	CCT8	sp|P50990|TCPQ_HUMAN T-complex protein 1 subunit theta OS=Homo sapiens GN=CCT8 PE=1 SV=4;sp|P50990-2|TCPQ_HUMAN Isoform 2 of T-complex protein 1 subunit theta OS=Homo sapiens GN=CCT8;sp|P50990-3|TCPQ_HUMAN Isoform 3 of T-complex protein 1 subunit theta OS=	5	38	38	38	7	1	5	4	33	31	33	35	33	33	35	36	35	34	36	36	7	1	5	4	33	31	33	35	33	33	35	36	35	34	36	36	7	1	5	4	33	31
P86790;P86791;F8WD66	P86790;P86791;F8WD66	2;2;1	2;2;1	2;2;1	Vacuolar fusion protein CCZ1 homolog B;Vacuolar fusion protein CCZ1 homolog	CCZ1B;CCZ1	sp|P86790|CCZ1B_HUMAN Vacuolar fusion protein CCZ1 homolog B OS=Homo sapiens GN=CCZ1B PE=1 SV=1;sp|P86791|CCZ1_HUMAN Vacuolar fusion protein CCZ1 homolog OS=Homo sapiens GN=CCZ1 PE=1 SV=1;tr|F8WD66|F8WD66_HUMAN Vacuolar fusion protein CCZ1 homolog B OS=Hom	3	2	2	2	0	0	0	0	1	2	2	0	0	2	0	0	2	2	2	1	0	0	0	0	1	2	2	0	0	2	0	0	2	2	2	1	0	0	0	0	1	2
Q9Y5K6	Q9Y5K6	21	21	21	CD2-associated protein	CD2AP	sp|Q9Y5K6|CD2AP_HUMAN CD2-associated protein OS=Homo sapiens GN=CD2AP PE=1 SV=1	1	21	21	21	0	0	0	0	10	9	9	3	12	21	17	14	10	9	8	6	0	0	0	0	10	9	9	3	12	21	17	14	10	9	8	6	0	0	0	0	10	9
O95400	O95400	8	8	8	CD2 antigen cytoplasmic tail-binding protein 2	CD2BP2	sp|O95400|CD2B2_HUMAN CD2 antigen cytoplasmic tail-binding protein 2 OS=Homo sapiens GN=CD2BP2 PE=1 SV=1	1	8	8	8	0	0	0	0	7	7	6	6	2	2	2	2	7	5	7	6	0	0	0	0	7	7	6	6	2	2	2	2	7	5	7	6	0	0	0	0	7	7
O15446;O15446-2	O15446;O15446-2	6;6	6;6	6;6	DNA-directed RNA polymerase I subunit RPA34	CD3EAP	sp|O15446|RPA34_HUMAN DNA-directed RNA polymerase I subunit RPA34 OS=Homo sapiens GN=CD3EAP PE=1 SV=1;sp|O15446-2|RPA34_HUMAN Isoform 2 of DNA-directed RNA polymerase I subunit RPA34 OS=Homo sapiens GN=CD3EAP	2	6	6	6	0	0	0	0	5	3	4	3	1	0	1	1	2	1	2	5	0	0	0	0	5	3	4	3	1	0	1	1	2	1	2	5	0	0	0	0	5	3
E9PJK1;E9PRJ8;H0YDL9;H0YDJ9;E9PIF1;A6NMH8;P60033;E9PM31;H0YEE2	E9PJK1;E9PRJ8;H0YDL9;H0YDJ9;E9PIF1;A6NMH8;P60033;E9PM31;H0YEE2	2;2;2;2;2;2;2;1;1	2;2;2;2;2;2;2;1;1	2;2;2;2;2;2;2;1;1	Tetraspanin;CD81 antigen	CD81	tr|E9PJK1|E9PJK1_HUMAN Tetraspanin OS=Homo sapiens GN=CD81 PE=1 SV=1;tr|E9PRJ8|E9PRJ8_HUMAN Tetraspanin (Fragment) OS=Homo sapiens GN=CD81 PE=1 SV=1;tr|H0YDL9|H0YDL9_HUMAN Tetraspanin (Fragment) OS=Homo sapiens GN=CD81 PE=1 SV=1;tr|H0YDJ9|H0YDJ9_HUMAN Tetr	9	2	2	2	0	0	0	0	1	1	1	0	1	0	1	1	1	0	1	1	0	0	0	0	1	1	1	0	1	0	1	1	1	0	1	1	0	0	0	0	1	1
O75794;X6RA30;X6RKY7;X6RF82;H7BZW7	O75794;X6RA30;X6RKY7;X6RF82	9;6;5;5;3	9;6;5;5;3	9;6;5;5;3	Cell division cycle protein 123 homolog	CDC123	sp|O75794|CD123_HUMAN Cell division cycle protein 123 homolog OS=Homo sapiens GN=CDC123 PE=1 SV=1;tr|X6RA30|X6RA30_HUMAN Cell division cycle protein 123 homolog OS=Homo sapiens GN=CDC123 PE=1 SV=1;tr|X6RKY7|X6RKY7_HUMAN Cell division cycle protein 123 homo	5	9	9	9	0	0	0	0	5	6	3	6	7	8	5	7	3	3	3	3	0	0	0	0	5	6	3	6	7	8	5	7	3	3	3	3	0	0	0	0	5	6
Q13042-3;Q13042-2;Q13042;Q5T8C6;Q13042-4	Q13042-3;Q13042-2;Q13042;Q5T8C6;Q13042-4	4;4;4;3;3	4;4;4;3;3	4;4;4;3;3	Cell division cycle protein 16 homolog	CDC16	sp|Q13042-3|CDC16_HUMAN Isoform 3 of Cell division cycle protein 16 homolog OS=Homo sapiens GN=CDC16;sp|Q13042-2|CDC16_HUMAN Isoform 2 of Cell division cycle protein 16 homolog OS=Homo sapiens GN=CDC16;sp|Q13042|CDC16_HUMAN Cell division cycle protein 16 h	5	4	4	4	0	0	0	0	1	1	1	1	3	1	1	1	2	0	2	0	0	0	0	0	1	1	1	1	3	1	1	1	2	0	2	0	0	0	0	0	1	1
A0A024QZP7;A0A087WY43;P06493;A0A087WZZ9;P06493-2;E5RIU6;K7ELV5	A0A024QZP7;A0A087WY43;P06493;A0A087WZZ9;P06493-2;E5RIU6	12;12;12;9;9;8;2	11;11;11;8;9;7;1	10;10;10;7;8;6;0	Cyclin-dependent kinase 1	CDC2;CDK1	tr|A0A024QZP7|A0A024QZP7_HUMAN Cell division cycle 2, G1 to S and G2 to M, isoform CRA_a OS=Homo sapiens GN=CDC2 PE=1 SV=1;tr|A0A087WY43|A0A087WY43_HUMAN Cyclin-dependent kinase 1 OS=Homo sapiens GN=CDK1 PE=1 SV=1;sp|P06493|CDK1_HUMAN Cyclin-dependent kina	7	12	11	10	0	0	0	0	8	8	8	4	7	7	9	9	6	7	9	10	0	0	0	0	7	7	7	3	6	6	8	8	6	6	8	9	0	0	0	0	6	6
Q12834	Q12834	7	7	7	Cell division cycle protein 20 homolog	CDC20	sp|Q12834|CDC20_HUMAN Cell division cycle protein 20 homolog OS=Homo sapiens GN=CDC20 PE=1 SV=2	1	7	7	7	0	0	0	0	3	4	4	4	1	2	1	3	6	4	5	4	0	0	0	0	3	4	4	4	1	2	1	3	6	4	5	4	0	0	0	0	3	4
Q86Y33-4;Q86Y33-3;Q86Y33-2;Q86Y33	Q86Y33-4;Q86Y33-3;Q86Y33-2;Q86Y33	1;1;1;1	1;1;1;1	1;1;1;1	Cell division cycle protein 20 homolog B	CDC20B	sp|Q86Y33-4|CD20B_HUMAN Isoform 4 of Cell division cycle protein 20 homolog B OS=Homo sapiens GN=CDC20B;sp|Q86Y33-3|CD20B_HUMAN Isoform 3 of Cell division cycle protein 20 homolog B OS=Homo sapiens GN=CDC20B;sp|Q86Y33-2|CD20B_HUMAN Isoform 2 of Cell divisi	4	1	1	1	1	0	0	0	1	1	1	1	1	1	1	1	1	1	1	1	1	0	0	0	1	1	1	1	1	1	1	1	1	1	1	1	1	0	0	0	1	1
Q9UJX2-3;Q9UJX2	Q9UJX2-3;Q9UJX2	5;5	5;5	5;5	Cell division cycle protein 23 homolog	CDC23	sp|Q9UJX2-3|CDC23_HUMAN Isoform 3 of Cell division cycle protein 23 homolog OS=Homo sapiens GN=CDC23;sp|Q9UJX2|CDC23_HUMAN Cell division cycle protein 23 homolog OS=Homo sapiens GN=CDC23 PE=1 SV=3	2	5	5	5	1	0	0	0	3	1	2	1	2	0	2	1	3	3	3	2	1	0	0	0	3	1	2	1	2	0	2	1	3	3	3	2	1	0	0	0	3	1
P30307-4;P30307-3;P30307-2;P30307;H0Y999	P30307-4;P30307-3;P30307-2;P30307;H0Y999	2;2;2;2;1	2;2;2;2;1	2;2;2;2;1	M-phase inducer phosphatase 3	CDC25C	sp|P30307-4|MPIP3_HUMAN Isoform 5 of M-phase inducer phosphatase 3 OS=Homo sapiens GN=CDC25C;sp|P30307-3|MPIP3_HUMAN Isoform 4 of M-phase inducer phosphatase 3 OS=Homo sapiens GN=CDC25C;sp|P30307-2|MPIP3_HUMAN Isoform 2 of M-phase inducer phosphatase 3 OS=	5	2	2	2	0	0	0	0	1	2	0	2	1	2	2	2	0	1	1	1	0	0	0	0	1	2	0	2	1	2	2	2	0	1	1	1	0	0	0	0	1	2
P30260;P30260-2	P30260;P30260-2	23;23	23;23	1;1	Cell division cycle protein 27 homolog	CDC27	sp|P30260|CDC27_HUMAN Cell division cycle protein 27 homolog OS=Homo sapiens GN=CDC27 PE=1 SV=2;sp|P30260-2|CDC27_HUMAN Isoform 2 of Cell division cycle protein 27 homolog OS=Homo sapiens GN=CDC27	2	23	23	1	0	1	0	0	16	13	14	14	12	13	14	19	16	15	15	11	0	1	0	0	16	13	14	14	12	13	14	19	16	15	15	11	0	1	0	0	0	1
P49427;U3KQP9;U3KQ77;U3KPV8	P49427	5;2;1;1	5;2;1;1	5;2;1;1	Ubiquitin-conjugating enzyme E2 R1	CDC34	sp|P49427|UB2R1_HUMAN Ubiquitin-conjugating enzyme E2 R1 OS=Homo sapiens GN=CDC34 PE=1 SV=2	4	5	5	5	0	0	0	0	4	4	5	4	4	3	3	5	5	4	5	5	0	0	0	0	4	4	5	4	4	3	3	5	5	4	5	5	0	0	0	0	4	4
Q16543;K7EQA9;K7EKQ2;K7EL68;K7EIU0;A0A0A0MTQ8;P0C221	Q16543;K7EQA9;K7EKQ2	16;12;11;5;2;1;1	16;12;11;5;2;1;1	16;12;11;5;2;1;1	Hsp90 co-chaperone Cdc37;Hsp90 co-chaperone Cdc37, N-terminally processed	CDC37	sp|Q16543|CDC37_HUMAN Hsp90 co-chaperone Cdc37 OS=Homo sapiens GN=CDC37 PE=1 SV=1;tr|K7EQA9|K7EQA9_HUMAN Hsp90 co-chaperone Cdc37 (Fragment) OS=Homo sapiens GN=CDC37 PE=1 SV=1;tr|K7EKQ2|K7EKQ2_HUMAN Hsp90 co-chaperone Cdc37 (Fragment) OS=Homo sapiens GN=CD	7	16	16	16	1	0	0	1	15	14	14	11	10	14	13	13	11	14	12	11	1	0	0	1	15	14	14	11	10	14	13	13	11	14	12	11	1	0	0	1	15	14
B1AL69;Q7L3B6	B1AL69;Q7L3B6	2;2	2;2	2;2	Hsp90 co-chaperone Cdc37-like 1	CDC37L1	tr|B1AL69|B1AL69_HUMAN Hsp90 co-chaperone Cdc37-like 1 OS=Homo sapiens GN=CDC37L1 PE=1 SV=1;sp|Q7L3B6|CD37L_HUMAN Hsp90 co-chaperone Cdc37-like 1 OS=Homo sapiens GN=CDC37L1 PE=1 SV=1	2	2	2	2	0	0	0	0	1	0	2	1	2	2	2	2	1	2	1	1	0	0	0	0	1	0	2	1	2	2	2	2	1	2	1	1	0	0	0	0	1	0
O60508;Q5SRN1	O60508;Q5SRN1	24;22	24;22	24;22	Pre-mRNA-processing factor 17	CDC40	sp|O60508|PRP17_HUMAN Pre-mRNA-processing factor 17 OS=Homo sapiens GN=CDC40 PE=1 SV=1;tr|Q5SRN1|Q5SRN1_HUMAN Pre-mRNA-processing factor 17 OS=Homo sapiens GN=CDC40 PE=1 SV=1	2	24	24	24	1	1	0	0	16	15	15	17	6	5	5	10	19	18	18	18	1	1	0	0	16	15	15	17	6	5	5	10	19	18	18	18	1	1	0	0	16	15
P60953;P60953-1;Q5JYX0	P60953;P60953-1	5;3;2	4;2;1	4;2;1	Cell division control protein 42 homolog	CDC42	sp|P60953|CDC42_HUMAN Cell division control protein 42 homolog OS=Homo sapiens GN=CDC42 PE=1 SV=2;sp|P60953-1|CDC42_HUMAN Isoform 1 of Cell division control protein 42 homolog OS=Homo sapiens GN=CDC42	3	5	4	4	0	0	0	0	3	3	4	4	3	5	4	5	3	3	4	4	0	0	0	0	3	2	3	3	3	4	3	4	2	2	3	3	0	0	0	0	3	2
Q5VT25-6;Q5VT25-4;A0A0A0MRJ0;Q5VT25-2;Q5VT25;Q5VT25-5;Q5VT25-3;H0Y5V1;A0A0A0MRJ1;H0Y7V8;H0Y6V3;H0Y6R0;Q09013-15;Q09013-8;Q09013-2;Q09013-1;Q09013-5;Q09013;Q09013-7;Q09013-11;Q09013-12;Q09013-10;Q09013-6;Q09013-16;M0R333	Q5VT25-6;Q5VT25-4;A0A0A0MRJ0;Q5VT25-2;Q5VT25;Q5VT25-5;Q5VT25-3;H0Y5V1;A0A0A0MRJ1;H0Y7V8;H0Y6V3	25;25;25;25;25;25;24;14;14;13;13;7;1;1;1;1;1;1;1;1;1;1;1;1;1	24;24;24;24;24;24;23;14;14;13;13;7;1;1;1;1;1;1;1;1;1;1;1;1;1	21;21;21;21;21;21;20;13;13;12;12;6;0;0;0;0;0;0;0;0;0;0;0;0;0	Serine/threonine-protein kinase MRCK alpha;Non-specific serine/threonine protein kinase	CDC42BPA	sp|Q5VT25-6|MRCKA_HUMAN Isoform 6 of Serine/threonine-protein kinase MRCK alpha OS=Homo sapiens GN=CDC42BPA;sp|Q5VT25-4|MRCKA_HUMAN Isoform 4 of Serine/threonine-protein kinase MRCK alpha OS=Homo sapiens GN=CDC42BPA;tr|A0A0A0MRJ0|A0A0A0MRJ0_HUMAN Serine/th	25	25	24	21	0	1	2	0	12	11	11	7	11	16	18	13	12	11	6	11	0	0	1	0	11	10	10	6	10	15	17	13	11	10	5	10	0	0	1	0	9	9
Q9Y5S2;H0YLY0;H0YLR5	Q9Y5S2	21;10;2	17;9;2	17;9;2	Serine/threonine-protein kinase MRCK beta	CDC42BPB	sp|Q9Y5S2|MRCKB_HUMAN Serine/threonine-protein kinase MRCK beta OS=Homo sapiens GN=CDC42BPB PE=1 SV=2	3	21	17	17	0	1	1	0	5	5	7	4	11	12	12	11	6	7	5	7	0	0	0	0	2	3	4	3	9	9	8	9	2	3	2	4	0	0	0	0	2	3
Q00587-2;Q00587;B0QYC6;B0QYC7;B0QYC8	Q00587-2;Q00587;B0QYC6;B0QYC7;B0QYC8	4;4;2;2;2	4;4;2;2;2	4;4;2;2;2	Cdc42 effector protein 1	CDC42EP1	sp|Q00587-2|BORG5_HUMAN Isoform 2 of Cdc42 effector protein 1 OS=Homo sapiens GN=CDC42EP1;sp|Q00587|BORG5_HUMAN Cdc42 effector protein 1 OS=Homo sapiens GN=CDC42EP1 PE=1 SV=1;tr|B0QYC6|B0QYC6_HUMAN Cdc42 effector protein 1 (Fragment) OS=Homo sapiens GN=CDC	5	4	4	4	1	0	0	0	0	1	1	1	3	3	1	3	0	1	0	0	1	0	0	0	0	1	1	1	3	3	1	3	0	1	0	0	1	0	0	0	0	1
O75419-2;O75419;O75419-3;C9K087	O75419-2;O75419;O75419-3	7;7;7;1	7;7;7;1	7;7;7;1	Cell division control protein 45 homolog	CDC45	sp|O75419-2|CDC45_HUMAN Isoform 2 of Cell division control protein 45 homolog OS=Homo sapiens GN=CDC45;sp|O75419|CDC45_HUMAN Cell division control protein 45 homolog OS=Homo sapiens GN=CDC45 PE=1 SV=1;sp|O75419-3|CDC45_HUMAN Isoform 3 of Cell division cont	4	7	7	7	1	0	1	1	4	7	7	6	2	4	1	2	5	4	5	6	1	0	1	1	4	7	7	6	2	4	1	2	5	4	5	6	1	0	1	1	4	7
Q99459;REV__Q9BXJ9-4;REV__A0A0B4J1W3;REV__Q9BXJ9	Q99459	51;1;1;1	51;1;1;1	51;1;1;1	Cell division cycle 5-like protein	CDC5L	sp|Q99459|CDC5L_HUMAN Cell division cycle 5-like protein OS=Homo sapiens GN=CDC5L PE=1 SV=2	4	51	51	51	1	1	1	1	44	46	45	48	14	18	25	24	44	43	46	47	1	1	1	1	44	46	45	48	14	18	25	24	44	43	46	47	1	1	1	1	44	46
Q99741;J3KTI7;J3QR52;J3QLN7	Q99741;J3KTI7;J3QR52;J3QLN7	2;1;1;1	2;1;1;1	2;1;1;1	Cell division control protein 6 homolog	CDC6	sp|Q99741|CDC6_HUMAN Cell division control protein 6 homolog OS=Homo sapiens GN=CDC6 PE=1 SV=1;tr|J3KTI7|J3KTI7_HUMAN Cell division control protein 6 homolog (Fragment) OS=Homo sapiens GN=CDC6 PE=1 SV=1;tr|J3QR52|J3QR52_HUMAN Cell division control protein	4	2	2	2	0	0	0	0	0	0	1	1	0	0	0	0	0	1	1	0	0	0	0	0	0	0	1	1	0	0	0	0	0	1	1	0	0	0	0	0	0	0
O00311;B1AMW7	O00311	10;1	10;1	10;1	Cell division cycle 7-related protein kinase	CDC7	sp|O00311|CDC7_HUMAN Cell division cycle 7-related protein kinase OS=Homo sapiens GN=CDC7 PE=1 SV=1	2	10	10	10	0	0	0	0	6	7	7	3	1	4	3	4	8	8	7	7	0	0	0	0	6	7	7	3	1	4	3	4	8	8	7	7	0	0	0	0	6	7
Q6P1J9	Q6P1J9	28	28	28	Parafibromin	CDC73	sp|Q6P1J9|CDC73_HUMAN Parafibromin OS=Homo sapiens GN=CDC73 PE=1 SV=1	1	28	28	28	2	0	0	0	22	22	22	24	5	9	9	11	18	22	22	21	2	0	0	0	22	22	22	24	5	9	9	11	18	22	22	21	2	0	0	0	22	22
Q69YH5;E9PEI0;Q69YH5-2	Q69YH5;E9PEI0	24;23;1	24;23;1	24;23;1	Cell division cycle-associated protein 2	CDCA2	sp|Q69YH5|CDCA2_HUMAN Cell division cycle-associated protein 2 OS=Homo sapiens GN=CDCA2 PE=1 SV=2;tr|E9PEI0|E9PEI0_HUMAN Cell division cycle-associated protein 2 OS=Homo sapiens GN=CDCA2 PE=1 SV=1	3	24	24	24	1	1	0	0	12	16	11	12	4	9	6	8	15	13	13	15	1	1	0	0	12	16	11	12	4	9	6	8	15	13	13	15	1	1	0	0	12	16
B5MBX0;Q96FF9	B5MBX0;Q96FF9	3;3	3;3	3;3	Sororin	CDCA5	tr|B5MBX0|B5MBX0_HUMAN Sororin OS=Homo sapiens GN=CDCA5 PE=1 SV=1;sp|Q96FF9|CDCA5_HUMAN Sororin OS=Homo sapiens GN=CDCA5 PE=1 SV=1	2	3	3	3	0	0	0	0	3	3	3	2	2	2	2	2	2	2	3	2	0	0	0	0	3	3	3	2	2	2	2	2	2	2	3	2	0	0	0	0	3	3
Q96GN5-5;Q96GN5-4;Q96GN5-2;Q96GN5	Q96GN5-5;Q96GN5-4;Q96GN5-2;Q96GN5	3;3;3;3	3;3;3;3	3;3;3;3	Cell division cycle-associated 7-like protein	CDCA7L	sp|Q96GN5-5|CDA7L_HUMAN Isoform 4 of Cell division cycle-associated 7-like protein OS=Homo sapiens GN=CDCA7L;sp|Q96GN5-4|CDA7L_HUMAN Isoform 3 of Cell division cycle-associated 7-like protein OS=Homo sapiens GN=CDCA7L;sp|Q96GN5-2|CDA7L_HUMAN Isoform 2 of C	4	3	3	3	0	0	1	0	2	2	2	2	2	0	1	2	2	2	0	3	0	0	1	0	2	2	2	2	2	0	1	2	2	2	0	3	0	0	1	0	2	2
Q53HL2	Q53HL2	4	4	4	Borealin	CDCA8	sp|Q53HL2|BOREA_HUMAN Borealin OS=Homo sapiens GN=CDCA8 PE=1 SV=2	1	4	4	4	0	0	0	0	2	2	2	0	1	0	0	2	1	1	1	1	0	0	0	0	2	2	2	0	1	0	0	2	1	1	1	1	0	0	0	0	2	2
P19022-2;P19022	P19022-2;P19022	2;2	2;2	2;2	Cadherin-2	CDH2	sp|P19022-2|CADH2_HUMAN Isoform 2 of Cadherin-2 OS=Homo sapiens GN=CDH2;sp|P19022|CADH2_HUMAN Cadherin-2 OS=Homo sapiens GN=CDH2 PE=1 SV=4	2	2	2	2	1	0	0	0	1	0	2	1	2	1	1	2	1	2	1	1	1	0	0	0	1	0	2	1	2	1	1	2	1	2	1	1	1	0	0	0	1	0
P21127-2;B7ZVY7;P21127-3;P21127-8;J3QKR5;J3QR29;P21127-9;P21127-6;P21127;J3QR44;Q5QPR3;Q9UQ88-4;Q9UQ88-3;Q9UQ88-2;P21127-10;Q5QPR4;Q9UQ88;P21127-5;P21127-4;P21127-12;Q9UQ88-10;Q9UQ88-5;Q9UQ88-9;Q9UQ88-8;J3KS35;E7ESP2;A0A087X1I0;A0A087WYI9;E9PFJ2;Q13882;Q5QPQ9	P21127-2;B7ZVY7;P21127-3;P21127-8;J3QKR5;J3QR29;P21127-9;P21127-6;P21127;J3QR44;Q5QPR3;Q9UQ88-4;Q9UQ88-3;Q9UQ88-2;P21127-10;Q5QPR4;Q9UQ88;P21127-5;P21127-4;P21127-12;Q9UQ88-10;Q9UQ88-5;Q9UQ88-9	25;25;25;25;24;24;24;24;23;23;22;22;22;22;21;21;20;19;19;19;17;16;14;5;5;3;2;2;1;1;1	25;25;25;25;24;24;24;24;23;23;22;22;22;22;21;21;20;19;19;19;17;16;14;5;5;3;2;2;1;1;1	25;25;25;25;24;24;24;24;23;23;22;22;22;22;21;21;20;19;19;19;17;16;14;5;5;3;2;2;1;1;1	Cyclin-dependent kinase 11B;Cyclin-dependent kinase 11A	CDK11B;CDC2L1;CDK11A	sp|P21127-2|CD11B_HUMAN Isoform SV1 of Cyclin-dependent kinase 11B OS=Homo sapiens GN=CDK11B;tr|B7ZVY7|B7ZVY7_HUMAN Cell division cycle 2-like 1 (PITSLRE proteins) OS=Homo sapiens GN=CDC2L1 PE=1 SV=1;sp|P21127-3|CD11B_HUMAN Isoform 2 of Cyclin-dependent ki	31	25	25	25	0	0	0	0	21	19	22	19	6	9	8	9	22	19	21	19	0	0	0	0	21	19	22	19	6	9	8	9	22	19	21	19	0	0	0	0	21	19
Q9NYV4;Q9NYV4-2;Q9NYV4-3;J3QSD7;H0YLT2;H0YAZ9;E5RGN0;E7EUK8;A0A087WZU2;A8MUE8;E9PM57;H0YC05;A8MXR8;O94921-3;O94921-2;O94921;Q07002;Q00536;Q00536-3;Q00536-2;A8MW92-2	Q9NYV4;Q9NYV4-2;Q9NYV4-3;J3QSD7	32;32;24;24;2;1;1;1;1;1;1;1;1;1;1;1;1;1;1;1;1	32;32;24;24;2;1;1;1;1;1;1;1;1;1;1;1;1;1;1;1;1	29;29;21;21;2;0;0;0;0;0;0;0;0;0;0;0;0;0;0;0;0	Cyclin-dependent kinase 12	CDK12	sp|Q9NYV4|CDK12_HUMAN Cyclin-dependent kinase 12 OS=Homo sapiens GN=CDK12 PE=1 SV=2;sp|Q9NYV4-2|CDK12_HUMAN Isoform 2 of Cyclin-dependent kinase 12 OS=Homo sapiens GN=CDK12;sp|Q9NYV4-3|CDK12_HUMAN Isoform 3 of Cyclin-dependent kinase 12 OS=Homo sapiens GN=	21	32	32	29	1	2	3	0	27	23	23	23	8	12	13	16	25	23	24	25	1	2	3	0	27	23	23	23	8	12	13	16	25	23	24	25	1	2	3	0	25	21
Q14004;Q14004-2;A0A087X209;Q9BVE2	Q14004;Q14004-2	26;24;10;7	24;22;8;5	24;22;8;5	Cyclin-dependent kinase 13	CDK13	sp|Q14004|CDK13_HUMAN Cyclin-dependent kinase 13 OS=Homo sapiens GN=CDK13 PE=1 SV=2;sp|Q14004-2|CDK13_HUMAN Isoform 2 of Cyclin-dependent kinase 13 OS=Homo sapiens GN=CDK13	4	26	24	24	1	0	0	0	19	17	17	17	4	5	6	7	16	16	20	16	1	0	0	0	17	15	15	15	3	4	5	6	15	14	18	14	1	0	0	0	17	15
G3V5T9;P24941-2;P24941;E7ESI2;G3V317;Q00526;K7EJ83	G3V5T9;P24941-2;P24941;E7ESI2	11;11;11;8;3;3;2	9;9;9;6;2;1;1	9;9;9;6;2;1;1	Cyclin-dependent kinase 2	CDK2	tr|G3V5T9|G3V5T9_HUMAN Cyclin-dependent kinase 2 OS=Homo sapiens GN=CDK2 PE=1 SV=1;sp|P24941-2|CDK2_HUMAN Isoform 2 of Cyclin-dependent kinase 2 OS=Homo sapiens GN=CDK2;sp|P24941|CDK2_HUMAN Cyclin-dependent kinase 2 OS=Homo sapiens GN=CDK2 PE=1 SV=2;tr|E7E	7	11	9	9	0	0	0	0	9	9	7	5	4	5	5	8	7	9	8	8	0	0	0	0	7	7	5	4	3	3	3	6	6	8	6	6	0	0	0	0	7	7
O14519-2;O14519;F5GZF0;O75956;E9PKR4	O14519-2;O14519;F5GZF0;O75956	3;3;2;2;1	3;3;2;2;1	3;3;2;2;1	Cyclin-dependent kinase 2-associated protein 1;Cyclin-dependent kinase 2-associated protein 2	CDK2AP1;CDK2AP2	sp|O14519-2|CDKA1_HUMAN Isoform 2 of Cyclin-dependent kinase 2-associated protein 1 OS=Homo sapiens GN=CDK2AP1;sp|O14519|CDKA1_HUMAN Cyclin-dependent kinase 2-associated protein 1 OS=Homo sapiens GN=CDK2AP1 PE=1 SV=1;tr|F5GZF0|F5GZF0_HUMAN Cyclin-dependent	5	3	3	3	0	0	0	0	2	3	2	2	0	1	2	1	2	2	2	2	0	0	0	0	2	3	2	2	0	1	2	1	2	2	2	2	0	0	0	0	2	3
P11802;F8VYH9;F8VTV8;F8VWX7;F8VZ51;P11802-2;F8W1L8;F8VZZ0;Q96BE9;F8VYY1;F8VXD2;F8VZ13	P11802;F8VYH9;F8VTV8;F8VWX7;F8VZ51;P11802-2	16;11;11;11;9;8;7;7;6;5;5;1	15;10;10;10;8;7;7;6;6;5;4;1	14;9;9;9;8;7;6;6;5;4;4;1	Cyclin-dependent kinase 4	CDK4	sp|P11802|CDK4_HUMAN Cyclin-dependent kinase 4 OS=Homo sapiens GN=CDK4 PE=1 SV=2;tr|F8VYH9|F8VYH9_HUMAN Cyclin-dependent kinase 4 (Fragment) OS=Homo sapiens GN=CDK4 PE=1 SV=1;tr|F8VTV8|F8VTV8_HUMAN Cyclin-dependent kinase 4 OS=Homo sapiens GN=CDK4 PE=1 SV=	12	16	15	14	1	0	0	0	11	11	13	14	13	13	13	14	12	11	10	14	1	0	0	0	10	10	12	13	12	12	12	13	12	10	9	13	1	0	0	0	10	10
Q00535;Q00535-2	Q00535;Q00535-2	16;13	15;12	15;12	Cyclin-dependent-like kinase 5	CDK5	sp|Q00535|CDK5_HUMAN Cyclin-dependent-like kinase 5 OS=Homo sapiens GN=CDK5 PE=1 SV=3;sp|Q00535-2|CDK5_HUMAN Isoform 2 of Cyclin-dependent-like kinase 5 OS=Homo sapiens GN=CDK5	2	16	15	15	1	0	0	0	13	12	13	11	8	10	11	13	11	11	12	14	1	0	0	0	12	11	12	10	7	9	10	12	11	10	11	13	1	0	0	0	12	11
Q96SN8-2;Q96SN8;Q96SN8-4;A0A0A0MRG9;Q96SN8-3;B1AMJ5;Q5JTU8;F8WCI3;F8WF55;F8WBJ0;C9K0C9	Q96SN8-2;Q96SN8;Q96SN8-4;A0A0A0MRG9;Q96SN8-3;B1AMJ5	29;29;28;26;26;22;13;10;6;4;1	29;29;28;26;26;22;13;10;6;4;1	29;29;28;26;26;22;13;10;6;4;1	CDK5 regulatory subunit-associated protein 2	CDK5RAP2	sp|Q96SN8-2|CK5P2_HUMAN Isoform 2 of CDK5 regulatory subunit-associated protein 2 OS=Homo sapiens GN=CDK5RAP2;sp|Q96SN8|CK5P2_HUMAN CDK5 regulatory subunit-associated protein 2 OS=Homo sapiens GN=CDK5RAP2 PE=1 SV=5;sp|Q96SN8-4|CK5P2_HUMAN Isoform 4 of CDK5	11	29	29	29	1	2	1	1	9	10	10	6	11	14	20	19	12	12	12	12	1	2	1	1	9	10	10	6	11	14	20	19	12	12	12	12	1	2	1	1	9	10
Q00534	Q00534	14	13	13	Cyclin-dependent kinase 6	CDK6	sp|Q00534|CDK6_HUMAN Cyclin-dependent kinase 6 OS=Homo sapiens GN=CDK6 PE=1 SV=1	1	14	13	13	0	0	0	0	9	10	8	7	7	8	7	11	8	7	10	9	0	0	0	0	8	9	7	6	6	7	6	10	8	6	9	8	0	0	0	0	8	9
P49336-2;P49336;F5H6D4;Q9BWU1;Q5JQZ9;Q9BWU1-2;H0YDW9;F6QTA4	P49336-2;P49336	12;12;4;4;2;2;1;1	12;12;4;4;2;2;1;1	12;12;4;4;2;2;1;1	Cyclin-dependent kinase 8	CDK8	sp|P49336-2|CDK8_HUMAN Isoform 2 of Cyclin-dependent kinase 8 OS=Homo sapiens GN=CDK8;sp|P49336|CDK8_HUMAN Cyclin-dependent kinase 8 OS=Homo sapiens GN=CDK8 PE=1 SV=1	8	12	12	12	0	0	0	0	9	10	9	7	1	4	3	4	9	7	7	10	0	0	0	0	9	10	9	7	1	4	3	4	9	7	7	10	0	0	0	0	9	10
P50750-2;P50750;X6RE90	P50750-2;P50750	9;9;2	8;8;2	8;8;2	Cyclin-dependent kinase 9	CDK9	sp|P50750-2|CDK9_HUMAN Isoform 2 of Cyclin-dependent kinase 9 OS=Homo sapiens GN=CDK9;sp|P50750|CDK9_HUMAN Cyclin-dependent kinase 9 OS=Homo sapiens GN=CDK9 PE=1 SV=3	3	9	8	8	0	1	1	0	6	6	6	5	4	2	3	2	7	8	7	8	0	1	1	0	5	5	5	4	3	1	2	1	7	7	6	7	0	1	1	0	5	5
Q5VV42;Q5VV42-2;Q5VV42-3	Q5VV42;Q5VV42-2	8;5;1	8;5;1	8;5;1	Threonylcarbamoyladenosine tRNA methylthiotransferase	CDKAL1	sp|Q5VV42|CDKAL_HUMAN Threonylcarbamoyladenosine tRNA methylthiotransferase OS=Homo sapiens GN=CDKAL1 PE=1 SV=1;sp|Q5VV42-2|CDKAL_HUMAN Isoform 2 of Threonylcarbamoyladenosine tRNA methylthiotransferase OS=Homo sapiens GN=CDKAL1	3	8	8	8	0	1	0	0	3	4	5	2	4	5	4	5	4	5	4	5	0	1	0	0	3	4	5	2	4	5	4	5	4	5	4	5	0	1	0	0	3	4
A0A0A0MRI0	A0A0A0MRI0	5	2	0		CDKN2A	tr|A0A0A0MRI0|A0A0A0MRI0_HUMAN Cyclin-dependent kinase inhibitor 2A, isoforms 1/2/3 OS=Homo sapiens GN=CDKN2A PE=1 SV=1	1	5	2	0	0	0	0	0	1	3	3	3	1	1	3	2	3	2	3	4	0	0	0	0	1	2	2	1	0	0	1	1	1	0	1	2	0	0	0	0	0	0
P42771;J3QRG6;P42771-2;P42771-4;K7ES20;K7ENC6;P42772;G3XAG3;P42771-3	P42771;J3QRG6;P42771-2;P42771-4;K7ES20;K7ENC6	5;4;4;4;3;3;2;1;1	5;4;4;4;3;3;2;1;1	2;2;1;2;1;1;1;1;1	Cyclin-dependent kinase inhibitor 2A	CDKN2A	sp|P42771|CD2A1_HUMAN Cyclin-dependent kinase inhibitor 2A, isoforms 1/2/3 OS=Homo sapiens GN=CDKN2A PE=1 SV=2;tr|J3QRG6|J3QRG6_HUMAN Cyclin-dependent kinase inhibitor 2A, isoforms 1/2/3 OS=Homo sapiens GN=CDKN2A PE=1 SV=1;sp|P42771-2|CD2A1_HUMAN Isoform 2	9	5	5	2	0	0	0	0	2	3	3	4	2	3	4	3	4	4	4	4	0	0	0	0	2	3	3	4	2	3	4	3	4	4	4	4	0	0	0	0	2	2
Q9NXV6;J3KNE1;D6RGD2	Q9NXV6	11;3;3	11;3;3	11;3;3	CDKN2A-interacting protein	CDKN2AIP	sp|Q9NXV6|CARF_HUMAN CDKN2A-interacting protein OS=Homo sapiens GN=CDKN2AIP PE=1 SV=3	3	11	11	11	0	0	0	0	5	7	6	6	2	2	2	2	8	7	9	9	0	0	0	0	5	7	6	6	2	2	2	2	8	7	9	9	0	0	0	0	5	7
Q9UKY7;Q9UKY7-2;H0Y8K3;D6R9V8;Q9UKY7-3;D6RFH2;D6RDN0;D6RAV0;REV__F5H7V9;REV__P24821-4;REV__J3QSU6;REV__E9PC84;D6R973;REV__P24821-3;REV__P24821-2;REV__P24821-5;REV__P24821;REV__P24821-6	Q9UKY7;Q9UKY7-2;H0Y8K3;D6R9V8	13;10;8;7;4;4;3;3;1;1;1;1;1;1;1;1;1;1	13;10;8;7;4;4;3;3;1;1;1;1;1;1;1;1;1;1	13;10;8;7;4;4;3;3;1;1;1;1;1;1;1;1;1;1	Protein CDV3 homolog	CDV3	sp|Q9UKY7|CDV3_HUMAN Protein CDV3 homolog OS=Homo sapiens GN=CDV3 PE=1 SV=1;sp|Q9UKY7-2|CDV3_HUMAN Isoform 2 of Protein CDV3 homolog OS=Homo sapiens GN=CDV3;tr|H0Y8K3|H0Y8K3_HUMAN Protein CDV3 homolog (Fragment) OS=Homo sapiens GN=CDV3 PE=1 SV=1;tr|D6R9V8|	18	13	13	13	1	1	2	1	11	10	10	7	11	12	11	12	10	10	11	10	1	1	2	1	11	10	10	7	11	12	11	12	10	10	11	10	1	1	2	1	11	10
Q99626	Q99626	3	2	2	Homeobox protein CDX-2	CDX2	sp|Q99626|CDX2_HUMAN Homeobox protein CDX-2 OS=Homo sapiens GN=CDX2 PE=1 SV=3	1	3	2	2	0	0	0	0	3	2	3	3	0	1	0	1	1	0	1	1	0	0	0	0	2	1	2	2	0	1	0	1	1	0	1	1	0	0	0	0	2	1
Q03701;A0A087X1N2;C9J9W7	Q03701;A0A087X1N2	23;22;2	23;22;2	23;22;2	CCAAT/enhancer-binding protein zeta	CEBPZ	sp|Q03701|CEBPZ_HUMAN CCAAT/enhancer-binding protein zeta OS=Homo sapiens GN=CEBPZ PE=1 SV=3;tr|A0A087X1N2|A0A087X1N2_HUMAN CCAAT/enhancer-binding protein zeta OS=Homo sapiens GN=CEBPZ PE=1 SV=1	3	23	23	23	0	1	1	0	14	16	18	16	7	11	13	10	14	15	16	16	0	1	1	0	14	16	18	16	7	11	13	10	14	15	16	16	0	1	1	0	14	16
A0A087WT21;Q9BXF3-3;Q9BXF3;B7WPH3;Q9BXF3-2;H0Y2Z1	A0A087WT21;Q9BXF3-3;Q9BXF3;B7WPH3;Q9BXF3-2	8;8;8;6;4;1	8;8;8;6;4;1	8;8;8;6;4;1	Cat eye syndrome critical region protein 2	CECR2	tr|A0A087WT21|A0A087WT21_HUMAN Cat eye syndrome critical region protein 2 OS=Homo sapiens GN=CECR2 PE=1 SV=1;sp|Q9BXF3-3|CECR2_HUMAN Isoform C of Cat eye syndrome critical region protein 2 OS=Homo sapiens GN=CECR2;sp|Q9BXF3|CECR2_HUMAN Cat eye syndrome cri	6	8	8	8	0	0	0	0	4	3	5	4	1	1	4	3	6	6	4	7	0	0	0	0	4	3	5	4	1	1	4	3	6	6	4	7	0	0	0	0	4	3
E9PSH0	E9PSH0	7	1	1		CELF1	tr|E9PSH0|E9PSH0_HUMAN CUGBP Elav-like family member 1 (Fragment) OS=Homo sapiens GN=CELF1 PE=1 SV=1	1	7	1	1	0	0	0	0	6	7	6	5	3	4	6	5	6	5	5	5	0	0	0	0	1	1	1	1	0	1	1	1	1	1	1	1	0	0	0	0	1	1
G5EA30;Q92879-4;Q92879-2;Q92879-3;Q92879-6;Q92879;Q92879-5;E9PKU1;E9PQK4;F5H0D8;F5H4Y5;E9PKA1;F5H3J7	G5EA30;Q92879-4;Q92879-2;Q92879-3;Q92879-6;Q92879;Q92879-5	15;15;14;14;14;14;13;7;6;6;5;3;1	15;15;14;14;14;14;13;7;6;6;5;3;1	8;8;7;7;7;7;7;1;0;1;0;0;1	CUGBP Elav-like family member 1	CELF1	tr|G5EA30|G5EA30_HUMAN CUG triplet repeat, RNA binding protein 1, isoform CRA_c OS=Homo sapiens GN=CELF1 PE=1 SV=1;sp|Q92879-4|CELF1_HUMAN Isoform 4 of CUGBP Elav-like family member 1 OS=Homo sapiens GN=CELF1;sp|Q92879-2|CELF1_HUMAN Isoform 2 of CUGBP Elav	13	15	15	8	0	0	0	0	12	14	12	13	5	9	11	10	13	11	11	12	0	0	0	0	12	14	12	13	5	9	11	10	13	11	11	12	0	0	0	0	6	7
V9GYD9;Q5VZZ6;E9PC62;O95319-5;O95319-2;O95319;O95319-4;O95319-3;V9GY47	V9GYD9;Q5VZZ6;E9PC62;O95319-5;O95319-2;O95319;O95319-4;O95319-3	7;7;7;7;7;7;7;7;1	4;4;4;4;4;4;4;4;1	4;4;4;4;4;4;4;4;1	CUGBP Elav-like family member 2	CELF2	tr|V9GYD9|V9GYD9_HUMAN CUGBP Elav-like family member 2 OS=Homo sapiens GN=CELF2 PE=1 SV=1;tr|Q5VZZ6|Q5VZZ6_HUMAN CUGBP Elav-like family member 2 OS=Homo sapiens GN=CELF2 PE=1 SV=2;tr|E9PC62|E9PC62_HUMAN CUGBP Elav-like family member 2 OS=Homo sapiens GN=CE	9	7	4	4	0	0	0	0	3	6	4	5	1	1	4	3	5	3	3	4	0	0	0	0	1	3	1	3	0	0	1	0	3	2	2	3	0	0	0	0	1	3
P07199	P07199	3	3	3	Major centromere autoantigen B	CENPB	sp|P07199|CENPB_HUMAN Major centromere autoantigen B OS=Homo sapiens GN=CENPB PE=1 SV=2	1	3	3	3	0	0	0	0	3	1	2	1	0	1	0	1	1	1	1	1	0	0	0	0	3	1	2	1	0	1	0	1	1	1	1	1	0	0	0	0	3	1
Q03188;H0Y8J2;Q03188-2;H0Y9W1	Q03188;H0Y8J2;Q03188-2	8;5;5;1	8;5;5;1	8;5;5;1	Centromere protein C	CENPC	sp|Q03188|CENPC_HUMAN Centromere protein C OS=Homo sapiens GN=CENPC PE=1 SV=2;tr|H0Y8J2|H0Y8J2_HUMAN Centromere protein C (Fragment) OS=Homo sapiens GN=CENPC PE=1 SV=1;sp|Q03188-2|CENPC_HUMAN Isoform 2 of Centromere protein C OS=Homo sapiens GN=CENPC	4	8	8	8	0	1	0	0	7	5	4	2	0	2	4	4	5	3	2	4	0	1	0	0	7	5	4	2	0	2	4	4	5	3	2	4	0	1	0	0	7	5
Q02224;A0A087X0P0;Q02224-3;Q02224-2;D6RBW0;D6RHK2	Q02224;A0A087X0P0;Q02224-3;Q02224-2;D6RBW0	54;53;53;53;27;3	54;53;53;53;27;3	54;53;53;53;27;3	Centromere-associated protein E;Kinesin-like protein	CENPE	sp|Q02224|CENPE_HUMAN Centromere-associated protein E OS=Homo sapiens GN=CENPE PE=1 SV=2;tr|A0A087X0P0|A0A087X0P0_HUMAN Kinesin-like protein OS=Homo sapiens GN=CENPE PE=1 SV=1;sp|Q02224-3|CENPE_HUMAN Isoform 3 of Centromere-associated protein E OS=Homo sap	6	54	54	54	3	1	2	1	22	17	20	17	27	34	36	39	29	17	23	19	3	1	2	1	22	17	20	17	27	34	36	39	29	17	23	19	3	1	2	1	22	17
P49454;A0A087WTY4;A0A0C4DFQ9;C9JAV2;H7C216;Q6PH85-2;Q6PH85;Q9Y2J4-3;Q9Y2J4;Q9Y2J4-2;Q9Y2J4-4	P49454	136;9;1;1;1;1;1;1;1;1;1	136;9;1;1;1;1;1;1;1;1;1	134;9;0;0;0;0;0;0;0;0;0	Centromere protein F	CENPF	sp|P49454|CENPF_HUMAN Centromere protein F OS=Homo sapiens GN=CENPF PE=1 SV=2	11	136	136	134	2	0	1	2	103	101	107	98	70	79	85	86	97	96	88	99	2	0	1	2	103	101	107	98	70	79	85	86	97	96	88	99	2	0	1	2	102	100
Q92674;Q92674-2	Q92674;Q92674-2	3;2	3;2	3;2	Centromere protein I	CENPI	sp|Q92674|CENPI_HUMAN Centromere protein I OS=Homo sapiens GN=CENPI PE=1 SV=2;sp|Q92674-2|CENPI_HUMAN Isoform 2 of Centromere protein I OS=Homo sapiens GN=CENPI	2	3	3	3	0	0	0	0	3	3	2	1	1	1	1	1	2	2	2	2	0	0	0	0	3	3	2	1	1	1	1	1	2	2	2	2	0	0	0	0	3	3
Q9NSP4;B1AHQ6;Q9NSP4-4;Q9NSP4-2;B1AHQ7;Q9NSP4-3	Q9NSP4;B1AHQ6;Q9NSP4-4;Q9NSP4-2	6;4;4;4;2;1	6;4;4;4;2;1	6;4;4;4;2;1	Centromere protein M	CENPM	sp|Q9NSP4|CENPM_HUMAN Centromere protein M OS=Homo sapiens GN=CENPM PE=1 SV=1;tr|B1AHQ6|B1AHQ6_HUMAN Centromere protein M OS=Homo sapiens GN=CENPM PE=1 SV=1;sp|Q9NSP4-4|CENPM_HUMAN Isoform 4 of Centromere protein M OS=Homo sapiens GN=CENPM;sp|Q9NSP4-2|CENP	6	6	6	6	1	0	0	0	4	4	4	1	4	3	3	3	3	3	3	4	1	0	0	0	4	4	4	1	4	3	3	3	3	3	3	4	1	0	0	0	4	4
Q7Z7K6;Q7Z7K6-3;Q7Z7K6-2	Q7Z7K6;Q7Z7K6-3;Q7Z7K6-2	6;6;4	6;6;4	6;6;4	Centromere protein V	CENPV	sp|Q7Z7K6|CENPV_HUMAN Centromere protein V OS=Homo sapiens GN=CENPV PE=1 SV=1;sp|Q7Z7K6-3|CENPV_HUMAN Isoform 3 of Centromere protein V OS=Homo sapiens GN=CENPV;sp|Q7Z7K6-2|CENPV_HUMAN Isoform 2 of Centromere protein V OS=Homo sapiens GN=CENPV	3	6	6	6	0	0	4	0	3	3	2	4	0	0	0	1	1	1	1	1	0	0	4	0	3	3	2	4	0	0	0	1	1	1	1	1	0	0	4	0	3	3
I3L2J8;Q9UPN4-3;Q9UPN4-2;Q9UPN4;I3L2X7;I3L4M5	I3L2J8;Q9UPN4-3;Q9UPN4-2;Q9UPN4;I3L2X7	6;6;6;6;3;1	6;6;6;6;3;1	6;6;6;6;3;1	Centrosomal protein of 131 kDa	CEP131	tr|I3L2J8|I3L2J8_HUMAN Centrosomal protein of 131 kDa OS=Homo sapiens GN=CEP131 PE=1 SV=1;sp|Q9UPN4-3|CP131_HUMAN Isoform 3 of Centrosomal protein of 131 kDa OS=Homo sapiens GN=CEP131;sp|Q9UPN4-2|CP131_HUMAN Isoform 2 of Centrosomal protein of 131 kDa OS=H	6	6	6	6	0	0	0	0	1	0	0	0	3	3	2	5	2	3	2	3	0	0	0	0	1	0	0	0	3	3	2	5	2	3	2	3	0	0	0	0	1	0
Q66GS9;Q66GS9-2	Q66GS9	6;1	5;1	5;1	Centrosomal protein of 135 kDa	CEP135	sp|Q66GS9|CP135_HUMAN Centrosomal protein of 135 kDa OS=Homo sapiens GN=CEP135 PE=1 SV=2	2	6	5	5	0	0	0	0	1	1	3	0	5	2	1	3	2	0	2	3	0	0	0	0	0	1	3	0	4	2	1	2	2	0	2	3	0	0	0	0	0	1
O94986-1;O94986-2;O94986-3;O94986;A0A075B719	O94986-1;O94986-2;O94986-3;O94986	3;3;3;3;1	3;3;3;3;1	3;3;3;3;1	Centrosomal protein of 152 kDa	CEP152	sp|O94986-1|CE152_HUMAN Isoform 1 of Centrosomal protein of 152 kDa OS=Homo sapiens GN=CEP152;sp|O94986-2|CE152_HUMAN Isoform 2 of Centrosomal protein of 152 kDa OS=Homo sapiens GN=CEP152;sp|O94986-3|CE152_HUMAN Isoform 3 of Centrosomal protein of 152 kDa	5	3	3	3	0	0	0	0	1	2	1	0	2	2	1	3	2	0	0	1	0	0	0	0	1	2	1	0	2	2	1	3	2	0	0	1	0	0	0	0	1	2
Q5SW79;H0Y2V6;Q5SW79-2;Q5SW79-3;H0Y4T4;E7EWM2;E7EMW0;Q96L14;E5RG47;H0YB92;E5RGW7;E5RIH6;E5RJT5;H0YB66;E5RFU8;Q00G26	Q5SW79;H0Y2V6;Q5SW79-2;Q5SW79-3	44;43;42;42;10;8;8;7;5;4;3;1;1;1;1;1	44;43;42;42;10;8;8;7;5;4;3;1;1;1;1;1	44;43;42;42;10;8;8;7;5;4;3;1;1;1;1;1	Centrosomal protein of 170 kDa	CEP170	sp|Q5SW79|CE170_HUMAN Centrosomal protein of 170 kDa OS=Homo sapiens GN=CEP170 PE=1 SV=1;tr|H0Y2V6|H0Y2V6_HUMAN Centrosomal protein of 170 kDa (Fragment) OS=Homo sapiens GN=CEP170 PE=1 SV=1;sp|Q5SW79-2|CE170_HUMAN Isoform 2 of Centrosomal protein of 170 kD	16	44	44	44	1	1	1	1	30	31	26	26	32	36	38	41	34	35	33	34	1	1	1	1	30	31	26	26	32	36	38	41	34	35	33	34	1	1	1	1	30	31
J3KQR7;Q9Y4F5-3;Q9Y4F5-2;Q9Y4F5	J3KQR7;Q9Y4F5-3;Q9Y4F5-2;Q9Y4F5	2;2;2;2	2;2;2;2	2;2;2;2	Centrosomal protein of 170 kDa protein B	CEP170B	tr|J3KQR7|J3KQR7_HUMAN Centrosomal protein of 170 kDa protein B OS=Homo sapiens GN=CEP170B PE=1 SV=1;sp|Q9Y4F5-3|C170B_HUMAN Isoform 3 of Centrosomal protein of 170 kDa protein B OS=Homo sapiens GN=CEP170B;sp|Q9Y4F5-2|C170B_HUMAN Isoform 2 of Centrosomal p	4	2	2	2	0	0	0	0	0	0	0	1	2	1	2	1	1	0	1	1	0	0	0	0	0	0	0	1	2	1	2	1	1	0	1	1	0	0	0	0	0	0
Q8TEP8-3;A0A0A0MR42;K7ENP4;Q8TEP8;H0Y966;K7ELX0;Q8TEP8-2;K7EPA2;H0Y9P3;C9JT09	Q8TEP8-3;A0A0A0MR42;K7ENP4;Q8TEP8;H0Y966;K7ELX0;Q8TEP8-2	13;11;11;11;10;9;8;3;2;1	13;11;11;11;10;9;8;3;2;1	13;11;11;11;10;9;8;3;2;1	Centrosomal protein of 192 kDa	CEP192	sp|Q8TEP8-3|CE192_HUMAN Isoform 3 of Centrosomal protein of 192 kDa OS=Homo sapiens GN=CEP192;tr|A0A0A0MR42|A0A0A0MR42_HUMAN Centrosomal protein of 192 kDa OS=Homo sapiens GN=CEP192 PE=1 SV=1;tr|K7ENP4|K7ENP4_HUMAN Centrosomal protein of 192 kDa (Fragment)	10	13	13	13	0	0	0	1	1	3	1	2	8	7	6	8	2	3	2	1	0	0	0	1	1	3	1	2	8	7	6	8	2	3	2	1	0	0	0	1	1	3
Q9BV73-2;Q9BV73;H7C0P0	Q9BV73-2;Q9BV73;H7C0P0	5;4;3	5;4;3	5;4;3	Centrosome-associated protein CEP250	CEP250	sp|Q9BV73-2|CP250_HUMAN Isoform 2 of Centrosome-associated protein CEP250 OS=Homo sapiens GN=CEP250;sp|Q9BV73|CP250_HUMAN Centrosome-associated protein CEP250 OS=Homo sapiens GN=CEP250 PE=1 SV=2;tr|H7C0P0|H7C0P0_HUMAN Centrosome-associated protein CEP250 (	3	5	5	5	0	0	0	0	1	1	1	2	1	2	2	1	1	1	3	2	0	0	0	0	1	1	1	2	1	2	2	1	1	1	3	2	0	0	0	0	1	1
J3KNF5;O15078;O15078-2;S4R322;A0A0A0MS86;F8VS29;REV__J3KT70;REV__J3QRA6;REV__J3QRD3;REV__Q9NPF8-2;REV__Q9NPF8;REV__Q2V6Q1;REV__Q6NY19-2;REV__Q6NY19	J3KNF5;O15078;O15078-2	13;13;8;6;3;2;1;1;1;1;1;1;1;1	13;13;8;6;3;2;1;1;1;1;1;1;1;1	13;13;8;6;3;2;1;1;1;1;1;1;1;1	Centrosomal protein of 290 kDa	CEP290	tr|J3KNF5|J3KNF5_HUMAN Centrosomal protein of 290 kDa OS=Homo sapiens GN=CEP290 PE=1 SV=1;sp|O15078|CE290_HUMAN Centrosomal protein of 290 kDa OS=Homo sapiens GN=CEP290 PE=1 SV=2;sp|O15078-2|CE290_HUMAN Isoform 2 of Centrosomal protein of 290 kDa OS=Homo s	14	13	13	13	0	0	0	0	0	0	1	1	7	10	8	7	0	0	0	1	0	0	0	0	0	0	1	1	7	10	8	7	0	0	0	1	0	0	0	0	0	0
Q5VT06;H0Y7F7;Q5T2X4;H0Y6Q4;E9PIK0;H0YD38	Q5VT06;H0Y7F7	21;11;8;3;2;1	21;11;8;3;2;1	21;11;8;3;2;1	Centrosome-associated protein 350	CEP350	sp|Q5VT06|CE350_HUMAN Centrosome-associated protein 350 OS=Homo sapiens GN=CEP350 PE=1 SV=1;tr|H0Y7F7|H0Y7F7_HUMAN Centrosome-associated protein 350 (Fragment) OS=Homo sapiens GN=CEP350 PE=1 SV=1	6	21	21	21	0	0	0	0	8	7	7	5	14	13	11	15	8	8	6	7	0	0	0	0	8	7	7	5	14	13	11	15	8	8	6	7	0	0	0	0	8	7
Q9C0F1;Q9C0F1-2;D6RGX6;D6RC25;D6RBX1	Q9C0F1;Q9C0F1-2;D6RGX6;D6RC25;D6RBX1	7;7;6;5;4	7;7;6;5;4	7;7;6;5;4	Centrosomal protein of 44 kDa	CEP44	sp|Q9C0F1|CEP44_HUMAN Centrosomal protein of 44 kDa OS=Homo sapiens GN=CEP44 PE=1 SV=2;sp|Q9C0F1-2|CEP44_HUMAN Isoform 2 of Centrosomal protein of 44 kDa OS=Homo sapiens GN=CEP44;tr|D6RGX6|D6RGX6_HUMAN Centrosomal protein of 44 kDa (Fragment) OS=Homo sapie	5	7	7	7	0	0	0	0	3	2	2	5	5	4	5	4	3	3	3	3	0	0	0	0	3	2	2	5	5	4	5	4	3	3	3	3	0	0	0	0	3	2
Q53EZ4;Q53EZ4-2;H0Y432	Q53EZ4;Q53EZ4-2;H0Y432	12;9;7	12;9;7	12;9;7	Centrosomal protein of 55 kDa	CEP55	sp|Q53EZ4|CEP55_HUMAN Centrosomal protein of 55 kDa OS=Homo sapiens GN=CEP55 PE=1 SV=3;sp|Q53EZ4-2|CEP55_HUMAN Isoform 2 of Centrosomal protein of 55 kDa OS=Homo sapiens GN=CEP55;tr|H0Y432|H0Y432_HUMAN Centrosomal protein of 55 kDa (Fragment) OS=Homo sapie	3	12	12	12	2	0	0	1	2	3	2	4	9	8	10	9	6	8	5	5	2	0	0	1	2	3	2	4	9	8	10	9	6	8	5	5	2	0	0	1	2	3
E5RJG4;E5RH23;E5RGU5;E5RGP2;E5RG82;E5RHF8;E5RG21;E5RJH1;Q6P2R3;Q5T6A0;E5RIV2;G3V140;E5RFY4;Q8IYX8-2;Q8IYX8	E5RJG4;E5RH23;E5RGU5;E5RGP2;E5RG82;E5RHF8;E5RG21;E5RJH1;Q6P2R3;Q5T6A0;E5RIV2;G3V140;E5RFY4;Q8IYX8-2;Q8IYX8	1;1;1;1;1;1;1;1;1;1;1;1;1;1;1	1;1;1;1;1;1;1;1;1;1;1;1;1;1;1	1;1;1;1;1;1;1;1;1;1;1;1;1;1;1	Centrosomal protein CEP57L1	CEP57L1;C6orf182	tr|E5RJG4|E5RJG4_HUMAN Centrosomal protein CEP57L1 (Fragment) OS=Homo sapiens GN=CEP57L1 PE=4 SV=1;tr|E5RH23|E5RH23_HUMAN Centrosomal protein CEP57L1 (Fragment) OS=Homo sapiens GN=CEP57L1 PE=4 SV=1;tr|E5RGU5|E5RGU5_HUMAN Centrosomal protein CEP57L1 OS=Homo	15	1	1	1	0	0	0	0	1	1	0	0	0	0	1	1	1	1	1	1	0	0	0	0	1	1	0	0	0	0	1	1	1	1	1	1	0	0	0	0	1	1
C9J710;C9J966;Q8NHQ1-3;Q8NHQ1-2;Q8NHQ1-5;Q8NHQ1-4;Q8NHQ1	C9J710;C9J966;Q8NHQ1-3;Q8NHQ1-2;Q8NHQ1-5;Q8NHQ1-4;Q8NHQ1	1;1;1;1;1;1;1	1;1;1;1;1;1;1	1;1;1;1;1;1;1	Centrosomal protein of 70 kDa	CEP70	tr|C9J710|C9J710_HUMAN Centrosomal protein of 70 kDa (Fragment) OS=Homo sapiens GN=CEP70 PE=1 SV=1;tr|C9J966|C9J966_HUMAN Centrosomal protein of 70 kDa (Fragment) OS=Homo sapiens GN=CEP70 PE=1 SV=2;sp|Q8NHQ1-3|CEP70_HUMAN Isoform 3 of Centrosomal protein o	7	1	1	1	1	0	0	0	1	1	1	1	0	1	0	0	1	1	1	1	1	0	0	0	1	1	1	1	0	1	0	0	1	1	1	1	1	0	0	0	1	1
A8MST6;Q5JTW2;Q5JTW2-5;Q5JTW2-3;Q5JTW2-2	A8MST6;Q5JTW2;Q5JTW2-5;Q5JTW2-3;Q5JTW2-2	4;4;4;3;3	4;4;4;3;3	4;4;4;3;3	Centrosomal protein of 78 kDa	CEP78	tr|A8MST6|A8MST6_HUMAN Centrosomal protein of 78 kDa OS=Homo sapiens GN=CEP78 PE=1 SV=2;sp|Q5JTW2|CEP78_HUMAN Centrosomal protein of 78 kDa OS=Homo sapiens GN=CEP78 PE=1 SV=1;sp|Q5JTW2-5|CEP78_HUMAN Isoform 4 of Centrosomal protein of 78 kDa OS=Homo sapien	5	4	4	4	0	0	0	0	1	0	0	1	2	2	4	3	1	0	0	0	0	0	0	0	1	0	0	1	2	2	4	3	1	0	0	0	0	0	0	0	1	0
Q6P2H3-2;Q6P2H3;Q6P2H3-4;H7BZW2;Q6P2H3-3;REV__Q3B820-2;REV__Q3B820;REV__Q3B820-3;Q3KP66-3;Q3KP66	Q6P2H3-2;Q6P2H3;Q6P2H3-4;H7BZW2	18;18;16;13;3;1;1;1;1;1	18;18;16;13;3;1;1;1;1;1	18;18;16;13;3;1;1;1;1;1	Centrosomal protein of 85 kDa	CEP85	sp|Q6P2H3-2|CEP85_HUMAN Isoform 2 of Centrosomal protein of 85 kDa OS=Homo sapiens GN=CEP85;sp|Q6P2H3|CEP85_HUMAN Centrosomal protein of 85 kDa OS=Homo sapiens GN=CEP85 PE=1 SV=1;sp|Q6P2H3-4|CEP85_HUMAN Isoform 4 of Centrosomal protein of 85 kDa OS=Homo sa	10	18	18	18	1	0	1	1	6	8	8	6	10	14	12	13	14	12	9	10	1	0	1	1	6	8	8	6	10	14	12	13	14	12	9	10	1	0	1	1	6	8
Q5SZL2;Q5SZL2-4;A2A3P3;Q5SZL2-3;Q5SZL2-5;Q5SZL2-2	Q5SZL2;Q5SZL2-4	3;3;1;1;1;1	3;3;1;1;1;1	3;3;1;1;1;1	Centrosomal protein of 85 kDa-like	CEP85L	sp|Q5SZL2|CE85L_HUMAN Centrosomal protein of 85 kDa-like OS=Homo sapiens GN=CEP85L PE=1 SV=1;sp|Q5SZL2-4|CE85L_HUMAN Isoform 4 of Centrosomal protein of 85 kDa-like OS=Homo sapiens GN=CEP85L	6	3	3	3	0	0	0	0	1	1	1	1	1	1	1	2	1	1	1	0	0	0	0	0	1	1	1	1	1	1	1	2	1	1	1	0	0	0	0	0	1	1
Q8IW35;E9PG22;Q8IW35-2;F8WF91	Q8IW35;E9PG22;Q8IW35-2	12;11;11;1	12;11;11;1	12;11;11;1	Centrosomal protein of 97 kDa	CEP97	sp|Q8IW35|CEP97_HUMAN Centrosomal protein of 97 kDa OS=Homo sapiens GN=CEP97 PE=1 SV=1;tr|E9PG22|E9PG22_HUMAN Centrosomal protein of 97 kDa OS=Homo sapiens GN=CEP97 PE=1 SV=1;sp|Q8IW35-2|CEP97_HUMAN Isoform 2 of Centrosomal protein of 97 kDa OS=Homo sapien	4	12	12	12	0	0	0	0	2	1	1	3	8	10	9	8	2	2	3	3	0	0	0	0	2	1	1	3	8	10	9	8	2	2	3	3	0	0	0	0	2	1
A0A0C4DGS9;Q9Y6K0	A0A0C4DGS9;Q9Y6K0	2;2	2;2	2;2	Choline/ethanolaminephosphotransferase 1	CEPT1	tr|A0A0C4DGS9|A0A0C4DGS9_HUMAN Choline/ethanolaminephosphotransferase 1 OS=Homo sapiens GN=CEPT1 PE=4 SV=1;sp|Q9Y6K0|CEPT1_HUMAN Choline/ethanolaminephosphotransferase 1 OS=Homo sapiens GN=CEPT1 PE=1 SV=1	2	2	2	2	0	0	0	0	2	1	2	2	2	2	2	1	2	2	2	2	0	0	0	0	2	1	2	2	2	2	2	1	2	2	2	2	0	0	0	0	2	1
P41208;Q12798	P41208	3;1	3;1	3;1	Centrin-2	CETN2	sp|P41208|CETN2_HUMAN Centrin-2 OS=Homo sapiens GN=CETN2 PE=1 SV=1	2	3	3	3	0	0	0	0	1	2	1	3	0	2	2	1	2	2	2	2	0	0	0	0	1	2	1	3	0	2	2	1	2	2	2	2	0	0	0	0	1	2
Q9Y6A4;H3BPA3	Q9Y6A4	3;1	3;1	3;1	Cilia- and flagella-associated protein 20	CFAP20	sp|Q9Y6A4|CFA20_HUMAN Cilia- and flagella-associated protein 20 OS=Homo sapiens GN=CFAP20 PE=1 SV=1	2	3	3	3	0	0	0	0	1	1	0	2	1	0	0	0	0	1	1	0	0	0	0	0	1	1	0	2	1	0	0	0	0	1	1	0	0	0	0	0	1	1
Q9UEE9;Q9UEE9-2	Q9UEE9;Q9UEE9-2	4;2	4;2	4;2	Craniofacial development protein 1	CFDP1	sp|Q9UEE9|CFDP1_HUMAN Craniofacial development protein 1 OS=Homo sapiens GN=CFDP1 PE=1 SV=1;sp|Q9UEE9-2|CFDP1_HUMAN Isoform 2 of Craniofacial development protein 1 OS=Homo sapiens GN=CFDP1	2	4	4	4	0	0	0	0	3	2	3	2	1	1	1	0	4	4	4	4	0	0	0	0	3	2	3	2	1	1	1	0	4	4	4	4	0	0	0	0	3	2
P23528;E9PP50;E9PK25;G3V1A4;E9PQB7;E9PS23;E9PLJ3;G3V2U0	P23528;E9PP50;E9PK25;G3V1A4;E9PQB7;E9PS23	18;17;17;16;12;9;8;1	18;17;17;16;12;9;8;1	12;11;11;11;7;8;7;0	Cofilin-1	CFL1	sp|P23528|COF1_HUMAN Cofilin-1 OS=Homo sapiens GN=CFL1 PE=1 SV=3;tr|E9PP50|E9PP50_HUMAN Cofilin-1 (Fragment) OS=Homo sapiens GN=CFL1 PE=1 SV=4;tr|E9PK25|E9PK25_HUMAN Cofilin-1 OS=Homo sapiens GN=CFL1 PE=1 SV=1;tr|G3V1A4|G3V1A4_HUMAN Cofilin 1 (Non-muscle),	8	18	18	12	7	6	6	5	13	16	16	16	16	14	15	17	18	17	17	18	7	6	6	5	13	16	16	16	16	14	15	17	18	17	17	18	5	5	5	3	10	12
Q9Y281;Q9Y281-3;F8WDN3	Q9Y281;Q9Y281-3	10;9;3	4;4;2	4;4;2	Cofilin-2	CFL2	sp|Q9Y281|COF2_HUMAN Cofilin-2 OS=Homo sapiens GN=CFL2 PE=1 SV=1;sp|Q9Y281-3|COF2_HUMAN Isoform 3 of Cofilin-2 OS=Homo sapiens GN=CFL2	3	10	4	4	2	1	1	2	4	7	6	6	5	6	6	8	9	8	9	8	0	0	0	0	1	3	2	2	1	2	2	3	3	2	3	2	0	0	0	0	1	3
Q9UFW8;C9JUJ0	Q9UFW8;C9JUJ0	4;3	4;3	4;3	CGG triplet repeat-binding protein 1	CGGBP1	sp|Q9UFW8|CGBP1_HUMAN CGG triplet repeat-binding protein 1 OS=Homo sapiens GN=CGGBP1 PE=1 SV=2;tr|C9JUJ0|C9JUJ0_HUMAN CGG triplet repeat-binding protein 1 (Fragment) OS=Homo sapiens GN=CGGBP1 PE=1 SV=1	2	4	4	4	0	0	0	0	3	3	3	2	1	1	2	3	2	3	3	4	0	0	0	0	3	3	3	2	1	1	2	3	2	3	3	4	0	0	0	0	3	3
Q9P2M7;Q9P2M7-2;H0Y4A8;A2A3M4;A6PVU7;C9J0E8;P11168-2;P11168	Q9P2M7;Q9P2M7-2	9;8;3;3;3;1;1;1	9;8;3;3;3;1;1;1	9;8;3;3;3;1;1;1	Cingulin	CGN	sp|Q9P2M7|CING_HUMAN Cingulin OS=Homo sapiens GN=CGN PE=1 SV=2;sp|Q9P2M7-2|CING_HUMAN Isoform 2 of Cingulin OS=Homo sapiens GN=CGN	8	9	9	9	0	0	0	0	0	0	2	1	5	6	3	6	4	4	3	3	0	0	0	0	0	0	2	1	5	6	3	6	4	4	3	3	0	0	0	0	0	0
Q8WUX2	Q8WUX2	6	6	6	Putative glutathione-specific gamma-glutamylcyclotransferase 2	CHAC2	sp|Q8WUX2|CHAC2_HUMAN Putative glutathione-specific gamma-glutamylcyclotransferase 2 OS=Homo sapiens GN=CHAC2 PE=2 SV=1	1	6	6	6	0	0	0	0	2	1	2	4	4	2	2	2	2	1	1	2	0	0	0	0	2	1	2	4	4	2	2	2	2	1	1	2	0	0	0	0	2	1
Q13111;Q13111-3;Q13111-2;K7EPA1;K7EJF1	Q13111;Q13111-3;Q13111-2	24;21;19;7;5	24;21;19;7;5	24;21;19;7;5	Chromatin assembly factor 1 subunit A	CHAF1A	sp|Q13111|CAF1A_HUMAN Chromatin assembly factor 1 subunit A OS=Homo sapiens GN=CHAF1A PE=1 SV=2;sp|Q13111-3|CAF1A_HUMAN Isoform 3 of Chromatin assembly factor 1 subunit A OS=Homo sapiens GN=CHAF1A;sp|Q13111-2|CAF1A_HUMAN Isoform 2 of Chromatin assembly fac	5	24	24	24	0	0	0	0	15	14	16	20	13	15	10	12	17	18	19	18	0	0	0	0	15	14	16	20	13	15	10	12	17	18	19	18	0	0	0	0	15	14
Q13112	Q13112	10	10	10	Chromatin assembly factor 1 subunit B	CHAF1B	sp|Q13112|CAF1B_HUMAN Chromatin assembly factor 1 subunit B OS=Homo sapiens GN=CHAF1B PE=1 SV=1	1	10	10	10	0	0	0	0	7	7	8	5	1	2	2	3	6	5	4	6	0	0	0	0	7	7	8	5	1	2	2	3	6	5	4	6	0	0	0	0	7	7
Q96JM3;S4R3K0	Q96JM3	12;1	12;1	12;1	Chromosome alignment-maintaining phosphoprotein 1	CHAMP1	sp|Q96JM3|CHAP1_HUMAN Chromosome alignment-maintaining phosphoprotein 1 OS=Homo sapiens GN=CHAMP1 PE=1 SV=2	2	12	12	12	0	0	0	0	11	9	10	7	1	7	6	5	10	9	10	7	0	0	0	0	11	9	10	7	1	7	6	5	10	9	10	7	0	0	0	0	11	9
Q9Y6H1;Q5T1J5	Q9Y6H1;Q5T1J5	1;1	1;1	1;1	Coiled-coil-helix-coiled-coil-helix domain-containing protein 2;Putative coiled-coil-helix-coiled-coil-helix domain-containing protein CHCHD2P9, mitochondrial	CHCHD2;CHCHD2P9	sp|Q9Y6H1|CHCH2_HUMAN Coiled-coil-helix-coiled-coil-helix domain-containing protein 2, mitochondrial OS=Homo sapiens GN=CHCHD2 PE=1 SV=1;sp|Q5T1J5|CHCH9_HUMAN Putative coiled-coil-helix-coiled-coil-helix domain-containing protein CHCHD2P9, mitochondrial OS	2	1	1	1	0	0	0	0	1	1	1	1	1	1	1	1	1	1	1	1	0	0	0	0	1	1	1	1	1	1	1	1	1	1	1	1	0	0	0	0	1	1
Q9NX63;C9JRZ6;F8WAR4	Q9NX63;C9JRZ6;F8WAR4	4;4;3	4;4;3	4;4;3	MICOS complex subunit MIC19	CHCHD3	sp|Q9NX63|MIC19_HUMAN MICOS complex subunit MIC19 OS=Homo sapiens GN=CHCHD3 PE=1 SV=1;tr|C9JRZ6|C9JRZ6_HUMAN MICOS complex subunit MIC19 OS=Homo sapiens GN=CHCHD3 PE=1 SV=1;tr|F8WAR4|F8WAR4_HUMAN MICOS complex subunit MIC19 OS=Homo sapiens GN=CHCHD3 PE=1 S	3	4	4	4	0	0	0	0	3	4	3	2	1	4	3	4	2	2	2	1	0	0	0	0	3	4	3	2	1	4	3	4	2	2	2	1	0	0	0	0	3	4
Q8N4Q1;Q8N4Q1-2	Q8N4Q1;Q8N4Q1-2	2;1	2;1	2;1	Mitochondrial intermembrane space import and assembly protein 40	CHCHD4	sp|Q8N4Q1|MIA40_HUMAN Mitochondrial intermembrane space import and assembly protein 40 OS=Homo sapiens GN=CHCHD4 PE=1 SV=1;sp|Q8N4Q1-2|MIA40_HUMAN Isoform 2 of Mitochondrial intermembrane space import and assembly protein 40 OS=Homo sapiens GN=CHCHD4	2	2	2	2	0	0	0	0	0	0	0	0	0	0	1	1	0	2	1	1	0	0	0	0	0	0	0	0	0	0	1	1	0	2	1	1	0	0	0	0	0	0
O14646-2;O14646;H0Y8V4;A0A087WVF4	O14646-2;O14646	62;62;3;3	61;61;3;3	52;52;3;3	Chromodomain-helicase-DNA-binding protein 1	CHD1	sp|O14646-2|CHD1_HUMAN Isoform 2 of Chromodomain-helicase-DNA-binding protein 1 OS=Homo sapiens GN=CHD1;sp|O14646|CHD1_HUMAN Chromodomain-helicase-DNA-binding protein 1 OS=Homo sapiens GN=CHD1 PE=1 SV=2	4	62	61	52	2	1	2	0	45	44	48	46	16	26	25	28	49	45	45	49	2	1	2	0	44	43	47	45	15	25	24	27	48	44	44	48	1	1	2	0	36	35
Q86WJ1;A0A0A0MSH9;Q86WJ1-4;Q86WJ1-2;Q86WJ1-3;A0A0A0MRH8;Q86WJ1-5;A0A087WTM4;A0A087WZM7;A0A087WWW4	Q86WJ1;A0A0A0MSH9;Q86WJ1-4;Q86WJ1-2;Q86WJ1-3;A0A0A0MRH8;Q86WJ1-5	14;13;13;13;12;9;9;6;1;1	14;13;13;13;12;9;9;6;1;1	14;13;13;13;12;9;9;6;1;1	Chromodomain-helicase-DNA-binding protein 1-like	CHD1L	sp|Q86WJ1|CHD1L_HUMAN Chromodomain-helicase-DNA-binding protein 1-like OS=Homo sapiens GN=CHD1L PE=1 SV=2;tr|A0A0A0MSH9|A0A0A0MSH9_HUMAN Chromodomain-helicase-DNA-binding protein 1-like OS=Homo sapiens GN=CHD1L PE=1 SV=1;sp|Q86WJ1-4|CHD1L_HUMAN Isoform 4 o	10	14	14	14	0	0	0	0	9	8	9	9	1	3	3	4	8	8	8	9	0	0	0	0	9	8	9	9	1	3	3	4	8	8	8	9	0	0	0	0	9	8
O14647;O14647-2;O14647-3	O14647;O14647-2	19;19;1	9;9;1	9;9;1	Chromodomain-helicase-DNA-binding protein 2	CHD2	sp|O14647|CHD2_HUMAN Chromodomain-helicase-DNA-binding protein 2 OS=Homo sapiens GN=CHD2 PE=1 SV=2;sp|O14647-2|CHD2_HUMAN Isoform 2 of Chromodomain-helicase-DNA-binding protein 2 OS=Homo sapiens GN=CHD2	3	19	9	9	2	0	0	0	16	15	16	13	4	6	6	8	15	14	15	16	1	0	0	0	7	6	7	5	1	0	0	2	5	5	6	7	1	0	0	0	7	6
Q12873-2;Q12873;Q12873-3;I3L229;H7C3H7;H7C0J3;H7C2H0	Q12873-2;Q12873;Q12873-3	33;33;33;4;4;4;4	16;16;16;2;2;2;3	14;14;14;1;1;1;3	Chromodomain-helicase-DNA-binding protein 3	CHD3	sp|Q12873-2|CHD3_HUMAN Isoform 2 of Chromodomain-helicase-DNA-binding protein 3 OS=Homo sapiens GN=CHD3;sp|Q12873|CHD3_HUMAN Chromodomain-helicase-DNA-binding protein 3 OS=Homo sapiens GN=CHD3 PE=1 SV=3;sp|Q12873-3|CHD3_HUMAN Isoform 3 of Chromodomain-heli	7	33	16	14	2	0	1	1	25	27	26	23	10	14	14	17	25	23	23	21	0	0	1	0	11	11	11	10	2	3	5	9	10	10	10	8	0	0	1	0	10	10
F5GWX5;A0A0C4DGG9;Q14839;Q14839-2;F5H6N4;F6T542;K7EPV1;K7ESA5;O75052	F5GWX5;A0A0C4DGG9;Q14839;Q14839-2	106;106;106;106;7;2;1;1;1	106;106;106;106;7;2;1;1;1	82;82;82;82;7;0;0;0;1	Chromodomain-helicase-DNA-binding protein 4	CHD4	tr|F5GWX5|F5GWX5_HUMAN Chromodomain-helicase-DNA-binding protein 4 OS=Homo sapiens GN=CHD4 PE=1 SV=1;tr|A0A0C4DGG9|A0A0C4DGG9_HUMAN Chromodomain-helicase-DNA-binding protein 4 OS=Homo sapiens GN=CHD4 PE=4 SV=1;sp|Q14839|CHD4_HUMAN Chromodomain-helicase-DNA	9	106	106	82	4	1	1	3	93	94	98	85	47	67	67	70	95	90	92	88	4	1	1	3	93	94	98	85	47	67	67	70	95	90	92	88	2	0	1	2	72	71
Q8TD26;C9JFU2;H7C294;Q8TD26-3	Q8TD26	22;6;6;6	14;3;3;3	14;3;3;3	Chromodomain-helicase-DNA-binding protein 6	CHD6	sp|Q8TD26|CHD6_HUMAN Chromodomain-helicase-DNA-binding protein 6 OS=Homo sapiens GN=CHD6 PE=1 SV=4	4	22	14	14	1	0	1	1	11	12	14	16	7	8	7	5	11	12	10	12	1	0	1	1	5	6	7	9	4	3	2	3	6	7	7	7	1	0	1	1	5	6
Q9P2D1;Q9P2D1-2;Q9P2D1-3;Q9P2D1-4	Q9P2D1	54;10;9;6	43;10;9;6	38;9;9;6	Chromodomain-helicase-DNA-binding protein 7	CHD7	sp|Q9P2D1|CHD7_HUMAN Chromodomain-helicase-DNA-binding protein 7 OS=Homo sapiens GN=CHD7 PE=1 SV=3	4	54	43	38	0	0	0	0	38	44	37	30	8	9	12	13	35	34	31	33	0	0	0	0	29	34	28	23	6	4	6	8	27	26	27	27	0	0	0	0	25	30
H0YJG4	H0YJG4	25	1	1		CHD8	tr|H0YJG4|H0YJG4_HUMAN Chromodomain-helicase-DNA-binding protein 8 (Fragment) OS=Homo sapiens GN=CHD8 PE=1 SV=1	1	25	1	1	0	0	0	0	17	19	18	13	2	8	11	9	20	17	12	15	0	0	0	0	0	0	0	0	0	0	0	0	1	0	0	1	0	0	0	0	0	0
Q9HCK8;Q9HCK8-2;H0YJA4;G3V2T9;G3V303	Q9HCK8;Q9HCK8-2	71;64;7;3;1	71;64;7;3;1	46;39;7;3;1	Chromodomain-helicase-DNA-binding protein 8	CHD8	sp|Q9HCK8|CHD8_HUMAN Chromodomain-helicase-DNA-binding protein 8 OS=Homo sapiens GN=CHD8 PE=1 SV=5;sp|Q9HCK8-2|CHD8_HUMAN Isoform 2 of Chromodomain-helicase-DNA-binding protein 8 OS=Homo sapiens GN=CHD8	5	71	71	46	1	0	1	1	52	51	55	45	12	23	29	27	53	52	46	52	1	0	1	1	52	51	55	45	12	23	29	27	53	52	46	52	1	0	1	1	34	31
Q3L8U1-2;Q3L8U1-3;Q3L8U1;H3BTW3;A0A087WU44;H3BSP3;H3BRU9	Q3L8U1-2;Q3L8U1-3;Q3L8U1;H3BTW3	18;18;18;12;4;2;1	6;6;6;3;1;2;1	6;6;6;3;1;2;1	Chromodomain-helicase-DNA-binding protein 9	CHD9	sp|Q3L8U1-2|CHD9_HUMAN Isoform 2 of Chromodomain-helicase-DNA-binding protein 9 OS=Homo sapiens GN=CHD9;sp|Q3L8U1-3|CHD9_HUMAN Isoform 3 of Chromodomain-helicase-DNA-binding protein 9 OS=Homo sapiens GN=CHD9;sp|Q3L8U1|CHD9_HUMAN Chromodomain-helicase-DNA-b	7	18	6	6	0	0	0	0	11	11	11	10	5	3	7	5	10	11	11	10	0	0	0	0	2	1	2	3	1	0	0	0	1	1	3	1	0	0	0	0	2	1
O14757;E7EPP6;O14757-2;J3KN87;O14757-3;A0A087WY91;E9PPA5;E9PJI4;A0A087WT52;E9PQW7	O14757;E7EPP6;O14757-2;J3KN87;O14757-3	14;13;13;12;11;4;4;3;2;1	14;13;13;12;11;4;4;3;2;1	11;11;11;9;8;4;2;0;0;0	Serine/threonine-protein kinase Chk1	CHEK1	sp|O14757|CHK1_HUMAN Serine/threonine-protein kinase Chk1 OS=Homo sapiens GN=CHEK1 PE=1 SV=2;tr|E7EPP6|E7EPP6_HUMAN Serine/threonine-protein kinase Chk1 OS=Homo sapiens GN=CHEK1 PE=1 SV=1;sp|O14757-2|CHK1_HUMAN Isoform 2 of Serine/threonine-protein kinase	10	14	14	11	0	0	0	0	7	8	11	7	3	6	7	7	11	10	11	9	0	0	0	0	7	8	11	7	3	6	7	7	11	10	11	9	0	0	0	0	7	7
O96017-9;O96017;O96017-13;O96017-4;O96017-12;H0Y820;O96017-8;O96017-7;B7ZBF7;O96017-11;O96017-2;O96017-5;B7ZBF6;O96017-3;C9JFD7;H0Y4V6;O96017-6;B7ZBF2;B7ZBF8;F8WCV2;H7C0V7	O96017-9;O96017;O96017-13;O96017-4;O96017-12;H0Y820	8;8;6;6;6;5;3;3;3;2;2;2;2;2;2;2;1;1;1;1;1	8;8;6;6;6;5;3;3;3;2;2;2;2;2;2;2;1;1;1;1;1	8;8;6;6;6;5;3;3;3;2;2;2;2;2;2;2;1;1;1;1;1	Serine/threonine-protein kinase Chk2	CHEK2	sp|O96017-9|CHK2_HUMAN Isoform 9 of Serine/threonine-protein kinase Chk2 OS=Homo sapiens GN=CHEK2;sp|O96017|CHK2_HUMAN Serine/threonine-protein kinase Chk2 OS=Homo sapiens GN=CHEK2 PE=1 SV=1;sp|O96017-13|CHK2_HUMAN Isoform 13 of Serine/threonine-protein ki	21	8	8	8	0	1	1	0	7	7	8	4	3	3	4	5	6	6	8	6	0	1	1	0	7	7	8	4	3	3	4	5	6	6	8	6	0	1	1	0	7	7
Q8IWX8;J3QK89	Q8IWX8;J3QK89	33;32	33;32	33;32	Calcium homeostasis endoplasmic reticulum protein	CHERP	sp|Q8IWX8|CHERP_HUMAN Calcium homeostasis endoplasmic reticulum protein OS=Homo sapiens GN=CHERP PE=1 SV=3;tr|J3QK89|J3QK89_HUMAN Calcium homeostasis endoplasmic reticulum protein OS=Homo sapiens GN=CHERP PE=1 SV=1	2	33	33	33	5	3	2	1	31	27	29	31	21	19	21	26	28	29	30	29	5	3	2	1	31	27	29	31	21	19	21	26	28	29	30	29	5	3	2	1	31	27
Q9BZP6;E9PLJ2;Q5VUV5;CON__Q95M17;Q9BZP6-3;Q9BZP6-2	Q9BZP6;E9PLJ2;Q5VUV5;CON__Q95M17;Q9BZP6-3;Q9BZP6-2	2;1;1;1;1;1	2;1;1;1;1;1	2;1;1;1;1;1	Acidic mammalian chitinase	CHIA	sp|Q9BZP6|CHIA_HUMAN Acidic mammalian chitinase OS=Homo sapiens GN=CHIA PE=1 SV=1;tr|E9PLJ2|E9PLJ2_HUMAN Acidic mammalian chitinase (Fragment) OS=Homo sapiens GN=CHIA PE=3 SV=1;tr|Q5VUV5|Q5VUV5_HUMAN Acidic mammalian chitinase (Fragment) OS=Homo sapiens GN	6	2	2	2	1	1	1	1	1	1	1	1	1	2	1	1	0	0	0	0	1	1	1	1	1	1	1	1	1	2	1	1	0	0	0	0	1	1	1	1	1	1
Q9BWS9;Q9BWS9-2;Q9BWS9-3;E9PPA0;E9PI70;E9PIP0;E9PRL3;E9PPH0;E9PKF1;H0YC89;H0YEA3;H0YCC4;H0YDL6	Q9BWS9;Q9BWS9-2;Q9BWS9-3;E9PPA0	18;17;16;11;6;6;6;6;4;4;2;2;1	18;17;16;11;6;6;6;6;4;4;2;2;1	18;17;16;11;6;6;6;6;4;4;2;2;1	Chitinase domain-containing protein 1	CHID1	sp|Q9BWS9|CHID1_HUMAN Chitinase domain-containing protein 1 OS=Homo sapiens GN=CHID1 PE=1 SV=1;sp|Q9BWS9-2|CHID1_HUMAN Isoform 2 of Chitinase domain-containing protein 1 OS=Homo sapiens GN=CHID1;sp|Q9BWS9-3|CHID1_HUMAN Isoform 3 of Chitinase domain-contain	13	18	18	18	12	12	10	11	8	4	6	8	7	6	4	6	6	5	7	6	12	12	10	11	8	4	6	8	7	6	4	6	6	5	7	6	12	12	10	11	8	4
Q9H444;P59074	Q9H444	6;1	6;1	6;1	Charged multivesicular body protein 4b	CHMP4B	sp|Q9H444|CHM4B_HUMAN Charged multivesicular body protein 4b OS=Homo sapiens GN=CHMP4B PE=1 SV=1	2	6	6	6	0	0	0	0	3	3	2	3	2	1	2	1	3	3	5	4	0	0	0	0	3	3	2	3	2	1	2	1	3	3	5	4	0	0	0	0	3	3
Q9NZZ3;Q9NZZ3-2	Q9NZZ3;Q9NZZ3-2	5;4	5;4	5;4	Charged multivesicular body protein 5	CHMP5	sp|Q9NZZ3|CHMP5_HUMAN Charged multivesicular body protein 5 OS=Homo sapiens GN=CHMP5 PE=1 SV=1;sp|Q9NZZ3-2|CHMP5_HUMAN Isoform 2 of Charged multivesicular body protein 5 OS=Homo sapiens GN=CHMP5	2	5	5	5	0	0	1	0	3	3	3	3	5	5	3	4	2	3	2	2	0	0	1	0	3	3	3	3	5	5	3	4	2	3	2	2	0	0	1	0	3	3
Q9UHD1;Q9UHD1-2;E9PHZ2;E9PPQ5;E9PIZ4;E9PSD5;E9PL00;E9PIF7	Q9UHD1;Q9UHD1-2	19;18;9;9;7;7;3;1	19;18;9;9;7;7;3;1	19;18;9;9;7;7;3;1	Cysteine and histidine-rich domain-containing protein 1	CHORDC1	sp|Q9UHD1|CHRD1_HUMAN Cysteine and histidine-rich domain-containing protein 1 OS=Homo sapiens GN=CHORDC1 PE=1 SV=2;sp|Q9UHD1-2|CHRD1_HUMAN Isoform 2 of Cysteine and histidine-rich domain-containing protein 1 OS=Homo sapiens GN=CHORDC1	8	19	19	19	4	2	4	3	19	17	18	17	16	17	18	18	18	17	19	17	4	2	4	3	19	17	18	17	16	17	18	18	18	17	19	17	4	2	4	3	19	17
E7EXA6;Q8WVB6;Q8WVB6-2;Q8WVB6-3;F8WCC1;H0Y7D3	E7EXA6;Q8WVB6;Q8WVB6-2;Q8WVB6-3	12;12;12;7;5;3	11;11;11;6;5;3	11;11;11;6;5;3	Chromosome transmission fidelity protein 18 homolog	CHTF18	tr|E7EXA6|E7EXA6_HUMAN Chromosome transmission fidelity protein 18 homolog OS=Homo sapiens GN=CHTF18 PE=1 SV=2;sp|Q8WVB6|CTF18_HUMAN Chromosome transmission fidelity protein 18 homolog OS=Homo sapiens GN=CHTF18 PE=1 SV=1;sp|Q8WVB6-2|CTF18_HUMAN Isoform 2 o	6	12	11	11	0	0	1	0	10	8	7	4	1	2	4	3	7	6	6	5	0	0	1	0	10	7	7	4	1	1	4	3	6	6	6	5	0	0	1	0	10	7
X6R700;Q9Y3Y2-4;Q9Y3Y2;Q9Y3Y2-3;A0A087X1B7;Q5T7Y7	X6R700;Q9Y3Y2-4;Q9Y3Y2;Q9Y3Y2-3;A0A087X1B7	4;4;4;4;3;1	4;4;4;4;3;1	4;4;4;4;3;1	Chromatin target of PRMT1 protein	CHTOP	tr|X6R700|X6R700_HUMAN Chromatin target of PRMT1 protein OS=Homo sapiens GN=CHTOP PE=1 SV=1;sp|Q9Y3Y2-4|CHTOP_HUMAN Isoform 3 of Chromatin target of PRMT1 protein OS=Homo sapiens GN=CHTOP;sp|Q9Y3Y2|CHTOP_HUMAN Chromatin target of PRMT1 protein OS=Homo sapi	6	4	4	4	0	0	0	0	3	3	3	4	0	1	0	0	3	2	3	3	0	0	0	0	3	3	3	4	0	1	0	0	3	2	3	3	0	0	0	0	3	3
O15111	O15111	18	18	17	Inhibitor of nuclear factor kappa-B kinase subunit alpha	CHUK	sp|O15111|IKKA_HUMAN Inhibitor of nuclear factor kappa-B kinase subunit alpha OS=Homo sapiens GN=CHUK PE=1 SV=2	1	18	18	17	0	0	0	0	11	9	6	7	9	14	13	11	10	9	9	11	0	0	0	0	11	9	6	7	9	14	13	11	10	9	9	11	0	0	0	0	11	9
O76071	O76071	5	5	5	Probable cytosolic iron-sulfur protein assembly protein CIAO1	CIAO1	sp|O76071|CIAO1_HUMAN Probable cytosolic iron-sulfur protein assembly protein CIAO1 OS=Homo sapiens GN=CIAO1 PE=1 SV=1	1	5	5	5	0	0	0	0	1	2	3	1	3	2	2	3	1	0	0	0	0	0	0	0	1	2	3	1	3	2	2	3	1	0	0	0	0	0	0	0	1	2
Q6FI81;Q6FI81-3;H3BV90;H3BT65;H3BUG4;H3BPG7;H3BQ23;Q6FI81-2;H3BTZ8;H3BTT4	Q6FI81;Q6FI81-3;H3BV90;H3BT65;H3BUG4;H3BPG7	16;14;13;11;10;9;7;5;2;1	16;14;13;11;10;9;7;5;2;1	16;14;13;11;10;9;7;5;2;1	Anamorsin	CIAPIN1	sp|Q6FI81|CPIN1_HUMAN Anamorsin OS=Homo sapiens GN=CIAPIN1 PE=1 SV=2;sp|Q6FI81-3|CPIN1_HUMAN Isoform 3 of Anamorsin OS=Homo sapiens GN=CIAPIN1;tr|H3BV90|H3BV90_HUMAN Anamorsin OS=Homo sapiens GN=CIAPIN1 PE=1 SV=1;tr|H3BT65|H3BT65_HUMAN Anamorsin OS=Homo sa	10	16	16	16	1	0	0	0	13	14	14	13	11	14	12	15	15	16	15	15	1	0	0	0	13	14	14	13	11	14	12	15	15	16	15	15	1	0	0	0	13	14
I3L2J0;A0A0A0MQR4;Q96RK0;I3L373;I3L135;I3L1Q4	I3L2J0;A0A0A0MQR4;Q96RK0	17;14;14;1;1;1	17;14;14;1;1;1	17;14;14;1;1;1	Protein capicua homolog	CIC	tr|I3L2J0|I3L2J0_HUMAN Protein capicua homolog OS=Homo sapiens GN=CIC PE=1 SV=1;tr|A0A0A0MQR4|A0A0A0MQR4_HUMAN Protein capicua homolog OS=Homo sapiens GN=CIC PE=1 SV=1;sp|Q96RK0|CIC_HUMAN Protein capicua homolog OS=Homo sapiens GN=CIC PE=1 SV=2	6	17	17	17	0	0	0	0	9	9	9	9	3	1	2	2	10	10	10	8	0	0	0	0	9	9	9	9	3	1	2	2	10	10	10	8	0	0	0	0	9	9
O75339	O75339	4	4	4	Cartilage intermediate layer protein 1;Cartilage intermediate layer protein 1 C1;Cartilage intermediate layer protein 1 C2	CILP	sp|O75339|CILP1_HUMAN Cartilage intermediate layer protein 1 OS=Homo sapiens GN=CILP PE=1 SV=4	1	4	4	4	3	0	0	0	0	0	0	1	0	0	0	0	1	1	1	1	3	0	0	0	0	0	0	1	0	0	0	0	1	1	1	1	3	0	0	0	0	0
Q86X95;Q86X95-2;H3BLY3	Q86X95;Q86X95-2	4;2;1	4;2;1	4;2;1	Corepressor interacting with RBPJ 1	CIR1	sp|Q86X95|CIR1_HUMAN Corepressor interacting with RBPJ 1 OS=Homo sapiens GN=CIR1 PE=1 SV=1;sp|Q86X95-2|CIR1_HUMAN Isoform 2 of Corepressor interacting with RBPJ 1 OS=Homo sapiens GN=CIR1	3	4	4	4	1	1	2	1	0	1	1	0	0	0	0	0	1	1	1	1	1	1	2	1	0	1	1	0	0	0	0	0	1	1	1	1	1	1	2	1	0	1
Q14011;K7EJV1;K7EQR7;D6W5Y5;K7EPM4;K7EMY9;Q14011-2;K7ER40;K7EJV5;K7ELT6;K7ELV6;K7ENX8;Q14011-3;K7ENN6;K7EQL0;K7EIF7;K7EQX4	Q14011;K7EJV1;K7EQR7;D6W5Y5;K7EPM4;K7EMY9;Q14011-2;K7ER40;K7EJV5;K7ELT6;K7ELV6;K7ENX8	10;8;8;8;8;8;7;6;6;5;5;5;3;1;1;1;1	10;8;8;8;8;8;7;6;6;5;5;5;3;1;1;1;1	9;7;7;7;7;7;6;6;6;5;5;5;2;1;1;1;1	Cold-inducible RNA-binding protein	CIRBP	sp|Q14011|CIRBP_HUMAN Cold-inducible RNA-binding protein OS=Homo sapiens GN=CIRBP PE=1 SV=1;tr|K7EJV1|K7EJV1_HUMAN Cold-inducible RNA-binding protein (Fragment) OS=Homo sapiens GN=CIRBP PE=1 SV=2;tr|K7EQR7|K7EQR7_HUMAN Cold-inducible RNA-binding protein OS	17	10	10	9	0	0	0	0	9	8	9	9	7	8	8	8	10	10	10	10	0	0	0	0	9	8	9	9	7	8	8	8	10	10	10	10	0	0	0	0	8	7
Q9NZ45	Q9NZ45	1	1	1	CDGSH iron-sulfur domain-containing protein 1	CISD1	sp|Q9NZ45|CISD1_HUMAN CDGSH iron-sulfur domain-containing protein 1 OS=Homo sapiens GN=CISD1 PE=1 SV=1	1	1	1	1	0	0	0	0	0	0	0	0	1	1	0	0	0	1	1	0	0	0	0	0	0	0	0	0	1	1	0	0	0	1	1	0	0	0	0	0	0	0
D6RCF4;Q8N5K1	D6RCF4;Q8N5K1	3;3	3;3	3;3	CDGSH iron-sulfur domain-containing protein 2	CISD2	tr|D6RCF4|D6RCF4_HUMAN CDGSH iron-sulfur domain-containing protein 2 OS=Homo sapiens GN=CISD2 PE=1 SV=1;sp|Q8N5K1|CISD2_HUMAN CDGSH iron-sulfur domain-containing protein 2 OS=Homo sapiens GN=CISD2 PE=1 SV=1	2	3	3	3	0	0	0	0	3	3	3	3	2	3	2	2	2	2	2	2	0	0	0	0	3	3	3	3	2	3	2	2	2	2	2	2	0	0	0	0	3	3
O14578-4;O14578;H7BYJ3;O14578-3;O14578-2;F5H4K4	O14578-4;O14578;H7BYJ3;O14578-3	47;45;38;35;9;1	47;45;38;35;9;1	44;43;37;34;8;1	Citron Rho-interacting kinase	CIT	sp|O14578-4|CTRO_HUMAN Isoform 4 of Citron Rho-interacting kinase OS=Homo sapiens GN=CIT;sp|O14578|CTRO_HUMAN Citron Rho-interacting kinase OS=Homo sapiens GN=CIT PE=1 SV=2;tr|H7BYJ3|H7BYJ3_HUMAN Citron Rho-interacting kinase (Fragment) OS=Homo sapiens GN=	6	47	47	44	31	0	0	1	25	22	24	24	17	19	19	17	22	24	26	25	31	0	0	1	25	22	24	24	17	19	19	17	22	24	26	25	29	0	0	1	24	22
C9JRD8;Q99966	C9JRD8;Q99966	1;1	1;1	1;1	Cbp/p300-interacting transactivator 1	CITED1	tr|C9JRD8|C9JRD8_HUMAN Cbp/p300-interacting transactivator 1 (Fragment) OS=Homo sapiens GN=CITED1 PE=1 SV=4;sp|Q99966|CITE1_HUMAN Cbp/p300-interacting transactivator 1 OS=Homo sapiens GN=CITED1 PE=1 SV=2	2	1	1	1	0	0	0	0	1	1	1	1	0	1	1	1	1	1	1	1	0	0	0	0	1	1	1	1	0	1	1	1	1	1	1	1	0	0	0	0	1	1
F5H2X7;Q9ULV3-5;Q9ULV3;H0Y5D5;Q9BTG3;Q5SYW2;Q9ULV3-2;Q9ULV3-3;Q9ULV3-4;F6VD24	F5H2X7;Q9ULV3-5;Q9ULV3;H0Y5D5;Q9BTG3;Q5SYW2;Q9ULV3-2;Q9ULV3-3;Q9ULV3-4	19;19;19;18;18;18;18;16;16;2	19;19;19;18;18;18;18;16;16;2	19;19;19;18;18;18;18;16;16;2	Cip1-interacting zinc finger protein	CIZ1	tr|F5H2X7|F5H2X7_HUMAN Cip1-interacting zinc finger protein OS=Homo sapiens GN=CIZ1 PE=1 SV=2;sp|Q9ULV3-5|CIZ1_HUMAN Isoform 5 of Cip1-interacting zinc finger protein OS=Homo sapiens GN=CIZ1;sp|Q9ULV3|CIZ1_HUMAN Cip1-interacting zinc finger protein OS=Homo	10	19	19	19	0	0	0	0	13	14	13	14	5	5	5	8	12	13	13	12	0	0	0	0	13	14	13	14	5	5	5	8	12	13	13	12	0	0	0	0	13	14
Q8WWK9-5;Q8WWK9-6;Q8WWK9;Q8WWK9-4;C9J649;C9J7Y4	Q8WWK9-5;Q8WWK9-6;Q8WWK9;Q8WWK9-4	21;20;20;13;2;2	21;20;20;13;2;2	21;20;20;13;2;2	Cytoskeleton-associated protein 2	CKAP2	sp|Q8WWK9-5|CKAP2_HUMAN Isoform 3 of Cytoskeleton-associated protein 2 OS=Homo sapiens GN=CKAP2;sp|Q8WWK9-6|CKAP2_HUMAN Isoform 4 of Cytoskeleton-associated protein 2 OS=Homo sapiens GN=CKAP2;sp|Q8WWK9|CKAP2_HUMAN Cytoskeleton-associated protein 2 OS=Homo	6	21	21	21	0	0	0	0	14	14	12	10	14	15	15	17	16	15	15	16	0	0	0	0	14	14	12	10	14	15	15	17	16	15	15	16	0	0	0	0	14	14
Q07065;H3BUW6;H3BN64;H3BRM1;H3BRF9;Q96K21-4;Q96K21-3;Q96K21-2;Q96K21	Q07065	39;1;1;1;1;1;1;1;1	39;1;1;1;1;1;1;1;1	38;1;1;1;1;1;1;1;1	Cytoskeleton-associated protein 4	CKAP4	sp|Q07065|CKAP4_HUMAN Cytoskeleton-associated protein 4 OS=Homo sapiens GN=CKAP4 PE=1 SV=2	9	39	39	38	31	27	28	28	10	7	8	7	11	14	13	13	8	10	10	9	31	27	28	28	10	7	8	7	11	14	13	13	8	10	10	9	31	27	28	28	9	7
Q14008;Q14008-2;Q14008-3;H0YDX5;E9PQH5;H0YCF6;H0YEK7	Q14008;Q14008-2;Q14008-3	98;97;97;11;9;6;6	98;97;97;11;9;6;6	97;96;96;11;9;6;6	Cytoskeleton-associated protein 5	CKAP5	sp|Q14008|CKAP5_HUMAN Cytoskeleton-associated protein 5 OS=Homo sapiens GN=CKAP5 PE=1 SV=3;sp|Q14008-2|CKAP5_HUMAN Isoform 2 of Cytoskeleton-associated protein 5 OS=Homo sapiens GN=CKAP5;sp|Q14008-3|CKAP5_HUMAN Isoform 3 of Cytoskeleton-associated protein	7	98	98	97	3	4	3	3	69	69	70	63	72	76	84	86	78	72	72	75	3	4	3	3	69	69	70	63	72	76	84	86	78	72	72	75	3	4	3	3	68	68
P12277;H0YJG0;G3V4N7;G3V461;H0YJK0;P06732;H0YJJ7;G3V2I1;P17540	P12277;H0YJG0	21;12;9;4;2;2;1;1;1	21;12;9;4;2;2;1;1;1	20;11;8;4;2;1;0;1;0	Creatine kinase B-type	CKB	sp|P12277|KCRB_HUMAN Creatine kinase B-type OS=Homo sapiens GN=CKB PE=1 SV=1;tr|H0YJG0|H0YJG0_HUMAN Creatine kinase B-type (Fragment) OS=Homo sapiens GN=CKB PE=1 SV=1	9	21	21	20	6	2	1	0	17	18	16	16	16	18	18	20	19	20	17	18	6	2	1	0	17	18	16	16	16	18	18	20	19	20	17	18	6	2	1	0	17	18
Q7Z460;F8WA11;Q7Z460-2;Q7Z460-4;Q7Z460-5;Q7Z460-3;H0Y5T1;C9J151;C9JP76	Q7Z460;F8WA11;Q7Z460-2;Q7Z460-4;Q7Z460-5;Q7Z460-3	41;40;40;40;40;40;18;5;4	36;35;35;35;35;35;15;4;3	36;35;35;35;35;35;15;4;3	CLIP-associating protein 1	CLASP1	sp|Q7Z460|CLAP1_HUMAN CLIP-associating protein 1 OS=Homo sapiens GN=CLASP1 PE=1 SV=1;tr|F8WA11|F8WA11_HUMAN CLIP-associating protein 1 OS=Homo sapiens GN=CLASP1 PE=1 SV=2;sp|Q7Z460-2|CLAP1_HUMAN Isoform 2 of CLIP-associating protein 1 OS=Homo sapiens GN=CL	9	41	36	36	0	0	0	1	17	12	16	15	34	29	33	32	24	18	25	18	0	0	0	0	14	9	13	11	30	25	29	28	21	15	22	15	0	0	0	0	14	9
E3W994;J3KR49;O75122;B3KR06;E7ENG2;O75122-2;D6RBU8;C9J668;H7C4I5;H7C4X8;H7C5M8;H7C4M5	E3W994;J3KR49;O75122	46;45;45;17;17;17;13;10;7;4;4;2	1;1;1;0;0;0;0;0;0;0;0;0	1;1;1;0;0;0;0;0;0;0;0;0	CLIP-associating protein 2	CLASP2	tr|E3W994|E3W994_HUMAN CLIP-associating protein 2 OS=Homo sapiens GN=CLASP2 PE=1 SV=2;tr|J3KR49|J3KR49_HUMAN CLIP-associating protein 2 OS=Homo sapiens GN=CLASP2 PE=1 SV=1;sp|O75122|CLAP2_HUMAN CLIP-associating protein 2 OS=Homo sapiens GN=CLASP2 PE=1 SV=2	12	46	1	1	0	0	0	1	26	28	28	32	32	37	39	40	32	29	31	33	0	0	0	0	0	0	0	1	0	1	0	0	0	0	0	0	0	0	0	0	0	0
E7ERI8;E7EW49;O75122-3	E7ERI8;E7EW49;O75122-3	47;47;47	47;47;47	2;2;2	CLIP-associating protein 2	CLASP2	tr|E7ERI8|E7ERI8_HUMAN CLIP-associating protein 2 OS=Homo sapiens GN=CLASP2 PE=1 SV=1;tr|E7EW49|E7EW49_HUMAN CLIP-associating protein 2 OS=Homo sapiens GN=CLASP2 PE=1 SV=1;sp|O75122-3|CLAP2_HUMAN Isoform 3 of CLIP-associating protein 2 OS=Homo sapiens GN=C	3	47	47	2	0	0	1	1	27	29	29	31	34	38	41	41	33	30	32	34	0	0	1	1	27	29	29	31	34	38	41	41	33	30	32	34	0	0	1	0	1	1
F5H0Q6;A0A0A0MQS2;Q8N2M8;Q8N2M8-3;Q8N2M8-4;K7EM61;K7EKC9;K7EP11	F5H0Q6;A0A0A0MQS2;Q8N2M8;Q8N2M8-3;Q8N2M8-4	5;5;5;4;3;2;1;1	5;5;5;4;3;2;1;1	5;5;5;4;3;2;1;1	CLK4-associating serine/arginine rich protein	CLASRP	tr|F5H0Q6|F5H0Q6_HUMAN CLK4-associating serine/arginine-rich protein OS=Homo sapiens GN=CLASRP PE=1 SV=2;tr|A0A0A0MQS2|A0A0A0MQS2_HUMAN CLK4-associating serine/arginine-rich protein OS=Homo sapiens GN=CLASRP PE=1 SV=1;sp|Q8N2M8|CLASR_HUMAN CLK4-associating	8	5	5	5	0	0	0	0	4	4	5	5	1	2	3	2	5	4	4	4	0	0	0	0	4	4	5	5	1	2	3	2	5	4	4	4	0	0	0	0	4	4
Q96S66-3;Q96S66-2;Q96S66;Q96S66-4;Q5T1P5	Q96S66-3;Q96S66-2;Q96S66;Q96S66-4	12;12;12;11;4	12;12;12;11;4	12;12;12;11;4	Chloride channel CLIC-like protein 1	CLCC1	sp|Q96S66-3|CLCC1_HUMAN Isoform 3 of Chloride channel CLIC-like protein 1 OS=Homo sapiens GN=CLCC1;sp|Q96S66-2|CLCC1_HUMAN Isoform 2 of Chloride channel CLIC-like protein 1 OS=Homo sapiens GN=CLCC1;sp|Q96S66|CLCC1_HUMAN Chloride channel CLIC-like protein 1	5	12	12	12	1	0	1	0	5	4	4	7	7	11	10	11	5	3	4	4	1	0	1	0	5	4	4	7	7	11	10	11	5	3	4	4	1	0	1	0	5	4
A8MVL9;Q5QGZ9-5;Q5QGZ9-4;Q5QGZ9;Q5QGZ9-1	A8MVL9;Q5QGZ9-5;Q5QGZ9-4;Q5QGZ9;Q5QGZ9-1	1;1;1;1;1	1;1;1;1;1	1;1;1;1;1	C-type lectin domain family 12 member A	CLEC12A	tr|A8MVL9|A8MVL9_HUMAN C-type lectin domain family 12 member A (Fragment) OS=Homo sapiens GN=CLEC12A PE=1 SV=2;sp|Q5QGZ9-5|CL12A_HUMAN Isoform 5 of C-type lectin domain family 12 member A OS=Homo sapiens GN=CLEC12A;sp|Q5QGZ9-4|CL12A_HUMAN Isoform 4 of C-ty	5	1	1	1	0	0	0	0	0	1	1	1	0	0	1	0	0	1	0	0	0	0	0	0	0	1	1	1	0	0	1	0	0	1	0	0	0	0	0	0	0	1
O00299	O00299	12	12	12	Chloride intracellular channel protein 1	CLIC1	sp|O00299|CLIC1_HUMAN Chloride intracellular channel protein 1 OS=Homo sapiens GN=CLIC1 PE=1 SV=4	1	12	12	12	2	0	0	0	7	8	10	7	5	9	10	9	10	8	10	10	2	0	0	0	7	8	10	7	5	9	10	9	10	8	10	10	2	0	0	0	7	8
Q9Y696	Q9Y696	10	10	10	Chloride intracellular channel protein 4	CLIC4	sp|Q9Y696|CLIC4_HUMAN Chloride intracellular channel protein 4 OS=Homo sapiens GN=CLIC4 PE=1 SV=4	1	10	10	10	1	1	0	0	7	7	6	8	6	8	6	6	4	5	7	6	1	1	0	0	7	7	6	8	6	8	6	6	4	5	7	6	1	1	0	0	7	7
Q14677-3;Q14677-2;Q14677;H0YD52	Q14677-3;Q14677-2;Q14677	11;10;10;1	11;10;10;1	11;10;10;1	Clathrin interactor 1	CLINT1	sp|Q14677-3|EPN4_HUMAN Isoform 3 of Clathrin interactor 1 OS=Homo sapiens GN=CLINT1;sp|Q14677-2|EPN4_HUMAN Isoform 2 of Clathrin interactor 1 OS=Homo sapiens GN=CLINT1;sp|Q14677|EPN4_HUMAN Clathrin interactor 1 OS=Homo sapiens GN=CLINT1 PE=1 SV=1	4	11	11	11	0	1	1	0	6	6	7	5	8	9	10	9	8	5	6	4	0	1	1	0	6	6	7	5	8	9	10	9	8	5	6	4	0	1	1	0	6	6
P30622-2;P30622-1;P30622;J3KP58;F5H0N7;F5H6A0;F5H1T5;F6VGP8;F5H367;F5H270	P30622-2;P30622-1;P30622;J3KP58;F5H0N7	21;21;21;16;12;8;4;4;2;2	21;21;21;16;12;8;4;4;2;2	20;20;20;15;11;8;4;4;2;2	CAP-Gly domain-containing linker protein 1	CLIP1	sp|P30622-2|CLIP1_HUMAN Isoform 3 of CAP-Gly domain-containing linker protein 1 OS=Homo sapiens GN=CLIP1;sp|P30622-1|CLIP1_HUMAN Isoform 2 of CAP-Gly domain-containing linker protein 1 OS=Homo sapiens GN=CLIP1;sp|P30622|CLIP1_HUMAN CAP-Gly domain-containin	10	21	21	20	2	0	0	0	5	7	8	4	7	13	13	15	9	9	9	7	2	0	0	0	5	7	8	4	7	13	13	15	9	9	9	7	2	0	0	0	4	6
B1AVT0;P49760-3;P49760	B1AVT0;P49760-3;P49760	4;4;4	3;3;3	3;3;3	Dual specificity protein kinase CLK2	CLK2	tr|B1AVT0|B1AVT0_HUMAN Dual-specificity protein kinase CLK2 OS=Homo sapiens GN=CLK2 PE=1 SV=1;sp|P49760-3|CLK2_HUMAN Isoform 3 of Dual specificity protein kinase CLK2 OS=Homo sapiens GN=CLK2;sp|P49760|CLK2_HUMAN Dual specificity protein kinase CLK2 OS=Homo	3	4	3	3	0	0	0	0	3	4	4	2	0	2	1	3	3	3	3	3	0	0	0	0	2	3	3	1	0	1	1	2	3	3	3	3	0	0	0	0	2	3
P49761-1;P49761;H3BQG1;P49761-3;H3BRE4;H3BUL5;H3BVF8;H3BNC8	P49761-1;P49761;H3BQG1;P49761-3;H3BRE4;H3BUL5;H3BVF8	4;4;3;3;2;2;2;1	4;4;3;3;2;2;2;1	4;4;3;3;2;2;2;1	Dual specificity protein kinase CLK3	CLK3	sp|P49761-1|CLK3_HUMAN Isoform 1 of Dual specificity protein kinase CLK3 OS=Homo sapiens GN=CLK3;sp|P49761|CLK3_HUMAN Dual specificity protein kinase CLK3 OS=Homo sapiens GN=CLK3 PE=1 SV=3;tr|H3BQG1|H3BQG1_HUMAN Dual-specificity protein kinase CLK3 (Fragme	8	4	4	4	0	0	1	1	2	2	2	3	1	2	2	2	2	2	4	3	0	0	1	1	2	2	2	3	1	2	2	2	2	2	4	3	0	0	1	1	2	2
Q9HAZ1;B7ZL31;A0A087WX74	Q9HAZ1	5;2;2	5;2;2	3;2;2	Dual specificity protein kinase CLK4	CLK4	sp|Q9HAZ1|CLK4_HUMAN Dual specificity protein kinase CLK4 OS=Homo sapiens GN=CLK4 PE=1 SV=1	3	5	5	3	0	0	0	0	4	3	4	3	0	1	1	2	3	3	3	3	0	0	0	0	4	3	4	3	0	1	1	2	3	3	3	3	0	0	0	0	2	2
P54105;E9PMI6;E9PJF4;J3KN38;E9PQ83	P54105;E9PMI6;E9PJF4;J3KN38	6;5;5;5;2	6;5;5;5;2	6;5;5;5;2	Methylosome subunit pICln	CLNS1A	sp|P54105|ICLN_HUMAN Methylosome subunit pICln OS=Homo sapiens GN=CLNS1A PE=1 SV=1;tr|E9PMI6|E9PMI6_HUMAN Methylosome subunit pICln OS=Homo sapiens GN=CLNS1A PE=1 SV=1;tr|E9PJF4|E9PJF4_HUMAN Methylosome subunit pICln OS=Homo sapiens GN=CLNS1A PE=1 SV=1;tr|	5	6	6	6	0	0	0	0	5	5	6	5	6	6	5	6	5	6	6	5	0	0	0	0	5	5	6	5	6	6	5	6	5	6	6	5	0	0	0	0	5	5
E9PL17;Q92989;Q92989-2;E9PJM4;E9PKV5	E9PL17;Q92989;Q92989-2	7;7;6;2;1	7;7;6;2;1	7;7;6;2;1	Polyribonucleotide 5-hydroxyl-kinase Clp1	CLP1	tr|E9PL17|E9PL17_HUMAN Polyribonucleotide 5-hydroxyl-kinase Clp1 OS=Homo sapiens GN=CLP1 PE=1 SV=1;sp|Q92989|CLP1_HUMAN Polyribonucleotide 5-hydroxyl-kinase Clp1 OS=Homo sapiens GN=CLP1 PE=1 SV=1;sp|Q92989-2|CLP1_HUMAN Isoform 2 of Polyribonucleotide 5-	5	7	7	7	0	0	0	1	7	7	6	3	1	2	3	2	3	4	3	3	0	0	0	1	7	7	6	3	1	2	3	2	3	4	3	3	0	0	0	1	7	7
Q9H078-2;Q9H078-3;Q9H078;F5GX99;Q9H078-5;H0YGM0;Q9H078-4;Q7Z777;F5H7A5;H0YFF5;F5H392;S4R372	Q9H078-2;Q9H078-3;Q9H078;F5GX99;Q9H078-5;H0YGM0;Q9H078-4	7;6;6;5;5;4;4;3;2;2;1;1	7;6;6;5;5;4;4;3;2;2;1;1	7;6;6;5;5;4;4;3;2;2;1;1	Caseinolytic peptidase B protein homolog	CLPB	sp|Q9H078-2|CLPB_HUMAN Isoform 2 of Caseinolytic peptidase B protein homolog OS=Homo sapiens GN=CLPB;sp|Q9H078-3|CLPB_HUMAN Isoform 3 of Caseinolytic peptidase B protein homolog OS=Homo sapiens GN=CLPB;sp|Q9H078|CLPB_HUMAN Caseinolytic peptidase B protein	12	7	7	7	0	0	0	0	3	3	2	2	3	4	3	4	4	6	6	4	0	0	0	0	3	3	2	2	3	4	3	4	4	6	6	4	0	0	0	0	3	3
E7ESG2;Q9HAW4;Q9HAW4-2;Q9HAW4-3	E7ESG2;Q9HAW4;Q9HAW4-2;Q9HAW4-3	14;14;13;13	14;14;13;13	14;14;13;13	Claspin	CLSPN	tr|E7ESG2|E7ESG2_HUMAN Claspin OS=Homo sapiens GN=CLSPN PE=1 SV=1;sp|Q9HAW4|CLSPN_HUMAN Claspin OS=Homo sapiens GN=CLSPN PE=1 SV=3;sp|Q9HAW4-2|CLSPN_HUMAN Isoform 2 of Claspin OS=Homo sapiens GN=CLSPN;sp|Q9HAW4-3|CLSPN_HUMAN Isoform 3 of Claspin OS=Homo sa	4	14	14	14	0	0	0	0	8	10	10	9	2	5	5	9	8	9	8	9	0	0	0	0	8	10	10	9	2	5	5	9	8	9	8	9	0	0	0	0	8	10
P09496-2;P09496-4;P09496-3;P09496;F8WF69;P09496-5;C9J8P9	P09496-2;P09496-4;P09496-3;P09496;F8WF69;P09496-5	7;6;6;6;4;4;3	7;6;6;6;4;4;3	7;6;6;6;4;4;3	Clathrin light chain A	CLTA	sp|P09496-2|CLCA_HUMAN Isoform Non-brain of Clathrin light chain A OS=Homo sapiens GN=CLTA;sp|P09496-4|CLCA_HUMAN Isoform 4 of Clathrin light chain A OS=Homo sapiens GN=CLTA;sp|P09496-3|CLCA_HUMAN Isoform 3 of Clathrin light chain A OS=Homo sapiens GN=CLTA	7	7	7	7	0	0	0	0	2	5	2	3	4	6	6	6	4	5	4	5	0	0	0	0	2	5	2	3	4	6	6	6	4	5	4	5	0	0	0	0	2	5
P09497-2;P09497;D6RJD1	P09497-2;P09497;D6RJD1	7;6;4	7;6;4	7;6;4	Clathrin light chain B	CLTB	sp|P09497-2|CLCB_HUMAN Isoform Non-brain of Clathrin light chain B OS=Homo sapiens GN=CLTB;sp|P09497|CLCB_HUMAN Clathrin light chain B OS=Homo sapiens GN=CLTB PE=1 SV=1;tr|D6RJD1|D6RJD1_HUMAN Clathrin light chain B (Fragment) OS=Homo sapiens GN=CLTB PE=1 S	3	7	7	7	0	0	0	0	3	3	3	1	3	6	6	6	3	2	1	3	0	0	0	0	3	3	3	1	3	6	6	6	3	2	1	3	0	0	0	0	3	3
A0A087WVQ6;Q00610-2;Q00610;J3KS13;K7EJJ5;J3KRF5;J3KSQ2;J3QL20;F5H5N6;A0A087WV74;A0A087WXH4	A0A087WVQ6;Q00610-2;Q00610	101;101;101;33;14;9;8;6;1;1;1	101;101;101;33;14;9;8;6;1;1;1	83;83;83;31;14;9;7;6;0;0;0	Clathrin heavy chain;Clathrin heavy chain 1	CLTC	tr|A0A087WVQ6|A0A087WVQ6_HUMAN Clathrin heavy chain 1 OS=Homo sapiens GN=CLTC PE=1 SV=1;sp|Q00610-2|CLH1_HUMAN Isoform 2 of Clathrin heavy chain 1 OS=Homo sapiens GN=CLTC;sp|Q00610|CLH1_HUMAN Clathrin heavy chain 1 OS=Homo sapiens GN=CLTC PE=1 SV=5	11	101	101	83	25	3	6	3	81	80	83	77	89	89	91	90	92	87	89	85	25	3	6	3	81	80	83	77	89	89	91	90	92	87	89	85	20	2	5	2	65	63
P53675;P53675-2;A0A087WX41	P53675;P53675-2;A0A087WX41	19;19;18	1;1;1	1;1;1	Clathrin heavy chain 2	CLTCL1	sp|P53675|CLH2_HUMAN Clathrin heavy chain 2 OS=Homo sapiens GN=CLTCL1 PE=1 SV=2;sp|P53675-2|CLH2_HUMAN Isoform 2 of Clathrin heavy chain 2 OS=Homo sapiens GN=CLTCL1;tr|A0A087WX41|A0A087WX41_HUMAN Clathrin heavy chain 2 OS=Homo sapiens GN=CLTCL1 PE=1 SV=1	3	19	1	1	5	1	1	1	16	17	17	14	17	19	17	17	18	18	17	17	0	0	0	0	0	0	0	0	0	1	0	0	0	0	0	0	0	0	0	0	0	0
I3L2B0;I3L4B5;I3L318;I3L350	I3L2B0	36;3;3;1	1;0;0;0	1;0;0;0		CLUH	tr|I3L2B0|I3L2B0_HUMAN Clustered mitochondria protein homolog (Fragment) OS=Homo sapiens GN=CLUH PE=1 SV=2	4	36	1	1	0	0	0	0	18	18	18	18	21	25	28	27	23	22	19	20	0	0	0	0	1	1	1	1	1	1	1	1	1	1	1	1	0	0	0	0	1	1
K7EIG1;Q9Y5I4-2;Q9Y5I4	K7EIG1	41;1;1	1;0;0	0;0;0		CLUH	tr|K7EIG1|K7EIG1_HUMAN Clustered mitochondria protein homolog (Fragment) OS=Homo sapiens GN=CLUH PE=1 SV=2	3	41	1	0	0	0	0	0	20	18	18	17	23	29	31	31	24	23	20	21	0	0	0	0	0	1	0	1	0	0	1	1	1	1	1	1	0	0	0	0	0	0
O75153	O75153	42	42	1	Clustered mitochondria protein homolog	CLUH	sp|O75153|CLU_HUMAN Clustered mitochondria protein homolog OS=Homo sapiens GN=CLUH PE=1 SV=2	1	42	42	1	0	0	0	0	22	18	19	18	24	31	32	32	25	23	21	22	0	0	0	0	22	18	19	18	24	31	32	32	25	23	21	22	0	0	0	0	1	0
Q8NFW8;Q8NFW8-2;F5H296;F5GYM0	Q8NFW8;Q8NFW8-2	4;2;1;1	4;2;1;1	4;2;1;1	N-acylneuraminate cytidylyltransferase	CMAS	sp|Q8NFW8|NEUA_HUMAN N-acylneuraminate cytidylyltransferase OS=Homo sapiens GN=CMAS PE=1 SV=2;sp|Q8NFW8-2|NEUA_HUMAN Isoform 2 of N-acylneuraminate cytidylyltransferase OS=Homo sapiens GN=CMAS	4	4	4	4	0	0	0	0	3	4	4	2	1	3	3	4	4	3	4	4	0	0	0	0	3	4	4	2	1	3	3	4	4	3	4	4	0	0	0	0	3	4
Q96DG6	Q96DG6	4	4	4	Carboxymethylenebutenolidase homolog	CMBL	sp|Q96DG6|CMBL_HUMAN Carboxymethylenebutenolidase homolog OS=Homo sapiens GN=CMBL PE=1 SV=1	1	4	4	4	0	1	0	0	2	1	3	2	2	2	3	4	2	2	2	2	0	1	0	0	2	1	3	2	2	2	3	4	2	2	2	2	0	1	0	0	2	1
Q5T0D2;P30085;P30085-2	Q5T0D2;P30085;P30085-2	4;4;2	4;4;2	4;4;2	UMP-CMP kinase	CMPK1	tr|Q5T0D2|Q5T0D2_HUMAN UMP-CMP kinase OS=Homo sapiens GN=CMPK1 PE=1 SV=1;sp|P30085|KCY_HUMAN UMP-CMP kinase OS=Homo sapiens GN=CMPK1 PE=1 SV=3;sp|P30085-2|KCY_HUMAN Isoform 2 of UMP-CMP kinase OS=Homo sapiens GN=CMPK1	3	4	4	4	0	0	1	0	2	4	3	4	2	4	4	4	4	3	2	4	0	0	1	0	2	4	3	4	2	4	4	4	4	3	2	4	0	0	1	0	2	4
C9J384;Q9BQ75-2;Q9BQ75;H7C515	C9J384;Q9BQ75-2;Q9BQ75;H7C515	4;4;4;2	3;3;3;1	3;3;3;1	Protein CMSS1	CMSS1	tr|C9J384|C9J384_HUMAN Protein CMSS1 (Fragment) OS=Homo sapiens GN=CMSS1 PE=1 SV=1;sp|Q9BQ75-2|CMS1_HUMAN Isoform 2 of Protein CMSS1 OS=Homo sapiens GN=CMSS1;sp|Q9BQ75|CMS1_HUMAN Protein CMSS1 OS=Homo sapiens GN=CMSS1 PE=1 SV=2;tr|H7C515|H7C515_HUMAN Prote	4	4	3	3	0	0	0	0	4	4	3	2	2	3	3	2	3	3	3	3	0	0	0	0	3	3	2	1	1	2	2	1	2	2	2	2	0	0	0	0	3	3
Q8N1G2;Q5T7F5;H0Y4T0;H0YCQ1	Q8N1G2	34;10;5;3	34;10;5;3	34;10;5;3	Cap-specific mRNA (nucleoside-2-O-)-methyltransferase 1	CMTR1	sp|Q8N1G2|CMTR1_HUMAN Cap-specific mRNA (nucleoside-2-O-)-methyltransferase 1 OS=Homo sapiens GN=CMTR1 PE=1 SV=1	4	34	34	34	1	0	0	0	27	28	27	26	14	13	15	20	26	26	26	30	1	0	0	0	27	28	27	26	14	13	15	20	26	26	26	30	1	0	0	0	27	28
P62633-2;P62633;P62633-7;P62633-3;P62633-5;P62633-6;D6RAT4	P62633-2;P62633;P62633-7;P62633-3;P62633-5;P62633-6	11;11;10;10;10;10;3	1;1;1;1;0;0;0	1;1;1;1;0;0;0	Cellular nucleic acid-binding protein	CNBP	sp|P62633-2|CNBP_HUMAN Isoform 2 of Cellular nucleic acid-binding protein OS=Homo sapiens GN=CNBP;sp|P62633|CNBP_HUMAN Cellular nucleic acid-binding protein OS=Homo sapiens GN=CNBP PE=1 SV=1;sp|P62633-7|CNBP_HUMAN Isoform 7 of Cellular nucleic acid-binding	7	11	1	1	0	1	1	0	9	10	10	9	9	7	11	11	7	9	8	9	0	0	0	0	1	1	1	1	1	1	1	1	1	0	1	0	0	0	0	0	1	1
P62633-8;P62633-4	P62633-8;P62633-4	11;11	11;11	1;1	Cellular nucleic acid-binding protein	CNBP	sp|P62633-8|CNBP_HUMAN Isoform 8 of Cellular nucleic acid-binding protein OS=Homo sapiens GN=CNBP;sp|P62633-4|CNBP_HUMAN Isoform 4 of Cellular nucleic acid-binding protein OS=Homo sapiens GN=CNBP	2	11	11	1	0	1	1	0	9	10	10	9	9	7	11	11	7	10	8	9	0	1	1	0	9	10	10	9	9	7	11	11	7	10	8	9	0	0	0	0	1	1
Q96KP4-2;Q96KP4	Q96KP4-2;Q96KP4	1;1	1;1	1;1	Cytosolic non-specific dipeptidase	CNDP2	sp|Q96KP4-2|CNDP2_HUMAN Isoform 2 of Cytosolic non-specific dipeptidase OS=Homo sapiens GN=CNDP2;sp|Q96KP4|CNDP2_HUMAN Cytosolic non-specific dipeptidase OS=Homo sapiens GN=CNDP2 PE=1 SV=2	2	1	1	1	0	0	0	0	0	0	0	0	1	1	1	1	0	0	0	0	0	0	0	0	0	0	0	0	1	1	1	1	0	0	0	0	0	0	0	0	0	0
P29973;P29973-2	P29973;P29973-2	1;1	1;1	1;1	cGMP-gated cation channel alpha-1	CNGA1	sp|P29973|CNGA1_HUMAN cGMP-gated cation channel alpha-1 OS=Homo sapiens GN=CNGA1 PE=1 SV=3;sp|P29973-2|CNGA1_HUMAN Isoform 2 of cGMP-gated cation channel alpha-1 OS=Homo sapiens GN=CNGA1	2	1	1	1	0	0	0	0	1	1	1	1	0	1	0	1	1	1	1	1	0	0	0	0	1	1	1	1	0	1	0	1	1	1	1	1	0	0	0	0	1	1
B4DDF4;B4DUT8;Q99439;A0A087X271;A0A087X1X5;H3BVI6;Q99439-2;K7ES69;H3BQH0;A0A087WV51;U3KPS3	B4DDF4;B4DUT8;Q99439;A0A087X271;A0A087X1X5;H3BVI6;Q99439-2	10;10;10;8;8;7;7;4;3;2;1	10;10;10;8;8;7;7;4;3;2;1	10;10;10;8;8;7;7;4;3;2;1	Calponin;Calponin-2	CNN2	tr|B4DDF4|B4DDF4_HUMAN Calponin-2 OS=Homo sapiens GN=CNN2 PE=1 SV=1;tr|B4DUT8|B4DUT8_HUMAN Calponin-2 OS=Homo sapiens GN=CNN2 PE=1 SV=1;sp|Q99439|CNN2_HUMAN Calponin-2 OS=Homo sapiens GN=CNN2 PE=1 SV=4;tr|A0A087X271|A0A087X271_HUMAN Calponin (Fragment) OS=	11	10	10	10	1	0	0	0	3	4	3	3	5	4	3	7	7	8	6	6	1	0	0	0	3	4	3	3	5	4	3	7	7	8	6	6	1	0	0	0	3	4
Q15417;Q15417-2;Q15417-3;E9PDU6;K7ESJ2;K7ENC5;K7ERK4;B7Z7E1;P51911-2;P51911	Q15417;Q15417-2;Q15417-3;E9PDU6	18;17;15;13;1;1;1;1;1;1	18;17;15;13;1;1;1;1;1;1	18;17;15;13;1;1;1;1;1;1	Calponin-3;Calponin	CNN3	sp|Q15417|CNN3_HUMAN Calponin-3 OS=Homo sapiens GN=CNN3 PE=1 SV=1;sp|Q15417-2|CNN3_HUMAN Isoform 2 of Calponin-3 OS=Homo sapiens GN=CNN3;sp|Q15417-3|CNN3_HUMAN Isoform 3 of Calponin-3 OS=Homo sapiens GN=CNN3;tr|E9PDU6|E9PDU6_HUMAN Calponin (Fragment) OS=Ho	10	18	18	18	1	2	2	2	17	15	15	12	14	15	16	16	15	14	15	14	1	2	2	2	17	15	15	12	14	15	16	16	15	14	15	14	1	2	2	2	17	15
Q8NE01;Q8NE01-2;Q8NE01-3	Q8NE01;Q8NE01-2;Q8NE01-3	4;3;3	4;3;3	3;3;3	Metal transporter CNNM3	CNNM3	sp|Q8NE01|CNNM3_HUMAN Metal transporter CNNM3 OS=Homo sapiens GN=CNNM3 PE=1 SV=1;sp|Q8NE01-2|CNNM3_HUMAN Isoform 2 of Metal transporter CNNM3 OS=Homo sapiens GN=CNNM3;sp|Q8NE01-3|CNNM3_HUMAN Isoform 3 of Metal transporter CNNM3 OS=Homo sapiens GN=CNNM3	3	4	4	3	1	1	1	1	1	1	1	2	3	1	3	2	1	2	0	2	1	1	1	1	1	1	1	2	3	1	3	2	1	2	0	2	1	1	1	1	1	1
Q6P4Q7;Q6P4Q7-2;Q9H8M5-3;Q9H8M5-2;Q9H8M5	Q6P4Q7	4;1;1;1;1	3;1;1;1;1	3;1;1;1;1	Metal transporter CNNM4	CNNM4	sp|Q6P4Q7|CNNM4_HUMAN Metal transporter CNNM4 OS=Homo sapiens GN=CNNM4 PE=1 SV=3	5	4	3	3	0	0	0	0	0	0	0	1	1	1	2	4	1	1	0	1	0	0	0	0	0	0	0	0	1	1	1	3	0	0	0	0	0	0	0	0	0	0
A5YKK6;A5YKK6-2;A5YKK6-3;A5YKK6-4;H3BMZ2;B5MDN3;H3BNB1;H3BVC9;H3BTH2;H3BT18;H3BU44;H3BR89;H3BMH0	A5YKK6;A5YKK6-2;A5YKK6-3;A5YKK6-4	79;78;69;43;18;10;8;7;4;2;2;2;2	79;78;69;43;18;10;8;7;4;2;2;2;2	79;78;69;43;18;10;8;7;4;2;2;2;2	CCR4-NOT transcription complex subunit 1	CNOT1	sp|A5YKK6|CNOT1_HUMAN CCR4-NOT transcription complex subunit 1 OS=Homo sapiens GN=CNOT1 PE=1 SV=2;sp|A5YKK6-2|CNOT1_HUMAN Isoform 2 of CCR4-NOT transcription complex subunit 1 OS=Homo sapiens GN=CNOT1;sp|A5YKK6-3|CNOT1_HUMAN Isoform 3 of CCR4-NOT transcrip	13	79	79	79	0	1	1	1	41	43	44	38	62	58	64	65	55	49	50	52	0	1	1	1	41	43	44	38	62	58	64	65	55	49	50	52	0	1	1	1	41	43
Q9H9A5-4;Q9H9A5-3;Q9H9A5;Q9H9A5-6;Q9H9A5-2;E9PCN5;Q9H9A5-5;H7C1X9;H7C0K1	Q9H9A5-4;Q9H9A5-3;Q9H9A5;Q9H9A5-6;Q9H9A5-2;E9PCN5	11;11;11;11;10;9;5;4;2	11;11;11;11;10;9;5;4;2	11;11;11;11;10;9;5;4;2	CCR4-NOT transcription complex subunit 10	CNOT10	sp|Q9H9A5-4|CNO10_HUMAN Isoform 4 of CCR4-NOT transcription complex subunit 10 OS=Homo sapiens GN=CNOT10;sp|Q9H9A5-3|CNO10_HUMAN Isoform 3 of CCR4-NOT transcription complex subunit 10 OS=Homo sapiens GN=CNOT10;sp|Q9H9A5|CNO10_HUMAN CCR4-NOT transcription c	9	11	11	11	1	1	1	1	4	5	3	5	6	8	9	6	4	5	4	4	1	1	1	1	4	5	3	5	6	8	9	6	4	5	4	4	1	1	1	1	4	5
Q9UKZ1;H7C0C7	Q9UKZ1;H7C0C7	3;2	3;2	3;2	CCR4-NOT transcription complex subunit 11	CNOT11	sp|Q9UKZ1|CNO11_HUMAN CCR4-NOT transcription complex subunit 11 OS=Homo sapiens GN=CNOT11 PE=1 SV=1;tr|H7C0C7|H7C0C7_HUMAN CCR4-NOT transcription complex subunit 11 (Fragment) OS=Homo sapiens GN=CNOT11 PE=1 SV=1	2	3	3	3	0	1	0	0	0	1	0	0	0	1	1	2	0	0	0	0	0	1	0	0	0	1	0	0	0	1	1	2	0	0	0	0	0	1	0	0	0	1
Q9NZN8;F8VV52;Q9NZN8-5;Q9NZN8-4;Q9NZN8-2;F8VP97;F8VX63;F8W145;F8VRS8;F8VQD8;F8VVY1;F8VUB4;A0A087X050;H0YH84;H0YI11;Q9NZN8-3;F8VQF4;F8VWH8	Q9NZN8;F8VV52;Q9NZN8-5;Q9NZN8-4;Q9NZN8-2;F8VP97	7;7;6;6;4;4;3;3;3;3;3;3;3;2;2;2;1;1	7;7;6;6;4;4;3;3;3;3;3;3;3;2;2;2;1;1	7;7;6;6;4;4;3;3;3;3;3;3;3;2;2;2;1;1	CCR4-NOT transcription complex subunit 2	CNOT2	sp|Q9NZN8|CNOT2_HUMAN CCR4-NOT transcription complex subunit 2 OS=Homo sapiens GN=CNOT2 PE=1 SV=1;tr|F8VV52|F8VV52_HUMAN CCR4-NOT transcription complex subunit 2 (Fragment) OS=Homo sapiens GN=CNOT2 PE=1 SV=1;sp|Q9NZN8-5|CNOT2_HUMAN Isoform 5 of CCR4-NOT tr	18	7	7	7	0	0	0	0	5	3	4	5	5	6	5	6	3	4	3	3	0	0	0	0	5	3	4	5	5	6	5	6	3	4	3	3	0	0	0	0	5	3
O75175;O75175-2;H7C3F5;O75175-3;H0Y5X7;H7C148;H7C5J4	O75175;O75175-2	15;13;7;7;5;5;2	15;13;7;7;5;5;2	15;13;7;7;5;5;2	CCR4-NOT transcription complex subunit 3	CNOT3	sp|O75175|CNOT3_HUMAN CCR4-NOT transcription complex subunit 3 OS=Homo sapiens GN=CNOT3 PE=1 SV=1;sp|O75175-2|CNOT3_HUMAN Isoform 2 of CCR4-NOT transcription complex subunit 3 OS=Homo sapiens GN=CNOT3	7	15	15	15	0	0	0	0	5	3	3	6	10	12	10	11	8	6	6	5	0	0	0	0	5	3	3	6	10	12	10	11	8	6	6	5	0	0	0	0	5	3
O95628-8;O95628-4;O95628-9;O95628-10;O95628-3;O95628-2;O95628;O95628-7;O95628-6;O95628-5	O95628-8;O95628-4;O95628-9;O95628-10;O95628-3;O95628-2;O95628;O95628-7;O95628-6;O95628-5	7;7;7;7;6;6;6;6;6;5	7;7;7;7;6;6;6;6;6;5	7;7;7;7;6;6;6;6;6;5	CCR4-NOT transcription complex subunit 4	CNOT4	sp|O95628-8|CNOT4_HUMAN Isoform 8 of CCR4-NOT transcription complex subunit 4 OS=Homo sapiens GN=CNOT4;sp|O95628-4|CNOT4_HUMAN Isoform 4 of CCR4-NOT transcription complex subunit 4 OS=Homo sapiens GN=CNOT4;sp|O95628-9|CNOT4_HUMAN Isoform 9 of CCR4-NOT tran	10	7	7	7	0	0	0	0	3	1	1	1	3	4	4	4	5	4	4	3	0	0	0	0	3	1	1	1	3	4	4	4	5	4	4	3	0	0	0	0	3	1
D6RGK9;H0Y9C1;H0Y9Z5;Q96LI5;Q9ULM6	D6RGK9;H0Y9C1;H0Y9Z5;Q96LI5;Q9ULM6	1;1;1;1;1	1;1;1;1;1	1;1;1;1;1	CCR4-NOT transcription complex subunit 6-like;CCR4-NOT transcription complex subunit 6	CNOT6L;CNOT6	tr|D6RGK9|D6RGK9_HUMAN CCR4-NOT transcription complex subunit 6-like (Fragment) OS=Homo sapiens GN=CNOT6L PE=1 SV=1;tr|H0Y9C1|H0Y9C1_HUMAN CCR4-NOT transcription complex subunit 6-like (Fragment) OS=Homo sapiens GN=CNOT6L PE=1 SV=1;tr|H0Y9Z5|H0Y9Z5_HUMAN C	5	1	1	1	0	0	0	0	0	0	0	0	1	1	1	1	1	1	0	1	0	0	0	0	0	0	0	0	1	1	1	1	1	1	0	1	0	0	0	0	0	0
Q9UIV1-2;Q9UIV1;E5RGH2;H0YAV9	Q9UIV1-2;Q9UIV1;E5RGH2;H0YAV9	2;2;1;1	2;2;1;1	2;2;1;1	CCR4-NOT transcription complex subunit 7	CNOT7	sp|Q9UIV1-2|CNOT7_HUMAN Isoform 2 of CCR4-NOT transcription complex subunit 7 OS=Homo sapiens GN=CNOT7;sp|Q9UIV1|CNOT7_HUMAN CCR4-NOT transcription complex subunit 7 OS=Homo sapiens GN=CNOT7 PE=1 SV=3;tr|E5RGH2|E5RGH2_HUMAN CCR4-NOT transcription complex s	4	2	2	2	0	0	0	0	0	0	1	0	1	0	2	2	1	1	0	0	0	0	0	0	0	0	1	0	1	0	2	2	1	1	0	0	0	0	0	0	0	0
P09543-2;P09543;K7ERC4;K7EN66;C9K0L8;K7ERZ0	P09543-2;P09543	5;5;2;1;1;1	5;5;2;1;1;1	5;5;2;1;1;1	2,3-cyclic-nucleotide 3-phosphodiesterase	CNP	sp|P09543-2|CN37_HUMAN Isoform CNPI of 2,3-cyclic-nucleotide 3-phosphodiesterase OS=Homo sapiens GN=CNP;sp|P09543|CN37_HUMAN 2,3-cyclic-nucleotide 3-phosphodiesterase OS=Homo sapiens GN=CNP PE=1 SV=2	6	5	5	5	0	0	0	0	2	2	2	1	2	1	1	3	4	0	2	4	0	0	0	0	2	2	2	1	2	1	1	3	4	0	2	4	0	0	0	0	2	2
Q13057;Q13057-2;K7EQ60;K7ES73;K7EN91	Q13057;Q13057-2	8;8;2;1;1	8;8;2;1;1	8;8;2;1;1	Bifunctional coenzyme A synthase;Phosphopantetheine adenylyltransferase;Dephospho-CoA kinase	COASY	sp|Q13057|COASY_HUMAN Bifunctional coenzyme A synthase OS=Homo sapiens GN=COASY PE=1 SV=4;sp|Q13057-2|COASY_HUMAN Isoform 2 of Bifunctional coenzyme A synthase OS=Homo sapiens GN=COASY	5	8	8	8	0	0	0	0	6	6	6	5	4	5	5	5	8	8	3	6	0	0	0	0	6	6	6	5	4	5	5	5	8	8	3	6	0	0	0	0	6	6
O75128-6;H7C1N2;J3KR05;O75128-3;O75128;O75128-7;O75128-2;H7C2C4	O75128-6;H7C1N2;J3KR05;O75128-3;O75128;O75128-7;O75128-2	4;3;3;3;3;3;3;1	4;3;3;3;3;3;3;1	4;3;3;3;3;3;3;1	Protein cordon-bleu	COBL	sp|O75128-6|COBL_HUMAN Isoform 6 of Protein cordon-bleu OS=Homo sapiens GN=COBL;tr|H7C1N2|H7C1N2_HUMAN Protein cordon-bleu (Fragment) OS=Homo sapiens GN=COBL PE=1 SV=1;tr|J3KR05|J3KR05_HUMAN Protein cordon-bleu (Fragment) OS=Homo sapiens GN=COBL PE=1 SV=1;	8	4	4	4	0	0	0	0	1	0	2	0	1	1	2	2	1	1	0	1	0	0	0	0	1	0	2	0	1	1	2	2	1	1	0	1	0	0	0	0	1	0
Q53SF7-4;Q53SF7-3;Q53SF7-2;Q53SF7	Q53SF7-4;Q53SF7-3;Q53SF7-2;Q53SF7	4;4;4;4	4;4;4;4	4;4;4;4	Cordon-bleu protein-like 1	COBLL1	sp|Q53SF7-4|COBL1_HUMAN Isoform 4 of Cordon-bleu protein-like 1 OS=Homo sapiens GN=COBLL1;sp|Q53SF7-3|COBL1_HUMAN Isoform 3 of Cordon-bleu protein-like 1 OS=Homo sapiens GN=COBLL1;sp|Q53SF7-2|COBL1_HUMAN Isoform 2 of Cordon-bleu protein-like 1 OS=Homo sapi	4	4	4	4	0	0	0	0	3	2	2	1	1	3	3	4	3	2	3	2	0	0	0	0	3	2	2	1	1	3	3	4	3	2	3	2	0	0	0	0	3	2
P38432	P38432	19	19	19	Coilin	COIL	sp|P38432|COIL_HUMAN Coilin OS=Homo sapiens GN=COIL PE=1 SV=1	1	19	19	19	3	1	1	1	16	18	18	15	12	14	15	15	18	18	18	18	3	1	1	1	16	18	18	15	12	14	15	15	18	18	18	18	3	1	1	1	16	18
CON__P04258;P02461-2;P02461	CON__P04258;P02461-2;P02461	3;3;3	3;3;3	3;3;3	Collagen alpha-1(III) chain	COL3A1	;sp|P02461-2|CO3A1_HUMAN Isoform 2 of Collagen alpha-1(III) chain OS=Homo sapiens GN=COL3A1;sp|P02461|CO3A1_HUMAN Collagen alpha-1(III) chain OS=Homo sapiens GN=COL3A1 PE=1 SV=4	3	3	3	3	3	0	0	0	0	0	1	0	0	0	0	0	0	0	0	0	3	0	0	0	0	0	1	0	0	0	0	0	0	0	0	0	3	0	0	0	0	0
P02462-2;P02462	P02462-2;P02462	7;7	7;7	5;5	Collagen alpha-1(IV) chain;Arresten	COL4A1	sp|P02462-2|CO4A1_HUMAN Isoform 2 of Collagen alpha-1(IV) chain OS=Homo sapiens GN=COL4A1;sp|P02462|CO4A1_HUMAN Collagen alpha-1(IV) chain OS=Homo sapiens GN=COL4A1 PE=1 SV=3	2	7	7	5	7	2	0	2	1	1	0	0	0	0	1	0	0	0	0	0	7	2	0	2	1	1	0	0	0	0	1	0	0	0	0	0	5	2	0	2	0	0
P08572;F5H3Q5;A0A087WZY5;F5H851;A8MXH5;Q01955;Q14031-2;Q14031	P08572	5;1;1;1;1;1;1;1	5;1;1;1;1;1;1;1	4;0;0;0;0;0;0;0	Collagen alpha-2(IV) chain;Canstatin	COL4A2	sp|P08572|CO4A2_HUMAN Collagen alpha-2(IV) chain OS=Homo sapiens GN=COL4A2 PE=1 SV=4	8	5	5	4	4	1	1	3	1	1	0	0	0	1	0	1	0	0	0	0	4	1	1	3	1	1	0	0	0	1	0	1	0	0	0	0	3	1	1	2	1	1
Q9Y5P4-2;Q9Y5P4;Q9Y5P4-3;H0Y9J1;A0A0A0MRE4	Q9Y5P4-2;Q9Y5P4;Q9Y5P4-3	5;5;5;2;2	5;5;5;2;2	5;5;5;2;2	Collagen type IV alpha-3-binding protein	COL4A3BP	sp|Q9Y5P4-2|C43BP_HUMAN Isoform 2 of Collagen type IV alpha-3-binding protein OS=Homo sapiens GN=COL4A3BP;sp|Q9Y5P4|C43BP_HUMAN Collagen type IV alpha-3-binding protein OS=Homo sapiens GN=COL4A3BP PE=1 SV=1;sp|Q9Y5P4-3|C43BP_HUMAN Isoform 3 of Collagen typ	5	5	5	5	0	0	0	0	2	2	1	1	2	5	4	5	1	1	0	1	0	0	0	0	2	2	1	1	2	5	4	5	1	1	0	1	0	0	0	0	2	2
P12110-3;P12110-2;P12110	P12110-3;P12110-2;P12110	1;1;1	1;1;1	1;1;1	Collagen alpha-2(VI) chain	COL6A2	sp|P12110-3|CO6A2_HUMAN Isoform 2C2A of Collagen alpha-2(VI) chain OS=Homo sapiens GN=COL6A2;sp|P12110-2|CO6A2_HUMAN Isoform 2C2A of Collagen alpha-2(VI) chain OS=Homo sapiens GN=COL6A2;sp|P12110|CO6A2_HUMAN Collagen alpha-2(VI) chain OS=Homo sapiens GN=C	3	1	1	1	0	0	0	0	0	1	0	0	0	0	0	0	0	0	0	0	0	0	0	0	0	1	0	0	0	0	0	0	0	0	0	0	0	0	0	0	0	1
E9PAL5;A8TX70-2;A8TX70	E9PAL5;A8TX70-2;A8TX70	1;1;1	1;1;1	1;1;1	Collagen alpha-5(VI) chain	COL6A5	tr|E9PAL5|E9PAL5_HUMAN Collagen alpha-5(VI) chain OS=Homo sapiens GN=COL6A5 PE=1 SV=3;sp|A8TX70-2|CO6A5_HUMAN Isoform 2 of Collagen alpha-5(VI) chain OS=Homo sapiens GN=COL6A5;sp|A8TX70|CO6A5_HUMAN Collagen alpha-5(VI) chain OS=Homo sapiens GN=COL6A5 PE=1	3	1	1	1	0	0	0	0	0	0	1	0	0	0	0	1	0	0	0	1	0	0	0	0	0	0	1	0	0	0	0	1	0	0	0	1	0	0	0	0	0	0
R4GMX3;P35226;Q5T8Z4;Q5T8Z6;Q5T8Z2;R4GMW6;H0Y6Z9;Q9UBI1;R4GN54;H0Y4W0;A0A087X259;J3KT13;P35227;R4GN06;Q5T8Z1;H0Y4E5	R4GMX3;P35226;Q5T8Z4	10;7;5;4;4;3;3;3;2;2;2;2;2;1;1;1	10;7;5;4;4;3;3;3;2;2;2;2;2;1;1;1	10;7;5;4;4;3;3;3;2;2;2;2;2;1;1;1	Polycomb complex protein BMI-1	COMMD3-BMI1;BMI1	tr|R4GMX3|R4GMX3_HUMAN Protein COMMD3-BMI1 OS=Homo sapiens GN=COMMD3-BMI1 PE=4 SV=1;sp|P35226|BMI1_HUMAN Polycomb complex protein BMI-1 OS=Homo sapiens GN=BMI1 PE=1 SV=2;tr|Q5T8Z4|Q5T8Z4_HUMAN Polycomb complex protein BMI-1 (Fragment) OS=Homo sapiens GN=BM	16	10	10	10	0	0	0	0	6	7	6	4	2	5	6	7	7	6	9	5	0	0	0	0	6	7	6	4	2	5	6	7	7	6	9	5	0	0	0	0	6	7
Q9H0A8;A0A0B4J287;H3BM91;H3BQF2;Q9H0A8-3;Q9H0A8-2;H3BRX0;H3BPG2	Q9H0A8;A0A0B4J287;H3BM91;H3BQF2;Q9H0A8-3;Q9H0A8-2	4;3;3;2;2;2;1;1	4;3;3;2;2;2;1;1	4;3;3;2;2;2;1;1	COMM domain-containing protein 4	COMMD4	sp|Q9H0A8|COMD4_HUMAN COMM domain-containing protein 4 OS=Homo sapiens GN=COMMD4 PE=1 SV=1;tr|A0A0B4J287|A0A0B4J287_HUMAN COMM domain-containing protein 4 OS=Homo sapiens GN=COMMD4 PE=1 SV=1;tr|H3BM91|H3BM91_HUMAN COMM domain-containing protein 4 (Fragment	8	4	4	4	0	0	0	0	1	1	1	1	0	1	1	2	3	2	2	1	0	0	0	0	1	1	1	1	0	1	1	2	3	2	2	1	0	0	0	0	1	1
E9PJ95;Q9P000-2;Q9P000	E9PJ95;Q9P000-2;Q9P000	2;2;2	2;2;2	2;2;2	COMM domain-containing protein 9	COMMD9	tr|E9PJ95|E9PJ95_HUMAN COMM domain-containing protein 9 OS=Homo sapiens GN=COMMD9 PE=1 SV=1;sp|Q9P000-2|COMD9_HUMAN Isoform 2 of COMM domain-containing protein 9 OS=Homo sapiens GN=COMMD9;sp|Q9P000|COMD9_HUMAN COMM domain-containing protein 9 OS=Homo sapie	3	2	2	2	0	0	0	0	0	0	0	2	0	1	0	0	0	0	0	0	0	0	0	0	0	0	0	2	0	1	0	0	0	0	0	0	0	0	0	0	0	0
P21964-2;P21964;E7EMS6;E7EUU8;H7BZ45;F8WBW9	P21964-2;P21964;E7EMS6;E7EUU8	5;5;4;3;2;2	5;5;4;3;2;2	5;5;4;3;2;2	Catechol O-methyltransferase	COMT	sp|P21964-2|COMT_HUMAN Isoform Soluble of Catechol O-methyltransferase OS=Homo sapiens GN=COMT;sp|P21964|COMT_HUMAN Catechol O-methyltransferase OS=Homo sapiens GN=COMT PE=1 SV=2;tr|E7EMS6|E7EMS6_HUMAN Catechol O-methyltransferase (Fragment) OS=Homo sapien	6	5	5	5	0	0	0	0	2	1	2	3	3	2	1	1	2	1	1	2	0	0	0	0	2	1	2	3	3	2	1	1	2	1	1	2	0	0	0	0	2	1
P53621;P53621-2	P53621;P53621-2	64;62	64;62	64;62	Coatomer subunit alpha;Xenin;Proxenin	COPA	sp|P53621|COPA_HUMAN Coatomer subunit alpha OS=Homo sapiens GN=COPA PE=1 SV=2;sp|P53621-2|COPA_HUMAN Isoform 2 of Coatomer subunit alpha OS=Homo sapiens GN=COPA	2	64	64	64	6	2	0	3	47	48	45	45	47	50	52	53	43	43	45	44	6	2	0	3	47	48	45	45	47	50	52	53	43	43	45	44	6	2	0	3	47	48
P53618;E9PP73;E9PP63;E9PKQ1	P53618;E9PP73	40;25;3;3	40;25;3;3	40;25;3;3	Coatomer subunit beta	COPB1	sp|P53618|COPB_HUMAN Coatomer subunit beta OS=Homo sapiens GN=COPB1 PE=1 SV=3;tr|E9PP73|E9PP73_HUMAN Coatomer subunit beta (Fragment) OS=Homo sapiens GN=COPB1 PE=1 SV=4	4	40	40	40	4	0	0	2	23	25	23	24	26	28	31	29	30	28	28	34	4	0	0	2	23	25	23	24	26	28	31	29	30	28	28	34	4	0	0	2	23	25
P35606-2;P35606;D6R997;D6RBZ7;D6RCL6;D6RBG7;D6RBT6;H0YAC7	P35606-2;P35606	18;18;4;3;3;3;3;1	18;18;4;3;3;3;3;1	18;18;4;3;3;3;3;1	Coatomer subunit beta	COPB2	sp|P35606-2|COPB2_HUMAN Isoform 2 of Coatomer subunit beta OS=Homo sapiens GN=COPB2;sp|P35606|COPB2_HUMAN Coatomer subunit beta OS=Homo sapiens GN=COPB2 PE=1 SV=2	8	18	18	18	2	0	0	0	7	7	6	5	12	13	10	13	4	6	8	7	2	0	0	0	7	7	6	5	12	13	10	13	4	6	8	7	2	0	0	0	7	7
M0R061;M0QXB4;O14579-3;O14579-2;O14579;A0A087X0I4	M0R061;M0QXB4;O14579-3;O14579-2;O14579;A0A087X0I4	4;4;4;4;4;3	4;4;4;4;4;3	4;4;4;4;4;3	Coatomer subunit epsilon	COPE	tr|M0R061|M0R061_HUMAN Coatomer subunit epsilon OS=Homo sapiens GN=COPE PE=1 SV=1;tr|M0QXB4|M0QXB4_HUMAN Coatomer protein complex, subunit epsilon, isoform CRA_g OS=Homo sapiens GN=COPE PE=1 SV=1;sp|O14579-3|COPE_HUMAN Isoform 3 of Coatomer subunit epsilon	6	4	4	4	0	0	0	0	2	2	1	2	4	3	3	4	2	1	2	2	0	0	0	0	2	2	1	2	4	3	3	4	2	1	2	2	0	0	0	0	2	2
Q9Y678;H0Y8X7;H0Y8G2;D6RG17	Q9Y678	25;6;2;1	25;6;2;1	23;6;2;1	Coatomer subunit gamma-1	COPG1	sp|Q9Y678|COPG1_HUMAN Coatomer subunit gamma-1 OS=Homo sapiens GN=COPG1 PE=1 SV=1	4	25	25	23	1	0	0	0	18	18	18	15	19	17	17	19	19	17	18	19	1	0	0	0	18	18	18	15	19	17	17	19	19	17	18	19	1	0	0	0	16	16
Q9UBF2-2;Q9UBF2	Q9UBF2-2;Q9UBF2	8;8	6;6	6;6	Coatomer subunit gamma-2	COPG2	sp|Q9UBF2-2|COPG2_HUMAN Isoform 2 of Coatomer subunit gamma-2 OS=Homo sapiens GN=COPG2;sp|Q9UBF2|COPG2_HUMAN Coatomer subunit gamma-2 OS=Homo sapiens GN=COPG2 PE=1 SV=1	2	8	6	6	0	0	0	0	3	5	4	3	5	4	3	3	4	5	6	6	0	0	0	0	1	3	2	1	3	2	1	1	2	3	4	4	0	0	0	0	1	3
J3QRX9;J3QRX4;Q9NQ92	J3QRX9;J3QRX4;Q9NQ92	2;1;1	2;1;1	2;1;1	Coordinator of PRMT5 and differentiation stimulator	COPRS	tr|J3QRX9|J3QRX9_HUMAN Coordinator of PRMT5 and differentiation stimulator OS=Homo sapiens GN=COPRS PE=1 SV=1;tr|J3QRX4|J3QRX4_HUMAN Coordinator of PRMT5 and differentiation stimulator OS=Homo sapiens GN=COPRS PE=1 SV=1;sp|Q9NQ92|COPRS_HUMAN Coordinator of	3	2	2	2	1	1	0	1	1	1	1	0	1	1	1	1	2	1	1	1	1	1	0	1	1	1	1	0	1	1	1	1	2	1	1	1	1	1	0	1	1	1
P61201;P61201-2;B4DIH5;H0YKU5;H0YM03;H0YMC2	P61201;P61201-2;B4DIH5;H0YKU5	17;17;14;11;7;2	17;17;14;11;7;2	17;17;14;11;7;2	COP9 signalosome complex subunit 2	COPS2	sp|P61201|CSN2_HUMAN COP9 signalosome complex subunit 2 OS=Homo sapiens GN=COPS2 PE=1 SV=1;sp|P61201-2|CSN2_HUMAN Isoform 2 of COP9 signalosome complex subunit 2 OS=Homo sapiens GN=COPS2;tr|B4DIH5|B4DIH5_HUMAN COP9 signalosome complex subunit 2 OS=Homo sap	6	17	17	17	0	1	0	0	11	11	12	7	7	8	13	11	14	14	11	13	0	1	0	0	11	11	12	7	7	8	13	11	14	14	11	13	0	1	0	0	11	11
Q9UNS2;Q9UNS2-2;H7C3P9;J3QKR0;C9JLV5;J3KTQ1;K7ES36;J3QL22;J3QS85;K7ELN6	Q9UNS2;Q9UNS2-2;H7C3P9	11;10;9;4;4;2;2;1;1;1	11;10;9;4;4;2;2;1;1;1	11;10;9;4;4;2;2;1;1;1	COP9 signalosome complex subunit 3	COPS3	sp|Q9UNS2|CSN3_HUMAN COP9 signalosome complex subunit 3 OS=Homo sapiens GN=COPS3 PE=1 SV=3;sp|Q9UNS2-2|CSN3_HUMAN Isoform 2 of COP9 signalosome complex subunit 3 OS=Homo sapiens GN=COPS3;tr|H7C3P9|H7C3P9_HUMAN COP9 signalosome complex subunit 3 OS=Homo sap	10	11	11	11	0	0	0	0	8	8	8	8	5	7	9	8	9	10	9	9	0	0	0	0	8	8	8	8	5	7	9	8	9	10	9	9	0	0	0	0	8	8
D6RFN0;Q9BT78;D6RAX7;Q9BT78-2;D6RD63;D6REK7	D6RFN0;Q9BT78;D6RAX7;Q9BT78-2;D6RD63	11;11;10;10;8;1	11;11;10;10;8;1	11;11;10;10;8;1	COP9 signalosome complex subunit 4	COPS4	tr|D6RFN0|D6RFN0_HUMAN COP9 signalosome complex subunit 4 OS=Homo sapiens GN=COPS4 PE=1 SV=1;sp|Q9BT78|CSN4_HUMAN COP9 signalosome complex subunit 4 OS=Homo sapiens GN=COPS4 PE=1 SV=1;tr|D6RAX7|D6RAX7_HUMAN COP9 signalosome complex subunit 4 OS=Homo sapien	6	11	11	11	0	0	0	0	8	9	9	5	4	8	6	6	9	5	6	7	0	0	0	0	8	9	9	5	4	8	6	6	9	5	6	7	0	0	0	0	8	9
Q92905;E5RHH5;E5RHF2	Q92905;E5RHH5	10;5;2	10;5;2	10;5;2	COP9 signalosome complex subunit 5	COPS5	sp|Q92905|CSN5_HUMAN COP9 signalosome complex subunit 5 OS=Homo sapiens GN=COPS5 PE=1 SV=4;tr|E5RHH5|E5RHH5_HUMAN COP9 signalosome complex subunit 5 OS=Homo sapiens GN=COPS5 PE=1 SV=1	3	10	10	10	0	0	0	0	8	7	7	6	6	5	6	7	7	7	6	7	0	0	0	0	8	7	7	6	6	5	6	7	7	7	6	7	0	0	0	0	8	7
Q7L5N1;E7EM64;H7C3T0	Q7L5N1;E7EM64	7;7;2	7;7;2	7;7;2	COP9 signalosome complex subunit 6	COPS6	sp|Q7L5N1|CSN6_HUMAN COP9 signalosome complex subunit 6 OS=Homo sapiens GN=COPS6 PE=1 SV=1;tr|E7EM64|E7EM64_HUMAN COP9 signalosome complex subunit 6 OS=Homo sapiens GN=COPS6 PE=1 SV=1	3	7	7	7	0	0	0	0	5	5	5	5	4	3	5	5	5	4	7	6	0	0	0	0	5	5	5	5	4	3	5	5	5	4	7	6	0	0	0	0	5	5
J3KQ34;Q9H9Q2;J3KQ41;Q9H9Q2-3;J3QT73;A0A087X1P5;Q9H9Q2-2	J3KQ34;Q9H9Q2;J3KQ41;Q9H9Q2-3	3;3;2;2;1;1;1	3;3;2;2;1;1;1	3;3;2;2;1;1;1	COP9 signalosome complex subunit 7b	COPS7B	tr|J3KQ34|J3KQ34_HUMAN COP9 signalosome complex subunit 7b OS=Homo sapiens GN=COPS7B PE=1 SV=1;sp|Q9H9Q2|CSN7B_HUMAN COP9 signalosome complex subunit 7b OS=Homo sapiens GN=COPS7B PE=1 SV=1;tr|J3KQ41|J3KQ41_HUMAN COP9 signalosome complex subunit 7b OS=Homo	7	3	3	3	0	0	0	0	1	1	2	2	1	1	2	1	2	1	2	2	0	0	0	0	1	1	2	2	1	1	2	1	2	1	2	2	0	0	0	0	1	1
F8VYK5;F8W651;F8VVA7;P61923-2;P61923-3;P61923;P61923-4	F8VYK5;F8W651;F8VVA7;P61923-2;P61923-3;P61923;P61923-4	1;1;1;1;1;1;1	1;1;1;1;1;1;1	1;1;1;1;1;1;1	Coatomer subunit zeta-1	COPZ1	tr|F8VYK5|F8VYK5_HUMAN Coatomer subunit zeta-1 OS=Homo sapiens GN=COPZ1 PE=1 SV=1;tr|F8W651|F8W651_HUMAN Coatomer subunit zeta-1 OS=Homo sapiens GN=COPZ1 PE=1 SV=1;tr|F8VVA7|F8VVA7_HUMAN Coatomer subunit zeta-1 OS=Homo sapiens GN=COPZ1 PE=1 SV=1;sp|P61923-	7	1	1	1	0	0	0	0	1	1	1	1	1	1	0	1	1	1	1	1	0	0	0	0	1	1	1	1	1	1	0	1	1	1	1	1	0	0	0	0	1	1
Q9ULV4;Q9ULV4-2;Q9ULV4-3;B4E3S0;H0YHL7;F8W1H8;F8VUX3;F8VSA4;F8VRE9;F8VTT6;F8VVB7;F8VV53	Q9ULV4;Q9ULV4-2;Q9ULV4-3;B4E3S0	16;16;16;13;7;4;4;4;4;4;4;2	16;16;16;13;7;4;4;4;4;4;4;2	16;16;16;13;7;4;4;4;4;4;4;2	Coronin-1C;Coronin	CORO1C	sp|Q9ULV4|COR1C_HUMAN Coronin-1C OS=Homo sapiens GN=CORO1C PE=1 SV=1;sp|Q9ULV4-2|COR1C_HUMAN Isoform 2 of Coronin-1C OS=Homo sapiens GN=CORO1C;sp|Q9ULV4-3|COR1C_HUMAN Isoform 3 of Coronin-1C OS=Homo sapiens GN=CORO1C;tr|B4E3S0|B4E3S0_HUMAN Coronin-1C OS=Ho	12	16	16	16	1	0	0	0	9	11	9	9	11	12	12	11	13	13	13	13	1	0	0	0	9	11	9	9	11	12	12	11	13	13	13	13	1	0	0	0	9	11
A0A0A6YYL4;P57737-2;P57737-4;P57737;P57737-3;E7EP81;I3L167	A0A0A6YYL4;P57737-2;P57737-4;P57737;P57737-3;E7EP81;I3L167	4;4;4;4;4;2;2	4;4;4;4;4;2;2	4;4;4;4;4;2;2	Coronin;Coronin-7	CORO7-PAM16;CORO7	tr|A0A0A6YYL4|A0A0A6YYL4_HUMAN Protein CORO7-PAM16 OS=Homo sapiens GN=CORO7-PAM16 PE=1 SV=1;sp|P57737-2|CORO7_HUMAN Isoform 2 of Coronin-7 OS=Homo sapiens GN=CORO7;sp|P57737-4|CORO7_HUMAN Isoform 4 of Coronin-7 OS=Homo sapiens GN=CORO7;sp|P57737|CORO7_HUMA	7	4	4	4	0	0	0	0	2	0	1	1	2	3	3	3	2	2	1	1	0	0	0	0	2	0	1	1	2	3	3	3	2	2	1	1	0	0	0	0	2	0
Q14019;H3BT58	Q14019;H3BT58	5;3	5;3	5;3	Coactosin-like protein	COTL1	sp|Q14019|COTL1_HUMAN Coactosin-like protein OS=Homo sapiens GN=COTL1 PE=1 SV=3;tr|H3BT58|H3BT58_HUMAN Coactosin-like protein OS=Homo sapiens GN=COTL1 PE=1 SV=1	2	5	5	5	0	0	0	0	4	4	3	3	2	5	5	5	4	5	4	4	0	0	0	0	4	4	3	3	2	5	5	5	4	5	4	4	0	0	0	0	4	4
Q14061;H7C4E5;C9J8T6	Q14061;H7C4E5;C9J8T6	3;2;2	3;2;2	3;2;2	Cytochrome c oxidase copper chaperone	COX17	sp|Q14061|COX17_HUMAN Cytochrome c oxidase copper chaperone OS=Homo sapiens GN=COX17 PE=1 SV=2;tr|H7C4E5|H7C4E5_HUMAN Cytochrome c oxidase copper chaperone (Fragment) OS=Homo sapiens GN=COX17 PE=1 SV=1;tr|C9J8T6|C9J8T6_HUMAN Cytochrome c oxidase copper cha	3	3	3	3	0	0	0	0	2	1	2	2	1	2	3	2	2	1	0	1	0	0	0	0	2	1	2	2	1	2	3	2	2	1	0	1	0	0	0	0	2	1
E5RJM0;B7ZLQ8;Q17RY0-2;Q17RY0;E5RFP2;Q17RY0-3;H0YBG1	E5RJM0;B7ZLQ8;Q17RY0-2;Q17RY0;E5RFP2;Q17RY0-3	7;7;7;7;5;5;1	7;7;7;7;5;5;1	4;4;4;4;2;2;1	Cytoplasmic polyadenylation element-binding protein 4	CPEB4	tr|E5RJM0|E5RJM0_HUMAN Cytoplasmic polyadenylation element-binding protein 4 OS=Homo sapiens GN=CPEB4 PE=1 SV=1;tr|B7ZLQ8|B7ZLQ8_HUMAN CPEB4 protein OS=Homo sapiens GN=CPEB4 PE=1 SV=1;sp|Q17RY0-2|CPEB4_HUMAN Isoform 2 of Cytoplasmic polyadenylation element	7	7	7	4	0	0	0	0	3	3	1	3	3	3	5	6	4	4	4	3	0	0	0	0	3	3	1	3	3	3	5	6	4	4	4	3	0	0	0	0	1	1
CON__Q2KJ83;P15169;B1AP58	CON__Q2KJ83;P15169	8;4;1	8;4;1	8;4;1	Carboxypeptidase N catalytic chain	CPN1	;sp|P15169|CBPN_HUMAN Carboxypeptidase N catalytic chain OS=Homo sapiens GN=CPN1 PE=1 SV=1	3	8	8	8	8	0	1	2	0	0	0	0	1	0	1	1	0	0	0	0	8	0	1	2	0	0	0	0	1	0	1	1	0	0	0	0	8	0	1	2	0	0
Q99829;B0QZ18;F2Z2V0;A6PVH9;E7ENH5;Q5JX45;Q5JX60;Q5JX52;Q5JX44;Q5JX61;Q5JX59;H0Y524;Q5JX58;Q5JX56;Q5JX57;Q5JX55;E7EV27;Q5JX54	Q99829;B0QZ18;F2Z2V0;A6PVH9;E7ENH5;Q5JX45;Q5JX60;Q5JX52;Q5JX44;Q5JX61;Q5JX59;H0Y524;Q5JX58;Q5JX56	4;4;4;3;3;3;2;2;2;2;2;2;2;2;1;1;1;1	4;4;4;3;3;3;2;2;2;2;2;2;2;2;1;1;1;1	4;4;4;3;3;3;2;2;2;2;2;2;2;2;1;1;1;1	Copine-1	CPNE1	sp|Q99829|CPNE1_HUMAN Copine-1 OS=Homo sapiens GN=CPNE1 PE=1 SV=1;tr|B0QZ18|B0QZ18_HUMAN Copine-1 OS=Homo sapiens GN=CPNE1 PE=1 SV=1;tr|F2Z2V0|F2Z2V0_HUMAN Copine-1 (Fragment) OS=Homo sapiens GN=CPNE1 PE=1 SV=1;tr|A6PVH9|A6PVH9_HUMAN Copine-1 OS=Homo sapie	18	4	4	4	0	0	1	0	1	1	1	1	1	0	0	2	1	2	1	2	0	0	1	0	1	1	1	1	1	0	0	2	1	2	1	2	0	0	1	0	1	1
O75131;A0A087WYQ3;H0YB26;E5RHZ0;A0A087WXR6;A0A087WUS8;E5RFT7;Q96A23-2;E7ENV7;Q96A23;O95741-2;Q86YQ8;Q9UBL6-2;O95741;Q96FN4;Q8IYJ1;Q96FN4-2;Q9HCH3-2;Q86YQ8-2;Q9UBL6	O75131;A0A087WYQ3	20;12;9;8;6;5;2;1;1;1;1;1;1;1;1;1;1;1;1;1	20;12;9;8;6;5;2;1;1;1;1;1;1;1;1;1;1;1;1;1	19;12;9;8;6;5;2;0;0;0;0;0;0;0;0;0;0;0;0;0	Copine-3	CPNE3	sp|O75131|CPNE3_HUMAN Copine-3 OS=Homo sapiens GN=CPNE3 PE=1 SV=1;tr|A0A087WYQ3|A0A087WYQ3_HUMAN Copine-3 (Fragment) OS=Homo sapiens GN=CPNE3 PE=1 SV=1	20	20	20	19	1	1	0	0	17	17	16	15	14	14	13	17	17	17	16	17	1	1	0	0	17	17	16	15	14	14	13	17	17	17	16	17	1	1	0	0	17	17
Q10570;A0A087X101;E9PIM1;A0A087WTV4	Q10570	37;7;3;3	37;7;3;3	37;7;3;3	Cleavage and polyadenylation specificity factor subunit 1	CPSF1	sp|Q10570|CPSF1_HUMAN Cleavage and polyadenylation specificity factor subunit 1 OS=Homo sapiens GN=CPSF1 PE=1 SV=2	4	37	37	37	0	0	1	0	28	26	26	24	7	10	12	12	22	25	24	27	0	0	1	0	28	26	26	24	7	10	12	12	22	25	24	27	0	0	1	0	28	26
Q9P2I0;H0YJF4;G3V3T7	Q9P2I0	19;4;1	19;4;1	19;4;1	Cleavage and polyadenylation specificity factor subunit 2	CPSF2	sp|Q9P2I0|CPSF2_HUMAN Cleavage and polyadenylation specificity factor subunit 2 OS=Homo sapiens GN=CPSF2 PE=1 SV=2	3	19	19	19	0	2	0	0	16	12	14	10	4	5	8	8	14	13	13	15	0	2	0	0	16	12	14	10	4	5	8	8	14	13	13	15	0	2	0	0	16	12
Q9UKF6;G5E9W3;C9JZH6	Q9UKF6;G5E9W3	14;13;1	14;13;1	14;13;1	Cleavage and polyadenylation specificity factor subunit 3	CPSF3	sp|Q9UKF6|CPSF3_HUMAN Cleavage and polyadenylation specificity factor subunit 3 OS=Homo sapiens GN=CPSF3 PE=1 SV=1;tr|G5E9W3|G5E9W3_HUMAN Cleavage and polyadenylation specific factor 3, 73kDa, isoform CRA_b OS=Homo sapiens GN=CPSF3 PE=1 SV=1	3	14	14	14	0	0	0	0	9	11	9	11	7	6	6	7	12	11	11	11	0	0	0	0	9	11	9	11	7	6	6	7	12	11	11	11	0	0	0	0	9	11
C9J979;C9IYS7;A0A087WYI0;Q5TA45-2;Q5TA45-4;Q5TA45-3;Q5TA45;Q5TA45-5;J3QRY6;Q96HV7	C9J979;C9IYS7;A0A087WYI0;Q5TA45-2;Q5TA45-4;Q5TA45-3;Q5TA45;Q5TA45-5;J3QRY6;Q96HV7	2;2;2;2;2;2;2;2;1;1	2;2;2;2;2;2;2;2;1;1	2;2;2;2;2;2;2;2;1;1	Integrator complex subunit 11	CPSF3L	tr|C9J979|C9J979_HUMAN Integrator complex subunit 11 (Fragment) OS=Homo sapiens GN=CPSF3L PE=1 SV=2;tr|C9IYS7|C9IYS7_HUMAN Cleavage and polyadenylation specific factor 3-like, isoform CRA_i OS=Homo sapiens GN=CPSF3L PE=1 SV=1;tr|A0A087WYI0|A0A087WYI0_HUMAN	10	2	2	2	0	0	0	0	1	1	1	1	1	0	0	1	0	1	0	1	0	0	0	0	1	1	1	1	1	0	0	1	0	1	0	1	0	0	0	0	1	1
O95639;O95639-3;O95639-2;C9JEV9;B7Z7B0;H7C419;C9K0K2;H7C016;F8WEL7	O95639;O95639-3;O95639-2;C9JEV9;B7Z7B0	10;9;9;8;7;4;2;2;1	10;9;9;8;7;4;2;2;1	10;9;9;8;7;4;2;2;1	Cleavage and polyadenylation specificity factor subunit 4	CPSF4	sp|O95639|CPSF4_HUMAN Cleavage and polyadenylation specificity factor subunit 4 OS=Homo sapiens GN=CPSF4 PE=1 SV=1;sp|O95639-3|CPSF4_HUMAN Isoform 3 of Cleavage and polyadenylation specificity factor subunit 4 OS=Homo sapiens GN=CPSF4;sp|O95639-2|CPSF4_HUM	9	10	10	10	0	0	0	0	6	4	6	7	3	2	4	3	6	6	5	5	0	0	0	0	6	4	6	7	3	2	4	3	6	6	5	5	0	0	0	0	6	4
F8WJN3;Q16630-3;Q16630;Q16630-2;F8W084	F8WJN3;Q16630-3;Q16630;Q16630-2	17;17;17;17;1	17;17;17;17;1	17;17;17;17;1	Cleavage and polyadenylation specificity factor subunit 6	CPSF6	tr|F8WJN3|F8WJN3_HUMAN Cleavage and polyadenylation-specificity factor subunit 6 OS=Homo sapiens GN=CPSF6 PE=1 SV=1;sp|Q16630-3|CPSF6_HUMAN Isoform 3 of Cleavage and polyadenylation specificity factor subunit 6 OS=Homo sapiens GN=CPSF6;sp|Q16630|CPSF6_HUMA	5	17	17	17	0	0	0	0	16	15	15	15	8	12	13	13	15	15	16	16	0	0	0	0	16	15	15	15	8	12	13	13	15	15	16	16	0	0	0	0	16	15
Q8N684-2;Q8N684;Q8N684-3;F5H669;F5H6M0;F5H047;J3QT54;C9J286;C9J323;C9JM38;F5H5B7;F5H1W4;F5H2K8;F5H6P5;F5H6A8;F5GXA3	Q8N684-2;Q8N684;Q8N684-3;F5H669;F5H6M0;F5H047	18;18;18;16;9;9;8;4;4;3;2;2;2;2;2;2	18;18;18;16;9;9;8;4;4;3;2;2;2;2;2;2	18;18;18;16;9;9;8;4;4;3;2;2;2;2;2;2	Cleavage and polyadenylation specificity factor subunit 7	CPSF7	sp|Q8N684-2|CPSF7_HUMAN Isoform 2 of Cleavage and polyadenylation specificity factor subunit 7 OS=Homo sapiens GN=CPSF7;sp|Q8N684|CPSF7_HUMAN Cleavage and polyadenylation specificity factor subunit 7 OS=Homo sapiens GN=CPSF7 PE=1 SV=1;sp|Q8N684-3|CPSF7_HUM	16	18	18	18	1	0	0	0	17	18	18	17	12	15	14	16	17	18	17	18	1	0	0	0	17	18	18	17	12	15	14	16	17	18	17	18	1	0	0	0	17	18
J3QT87;Q96SW2-2;Q96SW2	J3QT87;Q96SW2-2;Q96SW2	4;4;4	4;4;4	4;4;4	Protein cereblon	CRBN	tr|J3QT87|J3QT87_HUMAN Protein cereblon (Fragment) OS=Homo sapiens GN=CRBN PE=1 SV=1;sp|Q96SW2-2|CRBN_HUMAN Isoform 2 of Protein cereblon OS=Homo sapiens GN=CRBN;sp|Q96SW2|CRBN_HUMAN Protein cereblon OS=Homo sapiens GN=CRBN PE=1 SV=1	3	4	4	4	0	0	0	0	4	3	3	1	2	3	3	3	3	3	3	3	0	0	0	0	4	3	3	1	2	3	3	3	3	3	3	3	0	0	0	0	4	3
P16220;P16220-2;P16220-3;C9J896;C9JBT4;Q03060-23;Q03060-31;Q03060-21;G5E998;Q03060-26;Q03060-32;E9PAR2;Q03060-6;E7EWP8;H7C1R5;C9J4L5;Q03060-8;Q03060-24;Q03060-9;H7C3I0	P16220;P16220-2;P16220-3;C9J896;C9JBT4	6;6;4;4;4;2;2;2;2;2;2;2;2;2;2;2;2;2;2;2	6;6;4;4;4;2;2;2;2;2;2;2;2;2;2;2;2;2;2;2	4;4;2;4;4;0;0;0;0;0;0;0;0;2;2;2;0;0;0;2	Cyclic AMP-responsive element-binding protein 1	CREB1	sp|P16220|CREB1_HUMAN Cyclic AMP-responsive element-binding protein 1 OS=Homo sapiens GN=CREB1 PE=1 SV=2;sp|P16220-2|CREB1_HUMAN Isoform CREB-B of Cyclic AMP-responsive element-binding protein 1 OS=Homo sapiens GN=CREB1;sp|P16220-3|CREB1_HUMAN Isoform 3 of	20	6	6	4	0	0	0	0	6	4	6	5	2	1	1	3	6	6	5	6	0	0	0	0	6	4	6	5	2	1	1	3	6	6	5	6	0	0	0	0	4	3
Q02930-3;Q02930-2;Q02930	Q02930-3;Q02930-2;Q02930	3;3;3	2;2;2	2;2;2	Cyclic AMP-responsive element-binding protein 5	CREB5	sp|Q02930-3|CREB5_HUMAN Isoform 3 of Cyclic AMP-responsive element-binding protein 5 OS=Homo sapiens GN=CREB5;sp|Q02930-2|CREB5_HUMAN Isoform 2 of Cyclic AMP-responsive element-binding protein 5 OS=Homo sapiens GN=CREB5;sp|Q02930|CREB5_HUMAN Cyclic AMP-res	3	3	2	2	0	0	0	0	2	2	2	2	0	1	0	1	2	2	2	2	0	0	0	0	1	1	1	1	0	0	0	0	1	1	1	1	0	0	0	0	1	1
Q92793;Q92793-2;I3L466;I3L3I5;I3L0Q1	Q92793;Q92793-2	47;44;9;6;5	27;26;5;4;4	26;25;4;4;4	CREB-binding protein	CREBBP	sp|Q92793|CBP_HUMAN CREB-binding protein OS=Homo sapiens GN=CREBBP PE=1 SV=3;sp|Q92793-2|CBP_HUMAN Isoform 2 of CREB-binding protein OS=Homo sapiens GN=CREBBP	5	47	27	26	0	1	0	0	41	37	38	34	13	18	20	18	31	32	35	29	0	0	0	0	23	20	20	17	5	4	5	5	14	14	17	14	0	0	0	0	22	19
Q9P021	Q9P021	8	8	8	Cysteine-rich PDZ-binding protein	CRIPT	sp|Q9P021|CRIPT_HUMAN Cysteine-rich PDZ-binding protein OS=Homo sapiens GN=CRIPT PE=1 SV=1	1	8	8	8	8	6	6	6	4	5	4	4	4	5	5	6	5	4	4	4	8	6	6	6	4	5	4	4	4	5	5	6	5	4	4	4	8	6	6	6	4	5
P46108;P46108-2	P46108	3;1	3;1	3;1	Adapter molecule crk	CRK	sp|P46108|CRK_HUMAN Adapter molecule crk OS=Homo sapiens GN=CRK PE=1 SV=2	2	3	3	3	0	0	0	0	2	2	2	2	2	2	2	2	2	2	2	2	0	0	0	0	2	2	2	2	2	2	2	2	2	2	2	2	0	0	0	0	2	2
P46109	P46109	15	15	15	Crk-like protein	CRKL	sp|P46109|CRKL_HUMAN Crk-like protein OS=Homo sapiens GN=CRKL PE=1 SV=1	1	15	15	15	1	1	1	0	12	9	13	12	8	11	10	10	11	12	12	12	1	1	1	0	12	9	13	12	8	11	10	10	11	12	12	12	1	1	1	0	12	9
Q5JY65;Q9BZJ0-2;Q9BZJ0-3;Q9BZJ0	Q5JY65;Q9BZJ0-2;Q9BZJ0-3;Q9BZJ0	10;10;10;10	10;10;10;10	10;10;10;10	Crooked neck-like protein 1	CRNKL1	tr|Q5JY65|Q5JY65_HUMAN Crooked neck-like protein 1 OS=Homo sapiens GN=CRNKL1 PE=1 SV=1;sp|Q9BZJ0-2|CRNL1_HUMAN Isoform 2 of Crooked neck-like protein 1 OS=Homo sapiens GN=CRNKL1;sp|Q9BZJ0-3|CRNL1_HUMAN Isoform 3 of Crooked neck-like protein 1 OS=Homo sapie	4	10	10	10	0	0	0	0	7	6	7	6	0	2	1	2	10	8	9	9	0	0	0	0	7	6	7	6	0	2	1	2	10	8	9	9	0	0	0	0	7	6
Q6UUV9-3;Q6UUV9;Q6UUV9-2	Q6UUV9-3;Q6UUV9;Q6UUV9-2	1;1;1	1;1;1	1;1;1	CREB-regulated transcription coactivator 1	CRTC1	sp|Q6UUV9-3|CRTC1_HUMAN Isoform 3 of CREB-regulated transcription coactivator 1 OS=Homo sapiens GN=CRTC1;sp|Q6UUV9|CRTC1_HUMAN CREB-regulated transcription coactivator 1 OS=Homo sapiens GN=CRTC1 PE=1 SV=2;sp|Q6UUV9-2|CRTC1_HUMAN Isoform 2 of CREB-regulated	3	1	1	1	0	0	0	0	0	0	0	0	0	0	0	1	0	1	0	1	0	0	0	0	0	0	0	0	0	0	0	1	0	1	0	1	0	0	0	0	0	0
Q53ET0;Q5T4K5;H0YDQ8;J3KNE6	Q53ET0;Q5T4K5;H0YDQ8	7;5;4;1	7;5;4;1	7;5;4;1	CREB-regulated transcription coactivator 2	CRTC2	sp|Q53ET0|CRTC2_HUMAN CREB-regulated transcription coactivator 2 OS=Homo sapiens GN=CRTC2 PE=1 SV=2;tr|Q5T4K5|Q5T4K5_HUMAN CREB-regulated transcription coactivator 2 OS=Homo sapiens GN=CRTC2 PE=1 SV=1;tr|H0YDQ8|H0YDQ8_HUMAN CREB-regulated transcription coa	4	7	7	7	0	0	0	0	1	2	1	2	3	3	4	4	5	4	4	4	0	0	0	0	1	2	1	2	3	3	4	4	5	4	4	4	0	0	0	0	1	2
Q68DQ2;Q68DQ2-1;C9J659;Q68DQ2-2	Q68DQ2	17;4;1;1	17;4;1;1	17;4;1;1	Very large A-kinase anchor protein	CRYBG3	sp|Q68DQ2|CRBG3_HUMAN Very large A-kinase anchor protein OS=Homo sapiens GN=CRYBG3 PE=1 SV=3	4	17	17	17	0	0	0	0	3	2	2	2	7	10	9	8	1	2	4	4	0	0	0	0	3	2	2	2	7	10	9	8	1	2	4	4	0	0	0	0	3	2
O75390;B4DJV2;A0A0C4DGI3;F8VR34;F8VRP1;F8VX68;H0YH82;F8W4S1;F8W1S4;F8VPF9;F8VTT8;F8VPA1;F8W031;F8W642;F8W0J2;F8VRI6;F8VWQ5;H0YIC4;F8VX07;F8VP03;F8VZK9;F8VU34	O75390;B4DJV2;A0A0C4DGI3	5;5;4;2;2;2;2;2;2;2;2;2;1;1;1;1;1;1;1;1;1;1	5;5;4;2;2;2;2;2;2;2;2;2;1;1;1;1;1;1;1;1;1;1	5;5;4;2;2;2;2;2;2;2;2;2;1;1;1;1;1;1;1;1;1;1	Citrate synthase, mitochondrial;Citrate synthase	CS	sp|O75390|CISY_HUMAN Citrate synthase, mitochondrial OS=Homo sapiens GN=CS PE=1 SV=2;tr|B4DJV2|B4DJV2_HUMAN Citrate synthase, mitochondrial OS=Homo sapiens GN=CS PE=1 SV=1;tr|A0A0C4DGI3|A0A0C4DGI3_HUMAN Citrate synthase, mitochondrial OS=Homo sapiens GN=CS	22	5	5	5	5	0	0	0	1	1	1	1	1	1	1	1	0	0	0	0	5	0	0	0	1	1	1	1	1	1	1	1	0	0	0	0	5	0	0	0	1	1
O75534-2;O75534;O75534-3;O75534-4;E9PLT0;E9PNG3;E9PLD4;E9PKN4;E9PJK7	O75534-2;O75534;O75534-3;O75534-4;E9PLT0	49;49;48;48;42;8;5;2;1	49;49;48;48;42;8;5;2;1	49;49;48;48;42;8;5;2;1	Cold shock domain-containing protein E1	CSDE1	sp|O75534-2|CSDE1_HUMAN Isoform 2 of Cold shock domain-containing protein E1 OS=Homo sapiens GN=CSDE1;sp|O75534|CSDE1_HUMAN Cold shock domain-containing protein E1 OS=Homo sapiens GN=CSDE1 PE=1 SV=2;sp|O75534-3|CSDE1_HUMAN Isoform 3 of Cold shock domain-co	9	49	49	49	3	0	2	1	39	39	39	38	39	46	45	44	42	39	40	39	3	0	2	1	39	39	39	38	39	46	45	44	42	39	40	39	3	0	2	1	39	39
P55060-3;P55060;P55060-4;P55060-2	P55060-3;P55060;P55060-4	52;52;49;15	52;52;49;15	52;52;49;15	Exportin-2	CSE1L	sp|P55060-3|XPO2_HUMAN Isoform 3 of Exportin-2 OS=Homo sapiens GN=CSE1L;sp|P55060|XPO2_HUMAN Exportin-2 OS=Homo sapiens GN=CSE1L PE=1 SV=3;sp|P55060-4|XPO2_HUMAN Isoform 4 of Exportin-2 OS=Homo sapiens GN=CSE1L	4	52	52	52	2	0	2	1	44	45	46	45	38	39	40	39	44	42	45	43	2	0	2	1	44	45	46	45	38	39	40	39	44	42	45	43	2	0	2	1	44	45
P41240;H3BUM9;H3BN15;H3BU69;K7ENL8;K7ES68;K7EQY5;A0A087WUR1;P42679-3;P42679;P42679-2	P41240	20;6;3;2;1;1;1;1;1;1;1	20;6;3;2;1;1;1;1;1;1;1	20;6;3;2;1;1;1;1;1;1;1	Tyrosine-protein kinase CSK	CSK	sp|P41240|CSK_HUMAN Tyrosine-protein kinase CSK OS=Homo sapiens GN=CSK PE=1 SV=1	11	20	20	20	0	0	0	0	7	7	7	7	10	9	9	12	6	6	7	7	0	0	0	0	7	7	7	7	10	9	9	12	6	6	7	7	0	0	0	0	7	7
P48729;P48729-2;P48729-3;E5RG27;D6RGE5;D6REM4;E7ETM0;H0Y9X2;U3KQ83;U3KPX3;U3KQK7;Q8N752	P48729;P48729-2;P48729-3	7;7;6;3;3;3;3;2;1;1;1;1	7;7;6;3;3;3;3;2;1;1;1;1	6;6;5;3;3;2;2;1;1;1;1;1	Casein kinase I isoform alpha	CSNK1A1	sp|P48729|KC1A_HUMAN Casein kinase I isoform alpha OS=Homo sapiens GN=CSNK1A1 PE=1 SV=2;sp|P48729-2|KC1A_HUMAN Isoform 2 of Casein kinase I isoform alpha OS=Homo sapiens GN=CSNK1A1;sp|P48729-3|KC1A_HUMAN Isoform 3 of Casein kinase I isoform alpha OS=Homo s	12	7	7	6	1	1	1	1	5	6	7	3	1	4	5	7	5	4	5	6	1	1	1	1	5	6	7	3	1	4	5	7	5	4	5	6	0	0	0	0	4	5
H7BYT1;P48730-2;P48730;H0Y2N6;J3QQI9;B0QY36;H0Y645;B0QY35;B0QY34;P49674	H7BYT1;P48730-2;P48730;H0Y2N6;J3QQI9;B0QY36;H0Y645;B0QY35;B0QY34;P49674	4;4;4;3;3;3;3;3;3;3	3;3;3;2;2;2;2;2;2;2	3;3;3;2;2;2;2;2;2;2	Casein kinase I isoform delta;Casein kinase I isoform epsilon	CSNK1D;CSNK1E	tr|H7BYT1|H7BYT1_HUMAN Casein kinase I isoform delta OS=Homo sapiens GN=CSNK1D PE=1 SV=2;sp|P48730-2|KC1D_HUMAN Isoform 2 of Casein kinase I isoform delta OS=Homo sapiens GN=CSNK1D;sp|P48730|KC1D_HUMAN Casein kinase I isoform delta OS=Homo sapiens GN=CSNK1	10	4	3	3	1	1	1	1	2	3	3	3	1	2	3	3	0	2	2	2	0	0	0	0	1	2	2	2	1	1	2	2	0	1	1	1	0	0	0	0	1	2
E7EU96;Q5U5J2;P68400;Q8NEV1;P68400-2;V9GYW6;V9GYA2;V9GY80;A0A087WY74	E7EU96;Q5U5J2;P68400;Q8NEV1;P68400-2	8;8;8;6;5;1;1;1;1	8;8;8;6;5;1;1;1;1	8;8;8;6;5;1;1;1;1	Casein kinase II subunit alpha;Casein kinase II subunit alpha 3	CSNK2A1;CSNK2A3	tr|E7EU96|E7EU96_HUMAN Casein kinase II subunit alpha OS=Homo sapiens GN=CSNK2A1 PE=1 SV=1;tr|Q5U5J2|Q5U5J2_HUMAN CSNK2A1 protein OS=Homo sapiens GN=CSNK2A1 PE=1 SV=1;sp|P68400|CSK21_HUMAN Casein kinase II subunit alpha OS=Homo sapiens GN=CSNK2A1 PE=1 SV=1	9	8	8	8	0	0	0	0	7	5	6	5	0	1	2	3	4	4	5	4	0	0	0	0	7	5	6	5	0	1	2	3	4	4	5	4	0	0	0	0	7	5
P19784;H3BSA1;H3BV19;H3BNI9	P19784;H3BSA1;H3BV19	9;6;5;2	9;6;5;2	9;6;5;2	Casein kinase II subunit alpha	CSNK2A2	sp|P19784|CSK22_HUMAN Casein kinase II subunit alpha OS=Homo sapiens GN=CSNK2A2 PE=1 SV=1;tr|H3BSA1|H3BSA1_HUMAN Casein kinase II subunit alpha (Fragment) OS=Homo sapiens GN=CSNK2A2 PE=1 SV=2;tr|H3BV19|H3BV19_HUMAN Casein kinase II subunit alpha (Fragme	4	9	9	9	0	0	0	0	5	7	5	7	2	3	2	4	2	3	3	4	0	0	0	0	5	7	5	7	2	3	2	4	2	3	3	4	0	0	0	0	5	7
Q5SRQ6;P67870;Q5SRQ3;N0E472;N0E644	Q5SRQ6;P67870;Q5SRQ3;N0E472;N0E644	4;4;3;3;2	4;4;3;3;2	4;4;3;3;2	Casein kinase II subunit beta	CSNK2B;CSNK2B-LY6G5B-1181;CSNK2B-LY6G5B--991;CSNK2B-LY6G5B-562	tr|Q5SRQ6|Q5SRQ6_HUMAN Casein kinase 2, beta polypeptide, isoform CRA_d OS=Homo sapiens GN=CSNK2B PE=1 SV=2;sp|P67870|CSK2B_HUMAN Casein kinase II subunit beta OS=Homo sapiens GN=CSNK2B PE=1 SV=1;tr|Q5SRQ3|Q5SRQ3_HUMAN Chimera CSNK2B-LY6G5B splicing isofor	5	4	4	4	1	0	0	0	3	4	4	1	2	1	3	2	2	4	4	3	1	0	0	0	3	4	4	1	2	1	3	2	2	4	4	3	1	0	0	0	3	4
Q16527;F8VQR7;F8VW96	Q16527;F8VQR7;F8VW96	12;11;11	12;11;11	12;11;11	Cysteine and glycine-rich protein 2	CSRP2	sp|Q16527|CSRP2_HUMAN Cysteine and glycine-rich protein 2 OS=Homo sapiens GN=CSRP2 PE=1 SV=3;tr|F8VQR7|F8VQR7_HUMAN Cysteine and glycine-rich protein 2 OS=Homo sapiens GN=CSRP2 PE=1 SV=1;tr|F8VW96|F8VW96_HUMAN Cysteine and glycine-rich protein 2 OS=Homo sa	3	12	12	12	6	6	7	7	8	9	8	7	9	10	9	9	8	8	8	8	6	6	7	7	8	9	8	7	9	10	9	9	8	8	8	8	6	6	7	7	8	9
Q9H8E8;Q9H8E8-2;A0A075B6H4	Q9H8E8;Q9H8E8-2;A0A075B6H4	3;3;2	3;3;2	3;3;2	Cysteine-rich protein 2-binding protein	CSRP2BP	sp|Q9H8E8|CSR2B_HUMAN Cysteine-rich protein 2-binding protein OS=Homo sapiens GN=CSRP2BP PE=1 SV=3;sp|Q9H8E8-2|CSR2B_HUMAN Isoform 2 of Cysteine-rich protein 2-binding protein OS=Homo sapiens GN=CSRP2BP;tr|A0A075B6H4|A0A075B6H4_HUMAN Cysteine-rich protein	3	3	3	3	0	0	0	0	2	2	3	0	0	0	0	0	1	1	1	1	0	0	0	0	2	2	3	0	0	0	0	0	1	1	1	1	0	0	0	0	2	2
P01040;C9J0E4	P01040;C9J0E4	3;2	3;2	3;2	Cystatin-A;Cystatin-A, N-terminally processed	CSTA	sp|P01040|CYTA_HUMAN Cystatin-A OS=Homo sapiens GN=CSTA PE=1 SV=1;tr|C9J0E4|C9J0E4_HUMAN Cystatin-A OS=Homo sapiens GN=CSTA PE=1 SV=1	2	3	3	3	2	1	1	1	0	0	0	0	0	0	1	2	0	0	0	0	2	1	1	1	0	0	0	0	0	0	1	2	0	0	0	0	2	1	1	1	0	0
P04080	P04080	7	7	7	Cystatin-B	CSTB	sp|P04080|CYTB_HUMAN Cystatin-B OS=Homo sapiens GN=CSTB PE=1 SV=2	1	7	7	7	4	3	1	2	7	7	7	7	4	7	7	7	6	6	6	6	4	3	1	2	7	7	7	7	4	7	7	7	6	6	6	6	4	3	1	2	7	7
Q05048;A0A0A0MSZ9;A3KFI9	Q05048;A0A0A0MSZ9	12;7;1	12;7;1	12;7;1	Cleavage stimulation factor subunit 1	CSTF1	sp|Q05048|CSTF1_HUMAN Cleavage stimulation factor subunit 1 OS=Homo sapiens GN=CSTF1 PE=1 SV=1;tr|A0A0A0MSZ9|A0A0A0MSZ9_HUMAN Cleavage stimulation factor subunit 1 (Fragment) OS=Homo sapiens GN=CSTF1 PE=1 SV=1	3	12	12	12	0	0	0	0	10	10	10	11	6	5	7	8	10	10	11	10	0	0	0	0	10	10	10	11	6	5	7	8	10	10	11	10	0	0	0	0	10	10
P33240-2;P33240;E7EWR4;E9PID8;A0A0A0MT56	P33240-2;P33240;E7EWR4;E9PID8	22;22;21;18;8	22;22;21;18;8	13;13;12;11;4	Cleavage stimulation factor subunit 2	CSTF2	sp|P33240-2|CSTF2_HUMAN Isoform 2 of Cleavage stimulation factor subunit 2 OS=Homo sapiens GN=CSTF2;sp|P33240|CSTF2_HUMAN Cleavage stimulation factor subunit 2 OS=Homo sapiens GN=CSTF2 PE=1 SV=1;tr|E7EWR4|E7EWR4_HUMAN Cleavage stimulation factor subunit 2	5	22	22	13	0	0	0	0	19	21	19	16	8	10	11	10	20	16	18	20	0	0	0	0	19	21	19	16	8	10	11	10	20	16	18	20	0	0	0	0	10	12
Q9H0L4	Q9H0L4	19	10	10	Cleavage stimulation factor subunit 2 tau variant	CSTF2T	sp|Q9H0L4|CSTFT_HUMAN Cleavage stimulation factor subunit 2 tau variant OS=Homo sapiens GN=CSTF2T PE=1 SV=1	1	19	10	10	0	0	0	0	18	17	18	13	10	9	14	12	17	17	17	17	0	0	0	0	9	8	9	6	5	3	8	7	9	10	9	8	0	0	0	0	9	8
Q12996;E9PLP8;Q12996-2;E9PJ06;H0YE74;Q12996-3	Q12996	34;5;4;3;3;2	34;5;4;3;3;2	34;5;4;3;3;2	Cleavage stimulation factor subunit 3	CSTF3	sp|Q12996|CSTF3_HUMAN Cleavage stimulation factor subunit 3 OS=Homo sapiens GN=CSTF3 PE=1 SV=1	6	34	34	34	1	1	1	1	27	27	29	21	7	12	18	14	24	23	25	25	1	1	1	1	27	27	29	21	7	12	18	14	24	23	25	25	1	1	1	1	27	27
G3V599;O15320-2;O15320-8;O15320-7;O15320-4;O15320-3;O15320;O15320-10;O15320-9;O15320-6;O15320-5;A4FU28;Q8IX94;P0CG41;A4D2H0;Q86UF2;Q96RT6;A0A0C4DGK7;Q96PC5-2;Q8IX95;Q96PC5;G3V3F6;G3V4M1	G3V599;O15320-2;O15320-8;O15320-7;O15320-4;O15320-3;O15320;O15320-10;O15320-9;O15320-6;O15320-5	9;8;8;8;8;8;8;8;7;7;7;4;3;3;3;3;3;1;1;1;1;1;1	9;8;8;8;8;8;8;8;7;7;7;4;3;3;3;3;3;1;1;1;1;1;1	9;8;8;8;8;8;8;8;7;7;7;4;3;3;3;3;3;1;1;1;1;1;1	cTAGE family member 5	CTAGE5	tr|G3V599|G3V599_HUMAN Uncharacterized protein OS=Homo sapiens PE=4 SV=1;sp|O15320-2|CTGE5_HUMAN Isoform MEA11 of cTAGE family member 5 OS=Homo sapiens GN=CTAGE5;sp|O15320-8|CTGE5_HUMAN Isoform 9 of cTAGE family member 5 OS=Homo sapiens GN=CTAGE5;sp|O15320	23	9	9	9	0	0	0	0	1	2	1	1	6	7	6	8	2	3	1	2	0	0	0	0	1	2	1	1	6	7	6	8	2	3	1	2	0	0	0	0	1	2
Q13363-2;Q13363;D6RAX2;E7ESU7;E7EPF8;H0Y8W7;E9PGB1;H0Y9M9;H0Y8U5;E7EUB3	Q13363-2;Q13363;D6RAX2;E7ESU7;E7EPF8	16;16;10;9;9;7;6;4;4;2	10;10;6;5;5;5;5;2;2;1	10;10;6;5;5;5;5;2;2;1	C-terminal-binding protein 1	CTBP1	sp|Q13363-2|CTBP1_HUMAN Isoform 2 of C-terminal-binding protein 1 OS=Homo sapiens GN=CTBP1;sp|Q13363|CTBP1_HUMAN C-terminal-binding protein 1 OS=Homo sapiens GN=CTBP1 PE=1 SV=2;tr|D6RAX2|D6RAX2_HUMAN C-terminal-binding protein 1 (Fragment) OS=Homo sapiens	10	16	10	10	1	0	0	0	14	13	13	16	6	7	10	11	13	11	12	12	0	0	0	0	8	7	8	10	4	3	4	5	8	7	7	8	0	0	0	0	8	7
Q5SQP8;P56545;P56545-2;A0A087WYL1	Q5SQP8;P56545;P56545-2	17;17;17;4	17;17;17;4	11;11;11;1	C-terminal-binding protein 2	CTBP2	tr|Q5SQP8|Q5SQP8_HUMAN C-terminal-binding protein 2 OS=Homo sapiens GN=CTBP2 PE=1 SV=1;sp|P56545|CTBP2_HUMAN C-terminal-binding protein 2 OS=Homo sapiens GN=CTBP2 PE=1 SV=1;sp|P56545-2|CTBP2_HUMAN Isoform 2 of C-terminal-binding protein 2 OS=Homo sapiens G	4	17	17	11	3	0	0	1	14	14	13	13	8	9	10	11	15	15	15	12	3	0	0	1	14	14	13	13	8	9	10	11	15	15	15	12	2	0	0	1	8	8
P49711;P49711-2;V9GY73;Q8NI51-11;Q8NI51-6;Q8NI51-5;Q8NI51-10;Q8NI51-2;Q8NI51;Q8NI51-3;Q8NI51-7;F5H2V8;Q8NI51-8	P49711;P49711-2	22;17;2;2;2;2;2;2;2;2;2;1;1	22;17;2;2;2;2;2;2;2;2;2;1;1	22;17;2;2;2;2;2;2;2;2;2;1;1	Transcriptional repressor CTCF	CTCF	sp|P49711|CTCF_HUMAN Transcriptional repressor CTCF OS=Homo sapiens GN=CTCF PE=1 SV=1;sp|P49711-2|CTCF_HUMAN Isoform 2 of Transcriptional repressor CTCF OS=Homo sapiens GN=CTCF	13	22	22	22	1	1	0	1	17	18	19	20	3	7	9	6	19	19	17	17	1	1	0	1	17	18	19	20	3	7	9	6	19	19	17	17	1	1	0	1	17	18
Q9Y5B0-4;Q9Y5B0;K7EJD2;A0A0A0MR03;K7EPW4	Q9Y5B0-4;Q9Y5B0;K7EJD2;A0A0A0MR03	9;9;8;7;1	9;9;8;7;1	9;9;8;7;1	RNA polymerase II subunit A C-terminal domain phosphatase	CTDP1	sp|Q9Y5B0-4|CTDP1_HUMAN Isoform 4 of RNA polymerase II subunit A C-terminal domain phosphatase OS=Homo sapiens GN=CTDP1;sp|Q9Y5B0|CTDP1_HUMAN RNA polymerase II subunit A C-terminal domain phosphatase OS=Homo sapiens GN=CTDP1 PE=1 SV=3;tr|K7EJD2|K7EJD2_HUMA	5	9	9	9	0	0	0	0	8	8	8	3	2	6	3	5	6	8	6	7	0	0	0	0	8	8	8	3	2	6	3	5	6	8	6	7	0	0	0	0	8	8
Q05D32-2;Q05D32;H0YNU2;H0YNW9;H0YMH7	Q05D32-2;Q05D32	7;7;3;3;3	7;7;3;3;3	7;7;3;3;3	CTD small phosphatase-like protein 2	CTDSPL2	sp|Q05D32-2|CTSL2_HUMAN Isoform 2 of CTD small phosphatase-like protein 2 OS=Homo sapiens GN=CTDSPL2;sp|Q05D32|CTSL2_HUMAN CTD small phosphatase-like protein 2 OS=Homo sapiens GN=CTDSPL2 PE=1 SV=2	5	7	7	7	0	0	1	0	5	6	5	3	3	0	1	0	5	5	5	5	0	0	1	0	5	6	5	3	3	0	1	0	5	5	5	5	0	0	1	0	5	6
P35221-2;P35221;G3XAM7;P35221-3;E5RIB1;E5RJ41;P26232-6;P26232-4;A0A0A0MRI5;E5RHV7;E5RGY7;E5RG03;E5RGY6;E5RJL0;E5RIE0;A0A0A0MTJ6;E5RJZ2;E5RIT8;H0YBB8;E5RJP7;E5RFM3;Q9UI47;E5RGD2	P35221-2;P35221;G3XAM7;P35221-3	19;19;17;11;5;4;4;4;4;3;3;3;3;2;2;2;1;1;1;1;1;1;1	19;19;17;11;5;4;4;4;4;3;3;3;3;2;2;2;1;1;1;1;1;1;1	14;14;12;7;4;4;0;0;0;2;3;2;2;1;1;0;1;1;1;1;1;1;1	Catenin alpha-1	CTNNA1	sp|P35221-2|CTNA1_HUMAN Isoform 2 of Catenin alpha-1 OS=Homo sapiens GN=CTNNA1;sp|P35221|CTNA1_HUMAN Catenin alpha-1 OS=Homo sapiens GN=CTNNA1 PE=1 SV=1;tr|G3XAM7|G3XAM7_HUMAN Catenin (Cadherin-associated protein), alpha 1, 102kDa, isoform CRA_a OS=Homo sa	23	19	19	14	0	0	0	0	6	3	10	7	8	12	16	15	10	10	12	7	0	0	0	0	6	3	10	7	8	12	16	15	10	10	12	7	0	0	0	0	3	1
P26232-2;P26232-5;P26232;P26232-3;C9IZ88;C9J144	P26232-2;P26232-5;P26232;P26232-3	6;6;6;4;2;1	1;1;1;1;1;1	1;1;1;1;1;1	Catenin alpha-2	CTNNA2	sp|P26232-2|CTNA2_HUMAN Isoform 2 of Catenin alpha-2 OS=Homo sapiens GN=CTNNA2;sp|P26232-5|CTNA2_HUMAN Isoform 5 of Catenin alpha-2 OS=Homo sapiens GN=CTNNA2;sp|P26232|CTNA2_HUMAN Catenin alpha-2 OS=Homo sapiens GN=CTNNA2 PE=1 SV=5;sp|P26232-3|CTNA2_HUMAN	6	6	1	1	0	0	0	0	4	3	5	4	4	4	6	6	4	4	3	3	0	0	0	0	1	1	1	1	1	0	1	1	1	1	1	1	0	0	0	0	1	1
P35222;B4DGU4;E7EMJ5;E9PDF9;E7EV28;P35222-2;C9IZ65	P35222;B4DGU4	26;25;4;2;2;2;1	22;21;4;2;2;1;1	22;21;4;2;2;1;1	Catenin beta-1	CTNNB1	sp|P35222|CTNB1_HUMAN Catenin beta-1 OS=Homo sapiens GN=CTNNB1 PE=1 SV=1;tr|B4DGU4|B4DGU4_HUMAN Catenin beta-1 OS=Homo sapiens GN=CTNNB1 PE=1 SV=1	7	26	22	22	2	1	0	1	16	18	15	11	18	19	22	20	18	16	15	18	1	1	0	0	12	14	12	10	16	16	18	17	14	13	12	14	1	1	0	0	12	14
A0A087WUB9;Q8WYA6;Q8WYA6-4;Q8WYA6-3;Q8WYA6-2;A2A2P1	A0A087WUB9;Q8WYA6;Q8WYA6-4;Q8WYA6-3;Q8WYA6-2	14;14;13;11;11;2	14;14;13;11;11;2	14;14;13;11;11;2	Beta-catenin-like protein 1	CTNNBL1	tr|A0A087WUB9|A0A087WUB9_HUMAN Beta-catenin-like protein 1 OS=Homo sapiens GN=CTNNBL1 PE=1 SV=1;sp|Q8WYA6|CTBL1_HUMAN Beta-catenin-like protein 1 OS=Homo sapiens GN=CTNNBL1 PE=1 SV=1;sp|Q8WYA6-4|CTBL1_HUMAN Isoform 4 of Beta-catenin-like protein 1 OS=Homo	6	14	14	14	1	1	1	1	10	12	10	10	0	3	0	1	10	9	10	10	1	1	1	1	10	12	10	10	0	3	0	1	10	9	10	10	1	1	1	1	10	12
E9PRE2	E9PRE2	9	1	1		CTNND1	tr|E9PRE2|E9PRE2_HUMAN Catenin delta-1 (Fragment) OS=Homo sapiens GN=CTNND1 PE=1 SV=1	1	9	1	1	0	0	0	0	6	6	6	5	7	6	7	7	7	7	7	6	0	0	0	0	0	0	0	0	1	0	0	0	0	0	0	0	0	0	0	0	0	0
O60716-3;O60716-5;O60716;C9JZR2;O60716-2;O60716-11;O60716-13;O60716-10;O60716-8;O60716-9;O60716-7;O60716-19;O60716-21;O60716-6;O60716-4;O60716-16;O60716-15;O60716-18;O60716-17;O60716-14;O60716-12;O60716-23;O60716-24;O60716-20;O60716-22;O60716-29;O60716-27;O60716-25;O60716-26;O60716-32;O60716-31;O60716-28;O60716-30;H0YC95;E9PKY0;E9PKL1	O60716-3;O60716-5;O60716;C9JZR2;O60716-2;O60716-11;O60716-13;O60716-10;O60716-8;O60716-9;O60716-7;O60716-19;O60716-21;O60716-6;O60716-4;O60716-16;O60716-15;O60716-18;O60716-17;O60716-14;O60716-12;O60716-23;O60716-24;O60716-20;O60716-22;O60716-29;O60716-27;O60716-25;O60716-26;O60716-32;O60716-31;O60716-28;O60716-30	49;49;48;48;48;47;47;46;46;46;46;45;45;45;45;44;44;44;44;43;43;42;42;41;41;37;37;36;36;34;34;33;33;9;7;3	49;49;48;48;48;47;47;46;46;46;46;45;45;45;45;44;44;44;44;43;43;42;42;41;41;37;37;36;36;34;34;33;33;9;7;3	41;41;40;40;40;39;39;38;38;38;38;37;37;37;37;36;36;36;36;35;35;34;34;33;33;37;37;36;36;34;34;33;33;9;7;2	Catenin delta-1	CTNND1	sp|O60716-3|CTND1_HUMAN Isoform 1AC of Catenin delta-1 OS=Homo sapiens GN=CTNND1;sp|O60716-5|CTND1_HUMAN Isoform 1A of Catenin delta-1 OS=Homo sapiens GN=CTNND1;sp|O60716|CTND1_HUMAN Catenin delta-1 OS=Homo sapiens GN=CTNND1 PE=1 SV=1;tr|C9JZR2|C9JZR2_HUMA	36	49	49	41	2	1	1	0	29	31	28	28	39	37	40	41	36	35	38	32	2	1	1	0	29	31	28	28	39	37	40	41	36	35	38	32	2	1	1	0	23	25
P17812;P17812-2	P17812;P17812-2	24;13	24;13	23;12	CTP synthase 1	CTPS1	sp|P17812|PYRG1_HUMAN CTP synthase 1 OS=Homo sapiens GN=CTPS1 PE=1 SV=2;sp|P17812-2|PYRG1_HUMAN Isoform 2 of CTP synthase 1 OS=Homo sapiens GN=CTPS1	2	24	24	23	1	0	0	0	16	16	17	14	17	16	19	18	20	17	20	20	1	0	0	0	16	16	17	14	17	16	19	18	20	17	20	20	1	0	0	0	15	15
Q9NRF8	Q9NRF8	5	4	4	CTP synthase 2	CTPS2	sp|Q9NRF8|PYRG2_HUMAN CTP synthase 2 OS=Homo sapiens GN=CTPS2 PE=1 SV=1	1	5	4	4	0	1	0	0	3	3	3	2	3	3	2	4	2	2	2	2	0	1	0	0	2	2	2	1	2	2	1	3	1	1	1	1	0	1	0	0	2	2
Q6PD62;H0YCE8	Q6PD62	28;9	28;9	28;9	RNA polymerase-associated protein CTR9 homolog	CTR9	sp|Q6PD62|CTR9_HUMAN RNA polymerase-associated protein CTR9 homolog OS=Homo sapiens GN=CTR9 PE=1 SV=1	2	28	28	28	1	0	0	0	22	21	24	22	8	12	14	12	17	14	15	16	1	0	0	0	22	21	24	22	8	12	14	12	17	14	15	16	1	0	0	0	22	21
Q14247;Q14247-3;Q14247-2;H7C314;H0YCD9;H0YEV2;E9PKG3;E9PP90	Q14247;Q14247-3;Q14247-2	30;28;26;14;5;4;3;3	30;28;26;14;5;4;3;3	30;28;26;14;5;4;3;3	Src substrate cortactin	CTTN	sp|Q14247|SRC8_HUMAN Src substrate cortactin OS=Homo sapiens GN=CTTN PE=1 SV=2;sp|Q14247-3|SRC8_HUMAN Isoform 3 of Src substrate cortactin OS=Homo sapiens GN=CTTN;sp|Q14247-2|SRC8_HUMAN Isoform 2 of Src substrate cortactin OS=Homo sapiens GN=CTTN	8	30	30	30	4	1	2	1	21	20	20	22	22	26	24	24	22	22	22	24	4	1	2	1	21	20	20	22	22	26	24	24	22	22	22	24	4	1	2	1	21	20
Q9P2B4;B1AMN7	Q9P2B4;B1AMN7	14;10	14;10	14;10	CTTNBP2 N-terminal-like protein	CTTNBP2NL	sp|Q9P2B4|CT2NL_HUMAN CTTNBP2 N-terminal-like protein OS=Homo sapiens GN=CTTNBP2NL PE=1 SV=2;tr|B1AMN7|B1AMN7_HUMAN CTTNBP2 N-terminal-like protein (Fragment) OS=Homo sapiens GN=CTTNBP2NL PE=1 SV=1	2	14	14	14	0	0	0	0	6	4	5	4	8	11	11	11	7	8	7	6	0	0	0	0	6	4	5	4	8	11	11	11	7	8	7	6	0	0	0	0	6	4
Q7Z7A3	Q7Z7A3	4	4	4	Cytoplasmic tRNA 2-thiolation protein 1	CTU1	sp|Q7Z7A3|CTU1_HUMAN Cytoplasmic tRNA 2-thiolation protein 1 OS=Homo sapiens GN=CTU1 PE=1 SV=1	1	4	4	4	0	0	0	0	1	1	1	0	0	1	3	4	2	2	3	2	0	0	0	0	1	1	1	0	0	1	3	4	2	2	3	2	0	0	0	0	1	1
H3BSW6;Q2VPK5;Q2VPK5-5;Q2VPK5-3;H3BNM3;H3BNU5;H3BPG4	H3BSW6;Q2VPK5;Q2VPK5-5;Q2VPK5-3	12;12;11;10;1;1;1	12;12;11;10;1;1;1	12;12;11;10;1;1;1	Cytoplasmic tRNA 2-thiolation protein 2	CTU2	tr|H3BSW6|H3BSW6_HUMAN Cytoplasmic tRNA 2-thiolation protein 2 OS=Homo sapiens GN=CTU2 PE=1 SV=1;sp|Q2VPK5|CTU2_HUMAN Cytoplasmic tRNA 2-thiolation protein 2 OS=Homo sapiens GN=CTU2 PE=1 SV=1;sp|Q2VPK5-5|CTU2_HUMAN Isoform 3 of Cytoplasmic tRNA 2-thiolatio	7	12	12	12	0	0	0	0	9	10	8	5	7	9	11	11	11	8	11	8	0	0	0	0	9	10	8	5	7	9	11	11	11	8	11	8	0	0	0	0	9	10
Q9H467	Q9H467	2	2	2	CUE domain-containing protein 2	CUEDC2	sp|Q9H467|CUED2_HUMAN CUE domain-containing protein 2 OS=Homo sapiens GN=CUEDC2 PE=1 SV=1	1	2	2	2	0	0	0	0	1	1	0	1	0	0	1	1	0	0	0	0	0	0	0	0	1	1	0	1	0	0	1	1	0	0	0	0	0	0	0	0	1	1
Q13616;A0A0C4DGX4	Q13616;A0A0C4DGX4	26;25	26;25	26;25	Cullin-1	CUL1	sp|Q13616|CUL1_HUMAN Cullin-1 OS=Homo sapiens GN=CUL1 PE=1 SV=2;tr|A0A0C4DGX4|A0A0C4DGX4_HUMAN Cullin-1 OS=Homo sapiens GN=CUL1 PE=4 SV=1	2	26	26	26	2	3	2	2	17	18	17	17	6	16	15	16	18	16	16	17	2	3	2	2	17	18	17	17	6	16	15	16	18	16	16	17	2	3	2	2	17	18
A0A0A0MTN0;Q13617;Q13617-2;Q5T2B5;Q5T2B4;Q5T2B7	A0A0A0MTN0;Q13617;Q13617-2;Q5T2B5	26;26;26;23;6;3	26;26;26;23;6;3	26;26;26;23;6;3	Cullin-2	CUL2	tr|A0A0A0MTN0|A0A0A0MTN0_HUMAN Cullin-2 OS=Homo sapiens GN=CUL2 PE=1 SV=1;sp|Q13617|CUL2_HUMAN Cullin-2 OS=Homo sapiens GN=CUL2 PE=1 SV=2;sp|Q13617-2|CUL2_HUMAN Isoform 2 of Cullin-2 OS=Homo sapiens GN=CUL2;tr|Q5T2B5|Q5T2B5_HUMAN Cullin-2 OS=Homo sapiens G	6	26	26	26	1	0	2	2	18	17	20	18	9	13	9	14	22	18	23	21	1	0	2	2	18	17	20	18	9	13	9	14	22	18	23	21	1	0	2	2	18	17
Q13618-2;Q13618;Q13618-3;A0A087WTG3;H7C1L6;A0A087X1R9;H7C399;H3BNN7;H3BS30;H3BV08;H3BS77;H3BMH1;P20807-5;P20807-4	Q13618-2;Q13618;Q13618-3	22;22;19;9;4;3;3;1;1;1;1;1;1;1	22;22;19;9;4;3;3;1;1;1;1;1;1;1	21;21;18;8;4;3;3;0;0;0;0;0;0;0	Cullin-3	CUL3	sp|Q13618-2|CUL3_HUMAN Isoform 2 of Cullin-3 OS=Homo sapiens GN=CUL3;sp|Q13618|CUL3_HUMAN Cullin-3 OS=Homo sapiens GN=CUL3 PE=1 SV=2;sp|Q13618-3|CUL3_HUMAN Isoform 3 of Cullin-3 OS=Homo sapiens GN=CUL3	14	22	22	21	0	1	0	0	15	14	17	12	7	10	11	13	14	17	14	17	0	1	0	0	15	14	17	12	7	10	11	13	14	17	14	17	0	1	0	0	14	13
K4DI93;Q13620-1;Q13620;Q13620-3;A6NE76;REV__H0Y4Y6;REV__A2A288-3;REV__A2A288-4;REV__A2A288	K4DI93;Q13620-1;Q13620;Q13620-3	40;40;40;36;9;1;1;1;1	40;40;40;36;9;1;1;1;1	29;29;29;25;7;1;1;1;1	Cullin-4B	CUL4B	tr|K4DI93|K4DI93_HUMAN Cullin 4B, isoform CRA_e OS=Homo sapiens GN=CUL4B PE=1 SV=1;sp|Q13620-1|CUL4B_HUMAN Isoform 2 of Cullin-4B OS=Homo sapiens GN=CUL4B;sp|Q13620|CUL4B_HUMAN Cullin-4B OS=Homo sapiens GN=CUL4B PE=1 SV=4;sp|Q13620-3|CUL4B_HUMAN Isoform 3	9	40	40	29	2	1	2	2	32	37	33	34	14	24	24	29	27	31	33	29	2	1	2	2	32	37	33	34	14	24	24	29	27	31	33	29	1	0	1	1	23	26
Q93034;H0YCA0	Q93034	4;1	4;1	4;1	Cullin-5	CUL5	sp|Q93034|CUL5_HUMAN Cullin-5 OS=Homo sapiens GN=CUL5 PE=1 SV=4	2	4	4	4	0	0	0	0	1	1	0	2	1	0	1	0	0	0	0	1	0	0	0	0	1	1	0	2	1	0	1	0	0	0	0	1	0	0	0	0	1	1
O60888-3;O60888;O60888-2;C9IZG4	O60888-3;O60888;O60888-2;C9IZG4	2;2;2;1	2;2;2;1	2;2;2;1	Protein CutA	CUTA	sp|O60888-3|CUTA_HUMAN Isoform C of Protein CutA OS=Homo sapiens GN=CUTA;sp|O60888|CUTA_HUMAN Protein CutA OS=Homo sapiens GN=CUTA PE=1 SV=2;sp|O60888-2|CUTA_HUMAN Isoform A of Protein CutA OS=Homo sapiens GN=CUTA;tr|C9IZG4|C9IZG4_HUMAN Protein CutA OS=Hom	4	2	2	2	0	0	0	0	2	2	1	2	2	2	2	2	2	2	2	2	0	0	0	0	2	2	1	2	2	2	2	2	2	2	2	2	0	0	0	0	2	2
P39880-3;P39880;P39880-4;P39880-2;P39880-5;P39880-6;Q13948-10;Q13948;P39880-9;Q13948-2;Q13948-9	P39880-3;P39880;P39880-4;P39880-2;P39880-5;P39880-6	25;24;23;23;21;20;12;12;11;11;9	25;24;23;23;21;20;12;12;11;11;9	25;24;23;23;21;20;12;12;11;11;9	Homeobox protein cut-like 1	CUX1	sp|P39880-3|CUX1_HUMAN Isoform 3 of Homeobox protein cut-like 1 OS=Homo sapiens GN=CUX1;sp|P39880|CUX1_HUMAN Homeobox protein cut-like 1 OS=Homo sapiens GN=CUX1 PE=1 SV=3;sp|P39880-4|CUX1_HUMAN Isoform 5 of Homeobox protein cut-like 1 OS=Homo sapiens GN=CU	11	25	25	25	1	1	0	1	14	16	15	12	3	4	3	6	13	16	19	17	1	1	0	1	14	16	15	12	3	4	3	6	13	16	19	17	1	1	0	1	14	16
Q9P013	Q9P013	5	5	5	Spliceosome-associated protein CWC15 homolog	CWC15	sp|Q9P013|CWC15_HUMAN Spliceosome-associated protein CWC15 homolog OS=Homo sapiens GN=CWC15 PE=1 SV=2	1	5	5	5	0	0	0	0	5	5	4	4	1	2	3	3	4	4	4	4	0	0	0	0	5	5	4	4	1	2	3	3	4	4	4	4	0	0	0	0	5	5
Q9HCG8;B7WP74	Q9HCG8;B7WP74	22;19	22;19	22;19	Pre-mRNA-splicing factor CWC22 homolog	CWC22	sp|Q9HCG8|CWC22_HUMAN Pre-mRNA-splicing factor CWC22 homolog OS=Homo sapiens GN=CWC22 PE=1 SV=3;tr|B7WP74|B7WP74_HUMAN Pre-mRNA-splicing factor CWC22 homolog (Fragment) OS=Homo sapiens GN=CWC22 PE=1 SV=1	2	22	22	22	1	0	0	0	14	15	15	13	2	4	4	8	17	15	15	16	1	0	0	0	14	15	15	13	2	4	4	8	17	15	15	16	1	0	0	0	14	15
Q9NXE8;Q9NXE8-2	Q9NXE8	6;2	6;2	6;2	Pre-mRNA-splicing factor CWC25 homolog	CWC25	sp|Q9NXE8|CWC25_HUMAN Pre-mRNA-splicing factor CWC25 homolog OS=Homo sapiens GN=CWC25 PE=1 SV=1	2	6	6	6	0	0	1	0	3	5	3	4	0	1	1	0	5	4	3	4	0	0	1	0	3	5	3	4	0	1	1	0	5	4	3	4	0	0	1	0	3	5
Q6UX04;D6REK3;Q6UX04-2	Q6UX04;D6REK3;Q6UX04-2	10;7;7	10;7;7	10;7;7	Peptidyl-prolyl cis-trans isomerase CWC27 homolog	CWC27	sp|Q6UX04|CWC27_HUMAN Peptidyl-prolyl cis-trans isomerase CWC27 homolog OS=Homo sapiens GN=CWC27 PE=1 SV=1;tr|D6REK3|D6REK3_HUMAN Peptidyl-prolyl cis-trans isomerase CWC27 homolog OS=Homo sapiens GN=CWC27 PE=1 SV=1;sp|Q6UX04-2|CWC27_HUMAN Isoform 2 of Pept	3	10	10	10	0	0	0	0	6	6	5	8	0	1	2	2	9	7	9	9	0	0	0	0	6	6	5	8	0	1	2	2	9	7	9	9	0	0	0	0	6	6
Q69YN2;Q69YN2-3;X6R7M0;Q69YN2-2	Q69YN2;Q69YN2-3	17;14;6;5	17;14;6;5	17;14;6;5	CWF19-like protein 1	CWF19L1	sp|Q69YN2|C19L1_HUMAN CWF19-like protein 1 OS=Homo sapiens GN=CWF19L1 PE=1 SV=2;sp|Q69YN2-3|C19L1_HUMAN Isoform 3 of CWF19-like protein 1 OS=Homo sapiens GN=CWF19L1	4	17	17	17	0	0	0	0	13	17	15	8	5	5	9	10	15	14	12	15	0	0	0	0	13	17	15	8	5	5	9	10	15	14	12	15	0	0	0	0	13	17
Q2TBE0;Q2TBE0-2;H7C3G7;Q2TBE0-3;H0YE03	Q2TBE0;Q2TBE0-2;H7C3G7;Q2TBE0-3;H0YE03	20;17;16;12;11	20;17;16;12;11	20;17;16;12;11	CWF19-like protein 2	CWF19L2	sp|Q2TBE0|C19L2_HUMAN CWF19-like protein 2 OS=Homo sapiens GN=CWF19L2 PE=1 SV=4;sp|Q2TBE0-2|C19L2_HUMAN Isoform 2 of CWF19-like protein 2 OS=Homo sapiens GN=CWF19L2;tr|H7C3G7|H7C3G7_HUMAN CWF19-like protein 2 (Fragment) OS=Homo sapiens GN=CWF19L2 PE=1 SV=1	5	20	20	20	1	0	1	1	13	13	15	10	2	4	8	6	14	9	11	11	1	0	1	1	13	13	15	10	2	4	8	6	14	9	11	11	1	0	1	1	13	13
Q8TB03;Q8TB03-3;Q8TB03-2	Q8TB03;Q8TB03-3;Q8TB03-2	2;1;1	2;1;1	2;1;1	Uncharacterized protein CXorf38	CXorf38	sp|Q8TB03|CX038_HUMAN Uncharacterized protein CXorf38 OS=Homo sapiens GN=CXorf38 PE=1 SV=1;sp|Q8TB03-3|CX038_HUMAN Isoform 3 of Uncharacterized protein CXorf38 OS=Homo sapiens GN=CXorf38;sp|Q8TB03-2|CX038_HUMAN Isoform 2 of Uncharacterized protein CXorf38	3	2	2	2	0	0	0	0	1	1	0	1	0	1	1	1	0	1	1	0	0	0	0	0	1	1	0	1	0	1	1	1	0	1	1	0	0	0	0	0	1	1
Q9H5V9-2;Q9H5V9-3;Q9H5V9	Q9H5V9-2;Q9H5V9-3;Q9H5V9	9;9;9	9;9;9	9;9;9	UPF0428 protein CXorf56	CXorf56	sp|Q9H5V9-2|CX056_HUMAN Isoform 2 of UPF0428 protein CXorf56 OS=Homo sapiens GN=CXorf56;sp|Q9H5V9-3|CX056_HUMAN Isoform 3 of UPF0428 protein CXorf56 OS=Homo sapiens GN=CXorf56;sp|Q9H5V9|CX056_HUMAN UPF0428 protein CXorf56 OS=Homo sapiens GN=CXorf56 PE=1 SV	3	9	9	9	3	1	5	0	4	5	4	5	4	4	2	2	5	5	2	6	3	1	5	0	4	5	4	5	4	4	2	2	5	5	2	6	3	1	5	0	4	5
Q6NSI4;Q6NSI4-4;B1AQ74;Q6NSI4-3;Q6NSI4-2	Q6NSI4;Q6NSI4-4;B1AQ74;Q6NSI4-3	9;7;5;5;3	9;7;5;5;3	9;7;5;5;3	Uncharacterized protein CXorf57	CXorf57	sp|Q6NSI4|CX057_HUMAN Uncharacterized protein CXorf57 OS=Homo sapiens GN=CXorf57 PE=1 SV=2;sp|Q6NSI4-4|CX057_HUMAN Isoform 4 of Uncharacterized protein CXorf57 OS=Homo sapiens GN=CXorf57;tr|B1AQ74|B1AQ74_HUMAN Uncharacterized protein CXorf57 (Fragment) OS=	5	9	9	9	0	0	0	0	6	7	6	6	3	4	3	5	7	7	7	7	0	0	0	0	6	7	6	6	3	4	3	5	7	7	7	7	0	0	0	0	6	7
Q9P0U4;Q9P0U4-2;K7EQ21;K7EKZ6;K7EQZ1;K7EJR0	Q9P0U4;Q9P0U4-2;K7EQ21	15;15;9;3;3;2	15;15;9;3;3;2	15;15;9;3;3;2	CXXC-type zinc finger protein 1	CXXC1	sp|Q9P0U4|CXXC1_HUMAN CXXC-type zinc finger protein 1 OS=Homo sapiens GN=CXXC1 PE=1 SV=2;sp|Q9P0U4-2|CXXC1_HUMAN Isoform 2 of CXXC-type zinc finger protein 1 OS=Homo sapiens GN=CXXC1;tr|K7EQ21|K7EQ21_HUMAN CXXC finger 1 (PHD domain), isoform CRA_c OS=Homo	6	15	15	15	1	0	0	0	11	10	11	11	0	2	2	1	11	9	10	11	1	0	0	0	11	10	11	11	0	2	2	1	11	9	10	11	1	0	0	0	11	10
P00387-2;P00387;P00387-3;B1AHF3	P00387-2;P00387;P00387-3;B1AHF3	4;4;4;3	4;4;4;3	4;4;4;3	NADH-cytochrome b5 reductase 3;NADH-cytochrome b5 reductase 3 membrane-bound form;NADH-cytochrome b5 reductase 3 soluble form	CYB5R3	sp|P00387-2|NB5R3_HUMAN Isoform 2 of NADH-cytochrome b5 reductase 3 OS=Homo sapiens GN=CYB5R3;sp|P00387|NB5R3_HUMAN NADH-cytochrome b5 reductase 3 OS=Homo sapiens GN=CYB5R3 PE=1 SV=3;sp|P00387-3|NB5R3_HUMAN Isoform 3 of NADH-cytochrome b5 reductase 3 OS=Ho	4	4	4	4	0	0	0	0	3	0	3	2	3	3	3	3	4	2	2	2	0	0	0	0	3	0	3	2	3	3	3	3	4	2	2	2	0	0	0	0	3	0
Q7L576;Q7L576-2;Q7L576-3;A0A087WU52;A0A087WWL1;A0A087WVZ5;H0YL50	Q7L576	37;17;11;4;4;4;3	37;17;11;4;4;4;3	15;7;6;1;1;4;1	Cytoplasmic FMR1-interacting protein 1	CYFIP1	sp|Q7L576|CYFP1_HUMAN Cytoplasmic FMR1-interacting protein 1 OS=Homo sapiens GN=CYFIP1 PE=1 SV=1	7	37	37	15	0	1	0	0	18	18	19	21	19	23	30	29	24	21	23	22	0	1	0	0	18	18	19	21	19	23	30	29	24	21	23	22	0	0	0	0	7	8
E7EVJ5;Q96F07-2;Q96F07;H7C229;E7EW33;A0A087WWZ1;A0A087WTQ3;A0A087X0D6;A0A087WVE1;A0A087WV63;A0A087WWY5;A0A087WZL7	E7EVJ5;Q96F07-2;Q96F07;H7C229;E7EW33	26;26;24;23;21;7;5;5;4;1;1;1	4;4;4;4;4;0;0;1;0;0;0;0	4;4;4;4;4;0;0;1;0;0;0;0	Cytoplasmic FMR1-interacting protein 2	CYFIP2	tr|E7EVJ5|E7EVJ5_HUMAN Cytoplasmic FMR1-interacting protein 2 OS=Homo sapiens GN=CYFIP2 PE=1 SV=1;sp|Q96F07-2|CYFP2_HUMAN Isoform 2 of Cytoplasmic FMR1-interacting protein 2 OS=Homo sapiens GN=CYFIP2;sp|Q96F07|CYFP2_HUMAN Cytoplasmic FMR1-interacting prote	12	26	4	4	1	2	1	1	12	13	13	18	15	16	20	19	17	16	15	15	1	1	1	1	1	3	2	3	2	2	1	1	2	2	2	2	1	1	1	1	1	3
E9PJD7;Q6ZMK1-2;Q6ZMK1;E9PQ42;Q6ZMK1-4	E9PJD7;Q6ZMK1-2;Q6ZMK1;E9PQ42;Q6ZMK1-4	2;2;2;1;1	2;2;2;1;1	2;2;2;1;1	Cysteine and histidine-rich protein 1	CYHR1	tr|E9PJD7|E9PJD7_HUMAN Cysteine and histidine-rich protein 1 OS=Homo sapiens GN=CYHR1 PE=1 SV=1;sp|Q6ZMK1-2|CYHR1_HUMAN Isoform 2 of Cysteine and histidine-rich protein 1 OS=Homo sapiens GN=CYHR1;sp|Q6ZMK1|CYHR1_HUMAN Cysteine and histidine-rich protein 1	5	2	2	2	0	0	0	0	1	0	1	1	0	0	0	0	1	1	1	1	0	0	0	0	1	0	1	1	0	0	0	0	1	1	1	1	0	0	0	0	1	0
J3KRR7;Q9NQC7-2;Q9NQC7;H3BS09	J3KRR7;Q9NQC7-2;Q9NQC7;H3BS09	2;2;2;1	2;2;2;1	2;2;2;1	Ubiquitin carboxyl-terminal hydrolase CYLD	CYLD	tr|J3KRR7|J3KRR7_HUMAN Ubiquitin carboxyl-terminal hydrolase CYLD OS=Homo sapiens GN=CYLD PE=1 SV=1;sp|Q9NQC7-2|CYLD_HUMAN Isoform 2 of Ubiquitin carboxyl-terminal hydrolase CYLD OS=Homo sapiens GN=CYLD;sp|Q9NQC7|CYLD_HUMAN Ubiquitin carboxyl-terminal hydr	4	2	2	2	0	0	0	0	0	0	0	0	1	0	0	2	1	1	0	1	0	0	0	0	0	0	0	0	1	0	0	2	1	1	0	1	0	0	0	0	0	0
A0A0C4DFL7;Q16850;Q16850-2;H7C0D0;C9IYR8	A0A0C4DFL7;Q16850;Q16850-2;H7C0D0	14;14;12;7;1	14;14;12;7;1	14;14;12;7;1	Lanosterol 14-alpha demethylase	CYP51A1	tr|A0A0C4DFL7|A0A0C4DFL7_HUMAN Lanosterol 14-alpha demethylase OS=Homo sapiens GN=CYP51A1 PE=4 SV=1;sp|Q16850|CP51A_HUMAN Lanosterol 14-alpha demethylase OS=Homo sapiens GN=CYP51A1 PE=1 SV=3;sp|Q16850-2|CP51A_HUMAN Isoform 2 of Lanosterol 14-alpha demethyl	5	14	14	14	0	0	0	0	9	8	6	9	8	9	7	10	7	5	6	8	0	0	0	0	9	8	6	9	8	9	7	10	7	5	6	8	0	0	0	0	9	8
A0A087WZP2;Q9UI36-2;Q9UI36;A0A087WZA7;Q9UI36-3;A0A087WY66;Q9UI36-4;D6REJ4;D6RFG7;Q96NX9-2;Q96NX9	A0A087WZP2;Q9UI36-2;Q9UI36;A0A087WZA7;Q9UI36-3;A0A087WY66;Q9UI36-4	12;12;12;9;9;8;8;2;2;2;2	12;12;12;9;9;8;8;2;2;2;2	12;12;12;9;9;8;8;2;2;2;2	Dachshund homolog 1	DACH1	tr|A0A087WZP2|A0A087WZP2_HUMAN Dachshund homolog 1 OS=Homo sapiens GN=DACH1 PE=1 SV=1;sp|Q9UI36-2|DACH1_HUMAN Isoform 2 of Dachshund homolog 1 OS=Homo sapiens GN=DACH1;sp|Q9UI36|DACH1_HUMAN Dachshund homolog 1 OS=Homo sapiens GN=DACH1 PE=1 SV=3;tr|A0A087WZ	11	12	12	12	0	0	0	0	10	10	9	10	5	6	4	3	9	9	9	9	0	0	0	0	10	10	9	10	5	6	4	3	9	9	9	9	0	0	0	0	10	10
H0YKW8;H0YLP5;H0YMK1;A0A0A6YYK9;Q9UIK4;Q9UIK4-2	H0YKW8;H0YLP5;H0YMK1;A0A0A6YYK9;Q9UIK4;Q9UIK4-2	1;1;1;1;1;1	1;1;1;1;1;1	1;1;1;1;1;1	Death-associated protein kinase 2	DAPK2	tr|H0YKW8|H0YKW8_HUMAN Death-associated protein kinase 2 (Fragment) OS=Homo sapiens GN=DAPK2 PE=1 SV=4;tr|H0YLP5|H0YLP5_HUMAN Death-associated protein kinase 2 OS=Homo sapiens GN=DAPK2 PE=4 SV=1;tr|H0YMK1|H0YMK1_HUMAN Death-associated protein kinase 2 OS=H	6	1	1	1	0	0	0	0	0	0	1	0	0	0	0	0	0	0	0	0	0	0	0	0	0	0	1	0	0	0	0	0	0	0	0	0	0	0	0	0	0	0
P14868;P14868-2;H7BZ35;C9J7S3;C9JLC1;H7C278;C9JQM9	P14868;P14868-2	28;24;11;9;9;7;6	28;24;11;9;9;7;6	28;24;11;9;9;7;6	Aspartate--tRNA ligase, cytoplasmic	DARS	sp|P14868|SYDC_HUMAN Aspartate--tRNA ligase, cytoplasmic OS=Homo sapiens GN=DARS PE=1 SV=2;sp|P14868-2|SYDC_HUMAN Isoform 2 of Aspartate--tRNA ligase, cytoplasmic OS=Homo sapiens GN=DARS	7	28	28	28	0	0	0	0	18	18	17	15	18	20	20	23	18	16	18	16	0	0	0	0	18	18	17	15	18	20	20	23	18	16	18	16	0	0	0	0	18	18
Q6PI48	Q6PI48	15	15	15	Aspartate--tRNA ligase, mitochondrial	DARS2	sp|Q6PI48|SYDM_HUMAN Aspartate--tRNA ligase, mitochondrial OS=Homo sapiens GN=DARS2 PE=1 SV=1	1	15	15	15	3	1	2	2	8	8	8	8	6	5	6	5	7	8	9	9	3	1	2	2	8	8	8	8	6	5	6	5	7	8	9	9	3	1	2	2	8	8
Q9UER7;Q9UER7-3;Q9UER7-5;Q9UER7-4;Q9UER7-2;Q5STR5;Q4VX54	Q9UER7;Q9UER7-3;Q9UER7-5;Q9UER7-4;Q9UER7-2	9;8;8;8;8;2;2	9;8;8;8;8;2;2	9;8;8;8;8;2;2	Death domain-associated protein 6	DAXX	sp|Q9UER7|DAXX_HUMAN Death domain-associated protein 6 OS=Homo sapiens GN=DAXX PE=1 SV=2;sp|Q9UER7-3|DAXX_HUMAN Isoform 3 of Death domain-associated protein 6 OS=Homo sapiens GN=DAXX;sp|Q9UER7-5|DAXX_HUMAN Isoform gamma of Death domain-associated protein 6	7	9	9	9	0	0	0	0	5	4	5	7	2	6	5	3	5	4	5	4	0	0	0	0	5	4	5	7	2	6	5	3	5	4	5	4	0	0	0	0	5	4
K7EQ55;K7EK33;Q96EP5-2;Q96EP5;K7EQ02	K7EQ55;K7EK33;Q96EP5-2;Q96EP5;K7EQ02	13;13;13;13;11	13;13;13;13;11	13;13;13;13;11	DAZ-associated protein 1	DAZAP1	tr|K7EQ55|K7EQ55_HUMAN DAZ-associated protein 1 OS=Homo sapiens GN=DAZAP1 PE=1 SV=2;tr|K7EK33|K7EK33_HUMAN DAZ-associated protein 1 OS=Homo sapiens GN=DAZAP1 PE=1 SV=2;sp|Q96EP5-2|DAZP1_HUMAN Isoform 2 of DAZ-associated protein 1 OS=Homo sapiens GN=DAZAP1;	5	13	13	13	6	2	3	1	12	12	12	12	11	11	11	12	12	13	12	12	6	2	3	1	12	12	12	12	11	11	11	12	12	13	12	12	6	2	3	1	12	12
Q16643;Q16643-2;Q16643-3;D6R9W4;D6R9Q9;D6RFI1;D6RCR4	Q16643;Q16643-2;Q16643-3;D6R9W4	28;27;26;21;10;6;5	28;27;26;21;10;6;5	28;27;26;21;10;6;5	Drebrin	DBN1	sp|Q16643|DREB_HUMAN Drebrin OS=Homo sapiens GN=DBN1 PE=1 SV=4;sp|Q16643-2|DREB_HUMAN Isoform 2 of Drebrin OS=Homo sapiens GN=DBN1;sp|Q16643-3|DREB_HUMAN Isoform 3 of Drebrin OS=Homo sapiens GN=DBN1;tr|D6R9W4|D6R9W4_HUMAN Drebrin (Fragment) OS=Homo sapiens	7	28	28	28	2	1	1	2	22	22	20	20	19	22	20	20	19	20	18	20	2	1	1	2	22	22	20	20	19	22	20	20	19	20	18	20	2	1	1	2	22	22
Q9UJU6;Q9UJU6-2;Q9UJU6-3;B4DDD6;H0Y5J4;Q9UJU6-5;Q9UJU6-6;Q9UJU6-4;F8WBG8;F8WC20;F8WBB2;F8WFE1;F2Z2V3;F8WB73;F8WCK3;F2Z3E3	Q9UJU6;Q9UJU6-2;Q9UJU6-3;B4DDD6;H0Y5J4;Q9UJU6-5;Q9UJU6-6;Q9UJU6-4	19;18;17;16;14;13;13;12;6;2;2;2;1;1;1;1	19;18;17;16;14;13;13;12;6;2;2;2;1;1;1;1	19;18;17;16;14;13;13;12;6;2;2;2;1;1;1;1	Drebrin-like protein	DBNL	sp|Q9UJU6|DBNL_HUMAN Drebrin-like protein OS=Homo sapiens GN=DBNL PE=1 SV=1;sp|Q9UJU6-2|DBNL_HUMAN Isoform 2 of Drebrin-like protein OS=Homo sapiens GN=DBNL;sp|Q9UJU6-3|DBNL_HUMAN Isoform 3 of Drebrin-like protein OS=Homo sapiens GN=DBNL;tr|B4DDD6|B4DDD6_H	16	19	19	19	0	0	0	0	12	13	10	10	15	15	17	17	14	15	14	16	0	0	0	0	12	13	10	10	15	15	17	17	14	15	14	16	0	0	0	0	12	13
Q9UK59;Q9UK59-2;F8WAY1	Q9UK59	19;6;5	19;6;5	19;6;5	Lariat debranching enzyme	DBR1	sp|Q9UK59|DBR1_HUMAN Lariat debranching enzyme OS=Homo sapiens GN=DBR1 PE=1 SV=2	3	19	19	19	0	0	0	0	14	15	17	15	5	6	3	3	16	15	17	17	0	0	0	0	14	15	17	15	5	6	3	3	16	15	17	17	0	0	0	0	14	15
X6RL26;X6RBJ8;Q5T6F0	X6RL26;X6RBJ8;Q5T6F0	2;2;2	2;2;2	2;2;2	DDB1- and CUL4-associated factor 12	DCAF12	tr|X6RL26|X6RL26_HUMAN DDB1- and CUL4-associated factor 12 (Fragment) OS=Homo sapiens GN=DCAF12 PE=1 SV=1;tr|X6RBJ8|X6RBJ8_HUMAN DDB1- and CUL4-associated factor 12 (Fragment) OS=Homo sapiens GN=DCAF12 PE=1 SV=1;sp|Q5T6F0|DCA12_HUMAN DDB1- and CUL4-associa	3	2	2	2	0	0	0	0	0	1	1	0	0	0	0	0	1	1	0	1	0	0	0	0	0	1	1	0	0	0	0	0	1	1	0	1	0	0	0	0	0	1
A0A087WT20;Q9NV06;A0A087X1F8;B3KME9;E5RHM4;Q9NV06-2	A0A087WT20;Q9NV06	12;12;5;4;2;1	12;12;5;4;2;1	12;12;5;4;2;1	DDB1- and CUL4-associated factor 13	DCAF13	tr|A0A087WT20|A0A087WT20_HUMAN DDB1- and CUL4-associated factor 13 OS=Homo sapiens GN=DCAF13 PE=1 SV=1;sp|Q9NV06|DCA13_HUMAN DDB1- and CUL4-associated factor 13 OS=Homo sapiens GN=DCAF13 PE=1 SV=2	6	12	12	12	1	0	0	1	10	9	9	9	3	6	4	4	6	8	6	9	1	0	0	1	10	9	9	9	3	6	4	4	6	8	6	9	1	0	0	1	10	9
Q66K64;K7ELE9	Q66K64;K7ELE9	3;2	3;2	3;2	DDB1- and CUL4-associated factor 15	DCAF15	sp|Q66K64|DCA15_HUMAN DDB1- and CUL4-associated factor 15 OS=Homo sapiens GN=DCAF15 PE=1 SV=1;tr|K7ELE9|K7ELE9_HUMAN DDB1- and CUL4-associated factor 15 (Fragment) OS=Homo sapiens GN=DCAF15 PE=1 SV=1	2	3	3	3	0	0	0	0	2	2	3	1	0	0	1	2	1	0	1	3	0	0	0	0	2	2	3	1	0	0	1	2	1	0	1	3	0	0	0	0	2	2
Q9NXF7	Q9NXF7	3	3	3	DDB1- and CUL4-associated factor 16	DCAF16	sp|Q9NXF7|DCA16_HUMAN DDB1- and CUL4-associated factor 16 OS=Homo sapiens GN=DCAF16 PE=1 SV=1	1	3	3	3	0	0	0	0	2	2	2	3	2	2	2	3	2	3	3	3	0	0	0	0	2	2	2	3	2	2	2	3	2	3	3	3	0	0	0	0	2	2
Q96JK2-3;Q96JK2;Q96JK2-2;Q8TBB7;G3V3S1	Q96JK2-3;Q96JK2;Q96JK2-2	5;5;4;2;1	5;5;4;2;1	5;5;4;2;1	DDB1- and CUL4-associated factor 5	DCAF5	sp|Q96JK2-3|DCAF5_HUMAN Isoform 3 of DDB1- and CUL4-associated factor 5 OS=Homo sapiens GN=DCAF5;sp|Q96JK2|DCAF5_HUMAN DDB1- and CUL4-associated factor 5 OS=Homo sapiens GN=DCAF5 PE=1 SV=2;sp|Q96JK2-2|DCAF5_HUMAN Isoform 2 of DDB1- and CUL4-associated fact	5	5	5	5	0	0	0	0	2	4	5	2	0	1	1	2	3	2	3	2	0	0	0	0	2	4	5	2	0	1	1	2	3	2	3	2	0	0	0	0	2	4
Q58WW2;Q58WW2-2;Q58WW2-4;Q58WW2-3;F2Z305	Q58WW2;Q58WW2-2;Q58WW2-4;Q58WW2-3	3;3;3;3;1	3;3;3;3;1	3;3;3;3;1	DDB1- and CUL4-associated factor 6	DCAF6	sp|Q58WW2|DCAF6_HUMAN DDB1- and CUL4-associated factor 6 OS=Homo sapiens GN=DCAF6 PE=1 SV=1;sp|Q58WW2-2|DCAF6_HUMAN Isoform 2 of DDB1- and CUL4-associated factor 6 OS=Homo sapiens GN=DCAF6;sp|Q58WW2-4|DCAF6_HUMAN Isoform 4 of DDB1- and CUL4-associated fact	5	3	3	3	0	0	1	0	1	1	1	1	0	0	1	0	2	2	2	1	0	0	1	0	1	1	1	1	0	0	1	0	2	2	2	1	0	0	1	0	1	1
P61962;A0A087WWI6;P61962-2	P61962;A0A087WWI6	11;6;2	11;6;2	11;6;2	DDB1- and CUL4-associated factor 7	DCAF7	sp|P61962|DCAF7_HUMAN DDB1- and CUL4-associated factor 7 OS=Homo sapiens GN=DCAF7 PE=1 SV=1;tr|A0A087WWI6|A0A087WWI6_HUMAN DDB1- and CUL4-associated factor 7 (Fragment) OS=Homo sapiens GN=DCAF7 PE=1 SV=2	3	11	11	11	0	0	0	0	8	8	8	9	7	7	5	6	10	7	10	8	0	0	0	0	8	8	8	9	7	7	5	6	10	7	10	8	0	0	0	0	8	8
G3V3G9;Q5TAQ9;H0YDY4;V9GY54;Q5TAQ8;Q5TAQ9-2	G3V3G9;Q5TAQ9	7;4;3;3;1;1	7;4;3;3;1;1	4;4;0;3;1;1	DDB1- and CUL4-associated factor 8	DCAF8	tr|G3V3G9|G3V3G9_HUMAN DDB1- and CUL4-associated factor 8 OS=Homo sapiens GN=DCAF8 PE=1 SV=1;sp|Q5TAQ9|DCAF8_HUMAN DDB1- and CUL4-associated factor 8 OS=Homo sapiens GN=DCAF8 PE=1 SV=1	6	7	7	4	0	0	0	0	2	3	5	1	2	4	4	5	3	3	4	2	0	0	0	0	2	3	5	1	2	4	4	5	3	3	4	2	0	0	0	0	2	2
P81605;P81605-2	P81605;P81605-2	3;3	3;3	3;3	Dermcidin;Survival-promoting peptide;DCD-1	DCD	sp|P81605|DCD_HUMAN Dermcidin OS=Homo sapiens GN=DCD PE=1 SV=2;sp|P81605-2|DCD_HUMAN Isoform 2 of Dermcidin OS=Homo sapiens GN=DCD	2	3	3	3	3	2	3	1	2	2	3	2	2	3	3	3	2	3	2	2	3	2	3	1	2	2	3	2	2	3	3	3	2	3	2	2	3	2	3	1	2	2
P27707;D6RFG8;D6RCP9	P27707;D6RFG8;D6RCP9	6;6;3	6;6;3	6;6;3	Deoxycytidine kinase	DCK	sp|P27707|DCK_HUMAN Deoxycytidine kinase OS=Homo sapiens GN=DCK PE=1 SV=1;tr|D6RFG8|D6RFG8_HUMAN Deoxycytidine kinase OS=Homo sapiens GN=DCK PE=1 SV=1;tr|D6RCP9|D6RCP9_HUMAN Deoxycytidine kinase OS=Homo sapiens GN=DCK PE=1 SV=1	3	6	6	6	0	0	0	0	2	4	3	1	1	1	1	1	5	5	4	2	0	0	0	0	2	4	3	1	1	1	1	1	5	5	4	2	0	0	0	0	2	4
Q9NPI6-2;Q9NPI6;A0A087WT55;A0A087WVE6;A0A087WXD0	Q9NPI6-2;Q9NPI6	13;13;4;2;1	13;13;4;2;1	13;13;4;2;1	mRNA-decapping enzyme 1A	DCP1A	sp|Q9NPI6-2|DCP1A_HUMAN Isoform 2 of mRNA-decapping enzyme 1A OS=Homo sapiens GN=DCP1A;sp|Q9NPI6|DCP1A_HUMAN mRNA-decapping enzyme 1A OS=Homo sapiens GN=DCP1A PE=1 SV=2	5	13	13	13	1	0	0	0	7	7	4	7	10	10	10	10	7	5	9	8	1	0	0	0	7	7	4	7	10	10	10	10	7	5	9	8	1	0	0	0	7	7
Q8IZD4;Q8IZD4-2;F5GZK9;F5H4R4;B4DVJ6	Q8IZD4;Q8IZD4-2;F5GZK9	11;8;7;3;3	11;8;7;3;3	11;8;7;3;3	mRNA-decapping enzyme 1B	DCP1B	sp|Q8IZD4|DCP1B_HUMAN mRNA-decapping enzyme 1B OS=Homo sapiens GN=DCP1B PE=1 SV=2;sp|Q8IZD4-2|DCP1B_HUMAN Isoform 2 of mRNA-decapping enzyme 1B OS=Homo sapiens GN=DCP1B;tr|F5GZK9|F5GZK9_HUMAN mRNA-decapping enzyme 1B OS=Homo sapiens GN=DCP1B PE=1 SV=1	5	11	11	11	0	0	0	0	2	1	2	5	10	6	6	7	3	2	3	2	0	0	0	0	2	1	2	5	10	6	6	7	3	2	3	2	0	0	0	0	2	1
Q8IU60;Q8IU60-2;H0Y9T5	Q8IU60;Q8IU60-2;H0Y9T5	4;4;3	4;4;3	4;4;3	m7GpppN-mRNA hydrolase	DCP2	sp|Q8IU60|DCP2_HUMAN m7GpppN-mRNA hydrolase OS=Homo sapiens GN=DCP2 PE=1 SV=2;sp|Q8IU60-2|DCP2_HUMAN Isoform 2 of m7GpppN-mRNA hydrolase OS=Homo sapiens GN=DCP2;tr|H0Y9T5|H0Y9T5_HUMAN m7GpppN-mRNA hydrolase (Fragment) OS=Homo sapiens GN=DCP2 PE=1 SV=2	3	4	4	4	0	0	0	0	2	1	3	3	4	3	4	4	3	3	4	4	0	0	0	0	2	1	3	3	4	3	4	4	3	3	4	4	0	0	0	0	2	1
Q96C86	Q96C86	6	6	6	m7GpppX diphosphatase	DCPS	sp|Q96C86|DCPS_HUMAN m7GpppX diphosphatase OS=Homo sapiens GN=DCPS PE=1 SV=2	1	6	6	6	0	0	0	0	3	3	3	4	2	2	1	3	3	2	4	2	0	0	0	0	3	3	3	4	2	2	1	3	3	2	4	2	0	0	0	0	3	3
[truncated: 3,719 more rows]
[truncated: 114 more columns]

## Sheet: SAINTfiltered_proteinGroups_mod
Protein IDs	Majority protein IDs	Peptide counts (all)	Peptide counts (razor+unique)	Peptide counts (unique)	Protein names	Gene names	Fasta headers	Number of proteins	Peptides	Razor + unique peptides	Unique peptides	Peptides ctl_01	Peptides ctl_02	Peptides ctl_03	Peptides ctl_04	Peptides fus_01	Peptides fus_02	Peptides fus_03	Peptides fus_04	Peptides mut_01	Peptides mut_02	Peptides mut_03	Peptides mut_04	Peptides pm_01	Peptides pm_02	Peptides pm_03	Peptides pm_04	Razor + unique peptides ctl_01	Razor + unique peptides ctl_02	Razor + unique peptides ctl_03	Razor + unique peptides ctl_04	Razor + unique peptides fus_01	Razor + unique peptides fus_02	Razor + unique peptides fus_03	Razor + unique peptides fus_04	Razor + unique peptides mut_01	Razor + unique peptides mut_02	Razor + unique peptides mut_03	Razor + unique peptides mut_04	Razor + unique peptides pm_01	Razor + unique peptides pm_02	Razor + unique peptides pm_03	Razor + unique peptides pm_04	Unique peptides ctl_01	Unique peptides ctl_02	Unique peptides ctl_03	Unique peptides ctl_04	Unique peptides fus_01	Unique peptides fus_02
[truncated: 3,312 more rows]
[truncated: 114 more columns]
