# Supplementary material for: Proximity-based labeling reveals DNA damage–induced phosphorylation of fused in sarcoma (FUS) causes distinct changes in the FUS protein interactome
Source: J Biol Chem. 2022 Jun 14;298(8):102135. doi: 10.1016/j.jbc.2022.102135 (PMC9372748; doi:10.1016/j.jbc.2022.102135)
Supplement: Supporting Table 2 Differential enrichment [file mmc2.xlsx]

## Sheet: Legend
	Supplemental Table 2: Differential enrichment (DE) analysis between APEX-FUS variants.
	Differential enrichment (DE) analysis was perfromed by comparing protein intensity values between protein interacome datasets of different APEX-FUS variants. First tab compares proteomes of APEX2- FUS PM and APEX2-FUS WT. Second tab compares proteomes of APEX2- FUS PM and APEX2-FUS P525L. Third tab compares APEX2-FUS WT and APEX2-FUS P525L. These data were used to generate volcano plots in Figure…

## Sheet: PMvsFUS_DEresults
log_fc	ave_expr	t	p_value	adj_p_val	b	protein	protein_names	gene_names	gene_id
5.18853	24.9094	20.6864	7.27e-09	2.4e-05	9.17863	Q6P452;P09525-2;P09525	Annexin;Annexin A4	ANXA4	ANXA4
4.25413	28.3127	11.5784	3.33e-08	5.5e-05	9.09159	O00443	Phosphatidylinositol 4-phosphate 3-kinase C2 domain-containing subunit alpha	PIK3C2A	PIK3C2A
4.77205	26.1254	10.6166	1.94e-07	0.000213	7.52069	Q92618	Zinc finger protein 516	ZNF516	ZNF516
8.24915	28.2579	14.6566	4.9e-07	0.000404	5.08616	E7EPI0;Q9P2D0-2;Q9P2D0;D6R9F4;E9PDR5	Inhibitor of Bruton tyrosine kinase	IBTK	IBTK
1.64692	32.0421	8.15841	1.85e-06	0.00122043	5.42668	Q13310-2;Q13310-3;B1ANR0;Q13310;H0Y5F5	Polyadenylate-binding protein 4;Polyadenylate-binding protein	PABPC4	PABPC4
3.01263	23.5945	9.30287	3.18e-06	0.00150679	4.83614	O94964-2;X6R3R3;H0YDM2;O94964-4;O94964	Protein SOGA1;N-terminal form;C-terminal 80 kDa form	SOGA1	SOGA1
3.58087	25.6285	7.75871	3.2e-06	0.00150679	4.90656	Q92540-2;Q92540;Q92540-4;E9PD50;Q92540-5;B1ALB4	Protein SMG7	SMG7	SMG7
-1.80716	23.7841	-7.96985	4.01e-06	0.00165451	4.72982	E9PFQ4;Q86SQ0-2;Q86SQ0-3;Q86SQ0;E9PGF6	Pleckstrin homology-like domain family B member 2	PHLDB2	PHLDB2
3.25354	24.9426	7.45764	4.89e-06	0.00179242	4.50014	Q9P219	Protein Daple	CCDC88C	CCDC88C
1.57935	31.373	7.28975	6.23e-06	0.00193071	4.26788	Q13283	Ras GTPase-activating protein-binding protein 1	G3BP1	G3BP1
1.62601	34.1511	7.26693	6.44e-06	0.00193071	4.236	P11940;P11940-2;E7ERJ7;E7EQV3;A0A087WTT1;Q9H361	Polyadenylate-binding protein 1;Polyadenylate-binding protein;Polyadenylate-binding protein 3	PABPC1;PABPC3	PABPC1
1.84765	26.9762	7.17386	1.15e-05	0.00294767	3.71404	Q9BRP8-2;Q9BRP8	Partner of Y14 and mago	WIBG	WIBG
4.20181	24.638	7.5382	1.17e-05	0.00294767	3.68586	O15305;H3BRM0;H3BV55;O15305-2	Phosphomannomutase 2;Phosphomannomutase	PMM2	PMM2
1.52455	32.3628	6.78198	1.32e-05	0.00294767	3.54036	P67809;A0A087X1S2;H0Y449	Nuclease-sensitive element-binding protein 1	YBX1	YBX1
2.59511	26.2647	6.77345	1.34e-05	0.00294767	3.52781	Q68DQ2	Very large A-kinase anchor protein	CRYBG3	CRYBG3
2.72562	26.4748	6.71954	1.46e-05	0.00299972	3.44826	P50748;E7ES84	Kinetochore-associated protein 1	KNTC1	KNTC1
1.66181	30.6661	6.56365	1.85e-05	0.00345159	3.21573	Q9UN86-2;Q9UN86	Ras GTPase-activating protein-binding protein 2	G3BP2	G3BP2
-7.44773	26.0648	-7.6044	1.88e-05	0.00345159	3.24991	O75128-6;H7C1N2;J3KR05;O75128-3;O75128;O75128-7;O75128-2	Protein cordon-bleu	COBL	COBL
1.80557	29.94	6.11151	3.77e-05	0.00603219	2.52047	P16989;P16989-2;P16989-3	Y-box-binding protein 3	YBX3	YBX3
1.54485	31.3558	6.09624	3.87e-05	0.00603219	2.49643	O94979-8;D6REX3;O94979;O94979-2;O94979-9;O94979-4;O94979-10;O94979-3;O94979-6;D6RHZ5;H7BXG7;O94979-	Protein transport protein Sec31A	SEC31A	SEC31A
2.093	28.114	6.08766	3.92e-05	0.00603219	2.48293	Q9UKV8;Q9UKV8-2	Protein argonaute-2	AGO2	AGO2
1.69123	27.5063	6.06112	4.09e-05	0.00603219	2.44105	Q8IWR0;I3L2K5	Zinc finger CCCH domain-containing protein 7A	ZC3H7A	ZC3H7A
1.54655	29.1117	6.04058	4.23e-05	0.00603219	2.40858	Q9BY44;Q9BY44-3;F8WAE5;Q9BY44-4;C9IZE1	Eukaryotic translation initiation factor 2A;Eukaryotic translation initiation factor 2A, N-terminally processed	EIF2A	EIF2A
3.104	27.7904	5.99736	4.54e-05	0.00603219	2.34002	P35249;C9JZI1;P35249-2;C9J8M3	Replication factor C subunit 4	RFC4	RFC4
1.90864	27.5187	5.99265	4.57e-05	0.00603219	2.33253	X6RLX0;Q8IUD2;G8JLD3;Q8IUD2-3;Q8IUD2-2;X6RM00;Q8IUD2-4;Q8IUD2-5	ELKS/Rab6-interacting/CAST family member 1	ERC1	ERC1
1.82775	28.5206	5.9544	4.87e-05	0.00606177	2.27159	Q9HCE1;Q5JR04;Q9HCE1-2	Putative helicase MOV-10	MOV10	MOV10
2.30331	23.8831	6.15982	4.96e-05	0.00606177	2.31597	E9PS95;E9PJH7;Q9H1K4;Q9H936;K4DIA8;K4DIA2;K4DIB0;K4DIB2;E9PQ36;K4DIB8;E9PI74;K4DIB3	Mitochondrial glutamate carrier 2;Mitochondrial glutamate carrier 1	SLC25A22;SLC25A18	SLC25A22
2.35776	25.049	6.13249	5.17e-05	0.00609142	2.27612	O75962;O75962-5;O75962-2;E7EPJ7;E7EWP2;O75962-4;F5H228	Triple functional domain protein	TRIO	TRIO
2.26232	25.1799	5.87157	5.57e-05	0.0062518	2.13885	Q96RF0-3;Q96RF0-2;Q96RF0	Sorting nexin-18	SNX18	SNX18
1.54478	27.4699	5.84247	5.85e-05	0.0062518	2.09198	P62269	40S ribosomal protein S18	RPS18	RPS18
1.60549	26.2496	5.83573	5.91e-05	0.0062518	2.08111	Q96D71-3;Q96D71;H0YDT0;Q96D71-2;Q96D71-4;E9PMG1	RalBP1-associated Eps domain-containing protein 1	REPS1	REPS1
1.53259	25.9412	5.82003	6.07e-05	0.0062518	2.05575	Q14157-1;Q14157-4	Ubiquitin-associated protein 2-like	UBAP2L	UBAP2L
1.23775	31.882	5.7964	6.31e-05	0.00630353	2.01751	Q9Y5A9;A0A087WXZ3;Q9Y5A9-2	YTH domain-containing family protein 2	YTHDF2	YTHDF2
2.0163	27.7246	5.74551	6.86e-05	0.0064825	1.93487	Q12986;Q12986-2;Q12986-3	Transcriptional repressor NF-X1	NFX1	NFX1
1.90721	25.004	6.19697	6.88e-05	0.0064825	2.05169	H3BUF6;Q8WWM7-7	Ataxin-2-like protein	ATXN2L	ATXN2L
-1.75303	23.6548	-6.17367	7.11e-05	0.00651232	2.00638	Q9UHV7	Mediator of RNA polymerase II transcription subunit 13	MED13	MED13
1.27661	29.9406	5.65485	7.98e-05	0.00711372	1.78668	Q9UKY7;Q9UKY7-2;H0Y8K3;D6R9V8	Protein CDV3 homolog	CDV3	CDV3
1.38819	27.993	5.5908	8.89e-05	0.00771186	1.68124	P35606-2;P35606	Coatomer subunit beta	COPB2	COPB2
-1.63911	25.3134	-5.74736	9.35e-05	0.00783161	1.70212	E7EMV2;E7ESP9;P07197	Neurofilament medium polypeptide	NEFM	NEFM
2.2094	27.7682	5.54348	9.62e-05	0.00783161	1.60296	P09496-2;P09496-4;P09496-3;P09496;F8WF69;P09496-5	Clathrin light chain A	CLTA	CLTA
1.70175	27.4545	5.53656	9.74e-05	0.00783161	1.59148	B4DDF4;B4DUT8;Q99439;A0A087X271;A0A087X1X5;H3BVI6;Q99439-2	Calponin;Calponin-2	CNN2	CNN2
1.64741	27.612	5.50665	0.000102	0.0080417	1.54179	Q9P2B4;B1AMN7	CTTNBP2 N-terminal-like protein	CTTNBP2NL	CTTNBP2NL
1.25392	32.5777	5.4747	0.000108	0.00818022	1.48856	Q92900-2;Q92900	Regulator of nonsense transcripts 1	UPF1	UPF1
1.51839	30.5524	5.46344	0.00011	0.00818022	1.46977	Q7Z739;A0A087X0Q1;A0A024R7W5;A0A087WY31	YTH domain-containing family protein 3	YTHDF3	YTHDF3
2.13881	30.1568	5.45592	0.000112	0.00818022	1.45721	P68032;P68133;P62736;P63267;A6NL76;P63267-2	Actin, alpha cardiac muscle 1;Actin, alpha skeletal muscle;Actin, aortic smooth muscle;Actin, gamma-enteric smooth muscle	ACTC1;ACTA1;ACTA2;ACTG2	ACTC1
1.67283	25.6175	5.56137	0.000125	0.00894064	1.3922	Q659A1	Little elongation complex subunit 2	ICE2	ICE2
1.37475	28.9574	5.33405	0.000137	0.00894064	1.25249	Q96QK1	Vacuolar protein sorting-associated protein 35	VPS35	VPS35
1.97145	26.5288	5.3369	0.000137	0.00894064	1.25731	Q9Y5T5-2;Q9Y5T5;Q9Y5T5-3;Q9Y5T5-4	Ubiquitin carboxyl-terminal hydrolase 16	USP16	USP16
1.20358	30.9562	5.33115	0.000138	0.00894064	1.24759	Q92734-2;Q92734;Q05BK6;Q92734-4;Q92734-3;C9JJP5;C9JUE0;C9JTY3	Protein TFG	TFG	TFG
1.74179	26.8886	5.49864	0.000139	0.00894064	1.31917	Q16799;Q2NKQ5;Q16799-2	Reticulon-1;Reticulon	RTN1	RTN1
2.43762	26.1743	5.32022	0.000141	0.00894064	1.22913	A0A0A0MRJ3;Q8NEY1-7;Q8NEY1-4;Q8NEY1-2;Q8NEY1-3;Q8NEY1;Q8NEY1-5;Q8NEY1-6	Neuron navigator 1	NAV1	NAV1
1.82032	26.2747	5.31334	0.000142	0.00894064	1.21749	A0A087WUK0;Q2M2I8-2;Q2M2I8;E9PG46	AP2-associated protein kinase 1	AAK1	AAK1
1.38494	28.9247	5.30827	0.000144	0.00894064	1.20891	O75822;O75822-3;O75822-2;H0YLP3	Eukaryotic translation initiation factor 3 subunit J	EIF3J	EIF3J
1.678	29.1803	5.19106	0.000176	0.0107459	1.00955	O14974;O14974-5;O14974-4;O14974-3;O14974-2;F8VZN8	Protein phosphatase 1 regulatory subunit 12A	PPP1R12A	PPP1R12A
1.16409	29.1294	5.17141	0.000182	0.0109169	0.975946	Q92615	La-related protein 4B	LARP4B	LARP4B
-1.59941	26.8811	-5.14443	0.000191	0.0111491	0.929697	O95456;O95456-2	Proteasome assembly chaperone 1	PSMG1	PSMG1
1.20969	28.4123	5.12098	0.000199	0.0111491	0.889433	Q9BYJ9	YTH domain-containing family protein 1	YTHDF1	YTHDF1
3.16343	24.883	5.45582	0.000202	0.0111491	1.02874	B1AMS2;Q14141-2;Q14141-4;Q14141;D6RDU5;Q9NVA2-2;H0Y961	Septin-6;Septin-11	SEPT6;SEPT11	SEPTIN6
1.78139	25.8056	5.09137	0.000209	0.0111491	0.838467	Q96B36;Q96B36-3;H9KV91;Q96B36-2	Proline-rich AKT1 substrate 1	AKT1S1	AKT1S1
1.5985	25.1061	5.08089	0.000213	0.0111491	0.820402	Q9Y4J8-15;Q9Y4J8-13;Q9Y4J8-2;Q9Y4J8-14;Q9Y4J8-16;M0QZ28;Q9Y4J8-5;Q9Y4J8;Q9Y4J8-11;Q9Y4J8-6;M0R021;Q	Dystrobrevin alpha	DTNA	DTNA
1.49198	28.9356	5.06958	0.000217	0.0111491	0.800886	Q8IZH2-2;Q8IZH2;H7C5E4	5-3 exoribonuclease 1	XRN1	XRN1
1.14564	33.757	5.06885	0.000218	0.0111491	0.79962	Q14444-2;Q14444;A0A087X082;G3V153;E9PLA9	Caprin-1	CAPRIN1	CAPRIN1
1.68889	24.7355	5.06464	0.000219	0.0111491	0.792355	Q14934-2;Q14934-10;Q14934-3;Q14934-4;Q14934-5;Q14934-6;Q14934-7;Q14934;Q14934-8;Q14934-9;Q14934-11;	Nuclear factor of activated T-cells, cytoplasmic 4	NFATC4	NFATC4
1.05701	31.545	5.06228	0.00022	0.0111491	0.788275	P51114;B4DXZ6;P51114-2;E9PFF5;P51114-3;E7EU85	Fragile X mental retardation syndrome-related protein 1	FXR1	FXR1
1.05569	33.0855	5.05933	0.000221	0.0111491	0.783196	Q14157-5;Q14157;Q14157-3	Ubiquitin-associated protein 2-like	UBAP2L	UBAP2L
2.36538	25.385	5.05501	0.000223	0.0111491	0.775724	Q8TF05-2;Q8TF05	Serine/threonine-protein phosphatase 4 regulatory subunit 1	PPP4R1	PPP4R1
1.41701	28.0999	5.03796	0.00023	0.0113165	0.74624	Q9H074;Q9H074-2;D6REB4	Polyadenylate-binding protein-interacting protein 1	PAIP1	PAIP1
2.36633	25.2861	5.17731	0.000233	0.0113234	0.810363	O43896	Kinesin-like protein KIF1C	KIF1C	KIF1C
1.30993	29.9619	4.99794	0.000247	0.0117904	0.676868	P40222	Alpha-taxilin	TXLNA	TXLNA
1.10728	26.0933	5.1274	0.000253	0.0119433	0.698172	O60244	Mediator of RNA polymerase II transcription subunit 14	MED14	MED14
1.87992	26.6171	4.95009	0.000268	0.0121999	0.593652	O95835	Serine/threonine-protein kinase LATS1	LATS1	LATS1
1.49608	27.6379	4.94603	0.00027	0.0121999	0.586584	Q05397;Q05397-7;Q05397-5;H0YBP1;E7ESA6;Q05397-2;H0YB16;H0YBZ1;E9PEI4	Focal adhesion kinase 1	PTK2	PTK2
1.74701	26.3168	4.93865	0.000274	0.0121999	0.573708	Q12965	Unconventional myosin-Ie	MYO1E	MYO1E
1.20121	33.8428	4.93143	0.000277	0.0121999	0.561113	O00571;O00571-2;O15523-2;O15523	ATP-dependent RNA helicase DDX3X;ATP-dependent RNA helicase DDX3Y	DDX3X;DDX3Y	DDX3X
1.70999	23.8334	5.23249	0.000284	0.0122445	0.66994	E7EM93;Q9BQG2	Peroxisomal NADH pyrophosphatase NUDT12	NUDT12	NUDT12
-3.14149	25.9704	-4.89859	0.000294	0.0122794	0.503736	Q92572	AP-3 complex subunit sigma-1	AP3S1	AP3S1
1.35997	30.9499	4.89847	0.000294	0.0122794	0.503529	P18206-2;P18206;Q5JQ13	Vinculin	VCL	VCL
1.46425	24.4938	5.40041	0.000306	0.0126302	0.628933	E9PJ04	NA	SF3B2	SF3B2
1.17559	29.0079	4.8666	0.000311	0.0126302	0.447721	P11274;P11274-2	Breakpoint cluster region protein	BCR	BCR
1.39424	29.0851	4.86167	0.000314	0.0126302	0.439067	P78344;D3DQV9;P78344-2;H0Y3P2	Eukaryotic translation initiation factor 4 gamma 2	EIF4G2	EIF4G2
1.40622	29.494	4.83791	0.000328	0.013	0.397363	P35222;B4DGU4	Catenin beta-1	CTNNB1	CTNNB1
1.874	27.855	4.83196	0.000331	0.013	0.386894	Q13625;Q13625-3;Q13625-2	Apoptosis-stimulating of p53 protein 2	TP53BP2	TP53BP2
3.54807	24.2699	5.95106	0.00035	0.0135786	0.552562	B7Z879;A0A087WXL6;Q9H270	Vacuolar protein sorting-associated protein 11 homolog	VPS11	VPS11
1.06974	31.255	4.7792	0.000364	0.0137679	0.293977	Q8NCA5-2;Q8NCA5;E9PH82	Protein FAM98A	FAM98A	FAM98A
1.35399	26.4433	4.77896	0.000364	0.0137679	0.293543	Q9H1I8;B1AH59;B1AH60;Q9H1I8-3	Activating signal cointegrator 1 complex subunit 2	ASCC2	ASCC2
1.93138	25.8301	4.77385	0.000367	0.0137679	0.284521	Q9NUQ8;Q9NUQ8-2	ATP-binding cassette sub-family F member 3	ABCF3	ABCF3
1.45095	26.8237	4.75497	0.00038	0.0139201	0.251182	E7ES33;E7EPK1;Q16181-2;Q16181;G3V1Q4;H0Y3Y4	Septin-7	2020-09-07	SEPTIN7
1.37142	28.7311	4.75076	0.000383	0.0139201	0.243721	Q9Y6G9;E9PHI6	Cytoplasmic dynein 1 light intermediate chain 1	DYNC1LI1	DYNC1LI1
1.50584	24.8868	4.74903	0.000384	0.0139201	0.240668	O15116;E5RJ47;E5RH18	U6 snRNA-associated Sm-like protein LSm1	LSM1	LSM1
-1.29851	27.9004	-4.73569	0.000393	0.0139868	0.21706	Q6PGP7	Tetratricopeptide repeat protein 37	TTC37	TTC37
1.95279	25.1678	4.73426	0.000394	0.0139868	0.21454	Q0JRZ9;H0YAE2;H7BXJ4;Q0JRZ9-2;Q0JRZ9-3	F-BAR domain only protein 2	FCHO2	FCHO2
2.1494	28.2607	4.69179	0.000426	0.0147201	0.13923	Q9P0K7-4;Q9P0K7-3;Q9P0K7;Q9P0K7-2	Ankycorbin	RAI14	RAI14
1.25742	28.861	4.68604	0.00043	0.0147201	0.129023	Q9UPQ9-1;Q9UPQ9;H0Y720	Trinucleotide repeat-containing gene 6B protein	TNRC6B	TNRC6B
1.63874	27.1807	4.67483	0.000439	0.0147201	0.109109	Q9P270;D6RIF6	SLAIN motif-containing protein 2	SLAIN2	SLAIN2
2.24072	24.3706	5.14859	0.000439	0.0147201	0.302294	Q8N6R0-3;Q8N6R0;Q8N6R0-2;Q8N6R0-4;Q8N6R0-1	Methyltransferase-like protein 13	METTL13	METTL13
1.41259	29.3495	4.95079	0.000441	0.0147201	0.239168	Q9BQS8;Q9BQS8-4	FYVE and coiled-coil domain-containing protein 1	FYCO1	FYCO1
1.86109	28.8841	4.67117	0.000442	0.0147201	0.102599	O15234;J3KSY7	Protein CASC3	CASC3	CASC3
-2.68849	25.0632	-5.38722	0.000449	0.014799	0.345869	E9PC74;Q13144	Translation initiation factor eIF-2B subunit epsilon	EIF2B5	EIF2B5
1.07627	29.4041	4.62758	0.000478	0.0156116	0.0249686	O75340;A0A024QZ42	Programmed cell death protein 6	PDCD6	PDCD6
0.9649	30.8837	4.60924	0.000494	0.0159808	-0.00776077	V9GY86;Q99700-4;Q99700;H0YH87;F8VQP2;Q99700-2;F8WB06;Q99700-5	Ataxin-2	ATXN2	ATXN2
1.85403	24.8557	4.59079	0.000511	0.0162921	-0.0407189	H0Y9G6;E7ETU7;P09001;E9PF06;D6RC14	39S ribosomal protein L3, mitochondrial	MRPL3	MRPL3
1.23545	26.5181	4.58789	0.000514	0.0162921	-0.0458944	P51153;A0A087WWB9	Ras-related protein Rab-13	RAB13	RAB13
1.05391	32.464	4.55507	0.000545	0.0171288	-0.104653	B0QY89;Q9Y262;Q9Y262-2;B0QY90	Eukaryotic translation initiation factor 3 subunit L	EIF3L	EIF3L
1.69574	27.1822	4.54182	0.000559	0.0173812	-0.128397	M0QXZ5;Q96B54	Zinc finger protein 428	ZNF428	ZNF428
1.8709	26.8327	4.64202	0.000574	0.0177055	-0.0709968	Q9NRA8-2;Q9NRA8;Q9NRA8-3;B1AKL4	Eukaryotic translation initiation factor 4E transporter	EIF4ENIF1	EIF4ENIF1
1.74525	28.0744	4.52124	0.00058	0.0177112	-0.165332	Q9NT62;Q9NT62-2	Ubiquitin-like-conjugating enzyme ATG3	ATG3	ATG3
1.08599	34.0279	4.51202	0.00059	0.0178463	-0.181892	Q9Y5E3;A0A096LNH7	Protocadherin beta-6	PCDHB6	PCDHB6
-2.39242	23.5813	-4.61136	0.000606	0.0179048	-0.162495	Q9NQT4;M0R050	Exosome complex component RRP46	EXOSC5	EXOSC5
1.09685	25.1354	4.61066	0.000606	0.0179048	-0.163685	E7ET07;Q9NXR8	Inhibitor of growth protein;Inhibitor of growth protein 3	ING3	ING3
1.2319	27.348	4.48642	0.000618	0.0179048	-0.227929	Q9H6R7;Q9H6R7-2	WD repeat and coiled-coil-containing protein C2orf44	C2orf44	C2orf44
2.05914	25.7761	4.73871	0.000618	0.0179048	-0.044568	P56945-5;P56945-8;P56945;P56945-7;P56945-3;P56945-2;P56945-6;P56945-4	Breast cancer anti-estrogen resistance protein 1	BCAR1	BCAR1
1.11166	30.1879	4.48176	0.000623	0.0179048	-0.236317	Q9Y6Y8;Q9Y6Y8-2	SEC23-interacting protein	SEC23IP	SEC23IP
0.972626	30.9818	4.48089	0.000624	0.0179048	-0.237891	Q7Z417	Nuclear fragile X mental retardation-interacting protein 2	NUFIP2	NUFIP2
1.92489	25.6344	4.58826	0.00063	0.0179157	-0.161716	A0A096LP25;A0A096LNZ0;Q6ZSR9	Uncharacterized protein FLJ45252	AAK1	AAK1
1.06044	31.2056	4.45943	0.000649	0.0180261	-0.276537	J3KN01;P55196;P55196-5;Q5TIG5;P55196-6	Afadin	MLLT4	MLLT4
1.41152	24.3747	4.8812	0.00065	0.0180261	-0.0840615	Q5T1V6;Q5T1V6-2	Probable ATP-dependent RNA helicase DDX59	DDX59	DDX59
1.44991	27.3608	4.45851	0.00065	0.0180261	-0.278209	Q9Y4C2;Q9Y4C2-2	TRPM8 channel-associated factor 1	TCAF1	TCAF1
1.37484	26.2282	4.70142	0.000657	0.0180474	-0.190444	Q14686	Nuclear receptor coactivator 6	NCOA6	NCOA6
1.01189	28.4806	4.44725	0.000664	0.0180973	-0.298502	E7ETU5;F6Y5H0;P29558-2;P29558;E7EPF2;C9J9B2;C9JIJ9;Q6XE24-3;Q6XE24-4;Q6XE24-5;Q6XE24-2;Q6XE24	RNA-binding motif, single-stranded-interacting protein 1;RNA-binding motif, single-stranded-interacting protein 3	RBMS1;RBMS3	RBMS1
1.47227	28.2063	4.43706	0.000676	0.0182875	-0.316905	E9PGC8;P78559;P78559-2	Microtubule-associated protein 1A;MAP1A heavy chain;MAP1 light chain LC2	MAP1A	MAP1A
1.69414	27.6199	4.43085	0.000684	0.0183464	-0.328107	Q9Y2J2-2;A0A0A0MRA8;Q9Y2J2;Q9Y2J2-4;Q9Y2J2-3;B2RB02	Band 4.1-like protein 3;Band 4.1-like protein 3, N-terminally processed	EPB41L3	EPB41L3
2.07876	25.3069	4.53233	0.000694	0.0184286	-0.256491	Q96J02-3;Q96J02-2;Q96J02	E3 ubiquitin-protein ligase Itchy homolog	ITCH	ITCH
1.12967	29.2737	4.41962	0.000698	0.0184286	-0.348388	Q09666	Neuroblast differentiation-associated protein AHNAK	AHNAK	AHNAK
1.16385	31.6182	4.4109	0.00071	0.0185776	-0.364161	Q7KZF4	Staphylococcal nuclease domain-containing protein 1	SND1	SND1
1.0432	29.891	4.40447	0.000718	0.0186482	-0.37578	P53992;G5EA31	Protein transport protein Sec24C	SEC24C	SEC24C
1.04751	34.6504	4.39788	0.000727	0.0186482	-0.387705	Q04637-3	Eukaryotic translation initiation factor 4 gamma 1	EIF4G1	EIF4G1
1.27236	28.123	4.39416	0.000732	0.0186482	-0.394426	Q13546;Q13546-2	Receptor-interacting serine/threonine-protein kinase 1	RIPK1	RIPK1
-1.17501	24.8744	-4.49383	0.000742	0.0186482	-0.36349	G3V2F4;E7EPD8;Q9NUW8;Q9NUW8-2;G3V2J6	Tyrosyl-DNA phosphodiesterase 1	TDP1	TDP1
1.09095	32.2936	4.38456	0.000745	0.0186482	-0.411816	Q14247;Q14247-3;Q14247-2	Src substrate cortactin	CTTN	CTTN
2.06572	24.3499	4.38352	0.000746	0.0186482	-0.413699	P21281;H0YC04	V-type proton ATPase subunit B, brain isoform	ATP6V1B2	ATP6V1B2
1.5255	26.9585	4.3606	0.000779	0.0193055	-0.455228	Q15032-2;Q15032-4;Q15032;Q15032-3;H7C207	R3H domain-containing protein 1	R3HDM1	R3HDM1
1.34486	26.1103	4.35093	0.000793	0.0195058	-0.47276	Q5TC82-2;Q5TC82	Roquin-1	RC3H1	RC3H1
0.969455	32.2051	4.33621	0.000814	0.0198652	-0.499478	Q99613-2;Q99613;B5ME19	Eukaryotic translation initiation factor 3 subunit C;Eukaryotic translation initiation factor 3 subunit C-like protein	EIF3C;EIF3CL	EIF3C
1.32582	27.5077	4.33299	0.000819	0.0198652	-0.505312	K7ELG9;Q3MHD2;Q3MHD2-2	Protein LSM12 homolog	LSM12	LSM12
1.6661	25.2639	4.32302	0.000834	0.0199619	-0.523426	Q9BRP1	Programmed cell death protein 2-like	PDCD2L	PDCD2L
1.5319	26.0948	4.31838	0.000842	0.0199619	-0.531863	Q12899;A2AE48	Tripartite motif-containing protein 26	TRIM26	TRIM26
1.73089	29.2352	4.31235	0.000851	0.0199619	-0.54282	Q7Z460;F8WA11;Q7Z460-2;Q7Z460-4;Q7Z460-5;Q7Z460-3	CLIP-associating protein 1	CLASP1	CLASP1
1.89289	27.0602	4.31147	0.000852	0.0199619	-0.544415	Q96IZ0	PRKC apoptosis WT1 regulator protein	PAWR	PAWR
1.0426	26.588	4.31081	0.000853	0.0199619	-0.545622	Q6GQQ9;Q6GQQ9-2;Q5SZ59	OTU domain-containing protein 7B	OTUD7B	OTUD7B
1.96423	26.5855	4.29481	0.000879	0.0203667	-0.574722	Q4KMP7	TBC1 domain family member 10B	TBC1D10B	TBC1D10B
1.80368	24.0683	4.88199	0.000883	0.0203667	-0.318755	E9PM17;B3KNX7;Q13153;Q13153-2;H0YCG5	Non-specific serine/threonine protein kinase;Serine/threonine-protein kinase PAK 1	PAK1	PAK1
1.80863	25.7312	4.28172	0.000901	0.020626	-0.598541	Q9NYJ8	TGF-beta-activated kinase 1 and MAP3K7-binding protein 2	TAB2	TAB2
1.34209	27.3798	4.25482	0.000947	0.0215303	-0.647568	Q9HAU5	Regulator of nonsense transcripts 2	UPF2	UPF2
2.046	25.8813	4.34695	0.000959	0.021664	-0.573413	Q53ET0;Q5T4K5;H0YDQ8	CREB-regulated transcription coactivator 2	CRTC2	CRTC2
1.19301	30.9478	4.238	0.000977	0.0216858	-0.678248	Q15149-7;Q15149-8;Q15149-9;Q15149-5;Q15149-4;Q15149-6;Q15149-3;Q15149-2;Q15149	Plectin	PLEC	PLEC
1.21441	27.6897	4.23603	0.00098	0.0216858	-0.681842	Q12955;Q12955-7;A0A087WTF3;A0A087WZ65	Ankyrin-3	ANK3	ANK3
1.9704	26.9956	4.23537	0.000981	0.0216858	-0.683043	Q13442	28 kDa heat- and acid-stable phosphoprotein	PDAP1	PDAP1
1.37549	25.3202	4.452	0.000986	0.0216858	-0.594435	J3KN32;Q9UKL0	REST corepressor 1	RCOR1	RCOR1
1.48431	24.5434	4.59448	0.00100138	0.0218712	-0.550365	Q6MZP7;Q6MZP7-3;Q6MZP7-2	Protein lin-54 homolog	LIN54	LIN54
1.58152	26.1121	4.21955	0.00101061	0.0219276	-0.711932	Q8NB90;Q8NB90-2;Q8NB90-3	Spermatogenesis-associated protein 5	SPATA5	SPATA5
1.03253	32.7497	4.208	0.00103254	0.022257	-0.733045	Q8WUM4-2	Programmed cell death 6-interacting protein	PDCD6IP	PDCD6IP
1.27609	27.8066	4.19826	0.0010514	0.0225163	-0.75084	E7EUU4;E9PGM1;E7EX73;Q04637-7;A0A0A0MR52	Eukaryotic translation initiation factor 4 gamma 1	EIF4G1	EIF4G1
1.1947	29.6604	4.19401	0.00105975	0.0225488	-0.758626	Q15942;H0Y2Y8;Q15942-2	Zyxin	ZYX	ZYX
-2.0288	27.4773	-4.18711	0.00107343	0.0226934	-0.771233	Q8WWH5	Probable tRNA pseudouridine synthase 1	TRUB1	TRUB1
4.01247	23.7081	4.38296	0.0011055	0.0232226	-0.664721	M0QZ22;Q5PRF9;A0A087WZT0;A0A087WUK6	Protein Smaug homolog 2	SAMD4B	SAMD4B
2.16088	25.4092	4.36473	0.00113944	0.0237617	-0.635305	A2RRD8;Q96IR2;M0QX96	Zinc finger protein 320;Zinc finger protein 845	ZNF320;ZNF845	ZNF320
1.83212	26.8561	4.15024	0.00114975	0.0237617	-0.838765	Q13131-2;Q13131	5-AMP-activated protein kinase catalytic subunit alpha-1	PRKAA1	PRKAA1
1.10288	31.2768	4.14882	0.00115278	0.0237617	-0.841354	O60716-3;O60716-5;O60716;C9JZR2;O60716-2;O60716-11;O60716-13;O60716-10;O60716-8;O60716-9;O60716-7;O	Catenin delta-1	CTNND1	CTNND1
1.22891	28.0147	4.14057	0.00117066	0.0238339	-0.856481	Q16555;Q16555-2	Dihydropyrimidinase-related protein 2	DPYSL2	DPYSL2
1.22296	32.2783	4.14054	0.00117074	0.0238339	-0.856549	O43707	Alpha-actinin-4	ACTN4	ACTN4
-1.80681	24.209	-4.1308	0.00119219	0.0241218	-0.8744	E9PCX7;Q13423	NAD(P) transhydrogenase, mitochondrial	NNT	NNT
1.91788	24.919	4.10947	0.00124065	0.0249491	-0.913553	A0A087WW76;Q5T5U3	Rho GTPase-activating protein 21	ARHGAP21	ARHGAP21
1.58073	26.5596	4.1003	0.0012621	0.0249913	-0.930398	F8W914;Q9NQC3-2;Q9NQC3-5;Q9NQC3;H7C106;Q9NQC3-3;Q9NQC3-4;Q9NQC3-6	Reticulon;Reticulon-4	RTN4	RTN4
1.82124	25.7785	4.09891	0.00126537	0.0249913	-0.932945	A6NMN0;P46020-2;P46020;A6NIT2;P46020-3	Phosphorylase b kinase regulatory subunit alpha, skeletal muscle isoform	PHKA1	PHKA1
1.8616	29.3462	4.09582	0.0012727	0.0249913	-0.938618	Q15075	Early endosome antigen 1	EEA1	EEA1
-1.13051	26.8347	-4.29809	0.00127305	0.0249913	-0.847842	Q8TF01	Arginine/serine-rich protein PNISR	PNISR	PNISR
1.18975	26.3444	4.07964	0.00131183	0.0254116	-0.968374	Q9UBS8;Q9UBS8-2;D6RA38	E3 ubiquitin-protein ligase RNF14	RNF14	RNF14
0.991065	32.1688	4.0794	0.00131242	0.0254116	-0.968814	Q6PKG0;Q6PKG0-3;A0A0B4J210	La-related protein 1	LARP1	LARP1
1.72726	25.8485	4.0773	0.00131758	0.0254116	-0.972669	Q8IU60;Q8IU60-2;H0Y9T5	m7GpppN-mRNA hydrolase	DCP2	DCP2
1.6361	25.7416	4.05314	0.00137857	0.0260047	-1.01712	A0A0B4J294;H3BP13;Q9UL33-2;Q9UL33;A0A0B4J286;H3BUK6	Trafficking protein particle complex subunit 2-like protein	TRAPPC2L	TRAPPC2L
1.75764	27.7876	4.05295	0.00137907	0.0260047	-1.01747	O14641;I3L2N2;I3L2W9	Segment polarity protein dishevelled homolog DVL-2	DVL2	DVL2
2.36011	26.252	4.05252	0.00138018	0.0260047	-1.01827	O15084;O15084-4;O15084-1;O15084-2;B4DIW9	Serine/threonine-protein phosphatase 6 regulatory ankyrin repeat subunit A	ANKRD28	ANKRD28
1.09211	29.0555	4.05234	0.00138063	0.0260047	-1.01859	Q01804;Q01804-3;Q01804-5	OTU domain-containing protein 4	OTUD4	OTUD4
1.10374	27.8865	4.04541	0.00139868	0.0260047	-1.03135	Q96SN8-2;Q96SN8;Q96SN8-4;A0A0A0MRG9;Q96SN8-3;B1AMJ5	CDK5 regulatory subunit-associated protein 2	CDK5RAP2	CDK5RAP2
1.02687	31.6768	4.04531	0.00139894	0.0260047	-1.03152	Q01082;A0A087WUZ3;Q01082-2;Q01082-3	Spectrin beta chain, non-erythrocytic 1	SPTBN1	SPTBN1
1.17102	25.8423	4.37557	0.00140353	0.0260047	-0.887458	B3KTM8;Q9UBU8-2;H0YMJ0;Q9UBU8;H0YLJ3	Mortality factor 4-like protein 1	MORF4L1	MORF4L1
1.01808	30.7286	4.03781	0.00141875	0.0260261	-1.04533	Q5T6F2;F5H2U4	Ubiquitin-associated protein 2	UBAP2	UBAP2
1.18291	27.0833	4.03717	0.00142047	0.0260261	-1.04653	O43318-2;O43318;Q9UG54;O43318-4;O43318-3	Mitogen-activated protein kinase kinase kinase 7	MAP3K7;DKFZp586F0420	MAP3K7
0.937126	36.629	4.02927	0.00144168	0.0261769	-1.06108	P35637-2;P35637;H3BPE7	RNA-binding protein FUS	FUS	FUS
1.25605	27.2366	4.02613	0.00145019	0.0261769	-1.06686	O75175;O75175-2	CCR4-NOT transcription complex subunit 3	CNOT3	CNOT3
1.47408	24.6124	4.11236	0.00145251	0.0261769	-1.02706	O00213-3;A0A087WYH9;J3KPL8;O00213-4;A0A075B7G8;O00213;O00213-2;O00213-6;O00213-5;A0A087X0V7;V9GY97;	Amyloid beta A4 precursor protein-binding family B member 1	APBB1	APBB1
-1.5578	26.7287	-4.01953	0.00146827	0.0263171	-1.07903	Q9UJS0-2;Q9UJS0	Calcium-binding mitochondrial carrier protein Aralar2	SLC25A13	SLC25A13
1.58195	27.7488	4.01599	0.00147806	0.0263494	-1.08555	O00203;O00203-3	AP-3 complex subunit beta-1	AP3B1	AP3B1
-1.7414	24.5637	-4.08907	0.00151413	0.0268473	-1.06806	Q5RKV6	Exosome complex component MTR3	EXOSC6	EXOSC6
1.71689	23.6393	4.30863	0.00155825	0.0274819	-0.991883	Q8N5Y2-4;Q8N5Y2-6;Q8N5Y2-2;Q8N5Y2-3;Q8N5Y2;P0C860	Male-specific lethal 3 homolog;Putative male-specific lethal-3 protein-like 2	MSL3;MSL3P1	MSL3
2.55774	24.8826	4.06165	0.00159017	0.0278957	-1.11641	Q6P1N0-2;Q6P1N0	Coiled-coil and C2 domain-containing protein 1A	CC2D1A	CC2D1A
1.5328	31.0432	3.95446	0.00165933	0.0289549	-1.1991	P29692;P29692-2;E9PRY8;P29692-4;E9PK01;E9PQZ1;A0A087X1X7;E9PI39;E9PQ49;H0YE72	Elongation factor 1-delta	EEF1D	EEF1D
1.65395	25.987	3.9439	0.00169268	0.0293814	-1.21863	Q9H078-2;Q9H078-3;Q9H078;F5GX99;Q9H078-5;H0YGM0;Q9H078-4	Caseinolytic peptidase B protein homolog	CLPB	CLPB
2.48959	26.4415	3.9356	0.00171936	0.0296883	-1.23397	P40818;P40818-2	Ubiquitin carboxyl-terminal hydrolase 8	USP8	USP8
1.03301	31.3135	3.92824	0.00174337	0.029946	-1.24757	Q14694;Q14694-3;Q14694-2	Ubiquitin carboxyl-terminal hydrolase 10	USP10	USP10
1.79803	26.5426	3.92083	0.00176791	0.0300216	-1.26129	M0R165;Q9UBC2-3;Q9UBC2;Q9UBC2-2;Q9UBC2-4;M0R2S2	Epidermal growth factor receptor substrate 15-like 1	EPS15L1	EPS15L1
1.09712	28.8524	3.92065	0.0017685	0.0300216	-1.26161	Q99816;F5H442;Q99816-2	Tumor susceptibility gene 101 protein	TSG101	TSG101
1.03456	31.0597	3.91868	0.00177508	0.0300216	-1.26526	P61221;D6R9I9	ATP-binding cassette sub-family E member 1	ABCE1	ABCE1
1.73428	25.0705	3.99315	0.00179787	0.0302518	-1.23749	Q86Y37;Q86Y37-2;Q86Y37-4	CDK2-associated and cullin domain-containing protein 1	CACUL1	CACUL1
0.899667	32.8597	3.90878	0.00180856	0.0302774	-1.28358	Q8WWM7;Q8WWM7-6;Q8WWM7-8;Q8WWM7-5;Q8WWM7-4;Q8WWM7-2;Q8WWM7-3	Ataxin-2-like protein	ATXN2L	ATXN2L
2.11803	27.4775	3.97195	0.00186767	0.031109	-1.27505	Q9UBM7;E9PJ54;E9PM00	7-dehydrocholesterol reductase	DHCR7	DHCR7
0.952591	27.6198	3.88101	0.00190592	0.0315866	-1.335	F5GY05;Q96EK7;Q96EK7-2	Constitutive coactivator of peroxisome proliferator-activated receptor gamma	FAM120B	FAM120B
0.911195	28.7868	3.87336	0.00193366	0.0318485	-1.34916	Q8ND56-3;Q8ND56-2;Q8ND56	Protein LSM14 homolog A	LSM14A	LSM14A
1.56592	27.0131	3.87134	0.00194104	0.0318485	-1.35289	Q15018	BRISC complex subunit Abro1	FAM175B	FAM175B
1.51757	28.0155	3.85964	0.00198447	0.0323998	-1.37458	B6VEX4;A0A0A0MRT6;Q8IZP0-10;Q8IZP0-8;Q8IZP0-7;Q8IZP0-2;Q8IZP0-4;Q8IZP0-3;Q8IZP0-5;Q8IZP0-6;Q8IZP0-9	Abl interactor 1	ABI1	ABI1
0.947932	32.2278	3.85597	0.00199829	0.0324648	-1.38139	P12268;H0Y4R1	Inosine-5-monophosphate dehydrogenase 2	IMPDH2	IMPDH2
1.4687	25.5112	3.84957	0.00202263	0.0326868	-1.39325	A0A0C4DGT3;A0A087WWK8;Q6DN90-2;Q6DN90	IQ motif and SEC7 domain-containing protein 1	IQSEC1	IQSEC1
1.70346	25.9256	3.84473	0.00204125	0.0326868	-1.40223	P52306-6;P52306-2;P52306-3;P52306-4;P52306;P52306-5	Rap1 GTPase-GDP dissociation stimulator 1	RAP1GDS1	RAP1GDS1
1.29939	27.4832	3.84461	0.00204168	0.0326868	-1.40244	Q8TD16-2;Q8TD16	Protein bicaudal D homolog 2	BICD2	BICD2
1.02854	32.8883	3.83815	0.0020668	0.0327193	-1.41442	O75534-2;O75534;O75534-3;O75534-4;E9PLT0	Cold shock domain-containing protein E1	CSDE1	CSDE1
1.04843	29.6046	3.83792	0.0020677	0.0327193	-1.41485	O75116;E9PF63	Rho-associated protein kinase 2	ROCK2	ROCK2
1.02926	29.7142	3.83645	0.00207348	0.0327193	-1.41758	P51116	Fragile X mental retardation syndrome-related protein 2	FXR2	FXR2
0.903637	26.2756	3.82517	0.00211824	0.0329727	-1.43851	P35270	Sepiapterin reductase	SPR	SPR
1.26805	26.4001	3.82493	0.0021192	0.0329727	-1.43895	A0A087WUU9;P47974	Zinc finger protein 36, C3H1 type-like 2	ZFP36L2	ZFP36L2
1.30288	26.6168	3.90173	0.00211953	0.0329727	-1.35005	O94915;H0Y9X0;F2Z2S2	Protein furry homolog-like	FRYL	FRYL
2.08996	26.3881	3.80978	0.00218087	0.0337676	-1.46705	O14777	Kinetochore protein NDC80 homolog	NDC80	NDC80
0.835808	30.4914	3.80359	0.00220662	0.0340066	-1.47854	Q71RC2-4;Q71RC2;Q71RC2-3;Q71RC2-5;Q71RC2-6;Q71RC2-2;X6RLN4	La-related protein 4	LARP4	LARP4
1.61173	25.3094	3.86999	0.00224461	0.0341026	-1.40612	Q86VQ1	Glucocorticoid-induced transcript 1 protein	GLCCI1	GLCCI1
1.43857	29.1119	3.79416	0.0022464	0.0341026	-1.49604	P55209;F8VY35;P55209-2;H0YIV4;F5H4R6;F8W0J6;F8VUX1;F8W118;F8VXI6;F8W020;F8VV59;F8W543;B7Z9C2;H0YHC3	Nucleosome assembly protein 1-like 1	NAP1L1	NAP1L1
1.63884	26.6648	3.79362	0.00224873	0.0341026	-1.49706	Q15437	Protein transport protein Sec23B	SEC23B	SEC23B
1.81056	27.9854	3.79125	0.00225885	0.0341026	-1.50146	O00178	GTP-binding protein 1	GTPBP1	GTPBP1
0.903938	31.8386	3.78992	0.00226455	0.0341026	-1.50392	Q92973-2;Q92973;Q92973-3	Transportin-1	TNPO1	TNPO1
2.06745	25.2062	3.8578	0.00229468	0.0343993	-1.42769	P78312-6;P78312-2;P78312-5;P78312;E7EUR8;P78312-4;D6RFZ4;P78312-3	Protein FAM193A	FAM193A	FAM193A
1.81266	23.8036	3.94022	0.00233118	0.0347139	-1.39889	O95716	Ras-related protein Rab-3D	RAB3D	RAB3D
0.937015	28.2654	3.77338	0.00233671	0.0347139	-1.53464	O00429-2;O00429-4;O00429-8;G8JLD5	Dynamin-1-like protein	DNM1L	DNM1L
0.797665	29.0924	3.7658	0.0023706	0.0350593	-1.54873	Q9BQA1;H0Y711;Q9BQA1-2	Methylosome protein 50	WDR77	WDR77
2.05741	24.9854	3.75906	0.00240112	0.0353522	-1.56125	A0A087WT45;A0A075B793;Q4V328-4;Q4V328;Q4V328-2	GRIP1-associated protein 1	GRIPAP1	GRIPAP1
1.20157	28.1169	3.75279	0.00242989	0.0353565	-1.57291	Q13045;Q13045-3	Protein flightless-1 homolog	FLII	FLII
1.31773	28.166	3.75236	0.00243185	0.0353565	-1.5737	Q08378;Q08378-2;Q08378-4	Golgin subfamily A member 3	GOLGA3	GOLGA3
1.10742	30.7799	3.74977	0.00244388	0.0353565	-1.57852	P60228;E5RGA2	Eukaryotic translation initiation factor 3 subunit E	EIF3E	EIF3E
0.995655	34.3376	3.74968	0.00244429	0.0353565	-1.57869	Q8TD26	Chromodomain-helicase-DNA-binding protein 6	CHD6	CHD6
1.2679	29.0232	3.73849	0.00249677	0.0359578	-1.59948	Q71U36;Q71U36-2;Q13748;Q13748-2;F8VQQ4	Tubulin alpha-1A chain;Tubulin alpha-3C/D chain	TUBA1A;TUBA3C	TUBA1A
0.867773	31.9544	3.72946	0.00254	0.0364213	-1.61627	P48634;P48634-3;P48634-2;P48634-4	Protein PRRC2A	PRRC2A	PRRC2A
1.48948	25.4817	3.79411	0.00257539	0.036769	-1.54047	G5E9L0;Q8N6H7;Q8N6H7-2;E9PQP3;Q8N6H7-3;E9PMU9;H0YDN9	ADP-ribosylation factor GTPase-activating protein 2	ARFGAP2	ARFGAP2
1.25381	28.7895	3.71574	0.00260712	0.0370615	-1.64178	P12814-2;P12814;P12814-3;P12814-4;H9KV75	Alpha-actinin-1	ACTN1	ACTN1
1.19424	25.4117	3.70137	0.00267939	0.0379254	-1.66853	Q9UL54-2;Q9UL54-4;Q9UL54;Q9UL54-3	Serine/threonine-protein kinase TAO2	TAOK2	TAOK2
0.916541	28.771	3.68438	0.00276742	0.0387366	-1.70013	Q7Z478;A0A087WYN9	ATP-dependent RNA helicase DHX29	DHX29	DHX29
1.89373	24.6143	3.83919	0.00277293	0.0387366	-1.52912	Q13043-2;Q13043;F5H5B4	Serine/threonine-protein kinase 4;Serine/threonine-protein kinase 4 37kDa subunit;Serine/threonine-protein kinase 4 18kDa subunit	STK4	STK4
2.32884	24.2787	3.68278	0.00277587	0.0387366	-1.70311	F5H6E2;O00159-2;O00159-3;O00159	Unconventional myosin-Ic	MYO1C	MYO1C
-1.26897	24.4879	-4.0816	0.00278368	0.0387366	-1.46057	Q9H8E8;Q9H8E8-2;A0A075B6H4	Cysteine-rich protein 2-binding protein	CSRP2BP	CSRP2BP
1.02961	28.3177	3.67453	0.00281981	0.0390745	-1.71846	Q13561;Q13561-3;Q13561-2;H0YI98;F8W1I6;F8VW18	Dynactin subunit 2	DCTN2	DCTN2
1.2474	27.7578	3.67006	0.00284393	0.0392175	-1.72679	G3V5V3;O60524-4;O60524-3;O60524;O60524-5	Nuclear export mediator factor NEMF	NEMF	NEMF
0.93586	31.8621	3.66822	0.00285391	0.0392175	-1.73021	Q13813-3;Q13813;Q13813-2	Spectrin alpha chain, non-erythrocytic 1	SPTAN1	SPTAN1
0.937533	29.6726	3.65634	0.00291927	0.0399492	-1.75234	P07355;P07355-2;H0YN42;H0YMU9;H0YMD0;A6NMY6;H0YM50;H0YKS4;H0YNP5;H0YMM1	Annexin A2;Annexin;Putative annexin A2-like protein	ANXA2;ANXA2P2	ANXA2
0.968352	30.8695	3.65294	0.00293823	0.0400425	-1.75867	A5YKK6;A5YKK6-2;A5YKK6-3;A5YKK6-4	CCR4-NOT transcription complex subunit 1	CNOT1	CNOT1
1.02444	26.224	3.7167	0.00296473	0.0402374	-1.72993	Q9H7Z6;Q9H7Z6-2	Histone acetyltransferase KAT8	KAT8	KAT8
0.976073	32.1738	3.62903	0.00307526	0.0415665	-1.8032	Q14152;Q14152-2	Eukaryotic translation initiation factor 3 subunit A	EIF3A	EIF3A
0.932614	30.6447	3.62264	0.00311299	0.0419047	-1.8151	Q14671;H0YEH2;Q14671-4;E9PR38	Pumilio homolog 1	PUM1	PUM1
7.23846	25.1002	3.86113	0.00318381	0.0426837	-1.481	B7ZL14;Q96RU3-4;Q96RU3-3;Q96RU3-5;Q96RU3-2;Q96RU3;H0Y7W6	Formin-binding protein 1	FNBP1	FNBP1
0.796197	26.6487	3.6015	0.0032411	0.043276	-1.85448	O94826	Mitochondrial import receptor subunit TOM70	TOMM70A	TOMM70A
1.177	26.2622	3.58612	0.00333772	0.0443862	-1.88315	O43776	Asparagine--tRNA ligase, cytoplasmic	NARS	NARS
0.993642	28.2671	3.5798	0.00337823	0.0447446	-1.89492	Q6P158;H7C109	Putative ATP-dependent RNA helicase DHX57	DHX57	DHX57
1.6205	25.4964	3.64198	0.0033979	0.0447538	-1.81098	R9WNI0	NA	FMR1	FMR1
0.824025	29.9511	3.575	0.00340934	0.0447538	-1.90387	A0AVT1;A0AVT1-2	Ubiquitin-like modifier-activating enzyme 6	UBA6	UBA6
1.08702	28.2117	3.56968	0.00344416	0.0447538	-1.91378	Q9NYZ3	G2 and S phase-expressed protein 1	GTSE1	GTSE1
0.899491	28.3084	3.56959	0.00344476	0.0447538	-1.91395	P51148;P51148-2	Ras-related protein Rab-5C	RAB5C	RAB5C
-1.56335	25.6444	-3.63333	0.00345203	0.0447538	-1.87939	Q8NFQ8	Torsin-1A-interacting protein 2	TOR1AIP2	TOR1AIP2
0.914973	28.6387	3.56715	0.00346082	0.0447538	-1.91849	Q9Y295	Developmentally-regulated GTP-binding protein 1	DRG1	DRG1
0.932368	29.8815	3.56518	0.00347392	0.0447538	-1.92217	Q9H4A3-5;Q9H4A3-6;Q9H4A3-7;F5GWT4;Q9H4A3-2;Q9H4A3;Q9H4A3-4	Serine/threonine-protein kinase WNK1	WNK1	WNK1
0.850989	30.6636	3.54701	0.00359665	0.0459976	-1.95604	O95793-2;O95793;Q5JW30;A0A087X1A5	Double-stranded RNA-binding protein Staufen homolog 1	STAU1	STAU1
1.24063	26.3516	3.54676	0.00359836	0.0459976	-1.9565	P61106;X6RFL8	Ras-related protein Rab-14	RAB14	RAB14
0.88225	30.5721	3.54052	0.00364153	0.046053	-1.96813	G5E9E7;Q07157-2;A0A087X0K9;G3V1L9;Q07157	Tight junction protein ZO-1	TJP1	TJP1
1.58048	24.324	3.60295	0.00364938	0.046053	-1.88057	Q9NZQ3-4;Q9NZQ3-3;Q9NZQ3-2;Q9NZQ3;Q9NZQ3-5	NCK-interacting protein with SH3 domain	NCKIPSD	NCKIPSD
1.78563	25.0536	3.60098	0.00366255	0.046053	-1.88408	O94925-3;O94925;O94925-2	Glutaminase kidney isoform, mitochondrial	GLS	GLS
1.04132	29.8355	3.5369	0.00366684	0.046053	-1.97488	P24534	Elongation factor 1-beta	EEF1B2	EEF1B2
0.941126	29.8905	3.53609	0.00367251	0.046053	-1.97639	O00425	Insulin-like growth factor 2 mRNA-binding protein 3	IGF2BP3	IGF2BP3
1.11456	25.7155	3.59551	0.00369944	0.046215	-1.94731	O00743;O00743-3;O00743-2	Serine/threonine-protein phosphatase 6 catalytic subunit;Serine/threonine-protein phosphatase 6 catalytic subunit, N-terminally processed	PPP6C	PPP6C
1.04991	28.7218	3.53005	0.00371523	0.0462371	-1.98766	O95486	Protein transport protein Sec24A	SEC24A	SEC24A
1.30612	26.2369	3.64847	0.00385907	0.0477096	-1.89381	Q96GN5-5;Q96GN5-4;Q96GN5-2;Q96GN5	Cell division cycle-associated 7-like protein	CDCA7L	CDCA7L
1.45433	28.2662	3.50973	0.00386249	0.0477096	-2.02555	Q9UNF0-2;Q9UNF0	Protein kinase C and casein kinase substrate in neurons protein 2	PACSIN2	PACSIN2
0.925459	30.2139	3.50337	0.00390975	0.0480988	-2.0374	E7ERI8;E7EW49;O75122-3	CLIP-associating protein 2	CLASP2	CLASP2
1.5227	26.5033	3.49972	0.00393714	0.0480988	-2.0442	F5GZS6;J3KPF3;P08195-2;P08195-3;P08195;P08195-4;F5H0E2;H0YFS2	4F2 cell-surface antigen heavy chain	SLC3A2	SLC3A2
1.17535	28.4872	3.49964	0.00393775	0.0480988	-2.04435	Q14240;Q14240-2;E7EQG2	Eukaryotic initiation factor 4A-II;Eukaryotic initiation factor 4A-II, N-terminally processed	EIF4A2	EIF4A2
1.63537	24.1039	3.55482	0.00398592	0.0483449	-2.02044	P49356;B4DL54;P49356-2	Protein farnesyltransferase subunit beta	FNTB;CHURC1-FNTB	FNTB
1.33074	25.3053	3.55464	0.00398721	0.0483449	-2.02076	Q86UY6-4;Q86UY6-3;Q86UY6;F5H2C9	N-alpha-acetyltransferase 40	NAA40	NAA40
1.95129	24.4122	3.5472	0.00404202	0.0488299	-1.9801	C9J7E8;Q9UL63-2;Q9UL63	Muskelin	MKLN1	MKLN1
0.869163	26.963	3.48204	0.00407273	0.0489817	-2.07718	P27540-3;P27540;P27540-2;P27540-4;A6NGV6	Aryl hydrocarbon receptor nuclear translocator	ARNT	ARNT
0.929528	26.9442	3.48009	0.00408794	0.0489817	-2.08081	Q5T4U8;P53611	Geranylgeranyl transferase type-2 subunit beta	RABGGTB	RABGGTB
1.5323	25.5984	3.47781	0.00410581	0.0489817	-2.08505	E5RJM0;B7ZLQ8;Q17RY0-2;Q17RY0;E5RFP2;Q17RY0-3	Cytoplasmic polyadenylation element-binding protein 4	CPEB4	CPEB4
1.00732	23.8952	3.82287	0.00411398	0.0489817	-1.84958	Q6NUN9;Q6NUN9-2;C9JNZ9;H7C5A9;Q75MW2-2;Q75MW2;Q6NUN9-3;Q9UDV6	Zinc finger protein 746;Protein ZNF767;Zinc finger protein 212	ZNF746;ZNF212;ZNF767P	ZNF746
1.70222	26.0941	3.47254	0.00414743	0.0492023	-2.09488	A0A0A0MTG4;P82094;P82094-2;F8WF45	TATA element modulatory factor	TMF1	TMF1
0.988621	28.9722	3.46582	0.00420122	0.0493865	-2.10742	O14744;O14744-2;O14744-5;O14744-3;O14744-4	Protein arginine N-methyltransferase 5;Protein arginine N-methyltransferase 5, N-terminally processed	PRMT5	PRMT5
1.36481	26.958	3.46575	0.00420177	0.0493865	-2.10755	F6TLX2	NA	GLOD4	GLOD4
1.16038	27.1761	3.46454	0.00421148	0.0493865	-2.10979	Q7L1Q6;Q7L1Q6-4;Q7L1Q6-3;Q7L1Q6-2;C9IZ80	Basic leucine zipper and W2 domain-containing protein 1	BZW1	BZW1
2.34925	26.2212	3.46313	0.00422286	0.0493865	-2.11242	P46926;D6RAY7;P46926-2;D6R9P4;D6RFF8	Glucosamine-6-phosphate isomerase 1;Glucosamine-6-phosphate isomerase	GNPDA1	GNPDA1
1.14853	28.5347	3.45237	0.00431081	0.0502369	-2.13248	Q92538-3;Q92538;Q92538-2	Golgi-specific brefeldin A-resistance guanine nucleotide exchange factor 1	GBF1	GBF1
0.812593	34.3636	3.44766	0.00434988	0.0502666	-2.14127	P21333-2;P21333;Q5HY54;Q60FE5;A0A087WWY3	Filamin-A	FLNA	FLNA
0.942926	27.919	3.44653	0.00435933	0.0502666	-2.14338	O14828;O14828-2	Secretory carrier-associated membrane protein 3	SCAMP3	SCAMP3
2.03443	25.407	3.44488	0.00437316	0.0502666	-2.14646	P27707;D6RFG8;D6RCP9	Deoxycytidine kinase	DCK	DCK
0.820964	32.8109	3.44331	0.00438635	0.0502666	-2.14939	O75369-2;O75369-9;O75369;O75369-6;O75369-3;E7EN95;O75369-7;O75369-5;O75369-4	Filamin-B	FLNB	FLNB
2.20712	24.2543	3.44293	0.00438956	0.0502666	-2.1501	Q7RTP6;Q7RTP6-2;Q7RTP6-4;Q7RTP6-3;Q7RTP6-5	Protein-methionine sulfoxide oxidase MICAL3	MICAL3	MICAL3
1.22733	26.9489	3.43828	0.0044288	0.0505404	-2.15876	Q6NSI4;Q6NSI4-4;B1AQ74;Q6NSI4-3	Uncharacterized protein CXorf57	CXorf57	CXorf57
1.14912	27.2657	3.42952	0.0045038	0.0512191	-2.1751	Q86XZ4	Spermatogenesis-associated serine-rich protein 2	SPATS2	SPATS2
1.01892	28.6666	3.42354	0.00455576	0.0516319	-2.18625	Q92783-2;Q92783;A6NMU3	Signal transducing adapter molecule 1	STAM	STAM
0.874892	27.609	3.42076	0.00458009	0.0517299	-2.19143	Q99570	Phosphoinositide 3-kinase regulatory subunit 4	PIK3R4	PIK3R4
1.12897	24.462	3.41679	0.00461511	0.0517946	-2.19884	A0A087WYK2;Q9BYP7-3;Q9BYP7-4;Q9BYP7-2;Q9BYP7	Serine/threonine-protein kinase WNK3	WNK3	WNK3
1.51199	29.8581	3.41655	0.00461722	0.0517946	-2.19929	P14923	Junction plakoglobin	JUP	JUP
1.10471	24.1022	3.47229	0.00463846	0.0518564	-2.16892	A0A087WUL0;Q3LXA3;I3L252;H0YCY6;Q3LXA3-2	Bifunctional ATP-dependent dihydroxyacetone kinase/FAD-AMP lyase (cyclizing);ATP-dependent dihydroxyacetone kinase;FAD-AMP lyase (cyclizing)	TKFC;DAK	TKFC
1.07476	26.9698	3.40354	0.00473385	0.0526305	-2.22354	A0A087X1B1;Q9Y6K9;Q9Y6K9-2;A0A087X0G7;A0A087WUW6;C9JN51;Q9Y6K9-3;C9J2V2	NF-kappa-B essential modulator	IKBKG	IKBKG
0.840207	30.0562	3.4029	0.00473962	0.0526305	-2.22472	Q8N0X7	Spartin	SPG20	SPG20
1.43342	26.7832	3.39776	0.00478655	0.0529733	-2.2343	O43164-2;O43164	E3 ubiquitin-protein ligase Praja-2	PJA2	PJA2
1.52739	24.9672	3.39448	0.0048168	0.0531298	-2.24042	Q9UNQ2;D6RCL3;A0A0C4DGB1	Probable dimethyladenosine transferase	DIMT1	DIMT1
0.835698	32.7035	3.39073	0.0048516	0.0533352	-2.24742	Q92499;F1T0B3;A0A087X2G1;Q92499-3;Q92499-2	ATP-dependent RNA helicase DDX1	DDX1	DDX1
1.49609	25.112	3.38579	0.00489778	0.053664	-2.25663	Q92997;Q92997-2	Segment polarity protein dishevelled homolog DVL-3	DVL3	DVL3
1.91731	24.179	3.59639	0.00491618	0.0536872	-2.00515	H7C331;Q96C92-4;Q96C92-3;Q96C92-2;Q96C92	Serologically defined colon cancer antigen 3	SDCCAG3	SDCCAG3
0.825395	29.0879	3.37763	0.00497506	0.0539686	-2.27184	Q8IWZ3;Q8IWZ3-4;Q8IWZ3-6	Ankyrin repeat and KH domain-containing protein 1	ANKHD1	ANKHD1
0.902065	27.0369	3.37631	0.0049877	0.0539686	-2.2743	Q5T5Y3-3;Q5T5Y3;Q5T5Y3-2	Calmodulin-regulated spectrin-associated protein 1	CAMSAP1	CAMSAP1
1.07367	24.5065	3.50099	0.00499486	0.0539686	-2.14645	A0A087X0H7;Q8NEL9-3;Q8NEL9-2;Q8NEL9-4;Q8NEL9	Phospholipase DDHD1	DDHD1	DDHD1
0.808173	31.3335	3.37425	0.00500739	0.0539686	-2.27813	P46821	Microtubule-associated protein 1B;MAP1B heavy chain;MAP1 light chain LC1	MAP1B	MAP1B
1.17378	28.422	3.36435	0.0051034	0.0548241	-2.29658	Q96RS6;Q96RS6-3;Q96RS6-2	NudC domain-containing protein 1	NUDCD1	NUDCD1
1.12536	25.6344	3.41723	0.00513344	0.0549678	-2.21254	Q8N4C8-5;Q8N4C8-2;Q8N4C8-3;Q8N4C8-4;Q8N4C8	Misshapen-like kinase 1	MINK1	MINK1
1.84128	26.6479	3.35607	0.00518517	0.0552933	-2.31201	Q9BY89	Uncharacterized protein KIAA1671	KIAA1671	KIAA1671
1.02886	27.7616	3.35485	0.00519737	0.0552933	-2.31429	Q96EK5	KIF1-binding protein	KIAA1279	KIAA1279
1.61552	25.3213	3.34959	0.00525011	0.055561	-2.3241	Q9NUL3;F8VPI7;Q9NUL3-2;Q9NUL3-4;Q9NUL3-7;Q9NUL3-3;Q9NUL3-6;Q9NUL3-8;A0A0A0MTC5;E9PH62;E7EVJ4;A0A0A0	Double-stranded RNA-binding protein Staufen homolog 2	STAU2	STAU2
1.01151	29.6557	3.34898	0.00525622	0.055561	-2.32523	O15344;O15344-2;C9J453;A0A087X255	E3 ubiquitin-protein ligase Midline-1	MID1	MID1
2.27931	25.2485	3.40042	0.00529507	0.0557844	-2.29837	O00762;A0A0A0MSE8;O00762-2;O00762-3;O00762-4	Ubiquitin-conjugating enzyme E2 C	UBE2C	UBE2C
0.861183	31.8515	3.34356	0.00531119	0.0557844	-2.33532	Q7Z2W4;Q7Z2W4-2	Zinc finger CCCH-type antiviral protein 1	ZC3HAV1	ZC3HAV1
1.35132	27.8171	3.3415	0.00533218	0.0558271	-2.33915	Q04864-2;Q04864	Proto-oncogene c-Rel	REL	REL
1.69061	24.0959	3.38461	0.00545165	0.0568088	-2.27093	Q9P1Z2-2;Q9P1Z2-3;Q9P1Z2;Q9P1Z2-4	Calcium-binding and coiled-coil domain-containing protein 1	CALCOCO1	CALCOCO1
0.888299	32.1416	3.32913	0.0054604	0.0568088	-2.36221	Q9NZI8;Q9NZI8-2	Insulin-like growth factor 2 mRNA-binding protein 1	IGF2BP1	IGF2BP1
1.24396	29.2299	3.32737	0.00547889	0.056822	-2.36549	Q9H6S0;D6RA70	Probable ATP-dependent RNA helicase YTHDC2	YTHDC2	YTHDC2
1.86742	24.474	3.37582	0.00554084	0.0572843	-2.28668	Q7L266;A0A087WUG3;E9PJK6;A0A087WZI5	Isoaspartyl peptidase/L-asparaginase;Isoaspartyl peptidase/L-asparaginase alpha chain;Isoaspartyl peptidase/L-asparaginase beta chain	ASRGL1	ASRGL1
-1.34277	26.6445	-3.31861	0.00557174	0.0574237	-2.3818	P49757;P49757-4;P49757-2;P49757-3;G3V3Z8;P49757-9	Protein numb homolog	NUMB	NUMB
1.01543	29.2831	3.30976	0.00566732	0.0582193	-2.3983	P35658-2;P35658-4;P35658;P35658-3;P35658-5;A0A0A0MSW3	Nuclear pore complex protein Nup214	NUP214	NUP214
1.06716	28.9177	3.3082	0.00568423	0.0582193	-2.40118	Q8WU90	Zinc finger CCCH domain-containing protein 15	ZC3H15	ZC3H15
1.41811	25.8728	3.29887	0.00578705	0.0590888	-2.41857	Q96RT1-7;Q96RT1-5;Q96RT1-3;Q96RT1-9;Q96RT1-2;Q96RT1;Q96RT1-8;Q96RT1-6;Q96RT1-4	Protein LAP2	ERBB2IP	ERBB2IP
1.65421	24.6372	3.35059	0.00580497	0.0590889	-2.33185	Q9BTY7	Protein HGH1 homolog	HGH1	HGH1
1.4542	26.2743	3.29406	0.00584079	0.0592706	-2.42753	Q96II8;Q96II8-2;Q96II8-3;Q96II8-4;E9PD99	Leucine-rich repeat and calponin homology domain-containing protein 3	LRCH3	LRCH3
1.46696	25.5865	3.28652	0.00592592	0.0597831	-2.44155	Q15019-2;Q15019-3;Q15019;B5MCX3;H7C2Y0;C9J2Q4	Septin-2	2020-09-02	2020-09-02
1.05223	25.3014	3.28556	0.00593694	0.0597831	-2.44335	Q9H8S9;Q7L9L4;Q7L9L4-2;D6RCK3;Q9H8S9-2	MOB kinase activator 1A;MOB kinase activator 1B	MOB1A;MOB1B	MOB1A
1.49212	24.5137	3.28479	0.00594568	0.0597831	-2.44478	Q9NXC5;Q9NXC5-2	WD repeat-containing protein mio	MIOS	MIOS
0.869963	26.8416	3.28118	0.00598703	0.0599368	-2.4515	O43324;D6RBD7;C9J1V9;O43324-2	Eukaryotic translation elongation factor 1 epsilon-1	EEF1E1;EEF1E1-BLOC1S5	EEF1E1
1.24801	25.4069	3.2782	0.00602142	0.0599368	-2.45705	Q99956	Dual specificity protein phosphatase 9	DUSP9	DUSP9
0.969472	24.221	3.3299	0.00603108	0.0599368	-2.42543	A0A087WVF5;A0A0A0MSK4;A0A0A0MRC4;Q86YR5-3;Q86YR5-4;Q86YR5	G-protein-signaling modulator 1	GPSM1	GPSM1
2.99709	23.7516	3.47314	0.00603406	0.0599368	-2.3403	J3KR72;P49848-2;P49848;P49848-3;C9JFL8;C9JTY6	Transcription initiation factor TFIID subunit 6	TAF6	TAF6
0.856869	30.266	3.27558	0.00605184	0.0599368	-2.46193	Q07866-6;Q07866-4;Q07866-7;G3V5R9;G3V3H3;Q07866-9;Q07866-3;G3V2E7;E7EVH7;Q07866-8;Q07866-2;Q07866;Q	Kinesin light chain 1	KLC1	KLC1
0.899561	29.0692	3.26058	0.00622873	0.0615041	-2.48984	Q14195-2;Q14195	Dihydropyrimidinase-related protein 3	DPYSL3	DPYSL3
0.777302	29.5396	3.25584	0.0062857	0.0618813	-2.49866	Q7Z3T8;Q7Z3T8-3	Zinc finger FYVE domain-containing protein 16	ZFYVE16	ZFYVE16
0.933896	28.9958	3.2507	0.00634813	0.0623099	-2.50823	Q6WCQ1-2;Q6WCQ1;Q6WCQ1-3;J3KSW8;H0Y2S9	Myosin phosphatase Rho-interacting protein	MPRIP	MPRIP
0.775014	27.3607	3.24004	0.00647951	0.0630039	-2.52806	E9PCH4;Q8TEU7;Q8TEU7-4;A0A0A6YYB7;Q8TEU7-5;A0A0A0MR23;Q8TEU7-3;Q8TEU7-2;D6RE77;B7Z7Y1	Rap guanine nucleotide exchange factor 6	RAPGEF6	RAPGEF6
0.988353	24.8173	3.23998	0.00648016	0.0630039	-2.52816	Q9UBF2-2;Q9UBF2	Coatomer subunit gamma-2	COPG2	COPG2
-1.21921	24.7731	-3.35193	0.00649466	0.0630039	-2.35689	J3QRS3;P19105;O14950;J3KTJ1;P24844-2;P24844	Myosin regulatory light chain 12A;Myosin regulatory light chain 12B;Myosin regulatory light polypeptide 9	MYL12A;MYL12B;MYL9	MYL12A
1.58745	25.6923	3.28961	0.0064974	0.0630039	-2.44106	Q5R372-4;Q5R372;Q5R372-3;A0A0C4DG54;Q5R372-2	Rab GTPase-activating protein 1-like	RABGAP1L	RABGAP1L
-0.816967	26.3855	-3.23724	0.00651435	0.0630039	-2.53325	P30101	Protein disulfide-isomerase A3	PDIA3	PDIA3
1.04783	31.1282	3.23541	0.00653741	0.0630421	-2.53667	Q86UP2;Q86UP2-4;Q86UP2-3;Q86UP2-2	Kinectin	KTN1	KTN1
1.02702	26.3675	3.22501	0.00666925	0.064009	-2.55599	Q01970;Q01970-2	1-phosphatidylinositol 4,5-bisphosphate phosphodiesterase beta-3	PLCB3	PLCB3
-3.64526	25.9543	-3.2749	0.0066765	0.064009	-2.46739	Q5SZL2;Q5SZL2-4	Centrosomal protein of 85 kDa-like	CEP85L	CEP85L
-1.32114	24.7868	-3.2223	0.00670414	0.0640526	-2.56104	A0A087X1N8;A0A024QZX5;P35237	Serpin B6	SERPINB6	SERPINB6
1.07093	27.7228	3.22108	0.00671989	0.0640526	-2.56331	Q86TB9-4;Q86TB9;Q86TB9-2	Protein PAT1 homolog 1	PATL1	PATL1
0.801398	30.1672	3.21601	0.00678568	0.0642425	-2.57273	O14617-5;O14617;O14617-4;O14617-2;O14617-3	AP-3 complex subunit delta-1	AP3D1	AP3D1
-1.85221	25.3342	-3.21538	0.00679391	0.0642425	-2.57391	F5H0F9;Q9UJX4;Q9UJX4-3;F5GY68;Q9UJX4-2	Anaphase-promoting complex subunit 5	ANAPC5	ANAPC5
1.13748	26.3607	3.26429	0.00680891	0.0642425	-2.54365	O14880;Q5VV89	Microsomal glutathione S-transferase 3	MGST3	MGST3
1.18167	29.7553	3.21356	0.00681773	0.0642425	-2.57729	Q9UJU6;Q9UJU6-2;Q9UJU6-3;B4DDD6;H0Y5J4;Q9UJU6-5;Q9UJU6-6;Q9UJU6-4	Drebrin-like protein	DBNL	DBNL
1.60556	25.3292	3.20742	0.00689856	0.064819	-2.58869	Q9H444	Charged multivesicular body protein 4b	CHMP4B	CHMP4B
0.853073	27.6414	3.19987	0.00699948	0.0655803	-2.60273	A0A0A0MT60;Q5T1M5-2;Q5T1M5	Peptidyl-prolyl cis-trans isomerase;FK506-binding protein 15	FKBP15	FKBP15
0.870572	31.8241	3.19789	0.00702609	0.0656432	-2.6064	Q9Y490	Talin-1	TLN1	TLN1
0.847564	30.6697	3.19017	0.00713118	0.0662239	-2.62075	A0A0A0MSA7;O43432;O43432-3;O43432-4	Eukaryotic translation initiation factor 4 gamma 3	EIF4G3	EIF4G3
0.844867	30.4106	3.18883	0.00714957	0.0662239	-2.62324	Q9Y450;Q9Y450-4;J3QT46;B7Z524;H0YDX7	HBS1-like protein	HBS1L	HBS1L
0.766837	29.3925	3.18848	0.00715439	0.0662239	-2.62389	O94966-7;O94966-6;O94966-5;E7EST9;O94966-4;O94966-3;B5MEG5;O94966;E7ESU0	Ubiquitin carboxyl-terminal hydrolase 19;Ubiquitin carboxyl-terminal hydrolase	USP19	USP19
0.831616	26.5899	3.18738	0.00716952	0.0662239	-2.62594	A1L020	RNA-binding protein MEX3A	MEX3A	MEX3A
1.06381	26.0007	3.18599	0.00718864	0.0662239	-2.62851	Q86W92-4;Q86W92;Q86W92-3;Q86W92-2;F5GZP6	Liprin-beta-1	PPFIBP1	PPFIBP1
0.949758	30.7694	3.17928	0.00728201	0.0668971	-2.64098	Q9Y3I0	tRNA-splicing ligase RtcB homolog	RTCB	RTCB
1.56006	27.3515	3.17401	0.00735611	0.0671841	-2.65076	Q53EZ4;Q53EZ4-2;H0Y432	Centrosomal protein of 55 kDa	CEP55	CEP55
-1.64454	24.9041	-3.17384	0.00735845	0.0671841	-2.65107	Q06265;Q06265-2;D6R905;D6RIY6;D6RAP4;D6RA17;Q06265-3;Q06265-4	Exosome complex component RRP45	EXOSC9	EXOSC9
0.665462	30.4889	3.17272	0.00737436	0.0671841	-2.65316	O75821;K7ENA8;K7EL20;K7ER90	Eukaryotic translation initiation factor 3 subunit G	EIF3G	EIF3G
0.808439	26.5562	3.16479	0.0074876	0.0680278	-2.66787	C9JDS9	NA	TUBA4A	TUBA4A
0.817716	28.5392	3.15801	0.00758577	0.0683837	-2.68045	J3KQ32;Q9NTK5;Q9NTK5-2;Q9NTK5-3	Obg-like ATPase 1	OLA1	OLA1
1.03003	27.8312	3.15744	0.00759407	0.0683837	-2.68151	O15111	Inhibitor of nuclear factor kappa-B kinase subunit alpha	CHUK	CHUK
1.22239	27.6201	3.1574	0.00759468	0.0683837	-2.68159	Q6P2H3-2;Q6P2H3;Q6P2H3-4;H7BZW2	Centrosomal protein of 85 kDa	CEP85	CEP85
1.25714	23.7978	3.33465	0.00760971	0.0683837	-2.42912	P61020;P61020-2	Ras-related protein Rab-5B	RAB5B	RAB5B
-0.926635	25.2528	-3.15358	0.00765068	0.0685651	-2.68868	Q9Y4P1-6;Q9Y4P1;Q9Y4P1-2;C9JIK8;F2Z2K8;H7C2A6;C9JQ72;Q9Y4P1-4	Cysteine protease ATG4B	ATG4B	ATG4B
2.60678	24.2054	3.14877	0.00772181	0.069015	-2.69761	Q86U90	YrdC domain-containing protein, mitochondrial	YRDC	YRDC
0.707765	25.6706	3.24717	0.00781809	0.069456	-2.64099	P18846;P18846-2	Cyclic AMP-dependent transcription factor ATF-1	ATF1	ATF1
0.81651	27.6251	3.14169	0.00782748	0.069456	-2.71073	P30419;P30419-2	Glycylpeptide N-tetradecanoyltransferase 1	NMT1	NMT1
0.738865	35.6121	3.14025	0.0078493	0.069456	-2.71342	P63261;I3L3I0;I3L1U9;I3L4N8	Actin, cytoplasmic 2;Actin, cytoplasmic 2, N-terminally processed	ACTG1	ACTG1
1.46961	24.8067	3.24448	0.00785539	0.069456	-2.50151	Q9Y485;F5H269	DmX-like protein 1	DMXL1	DMXL1
1.07223	27.262	3.13684	0.00790083	0.069671	-2.71973	Q15046;Q15046-2	Lysine--tRNA ligase	KARS	KARS
1.49228	27.0537	3.12946	0.00801372	0.0702906	-2.73342	Q9ULX3;H3BUR4	RNA-binding protein NOB1	NOB1	NOB1
0.814585	32.1784	3.1246	0.0080889	0.0707618	-2.74243	Q93008-1;Q93008	Probable ubiquitin carboxyl-terminal hydrolase FAF-X	USP9X	USP9X
2.30397	24.1388	3.16924	0.00811911	0.0708382	-2.65651	O15083;H7C4G9	ERC protein 2	ERC2	ERC2
1.28134	26.5435	3.11883	0.00817911	0.0711734	-2.75312	J3KNN7;Q7Z569;Q7Z569-2	BRCA1-associated protein	BRAP	BRAP
1.11563	25.5058	3.11744	0.00820102	0.0711762	-2.7557	A0A087WT21;Q9BXF3-3;Q9BXF3;B7WPH3;Q9BXF3-2	Cat eye syndrome critical region protein 2	CECR2	CECR2
0.868877	32.6102	3.11272	0.00827573	0.0716361	-2.76445	E7EX17;P23588;P23588-2;F8VX11	Eukaryotic translation initiation factor 4B	EIF4B	EIF4B
0.952551	26.4807	3.15235	0.00837732	0.0723256	-2.68673	P49006	MARCKS-related protein	MARCKSL1	MARCKSL1
0.943398	28.1791	3.09917	0.00849402	0.0731079	-2.78954	Q14738;E9PFR3;Q14738-2;Q14738-3;H0Y8C4	Serine/threonine-protein phosphatase 2A 56 kDa regulatory subunit delta isoform	PPP2R5D	PPP2R5D
-1.37387	24.3601	-3.19924	0.00851226	0.0731079	-2.66639	Q8N8D1;H3BT73	Programmed cell death protein 7	PDCD7	PDCD7
0.908847	28.9647	3.0937	0.00858374	0.0735304	-2.79967	F8W1R7;J3KND3;G8JLA2;G3V1V0;B7Z6Z4;P60660-2;P60660;F8VPF3;G3V1Y7	Myosin light polypeptide 6	MYL6	MYL6
1.84469	27.1738	3.08955	0.00865249	0.0739273	-2.80736	A6NKD9;H0YJY5;H0YJE0	Coiled-coil domain-containing protein 85C	CCDC85C	CCDC85C
1.55811	24.6756	3.24942	0.00878506	0.074673	-2.71182	J3KNQ1;Q6P2D0-2;Q6P2D0	Zinc finger protein 1 homolog	ZFP1	ZFP1
0.871953	29.6239	3.06885	0.00900354	0.0763333	-2.84566	F8W930;Q9Y6M1-1;Q9Y6M1;Q9Y6M1-5;Q9Y6M1-6;Q9Y6M1-3;Q9Y6M1-4	Insulin-like growth factor 2 mRNA-binding protein 2	IGF2BP2	IGF2BP2
0.779987	28.0632	3.06255	0.00911323	0.0770652	-2.85731	Q9HC35;B5MBZ0;Q9HC35-2	Echinoderm microtubule-associated protein-like 4	EML4	EML4
1.07727	24.9902	3.10465	0.00915182	0.0771936	-2.77199	P31751;M0R0P9;P31751-2;P31749;P31749-2;J3QKW1	RAC-beta serine/threonine-protein kinase;RAC-alpha serine/threonine-protein kinase	AKT2;AKT1	AKT2
0.828378	31.2905	3.0555	0.00923755	0.077718	-2.87035	P46060	Ran GTPase-activating protein 1	RANGAP1	RANGAP1
-2.47916	25.942	-3.21737	0.00927397	0.0778258	-2.47656	P55011;P55011-3;G3XAL9	Solute carrier family 12 member 2	SLC12A2	SLC12A2
0.709437	30.5325	3.05001	0.00933546	0.078143	-2.8805	O43491;E9PHY5;O43491-4;E9PK52;O43491-3;E9PII3;O43491-2;I6L9B1	Band 4.1-like protein 2	EPB41L2	EPB41L2
0.7571	25.4784	3.21059	0.00938087	0.0783243	-2.77653	Q9BZE2;E9PNY6;E9PRI9	tRNA pseudouridine(38/39) synthase;tRNA pseudouridine synthase	PUS3	PUS3
2.36788	24.9887	3.03807	0.0095521	0.0795526	-2.90257	Q8IW35;E9PG22;Q8IW35-2	Centrosomal protein of 97 kDa	CEP97	CEP97
0.774121	30.0379	3.03638	0.00958303	0.079607	-2.90567	Q14126	Desmoglein-2	DSG2	DSG2
0.881832	28.9785	3.03509	0.00960692	0.079607	-2.90807	D6R938;Q13557-8;Q13557-12;Q13557-10;Q13557;Q13557-6;Q13557-11;E9PBG7;E9PF82;Q13557-9;Q13557-5;Q1355	Calcium/calmodulin-dependent protein kinase type II subunit delta	CAMK2D	CAMK2D
0.857493	24.2677	3.1208	0.00978609	0.0806718	-2.75324	Q96EM0	Trans-3-hydroxy-L-proline dehydratase	L3HYPDH	L3HYPDH
0.923965	27.7396	3.02508	0.00979334	0.0806718	-2.92654	O43747;O43747-2	AP-1 complex subunit gamma-1	AP1G1	AP1G1
0.900256	26.5057	3.02426	0.00980879	0.0806718	-2.92806	F8W9F9;H0Y7T5;Q9Y3S1-2;Q9Y3S1-4;Q9Y3S1;H0Y7R3;A6PVV2;Q9Y3S1-3	Serine/threonine-protein kinase WNK2	WNK2	WNK2
0.877663	29.6544	3.01924	0.00990383	0.0811895	-2.93733	P50395;P50395-2	Rab GDP dissociation inhibitor beta	GDI2	GDI2
1.10797	25.2882	3.17752	0.00992097	0.0811895	-2.77369	P23443-4;P23443-3;P23443-5;P23443-2;P23443;K7EIM2;K7ER06	Ribosomal protein S6 kinase beta-1	RPS6KB1	RPS6KB1
1.2546	23.5887	3.36171	0.00999712	0.0816102	-2.58539	O43435-3;O43435-2;O43435	T-box transcription factor TBX1	TBX1	TBX1
1.40484	24.6519	3.2503	0.010066	0.0818665	-2.49635	D6W648;Q9P1Y5;Q9P1Y5-2	Calmodulin-regulated spectrin-associated protein 3	hCG_2004001;CAMSAP3	hCG_2004001
0.911906	27.6285	3.01015	0.0100782	0.0818665	-2.95409	P04150-9;P04150-2;P04150-8;P04150;P04150-6;P04150-10;P04150-3;P04150-7;P04150-5	Glucocorticoid receptor	NR3C1	NR3C1
0.915933	28.4132	3.00637	0.0101517	0.0822611	-2.96108	Q6IA86-2;Q6IA86-3;Q6IA86-5;Q6IA86;Q6IA86-6;Q6IA86-7;Q6IA86-4	Elongator complex protein 2	ELP2	ELP2
1.33853	24.4376	3.00378	0.0102023	0.0824683	-2.96585	Q92551;Q92551-2;C9JNA8	Inositol hexakisphosphate kinase 1	IP6K1	IP6K1
1.01289	28.3366	3.00022	0.0102722	0.082666	-2.97241	O43264;O43264-2	Centromere/kinetochore protein zw10 homolog	ZW10	ZW10
1.00999	28.8724	2.99643	0.0103472	0.0830293	-2.9794	P08758;E9PHT9;D6RBL5	Annexin A5;Annexin	ANXA5	ANXA5
1.0468	27.7905	2.99029	0.0104699	0.0831002	-2.99072	Q15276;Q15276-2	Rab GTPase-binding effector protein 1	RABEP1	RABEP1
1.16923	23.9019	3.22528	0.0104761	0.0831002	-2.77724	Q5JS36;Q86XN7-2;Q86XN7	Proline and serine-rich protein 1	PROSER1	PROSER1
1.02437	27.1924	2.98972	0.0104813	0.0831002	-2.99176	P48059;P48059-4;P48059-2;P48059-5;P48059-3	LIM and senescent cell antigen-like-containing domain protein 1	LIMS1	LIMS1
0.762004	30.9387	2.98971	0.0104815	0.0831002	-2.99178	O75179-2;O75179;H0YM23;O75179-7;O75179-6;O75179-4	Ankyrin repeat domain-containing protein 17	ANKRD17	ANKRD17
0.80839	28.7153	2.98969	0.010482	0.0831002	-2.99183	Q5JSH3-2;Q5JSH3;Q5JSH3-4;H7BY83	WD repeat-containing protein 44	WDR44	WDR44
0.746107	34.3556	2.98393	0.0105985	0.0838223	-3.00243	A0A087WVQ6;Q00610-2;Q00610	Clathrin heavy chain;Clathrin heavy chain 1	CLTC	CLTC
0.825996	27.3483	2.98043	0.01067	0.0839701	-3.00889	P50454;E9PKH2;E9PR70;E9PPV6	Serpin H1	SERPINH1	SERPINH1
1.26372	27.9496	2.98014	0.0106758	0.0839701	-3.00941	Q5VYS8-6;Q5VYS8;Q5VYS8-4;X6R3Q3	Terminal uridylyltransferase 7	ZCCHC6	ZCCHC6
2.59536	25.217	3.02071	0.0106936	0.0839701	-2.9218	Q92574;Q92574-2	Hamartin	TSC1	TSC1
-0.825388	27.2922	-2.97768	0.0107264	0.0840279	-3.01395	A0A0A0MQR2;Q9BY42;A2A2L5	Protein RTF2 homolog	RTFDC1	RTFDC1
1.05391	27.4408	2.97587	0.0107639	0.0841213	-3.01729	A0A0A0MR59;Q8TB72-4;A0A0C4DG68;Q8TB72-3;Q8TB72-2;Q8TB72	Pumilio homolog 2	PUM2	PUM2
1.60492	27.5309	2.974	0.0108025	0.0842241	-3.02073	P35221-2;P35221;G3XAM7;P35221-3	Catenin alpha-1	CTNNA1	CTNNA1
0.778657	27.2545	3.12121	0.0109151	0.0849006	-2.92564	Q9BUI4;E9PHH9	DNA-directed RNA polymerase III subunit RPC3	POLR3C	POLR3C
0.894485	25.2195	2.96671	0.0109547	0.0850086	-3.03415	Q9UET6;Q9UET6-2	Putative tRNA (cytidine(32)/guanosine(34)-2-O)-methyltransferase	FTSJ1	FTSJ1
0.900494	25.8555	3.00553	0.0109989	0.0851513	-2.94884	B1AJQ6;Q86Y82	Syntaxin-12	STX12	STX12
1.37198	24.9192	2.96231	0.0110476	0.0853118	-3.04224	O14965;Q5QPD4;A3KFJ0;A3KFJ1	Aurora kinase A	AURKA	AURKA
1.86774	23.89	3.29244	0.011078	0.0853118	-2.51354	D6R9W2;Q8NEC7-3;Q8NEC7	Glutathione S-transferase C-terminal domain-containing protein	GSTCD	GSTCD
0.994212	25.9229	2.9598	0.011101	0.0853118	-3.04687	B5MBX0;Q96FF9	Sororin	CDCA5	CDCA5
0.664189	29.0513	2.95876	0.0111231	0.0853118	-3.04878	Q9Y2X9;Q9Y2X9-2	Zinc finger protein 281	ZNF281	ZNF281
1.11214	25.4808	2.95625	0.0111768	0.0855249	-3.0534	P10636-2;I3L170;P10636-3;P10636-4;P10636-6;P10636-5;P10636-7;P10636-8;P10636;P10636-9	Microtubule-associated protein tau;Microtubule-associated protein	MAPT	MAPT
1.55251	25.307	3.04364	0.0112277	0.085715	-2.84396	O75886;O75886-2	Signal transducing adapter molecule 2	STAM2	STAM2
0.901934	27.3372	2.95213	0.0112654	0.0858047	-3.06097	Q9NQT5;Q9NQT5-2	Exosome complex component RRP40	EXOSC3	EXOSC3
2.12473	25.046	3.0984	0.0113461	0.0860689	-2.85621	Q9NUP9;S4R3R4;H0YI92;M0R2U1;G3V1D4;H0YIA8;REV__O14686;REV__O14686-3;Q9HAP6-2;Q9HAP6;O14910	Protein lin-7 homolog C;Protein lin-7 homolog B;Protein lin-7 homolog A	LIN7C;LIN7B;LIN7A	LIN7C
1.11198	26.9955	2.94813	0.0113523	0.0860689	-3.06833	Q00688	Peptidyl-prolyl cis-trans isomerase FKBP3	FKBP3	FKBP3
0.80023	26.5771	2.93631	0.0116126	0.0876207	-3.09005	Q13137-5;Q13137;Q13137-3;Q13137-4;Q13137-2;D6REB0	Calcium-binding and coiled-coil domain-containing protein 2	CALCOCO2	CALCOCO2
0.826833	25.0767	2.93559	0.0116285	0.0876207	-3.09136	H0YDD4;E9PEJ4;P10515	Acetyltransferase component of pyruvate dehydrogenase complex;Dihydrolipoyllysine-residue acetyltransferase component of pyruvate dehydrogenase complex, mitochondrial	DLAT	DLAT
1.0091	26.7809	2.93448	0.0116535	0.0876207	-3.09342	Q9NZN5;Q9NZN5-2;E9PMR6	Rho guanine nucleotide exchange factor 12	ARHGEF12	ARHGEF12
2.03311	24.8077	3.15573	0.0117098	0.0876207	-2.71	Q9HBD1-4;Q9HBD1;Q9HBD1-6;A6NHN2;Q9HBD1-2;Q9HBD1-3	Roquin-2	RC3H2	RC3H2
0.912148	23.8551	3.0797	0.0117127	0.0876207	-2.93592	A0A0C4DGT5;Q5RL73;Q5RL73-2	RNA-binding protein 48	RBM48	RBM48
1.13627	27.6647	2.93155	0.0117191	0.0876207	-3.0988	K7EIN2;Q9BRJ7;K7ENA3	Protein syndesmos	NUDT16L1	NUDT16L1
1.47508	25.585	2.97025	0.011743	0.0876207	-3.01167	I3L2L5;I3L4Q0;C9JLW8;I3L317	Protein FAM195B	FAM195B	FAM195B
-3.21078	23.7606	-3.01698	0.0117743	0.0876562	-2.93129	P30307-4;P30307-3;P30307-2;P30307;H0Y999	M-phase inducer phosphatase 3	CDC25C	CDC25C
1.83089	24.7356	2.92328	0.0119065	0.0882416	-3.11398	E9PER6;Q6A1A2;O15530-5;O15530-2;O15530;O15530-4;O15530-3	Putative 3-phosphoinositide-dependent protein kinase 2;3-phosphoinositide-dependent protein kinase 1	PDPK1;PDPK2P	PDPK1
0.710056	28.1017	2.92202	0.0119351	0.0882556	-3.11628	Q8TB52	F-box only protein 30	FBXO30	FBXO30
1.6068	24.0141	3.06101	0.012091	0.0892085	-3.02615	Q9H165-2;Q9H165-4;Q9H165-6;Q9H165	B-cell lymphoma/leukemia 11A	BCL11A	BCL11A
1.05883	28.4286	2.911	0.0121901	0.0897388	-3.13652	Q9UNY4;Q9UNY4-2	Transcription termination factor 2	TTF2	TTF2
1.3338	24.4741	3.05309	0.012255	0.0900156	-2.73575	F5H1F6;F5H4M0;Q9H9H4	Vacuolar protein sorting-associated protein 37B	VPS37B	VPS37B
-1.32485	25.3046	-2.99182	0.0123147	0.0902529	-3.08429	O43422	52 kDa repressor of the inhibitor of the protein kinase	PRKRIR	PRKRIR
0.923913	26.2987	2.90051	0.0124375	0.0909512	-3.15574	Q9Y5V3;Q9Y5V3-2	Melanoma-associated antigen D1	MAGED1	MAGED1
-1.22637	26.1492	-2.98358	0.0124971	0.0911842	-3.09857	Q9HCE5;D6RBL4	N6-adenosine-methyltransferase subunit METTL14	METTL14	METTL14
0.851979	28.8356	2.89542	0.0125595	0.0914379	-3.16508	V9GYM8;Q92974-3;Q92974-2;Q92974	Rho guanine nucleotide exchange factor 2	ARHGEF2	ARHGEF2
0.857243	28.2262	2.89302	0.0126174	0.0916571	-3.16948	P46939;P46939-2	Utrophin	UTRN	UTRN
-4.23114	23.6434	-3.10551	0.0126937	0.0920085	-2.71206	C9JIF9;P13798;H7C393	Acylamino-acid-releasing enzyme	APEH	APEH
1.51615	25.0718	2.92654	0.0127345	0.0920562	-3.15012	Q8IWV8-4;Q8IWV8;Q8IWV8-3	E3 ubiquitin-protein ligase UBR2	UBR2	UBR2
1.22445	24.3747	2.92563	0.0127561	0.0920562	-3.15175	O14772-2;O14772;A0A0A0MRP2	Fucose-1-phosphate guanylyltransferase	FPGT	FPGT
0.902586	25.4859	2.91655	0.0129726	0.093414	-3.16795	P09417-2;P09417	Dihydropteridine reductase	QDPR	QDPR
1.66439	26.2447	2.86942	0.0132009	0.0948513	-3.21269	Q9UPN7	Serine/threonine-protein phosphatase 6 regulatory subunit 1	PPP6R1	PPP6R1
-0.672104	25.9125	-2.90575	0.0132349	0.0948888	-3.18722	Q9BW92;U3KQG0;F6S7Q7;Q9BW92-2	Threonine--tRNA ligase, mitochondrial	TARS2	TARS2
-0.968105	23.6061	-2.86034	0.0134325	0.0960964	-3.2293	Q7Z6J9;J9JIH8	tRNA-splicing endonuclease subunit Sen54	TSEN54	TSEN54
0.73522	29.6778	2.85523	0.0135645	0.0968308	-3.23863	A0A087X2D8;O60271-4;O60271-2;O60271-9;O60271-5	C-Jun-amino-terminal kinase-interacting protein 4	SPAG9	SPAG9
1.70533	25.7931	2.87684	0.0139637	0.099465	-3.17751	O95628-8;O95628-4;O95628-9;O95628-10;O95628-3;O95628-2;O95628;O95628-7;O95628-6;O95628-5	CCR4-NOT transcription complex subunit 4	CNOT4	CNOT4
1.03682	26.4525	2.83511	0.014097	0.100198	-3.27538	Q5VTB9-3;Q5VTB9;D3DPZ1;Q5TDE7;Q5TDE8	E3 ubiquitin-protein ligase RNF220	RNF220;hCG_27868	RNF220
0.65695	33.9784	2.82429	0.0143919	0.101877	-3.29512	P49792	E3 SUMO-protein ligase RanBP2	RANBP2	RANBP2
1.11267	23.9252	2.90435	0.014395	0.101877	-3.23571	Q9H0A8;A0A0B4J287;H3BM91;H3BQF2;Q9H0A8-3;Q9H0A8-2	COMM domain-containing protein 4	COMMD4	COMMD4
0.72418	27.8498	2.8192	0.0145326	0.10263	-3.30439	Q96A49	Synapse-associated protein 1	SYAP1	SYAP1
1.16899	25.6755	2.81689	0.0145969	0.102816	-3.3086	G3V599;O15320-2;O15320-8;O15320-7;O15320-4;O15320-3;O15320;O15320-10;O15320-9;O15320-6;O15320-5	cTAGE family member 5	CTAGE5	CTAGE5
1.89042	23.9859	2.81559	0.0146334	0.102816	-3.31098	P07919;A0A096LP55	Cytochrome b-c1 complex subunit 6, mitochondrial;Cytochrome b-c1 complex subunit 6	UQCRH;UQCRHL	UQCRH
0.950782	30.6778	2.81311	0.014703	0.102816	-3.3155	Q96HC4;F5H7Y0;Q96HC4-4;Q96HC4-7;Q96HC4-6	PDZ and LIM domain protein 5	PDLIM5	PDLIM5
0.671837	31.1522	2.80968	0.0147998	0.102816	-3.32175	O60343;O60343-2;O60343-3	TBC1 domain family member 4	TBC1D4	TBC1D4
1.01838	29.3912	2.8091	0.014816	0.102816	-3.3228	Q9ULV4;Q9ULV4-2;Q9ULV4-3;B4E3S0	Coronin-1C;Coronin	CORO1C	CORO1C
1.44992	24.3503	2.8077	0.0148558	0.102816	-3.32535	H7BXI1;A0A087WXU3;A0FGR8-2;A0FGR8;A0FGR8-6;A0FGR8-5	Extended synaptotagmin-2	ESYT2	ESYT2
1.5453	27.1334	2.80746	0.0148626	0.102816	-3.32578	Q9NVE7;E9PHT6	Pantothenate kinase 4	PANK4	PANK4
2.09776	25.0649	2.88617	0.01487	0.102816	-3.112	F2Z2B9;Q9BSJ2;Q9BSJ2-4	Gamma-tubulin complex component 2	TUBGCP2	TUBGCP2
3.15808	26.4989	2.88615	0.0148706	0.102816	-3.11203	Q9UMZ2-5;Q9UMZ2;Q9UMZ2-4;Q9UMZ2-8;Q9UMZ2-3;Q9UMZ2-7;Q9UMZ2-6;Q9UMZ2-9	Synergin gamma	SYNRG	SYNRG
1.05592	28.1395	2.8017	0.0150271	0.103681	-3.33627	O94855;O94855-2;E9PDM8;E9PC44	Protein transport protein Sec24D	SEC24D	SEC24D
0.725083	29.1088	2.79876	0.0151119	0.104048	-3.34163	P68036-2;P68036;P68036-3;A0A0B4J2G9	Ubiquitin-conjugating enzyme E2 L3	UBE2L3;hCG_1789329	UBE2L3
1.16804	26.6706	2.79694	0.0151644	0.1041	-3.34493	O96013;O96013-3;O96013-4;O96013-2	Serine/threonine-protein kinase PAK 4	PAK4	PAK4
0.720233	33.627	2.7957	0.0152004	0.1041	-3.34719	E7EPN9;Q9Y520-4;Q9Y520-5;Q9Y520;Q9Y520-7;Q9Y520-6;Q9Y520-3;Q9Y520-2	Protein PRRC2C	PRRC2C	PRRC2C
0.803668	26.643	2.79523	0.0152142	0.1041	-3.34805	P60510;H3BTA2;H3BV22	Serine/threonine-protein phosphatase 4 catalytic subunit;Serine/threonine-protein phosphatase	PPP4C	PPP4C
0.763504	29.5531	2.79171	0.0153169	0.104419	-3.35446	Q14160;Q14160-3;Q14160-2	Protein scribble homolog	SCRIB	SCRIB
0.751876	29.1466	2.79146	0.0153241	0.104419	-3.3549	Q6ZNB6;Q6ZNB6-2	NF-X1-type zinc finger protein NFXL1	NFXL1	NFXL1
0.919292	27.3054	2.78926	0.0153886	0.104643	-3.35891	P49840;A8MT37;M0QYV0	Glycogen synthase kinase-3 alpha	GSK3A	GSK3A
-1.77593	25.5234	-2.81322	0.0157107	0.106613	-3.29003	D6RBV2;Q12907;D6RIU4;D6RDX1	Vesicular integral-membrane protein VIP36	LMAN2	LMAN2
0.726405	31.0605	2.76672	0.0160656	0.108797	-3.39986	P08133;P08133-2;E5RK69;E7EMC6	Annexin A6;Annexin	ANXA6	ANXA6
0.927724	26.9661	2.76391	0.0161519	0.109158	-3.40495	Q9BVS4-2;Q9BVS4	Serine/threonine-protein kinase RIO2	RIOK2	RIOK2
-2.44773	23.7659	-3.0343	0.0163224	0.10985	-2.87165	Q9Y6I3-3;Q9Y6I3;Q9Y6I3-1	Epsin-1	EPN1	EPN1
0.834203	27.1776	2.75831	0.0163256	0.10985	-3.41512	O95782-2;O95782	AP-2 complex subunit alpha-1	AP2A1	AP2A1
0.757863	28.9841	2.75739	0.0163543	0.10985	-3.41679	Q9UDY2-6;Q9UDY2-3;Q9UDY2;Q9UDY2-7;Q9UDY2-4;Q9UDY2-2;Q9UDY2-5	Tight junction protein ZO-2	TJP2	TJP2
0.790675	27.57	2.75469	0.0164386	0.110031	-3.42168	Q9H3P7	Golgi resident protein GCP60	ACBD3	ACBD3
3.22489	24.474	2.94506	0.016448	0.110031	-2.95273	Q00587-2;Q00587;B0QYC6;B0QYC7;B0QYC8	Cdc42 effector protein 1	CDC42EP1	CDC42EP1
1.00999	25.997	2.87442	0.0166226	0.110904	-3.33754	D6R9U7;A0A087WTV7;O15318;D6RIT0;D6R921;D6RJH6	DNA-directed RNA polymerase III subunit RPC7	POLR3G	POLR3G
1.10494	25.0641	2.82212	0.0166714	0.110904	-3.26443	Q9BUT9	Protein FAM195A	FAM195A	FAM195A
-1.72363	29.1947	-2.74708	0.0166793	0.110904	-3.43548	P42694	Probable helicase with zinc finger domain	HELZ	HELZ
1.1533	26.7478	2.86714	0.0168309	0.111687	-3.34967	P49903;P49903-2;P49903-4;Q5T5U6;P49903-3	Selenide, water dikinase 1	SEPHS1	SEPHS1
0.673505	30.1789	2.73696	0.0170043	0.112485	-3.45381	P46940;H0YLE8	Ras GTPase-activating-like protein IQGAP1	IQGAP1	IQGAP1
1.21865	24.7731	2.81037	0.0170249	0.112485	-3.24058	Q9BUF5;K7ESM5	Tubulin beta-6 chain	TUBB6	TUBB6
1.08263	26.5437	2.73544	0.0170536	0.112485	-3.45656	Q9C0F1;Q9C0F1-2;D6RGX6;D6RC25;D6RBX1	Centrosomal protein of 44 kDa	CEP44	CEP44
1.31106	24.7717	2.85821	0.0170899	0.1125	-3.36456	Q6NTE8;E5RHY8;E5RHV0;A0A087WZ47;E5RI52;E5RJC6;B7Z1T6;Q6NTE8-2;Q6NTE8-3	UPF0544 protein C5orf45	C5orf45	C5orf45
0.853011	27.2739	2.72465	0.0174081	0.114366	-3.47608	A6NDU8;A0A0C4DGW6	UPF0600 protein C5orf51	C5orf51	C5orf51
-1.32976	28.1984	-2.7199	0.0175663	0.114851	-3.48467	Q9BTT0;Q5TB19;E9PLC4;E9PPH5;Q9BTT0-3;Q9BTT0-2	Acidic leucine-rich nuclear phosphoprotein 32 family member E	ANP32E	ANP32E
0.663639	28.5706	2.71845	0.0176148	0.114851	-3.48728	P53582;H0Y955	Methionine aminopeptidase 1	METAP1	METAP1
1.29741	26.3085	2.7182	0.0176233	0.114851	-3.48774	Q9NSV4-5;Q9NSV4-4;Q9NSV4;Q9NSV4-6;Q9NSV4-7;Q9NSV4-2;Q9NSV4-1	Protein diaphanous homolog 3	DIAPH3	DIAPH3
0.722916	28.8926	2.71683	0.0176695	0.114851	-3.49022	A1X283;G3V144	SH3 and PX domain-containing protein 2B	SH3PXD2B	SH3PXD2B
0.765699	29.2075	2.71624	0.0176893	0.114851	-3.49128	Q8WWK9-5;Q8WWK9-6;Q8WWK9;Q8WWK9-4	Cytoskeleton-associated protein 2	CKAP2	CKAP2
1.39119	24.7401	2.71547	0.0177153	0.114851	-3.49268	Q9Y478;F5H2X8	5-AMP-activated protein kinase subunit beta-1	PRKAB1	PRKAB1
1.26911	25.2141	2.71501	0.0177307	0.114851	-3.4935	O75439;G3V0E4	Mitochondrial-processing peptidase subunit beta	PMPCB	PMPCB
-2.56039	27.6494	-2.74696	0.0177604	0.114851	-3.40674	Q31612;P10314;P01892;A2AEA2;P10321;Q95604;P16189;P16190;P30447;P30459;P30512;P10316;A0A087WWL9	HLA class I histocompatibility antigen, B-73 alpha chain;HLA class I histocompatibility antigen, A-32 alpha chain;HLA class I histocompatibility antigen, A-2 alpha chain;HLA class I histocompatibility antigen, Cw-7 alpha chain;HLA class I histocompatibility antigen, Cw-17 alpha chain;HLA class I histocompatibility antigen, A-31 alpha chain;HLA class I histocompatibility antigen, A-33 alpha chain;…	HLA-B;HLA-A;HLA-C	HLA-B
-0.800895	26.8538	-2.71182	0.0178388	0.115063	-3.49926	Q8WTT2	Nucleolar complex protein 3 homolog	NOC3L	NOC3L
-2.05739	28.0812	-2.711	0.0178667	0.115063	-3.50074	P62304;A6NHK2	Small nuclear ribonucleoprotein E	SNRPE	SNRPE
1.11689	25.0461	2.74279	0.0178979	0.115063	-3.47659	Q8N4J0;Q5T8V1	UPF0586 protein C9orf41	C9orf41	C9orf41
1.13627	26.577	2.70859	0.017949	0.115167	-3.5051	Q92990;Q92990-2	Glomulin	GLMN	GLMN
1.74859	27.2856	2.70665	0.0180153	0.115275	-3.5086	Q9NP61;Q9NP61-2;H0Y6A0	ADP-ribosylation factor GTPase-activating protein 3	ARFGAP3	ARFGAP3
0.814221	29.4256	2.70606	0.0180357	0.115275	-3.50967	P26639;P26639-2	Threonine--tRNA ligase, cytoplasmic	TARS	TARS
1.29149	23.9165	2.82102	0.0182125	0.11618	-3.36488	Q9NWX5;F6TX30	Ankyrin repeat and SOCS box protein 6	ASB6	ASB6
0.80678	28.7421	2.69943	0.0182649	0.116289	-3.52164	Q99961;Q99961-3;Q99961-2;M0R0I3;M0QYE0	Endophilin-A2	SH3GL1	SH3GL1
0.613862	29.2074	2.69812	0.0183106	0.116355	-3.524	P19174-2;P19174	1-phosphatidylinositol 4,5-bisphosphate phosphodiesterase gamma-1	PLCG1	PLCG1
2.16836	24.277	2.72757	0.0184087	0.116754	-3.44079	O15145;C9JZD1;F8VR50	Actin-related protein 2/3 complex subunit 3	ARPC3	ARPC3
0.731235	28.5891	2.68831	0.0186555	0.118092	-3.54168	E7EV99;E7ENY0;P35611-2;P35611-6;P35611;P35611-3;P35611-4;H0Y9H2;P35611-5	Alpha-adducin	ADD1	ADD1
0.756574	30.0481	2.68519	0.0187665	0.118567	-3.5473	O95817;C9JFK9	BAG family molecular chaperone regulator 3	BAG3	BAG3
1.18813	25.7932	2.68345	0.0188289	0.118734	-3.55044	Q6YP21-3;Q6YP21	Kynurenine--oxoglutarate transaminase 3	CCBL2	CCBL2
1.27539	26.2259	2.71091	0.018984	0.119483	-3.47	O95985;H0Y6W0;O95985-3;O95985-2	DNA topoisomerase 3-beta-1;DNA topoisomerase	TOP3B	TOP3B
1.90582	24.2106	2.78531	0.0193605	0.121621	-3.48591	C9J0Y7;Q9UKT7	F-box/LRR-repeat protein 3	FBXL3	FBXL3
0.876384	26.0101	2.66073	0.0196601	0.123268	-3.59131	O75410-2;O75410;O75410-7;O75410-3;E7ET87;E7EVI4;H0YAY0;O75410-6;O75410-5;O75410-4;R4GMT7;H0YBT8;B4E	Transforming acidic coiled-coil-containing protein 1	TACC1	TACC1
0.668137	30.7334	2.65762	0.0197766	0.123764	-3.5969	Q8NE71;Q8NE71-2;H0YGW7	ATP-binding cassette sub-family F member 1	ABCF1	ABCF1
1.25482	27.0839	2.65559	0.0198531	0.123887	-3.60055	Q8NDV7-6;Q8NDV7-5;Q8NDV7;Q8NDV7-2;H7C269	Trinucleotide repeat-containing gene 6A protein	TNRC6A	TNRC6A
0.750701	24.7717	2.82867	0.0198715	0.123887	-3.40639	H0Y488	NA	ARID1A	ARID1A
0.671043	29.9506	2.64758	0.0201576	0.125434	-3.61494	Q5JRA6;Q5JRA6-2;A0A0A0MRH6	Melanoma inhibitory activity protein 3	MIA3	MIA3
1.30112	24.1249	2.67623	0.0202397	0.125707	-3.53071	Q9UHC7-4;Q9UHC7-3;Q9UHC7;C9JYX8;C9J031;C9IY57;Q9UHC7-2	E3 ubiquitin-protein ligase makorin-1	MKRN1	MKRN1
1.61082	26.0001	2.64339	0.0203186	0.12573	-3.62245	Q9UGR2-2;Q9UGR2	Zinc finger CCCH domain-containing protein 7B	ZC3H7B	ZC3H7B
1.03201	26.203	2.6418	0.0203801	0.12573	-3.62531	Q99707;Q99707-2;B1ANE3	Methionine synthase	MTR	MTR
0.702503	30.7677	2.64097	0.0204122	0.12573	-3.62679	A0A087WUT6;O60841	Eukaryotic translation initiation factor 5B	EIF5B	EIF5B
-0.951578	27.0718	-2.64093	0.0204139	0.12573	-3.62687	P31260	Homeobox protein Hox-A10	HOXA10	HOXA10
1.57569	27.1508	2.64041	0.020434	0.12573	-3.6278	Q9NSK0-3;Q9NSK0;Q9NSK0-5	Kinesin light chain 4	KLC4	KLC4
1.34044	24.5373	2.70641	0.0204958	0.125875	-3.57645	Q8N0Z6	Tetratricopeptide repeat protein 5	TTC5	TTC5
0.70141	30.1566	2.63749	0.0205476	0.125959	-3.63304	Q32Q12;P22392-2;J3KPD9;P22392	Nucleoside diphosphate kinase;Nucleoside diphosphate kinase B	NME1-NME2;NME2	NME1-NME2
1.21174	25.5806	2.66576	0.0206342	0.126255	-3.54899	Q7L099-4;Q7L099-3	Protein RUFY3	RUFY3	RUFY3
1.13054	26.7351	2.63256	0.0207409	0.126673	-3.64188	K7EJR3;R4GMR5;P48556;K7EJC1	26S proteasome non-ATPase regulatory subunit 8	PSMD8	PSMD8
0.612513	31.7919	2.62789	0.0209256	0.127565	-3.65025	P35580;P35580-5;P35580-2;P35580-3;P35580-4	Myosin-10	MYH10	MYH10
0.746193	29.9397	2.62396	0.0210821	0.128282	-3.65728	Q96H79	Zinc finger CCCH-type antiviral protein 1-like	ZC3HAV1L	ZC3HAV1L
1.25689	24.498	2.62091	0.0212043	0.128643	-3.66273	Q9BU89;K7EIV2	Deoxyhypusine hydroxylase	DOHH	DOHH
0.831041	27.198	2.62053	0.0212195	0.128643	-3.66341	F6VZ39;Q9H0Z9;Q9H0Z9-2;Q9BX46;H0YA61;A6NG75	RNA-binding protein 38;RNA-binding protein 24	RBM38;RBM24	RBM38
0.930864	26.9058	2.6185	0.0213017	0.128905	-3.66706	Q9UI12-2;Q9UI12;G3V126	V-type proton ATPase subunit H	ATP6V1H	ATP6V1H
0.82453	28.6345	2.60984	0.0216545	0.130707	-3.68255	Q9H3U1-2;Q9H3U1	Protein unc-45 homolog A	UNC45A	UNC45A
1.01039	27.7012	2.60924	0.0216788	0.130707	-3.68361	P61586;C9JNR4;C9JX21;E9PQH6;Q5JR08;Q5JR05;P08134	Transforming protein RhoA;Rho-related GTP-binding protein RhoC	RHOA;RHOC	RHOA
0.777761	25.0377	2.60765	0.0217443	0.130765	-3.68645	E9PE17;I3L0E3;Q9Y2R5	28S ribosomal protein S17, mitochondrial	MRPS17;hCG_1984214	MRPS17
2.5516	24.8614	2.71687	0.0217677	0.130765	-3.26754	I3L2J8;Q9UPN4-3;Q9UPN4-2;Q9UPN4;I3L2X7	Centrosomal protein of 131 kDa	CEP131	CEP131
-1.07569	24.5486	-2.63269	0.0219318	0.131511	-3.67019	Q8NB14;Q8NB14-2	Ubiquitin carboxyl-terminal hydrolase 38	USP38	USP38
-0.939488	24.8767	-2.66509	0.0220629	0.132057	-3.64711	Q96CB8;A0A087WXN4	Integrator complex subunit 12	INTS12	INTS12
0.814272	28.6403	2.59883	0.0221109	0.132105	-3.70221	P35232;C9JW96;C9JZ20;E7ESE2;E9PCW0	Prohibitin	PHB	PHB
0.613432	29.6552	2.59657	0.0222056	0.132355	-3.70624	B1AKJ5;O43847;O43847-2;A0A087WYK8;G3V1R5;F5H7V1	Nardilysin	NRD1	NRD1
0.912042	26.0014	2.62528	0.0222331	0.132355	-3.68315	C9JCC6;Q14919;Q14919-2;E9PNC7;E9PQX9	Dr1-associated corepressor	DRAP1	DRAP1
0.835235	25.4948	2.59276	0.0223666	0.13291	-3.71304	Q9Y2D5;Q9Y2D5-5;Q9Y2D5-7;Q9Y2D5-6;Q9Y2D5-4;C9JVY5	A-kinase anchor protein 2	AKAP2	AKAP2
0.656359	31.5618	2.58712	0.0226066	0.134094	-3.72309	A0A024R4E5;Q00341;Q00341-2;H0Y394	Vigilin	HDLBP	HDLBP
0.606152	30.5622	2.58094	0.022873	0.135431	-3.73412	E9PEZ3;O60610;E9PHQ0;O60610-2;O60610-3;E7ERW8;H9KV28;E7EMV0	Protein diaphanous homolog 1	DIAPH1	DIAPH1
1.25111	28.0525	2.57392	0.0231787	0.136995	-3.74662	F5H365;Q15436;Q15436-2	Protein transport protein Sec23A	SEC23A	SEC23A
1.71315	26.0821	2.59962	0.0233088	0.137049	-3.66414	P09972;A8MVZ9	Fructose-bisphosphate aldolase C;Fructose-bisphosphate aldolase	ALDOC	ALDOC
0.69674	31.2654	2.57029	0.0233382	0.137049	-3.75307	Q9NZB2;Q9NZB2-6;Q9NZB2-4;Q9NZB2-5;Q9NZB2-2	Constitutive coactivator of PPAR-gamma-like protein 1	FAM120A	FAM120A
0.823906	26.3335	2.5697	0.0233646	0.137049	-3.75413	Q6YHU6-3;Q6YHU6;Q6YHU6-2;H0Y3V5;Q6YHU6-5;Q6YHU6-6	Thyroid adenoma-associated protein	THADA	THADA
0.809614	28.3076	2.56958	0.0233696	0.137049	-3.75433	Q8TEW0;Q8TEW0-2;Q8TEW0-8;Q8TEW0-11;Q8TEW0-4;Q8TEW0-6;Q5VWU8;Q8TEW0-7;Q8TEW0-10;Q8TEW0-9;Q8TEW0-5;Q5	Partitioning defective 3 homolog	PARD3	PARD3
0.66	30.2803	2.569	0.0233955	0.137049	-3.75537	Q02952;Q02952-3;Q02952-2	A-kinase anchor protein 12	AKAP12	AKAP12
1.43024	24.521	2.67164	0.0235213	0.137207	-3.47464	Q96QZ7-7;Q96QZ7-6;Q96QZ7-2;Q96QZ7;Q96QZ7-4;Q96QZ7-3;Q96QZ7-5;H7C4U7;H7C535;A0A087WT53;A0A087WU86	Membrane-associated guanylate kinase, WW and PDZ domain-containing protein 1	MAGI1	MAGI1
0.875269	27.4139	2.56566	0.0235437	0.137207	-3.76132	P22681	E3 ubiquitin-protein ligase CBL	CBL	CBL
0.546295	27.7097	2.59382	0.0235591	0.137207	-3.73809	Q8TE76-2;Q8TE76-3;Q8TE76	MORC family CW-type zinc finger protein 4	MORC4	MORC4
0.771092	28.0353	2.56464	0.023589	0.137207	-3.76312	Q99567;J3KMX1	Nuclear pore complex protein Nup88	NUP88	NUP88
0.869148	27.3376	2.56367	0.0236324	0.137218	-3.76485	F5GZ78;P49023-2;P49023;P49023-3;P49023-4;H0YIE4	Paxillin	PXN	PXN
0.783631	29.2623	2.56237	0.0236906	0.137314	-3.76716	P55010	Eukaryotic translation initiation factor 5	EIF5	EIF5
0.664275	33.6576	2.55682	0.0239406	0.13852	-3.77703	P60842;P60842-2;J3KT12;J3QS69;J3KTB5;J3QL43;J3KSZ0	Eukaryotic initiation factor 4A-I	EIF4A1	EIF4A1
-1.15077	26.4398	-2.55525	0.0240118	0.138688	-3.77982	O14979-2;O14979-3	Heterogeneous nuclear ribonucleoprotein D-like	HNRNPDL	HNRNPDL
1.34601	25.3105	2.54119	0.0246579	0.141701	-3.80476	Q15208	Serine/threonine-protein kinase 38	STK38	STK38
1.21901	25.8939	2.54057	0.0246868	0.141701	-3.80586	Q12904-2;Q12904	Aminoacyl tRNA synthase complex-interacting multifunctional protein 1;Endothelial monocyte-activating polypeptide 2	AIMP1	AIMP1
0.854199	27.5727	2.54056	0.0246875	0.141701	-3.80589	P36915;P36915-2	Guanine nucleotide-binding protein-like 1	GNL1	GNL1
0.715896	30.5637	2.53909	0.0247558	0.141701	-3.80849	Q5SW79;H0Y2V6;Q5SW79-2;Q5SW79-3	Centrosomal protein of 170 kDa	CEP170	CEP170
1.5163	23.3948	2.59887	0.0248248	0.141701	-3.59679	Q9P2D3;Q9P2D3-3	HEAT repeat-containing protein 5B	HEATR5B	HEATR5B
-0.875701	25.8387	-2.5647	0.0248548	0.141701	-3.78878	E2QRF9;O75496;H7C608	Geminin	GMNN	GMNN
1.09083	26.0622	2.5369	0.0248585	0.141701	-3.81237	Q99733;Q99733-2;C9J6D1;E9PNW0;E9PJJ2;E9PS34;E9PNJ7;E9PKT8;C9JZI7;A8MXH2	Nucleosome assembly protein 1-like 4	NAP1L4	NAP1L4
-1.47353	25.2984	-2.56421	0.0248772	0.141701	-3.7255	H0YAE8;E7EUV9;F8W8D3;Q14493;Q14493-2	Histone RNA hairpin-binding protein	SLBP	SLBP
1.28955	24.5591	2.63522	0.0250351	0.142355	-3.73471	O60583-2;O60583;F8WDY7;F2Z2C9	Cyclin-T2	CCNT2	CCNT2
0.79	26.5692	2.53221	0.0250796	0.142363	-3.82069	Q99959;Q99959-2;B8QGS9	Plakophilin-2	PKP2	PKP2
0.649631	27.6606	2.5275	0.0253036	0.143387	-3.82903	Q5TDF0;Q9BSD7	Cancer-related nucleoside-triphosphatase	NTPCR	NTPCR
1.03292	25.9574	2.52474	0.0254356	0.143888	-3.83391	Q9P265	Disco-interacting protein 2 homolog B	DIP2B	DIP2B
0.920473	25.0657	2.54719	0.0256677	0.144952	-3.81921	C9JQD4;O43447;O43447-2	Peptidyl-prolyl cis-trans isomerase;Peptidyl-prolyl cis-trans isomerase H	PPIH	PPIH
0.746707	28.2938	2.51877	0.0257235	0.145019	-3.84446	Q8ND24;Q8ND24-2;E9PN76	RING finger protein 214	RNF214	RNF214
0.823552	25.0832	2.54312	0.02586	0.145423	-3.76195	E9PGG1;E7EQU2;E7EQL5;E7EV09;E7ESD3;E7EMU4;E7ETL8;E7ET01;E7ERH4;E7ERR6;E7EUM4;Q13409-6;Q13409-3;Q134	Cytoplasmic dynein 1 intermediate chain 2	DYNC1I2	DYNC1I2
0.764847	28.3376	2.51549	0.0258833	0.145423	-3.85027	P80297;P13640-2;P02795;P13640	Metallothionein-1X;Metallothionein-1G;Metallothionein-2	MT1X;MT1G;MT2A	MT1X
-0.5192	28.6246	-2.51363	0.0259738	0.145683	-3.85354	O60828-2;O60828;C9JQA1;O60828-3;O60828-5;O60828-6;O60828-4	Polyglutamine-binding protein 1	PQBP1	PQBP1
0.968722	27.4681	2.51126	0.0260902	0.146087	-3.85773	Q69YQ0-2;Q69YQ0;F8WAN1;C9J8U1	Cytospin-A	SPECC1L;SPECC1L-ADORA2A	SPECC1L
1.21988	24.6115	2.56542	0.0263471	0.147276	-3.81665	Q9H974-2;Q9H974-3;Q9H974;Q9H974-4	Queuine tRNA-ribosyltransferase subunit QTRTD1	QTRTD1	QTRTD1
-0.748308	25.5103	-2.53172	0.0264069	0.147361	-3.84603	Q96JB3-2;Q96JB3	Hypermethylated in cancer 2 protein	HIC2	HIC2
-0.762312	27.1987	-2.49572	0.0268654	0.149336	-3.88516	Q12948	Forkhead box protein C1	FOXC1	FOXC1
0.795651	26.5569	2.55185	0.0269904	0.149336	-3.83962	B3KPJ4;A0A0A0MSI2;Q8IXK0-2;Q8IXK0-4;Q8IXK0;Q8IXK0-5	Polyhomeotic-like protein 2	PHC2	PHC2
0.874277	28.5211	2.49274	0.0270167	0.149336	-3.89042	Q92625	Ankyrin repeat and SAM domain-containing protein 1A	ANKS1A	ANKS1A
0.702744	28.2481	2.49269	0.0270192	0.149336	-3.89051	Q9H3S7	Tyrosine-protein phosphatase non-receptor type 23	PTPN23	PTPN23
0.792877	27.4622	2.49237	0.0270351	0.149336	-3.89106	H3BSW6;Q2VPK5;Q2VPK5-5;Q2VPK5-3	Cytoplasmic tRNA 2-thiolation protein 2	CTU2	CTU2
-0.765297	26.9139	-2.49207	0.0270507	0.149336	-3.8916	Q8NDT2;Q8NDT2-2	Putative RNA-binding protein 15B	RBM15B	RBM15B
1.65914	24.3872	2.5172	0.0271193	0.149336	-3.80661	Q15382;C9J469;F8WBL3;C9J931	GTP-binding protein Rheb	RHEB	RHEB
0.684917	26.8539	2.49065	0.0271232	0.149336	-3.8941	Q5VT06;H0Y7F7	Centrosome-associated protein 350	CEP350	CEP350
0.543155	29.5041	2.48848	0.0272338	0.149695	-3.89791	Q99996-6;Q99996;A0A0A0MRF6;Q99996-5;Q99996-3;Q99996-2;A0A0A0MRE9	A-kinase anchor protein 9	AKAP9	AKAP9
-1.93148	24.6165	-2.54466	0.0273376	0.150016	-3.73352	Q9Y6I9;C9JXQ7;C9JHH5;C9JUC3;C9J7N0;A0A087WTU3	Testis-expressed sequence 264 protein	TEX264	TEX264
0.788236	25.136	2.6298	0.0274915	0.15061	-3.72206	Q96NB3	Zinc finger protein 830	ZNF830	ZNF830
0.812886	26.9591	2.47709	0.0278238	0.152177	-3.91796	Q15910;Q15910-3;Q15910-2;Q15910-4;Q15910-5;G3XAL2	Histone-lysine N-methyltransferase EZH2	EZH2	EZH2
0.732928	30.3858	2.47301	0.028038	0.153095	-3.92513	Q6Y7W6;Q6Y7W6-5;Q6Y7W6-4;I1E4Y6;Q6Y7W6-3;E7ESB6	PERQ amino acid-rich with GYF domain-containing protein 2	GIGYF2	GIGYF2
-1.34411	24.7466	-2.46933	0.0282328	0.15382	-3.93161	Q93075;H7BZJ2;H7C1W4	Putative deoxyribonuclease TATDN2	TATDN2	TATDN2
0.703738	30.2057	2.46857	0.0282729	0.15382	-3.93293	Q9UPY3;Q9UPY3-2	Endoribonuclease Dicer	DICER1	DICER1
0.800046	25.127	2.5631	0.0283259	0.15382	-3.85358	Q9BWG6;Q9BWG6-2;Q9BWG6-3	Sodium channel modifier 1	SCNM1	SCNM1
0.641803	31.0283	2.46698	0.0283574	0.15382	-3.93572	Q8TD19	Serine/threonine-protein kinase Nek9	NEK9	NEK9
1.01692	24.9372	2.46611	0.0284039	0.15382	-3.93725	Q8NFH4	Nucleoporin Nup37	NUP37	NUP37
1.1472	25.9941	2.46459	0.0284852	0.154007	-3.93992	H0Y2W2;Q9NVI7-3;Q9NVI7-2;Q9NVI7	ATPase family AAA domain-containing protein 3A	ATAD3A	ATAD3A
1.41172	26.0064	2.46232	0.0286072	0.154239	-3.94391	Q15750-2;Q15750	TGF-beta-activated kinase 1 and MAP3K7-binding protein 1	TAB1	TAB1
0.820398	28.5358	2.46183	0.0286335	0.154239	-3.94477	Q9HD26-2;Q9HD26;F5H1Y4;Q9HD26-3	Golgi-associated PDZ and coiled-coil motif-containing protein	GOPC	GOPC
0.808033	29.4956	2.46118	0.0286684	0.154239	-3.94591	Q14258	E3 ubiquitin/ISG15 ligase TRIM25	TRIM25	TRIM25
0.989483	25.6651	2.45821	0.0288285	0.154606	-3.95111	Q14147	Probable ATP-dependent RNA helicase DHX34	DHX34	DHX34
0.734152	30.612	2.45797	0.0288416	0.154606	-3.95154	P52732	Kinesin-like protein KIF11	KIF11	KIF11
0.903045	24.4824	2.51381	0.0288774	0.154606	-3.90387	Q96BN2	Transcriptional adapter 1	TADA1	TADA1
-1.35691	26.1905	-2.45092	0.0292259	0.156219	-3.9639	Q9Y613	FH1/FH2 domain-containing protein 1	FHOD1	FHOD1
0.840045	29.5188	2.44821	0.0293751	0.156762	-3.96865	O75153	Clustered mitochondria protein homolog	CLUH	CLUH
0.75426	29.68	2.446	0.0294972	0.157159	-3.97252	P08243-2;P08243;P08243-3;F8WEJ5	Asparagine synthetase [glutamine-hydrolyzing]	ASNS	ASNS
1.33242	25.7179	2.46498	0.0298403	0.158593	-3.96118	Q8WXE1-5;Q8WXE1-3;Q8WXE1-2;Q8WXE1;F8WE08;C9IZM8	ATR-interacting protein	ATRIP	ATRIP
0.976246	26.118	2.46458	0.0298623	0.158593	-3.89689	O75396;A0A087X1A9	Vesicle-trafficking protein SEC22b	SEC22B	SEC22B
1.02068	28.5671	2.43739	0.0299773	0.158947	-3.98758	Q9P2I0	Cleavage and polyadenylation specificity factor subunit 2	CPSF2	CPSF2
0.687354	29.7336	2.43612	0.0300488	0.15907	-3.9898	Q5VYK3;J3KN16	Proteasome-associated protein ECM29 homolog	ECM29;KIAA0368	ECM29
0.606104	32.1075	2.43109	0.0303333	0.160319	-3.99859	Q14008;Q14008-2;Q14008-3	Cytoskeleton-associated protein 5	CKAP5	CKAP5
0.729792	24.4521	2.52209	0.0303849	0.160335	-3.85654	O95793-3	Double-stranded RNA-binding protein Staufen homolog 1	STAU1	STAU1
0.654727	26.3796	2.42603	0.0306223	0.16133	-4.00743	Q9Y5Y2;H3BQR2;H3BNF0;H3BNS4	Cytosolic Fe-S cluster assembly factor NUBP2	NUBP2	NUBP2
0.628955	32.5368	2.4223	0.030837	0.161547	-4.01393	O14654	Insulin receptor substrate 4	IRS4	IRS4
0.716393	29.6848	2.42217	0.0308446	0.161547	-4.01416	Q8N3C0	Activating signal cointegrator 1 complex subunit 3	ASCC3	ASCC3
0.852644	28.5045	2.42116	0.0309026	0.161547	-4.01592	F8VXU5;Q9UBQ0;Q9UBQ0-2	Vacuolar protein sorting-associated protein 29	VPS29	VPS29
0.595843	27.2228	2.42073	0.0309276	0.161547	-4.01667	H0YGL6;P20340-4;P20340-2;P20340;C9JB90;F5H3K7;C9JU14;J3KR73;H7BYW1;P20340-3;Q9NRW1-2;Q9NRW1;Q14964	Ras-related protein Rab-6A;Ras-related protein Rab-6B;Ras-related protein Rab-39A	RAB6A;RAB6B;RAB39A	RAB6A
0.80981	27.7385	2.41912	0.0310213	0.161547	-4.01949	H0Y360;Q01433-2;Q01433;Q01433-5;Q01433-3;Q01433-4	AMP deaminase 2	AMPD2	AMPD2
-0.970732	24.7848	-2.50988	0.0310261	0.161547	-3.9409	Q96EU6;Q96EU6-2	Ribosomal RNA processing protein 36 homolog	RRP36	RRP36
0.662667	29.893	2.41894	0.0310313	0.161547	-4.01979	Q9NSD9;Q9NSD9-2	Phenylalanine--tRNA ligase beta subunit	FARSB	FARSB
0.682679	27.3778	2.41853	0.0310554	0.161547	-4.02051	Q5T5C7;P49591	Serine--tRNA ligase, cytoplasmic	SARS	SARS
0.888002	25.2774	2.49619	0.0317612	0.16491	-3.89874	Q6P2C8;Q6P2C8-2;Q6P2C8-4	Mediator of RNA polymerase II transcription subunit 27	MED27	MED27
0.817442	29.6677	2.40553	0.0318201	0.16491	-4.04316	Q06210-2;Q06210	Glutamine--fructose-6-phosphate aminotransferase [isomerizing] 1	GFPT1	GFPT1
-1.26195	23.9677	-2.45853	0.0318519	0.16491	-3.83012	A8MQB8;G3V0J0;Q06787-2;A0A087WXI3;Q8IXW7	Fragile X mental retardation protein 1	FMR1	FMR1
0.896859	27.5128	2.40186	0.0320391	0.16536	-4.04954	O15160-2;O15160;E7EQB9	DNA-directed RNA polymerases I and III subunit RPAC1	POLR1C	POLR1C
0.687816	28.0088	2.39494	0.0324567	0.167193	-4.06158	Q6P3X3	Tetratricopeptide repeat protein 27	TTC27	TTC27
0.919244	27.0915	2.39429	0.0324957	0.167193	-4.0627	A0A0A0MSK6;Q13017-2;Q13017	Rho GTPase-activating protein 5	ARHGAP5	ARHGAP5
0.670348	25.5051	2.44499	0.0326246	0.167595	-4.0195	O75554;O75554-2	WW domain-binding protein 4	WBP4	WBP4
0.893202	23.1235	2.41439	0.0327276	0.167863	-3.98246	F5H1I4;Q8NG08;Q8NG08-2	DNA helicase B	HELB	HELB
0.653831	28.4023	2.38244	0.0332235	0.170009	-4.08328	Q9UJW0;Q9UJW0-3;Q9UJW0-2	Dynactin subunit 4	DCTN4	DCTN4
0.987228	24.2297	2.38202	0.0332491	0.170009	-4.084	Q9BVQ7-2;Q9BVQ7;Q9BVQ7-3	Spermatogenesis-associated protein 5-like protein 1	SPATA5L1	SPATA5L1
0.617346	31.6508	2.38048	0.0333447	0.170233	-4.08666	P25398	40S ribosomal protein S12	RPS12	RPS12
-1.63151	25.7135	-2.37928	0.0334197	0.170273	-4.08875	Q8NF91;A0A0C4DG40;Q8NF91-4;E7ENN3;Q8NF91-7;Q8NF91-2;Q8NF91-8	Nesprin-1	SYNE1	SYNE1
1.27776	26.3245	2.3787	0.0334558	0.170273	-4.08975	O00471;A0A0A0MSI8;F8W9B8	Exocyst complex component 5	EXOC5	EXOC5
0.994578	27.8441	2.37729	0.0335439	0.170455	-4.0922	Q6UVJ0	Spindle assembly abnormal protein 6 homolog	SASS6	SASS6
0.602631	30.4352	2.37648	0.0335948	0.170455	-4.0936	P30050;P30050-2	60S ribosomal protein L12	RPL12	RPL12
-0.731982	25.7226	-2.37298	0.0338151	0.171309	-4.09967	Q9GZR1-2;Q9GZR1;H0Y4F4;F8W6D9	Sentrin-specific protease 6	SENP6	SENP6
1.35951	25.5902	2.37175	0.0338927	0.171439	-4.1018	E7EWE1;E7EQ61;Q9GZZ9;C9J5W5;C9JRV9;Q9GZZ9-2;C9J0F6	Ubiquitin-like modifier-activating enzyme 5	UBA5	UBA5
0.954776	25.8927	2.42228	0.0339624	0.171528	-3.88987	P54646;A0A087WXX9	5-AMP-activated protein kinase catalytic subunit alpha-2	PRKAA2	PRKAA2
-0.654762	24.1403	-2.42013	0.0340921	0.17192	-3.99577	P11474;F5H0E9;P11474-2	Steroid hormone receptor ERR1	ESRRA	ESRRA
1.10978	24.9472	2.39102	0.0341505	0.171951	-4.0221	O75362	Zinc finger protein 217	ZNF217	ZNF217
1.53978	26.0331	2.36601	0.0342574	0.172227	-4.11173	Q9BVA0	Katanin p80 WD40 repeat-containing subunit B1	KATNB1	KATNB1
0.577105	31.7375	2.36212	0.0345064	0.173127	-4.11845	Q9UHI6	Probable ATP-dependent RNA helicase DDX20	DDX20	DDX20
1.67614	25.7574	2.36158	0.0345415	0.173127	-4.11939	Q9Y597-2;Q9Y597	BTB/POZ domain-containing protein KCTD3	KCTD3	KCTD3
1.02213	24.7607	2.35967	0.0346647	0.173481	-4.12269	Q8WVM8-2;Q8WVM8-3;Q8WVM8	Sec1 family domain-containing protein 1	SCFD1	SCFD1
0.559385	31.0444	2.35832	0.0347517	0.173509	-4.12502	Q92616	Translational activator GCN1	GCN1L1	GCN1L1
1.11559	24.9621	2.38105	0.0347754	0.173509	-4.03897	B1AL69;Q7L3B6	Hsp90 co-chaperone Cdc37-like 1	CDC37L1	CDC37L1
1.00199	24.5804	2.48357	0.0349244	0.173851	-3.95287	H3BPU7;H3BUG1;H3BPB8;F5GX71;H3BUZ9;H3BT48;H3BP57;H3BPP3;H3BMZ9;B4DYB8;H3BT46;H3BNY8;H3BQX0;H3BN01;H	Mannose-6-phosphate isomerase	MPI	MPI
2.60646	24.7381	2.48314	0.0349494	0.173851	-3.95355	Q9UQ84-4;Q9UQ84	Exonuclease 1	EXO1	EXO1
0.593987	29.6697	2.35313	0.0350892	0.174284	-4.13398	P62495;B7Z7P8;P62495-2	Eukaryotic peptide chain release factor subunit 1	ETF1	ETF1
1.28321	25.8534	2.34971	0.0353136	0.175134	-4.13988	Q13395	Probable methyltransferase TARBP1	TARBP1	TARBP1
0.598758	35.524	2.34631	0.035538	0.175983	-4.14576	P68363;P68363-2	Tubulin alpha-1B chain	TUBA1B	TUBA1B
0.896973	26.7984	2.34168	0.035845	0.176603	-4.15372	O15357;A0A0A0MTP6;O15357-2	Phosphatidylinositol 3,4,5-trisphosphate 5-phosphatase 2	INPPL1	INPPL1
1.21782	25.7163	2.34116	0.0358801	0.176603	-4.15463	P41214;P41214-2	Eukaryotic translation initiation factor 2D	EIF2D	EIF2D
-0.920835	25.7844	-2.34094	0.0358944	0.176603	-4.155	V9GZ56;Q9Y4Z0;U3KQS7;U3KQK1;M0QXB0	U6 snRNA-associated Sm-like protein LSm4	LSM4	LSM4
1.18849	24.5969	2.39056	0.035921	0.176603	-4.0448	Q8NHU6;Q8NHU6-2;Q8NHU6-3	Tudor domain-containing protein 7	TDRD7	TDRD7
0.672418	29.403	2.3404	0.035931	0.176603	-4.15594	Q9UGP4;C9JRJ5	LIM domain-containing protein 1	LIMD1	LIMD1
1.28621	26.1392	2.33938	0.0359989	0.176673	-4.15769	Q9UPW0;Q9UPW0-2;C9JVP0;H7C1Y6	Forkhead box protein J3	FOXJ3	FOXJ3
0.6783	31.5545	2.33846	0.0360607	0.176713	-4.15928	Q9BXJ9;A0A0B4J1W3;Q9BXJ9-4	N-alpha-acetyltransferase 15, NatA auxiliary subunit	NAA15	NAA15
0.673403	27.4983	2.33629	0.0362064	0.177164	-4.16301	O95721;C9JAF7	Synaptosomal-associated protein 29;Synaptosomal-associated protein	SNAP29	SNAP29
0.557262	30.6034	2.33398	0.0363623	0.177664	-4.16699	Q15691	Microtubule-associated protein RP/EB family member 1	MAPRE1	MAPRE1
0.670225	26.2518	2.35453	0.0364922	0.178035	-4.14964	Q6ZW49;Q6ZW49-1;Q6ZW49-2	PAX-interacting protein 1	PAXIP1	PAXIP1
0.811882	26.684	2.32969	0.0366536	0.178558	-4.17437	Q13596-2;Q13596;Q13596-3;H0YK42	Sorting nexin-1	SNX1	SNX1
0.717856	25.9214	2.32749	0.0368037	0.178862	-4.17815	A0A0B4J2A0;Q9UHJ6	Sedoheptulokinase	TRPV1;SHPK	TRPV1
1.94249	25.0274	2.4512	0.0368246	0.178862	-3.79383	Q12929;Q12929-2	Epidermal growth factor receptor kinase substrate 8	EPS8	EPS8
0.850405	28.3662	2.32555	0.0369365	0.179142	-4.18148	Q8N8S7-3;Q8N8S7-2;Q8N8S7;A0A075B6E5	Protein enabled homolog	ENAH	ENAH
1.12642	27.1648	2.34678	0.0370096	0.179233	-4.09682	A0A087WW40;Q9Y371;Q9Y371-2	Endophilin-B1	SH3GLB1	SH3GLB1
1.62437	26.4862	2.32351	0.0370768	0.179295	-4.18499	Q8WU79;A0A087WV97;Q8WU79-2;Q8WU79-3;X6RCC3	Stromal membrane-associated protein 2	SMAP2	SMAP2
0.684566	29.722	2.32195	0.037184	0.17955	-4.18766	P26196	Probable ATP-dependent RNA helicase DDX6	DDX6	DDX6
0.962996	28.5441	2.31905	0.037385	0.180147	-4.19264	Q9NR12;Q9NR12-2;D6RH06;Q9NR12-5;Q9NR12-6;Q9NR12-4	PDZ and LIM domain protein 7	PDLIM7	PDLIM7
0.918992	27.0419	2.31859	0.0374168	0.180147	-4.19343	F8VSL3;P25208	Nuclear transcription factor Y subunit beta	NFYB	NFYB
0.931028	27.3389	2.31469	0.037689	0.181193	-4.20013	A6NN50;O75147-2;O75147-1;O75147-4;O75147;A8MSZ8	Obscurin-like protein 1	OBSL1	OBSL1
0.68706	27.342	2.31224	0.0378606	0.181753	-4.20432	O14787-2;O14787;A0A075B780	Transportin-2	TNPO2	TNPO2
0.64819	31.8166	2.31145	0.0379158	0.181753	-4.20567	P32119;A6NIW5	Peroxiredoxin-2	PRDX2	PRDX2
0.887991	23.1662	2.35804	0.0380417	0.182092	-4.09851	Q8N5L8	Ribonuclease P protein subunit p25-like protein	RPP25L	RPP25L
0.817047	24.9144	2.35672	0.0381303	0.182252	-4.16649	P28702;P28702-3;P19793-2;P19793;A0A087WZ88;P48443	Retinoic acid receptor RXR-beta;Retinoic acid receptor RXR-alpha;Retinoic acid receptor RXR-gamma	RXRB;RXRA;RXRG	RXRB
0.773386	25.5441	2.35516	0.0382352	0.182489	-4.10325	C9JAB9;P16333-2;P16333	Cytoplasmic protein NCK1	NCK1	NCK1
0.541008	29.9041	2.30533	0.038349	0.182767	-4.21616	Q9UPU5	Ubiquitin carboxyl-terminal hydrolase 24	USP24	USP24
0.705309	29.3454	2.30424	0.0384268	0.182768	-4.21803	O60678;A0A0A0MSN7;O60678-2	Protein arginine N-methyltransferase 3	PRMT3	PRMT3
0.593195	35.6066	2.30321	0.0385002	0.182768	-4.2198	P13639	Elongation factor 2	EEF2	EEF2
0.727978	25.7651	2.30299	0.0385153	0.182768	-4.22016	A0A087WZ30;O94761;A0A087X072	ATP-dependent DNA helicase Q4	RECQL4	RECQL4
0.923318	25.9262	2.30124	0.0386406	0.182915	-4.22316	Q99717	Mothers against decapentaplegic homolog 5	SMAD5	SMAD5
0.993083	24.3028	2.32229	0.0386889	0.182915	-4.13795	E9PGC0;P20936-2;P20936-4;P20936	Ras GTPase-activating protein 1	RASA1	RASA1
0.867092	26.7195	2.30024	0.0387127	0.182915	-4.22488	Q9Y223-2;Q9Y223;Q9Y223-4;Q9Y223-3;Q9Y223-5	Bifunctional UDP-N-acetylglucosamine 2-epimerase/N-acetylmannosamine kinase;UDP-N-acetylglucosamine 2-epimerase (hydrolyzing);N-acetylmannosamine kinase	GNE	GNE
1.33863	26.7419	2.29796	0.0388766	0.183427	-4.22878	Q8NDI1-3;Q8NDI1-2;Q8NDI1	EH domain-binding protein 1	EHBP1	EHBP1
0.973066	28.3765	2.29586	0.0390282	0.183879	-4.23237	Q93052;A0A087WZF1;C9JUT4	Lipoma-preferred partner	LPP	LPP
0.603026	27.715	2.28377	0.0399112	0.187771	-4.253	Q9BRX2	Protein pelota homolog	PELO	PELO
1.42867	26.843	2.2826	0.0399977	0.187909	-4.255	P67936;P67936-2;K7ENT6	Tropomyosin alpha-4 chain	TPM4	TPM4
0.562399	26.2056	2.35937	0.0401148	0.188192	-4.18571	Q99856;K7EJ04	AT-rich interactive domain-containing protein 3A	ARID3A	ARID3A
-1.47169	25.9222	-2.35729	0.0402576	0.188593	-4.18908	Q96S94;Q96S94-3;A0A0A0MSF3	Cyclin-L2	CCNL2	CCNL2
-1.07797	25.9209	-2.2982	0.040413	0.189053	-4.24462	Q13610;B4DJV5	Periodic tryptophan protein 1 homolog	PWP1	PWP1
0.665457	28.4499	2.27544	0.040531	0.189336	-4.2672	Q9ULH0-2;Q9ULH0-4;Q9ULH0;E9PH70;H0Y8E4;Q9ULH0-3	Kinase D-interacting substrate of 220 kDa	KIDINS220	KIDINS220
1.00628	26.9251	2.35123	0.0406749	0.18974	-4.19885	A0A087WUL5;Q9BSM1-3;Q9BSM1	Polycomb group RING finger protein 1	PCGF1	PCGF1
1.0992	25.4518	2.27213	0.0407801	0.189868	-4.27284	O00459;E9PFP1	Phosphatidylinositol 3-kinase regulatory subunit beta	PIK3R2	PIK3R2
1.28521	27.943	2.27163	0.0408177	0.189868	-4.27369	P30622-2;P30622-1;P30622;J3KP58;F5H0N7	CAP-Gly domain-containing linker protein 1	CLIP1	CLIP1
0.588705	30.6124	2.26933	0.0409914	0.190153	-4.2776	P17812;P17812-2	CTP synthase 1	CTPS1	CTPS1
0.688545	31.0487	2.26929	0.0409942	0.190153	-4.27766	Q9H2U1;Q9H2U1-3;Q9H2U1-2;E7EWK3	ATP-dependent RNA helicase DHX36	DHX36	DHX36
0.776407	28.7279	2.26749	0.0411313	0.19045	-4.28074	P50570-3;P50570-2;P50570-5;P50570-4;P50570	Dynamin-2	DNM2	DNM2
0.754753	25.3714	2.26693	0.0411737	0.19045	-4.28169	Q99081-3;Q99081;B4DGI9;H0YNQ5	Transcription factor 12	TCF12	TCF12
0.671563	27.4791	2.26486	0.0413317	0.190899	-4.28521	P24752	Acetyl-CoA acetyltransferase, mitochondrial	ACAT1	ACAT1
0.648731	30.3066	2.2639	0.0414049	0.190899	-4.28684	Q86UK7-3;Q86UK7;H3BQQ2	Zinc finger protein 598	ZNF598	ZNF598
0.59862	30.9015	2.26338	0.0414443	0.190899	-4.28772	Q9UG63;Q9UG63-2;C9JHK9;C9JZV3	ATP-binding cassette sub-family F member 2	ABCF2	ABCF2
1.15242	25.4234	2.26126	0.0416068	0.191302	-4.29132	P82912;P82912-2;H0YL99	28S ribosomal protein S11, mitochondrial	MRPS11	MRPS11
0.638305	31.1628	2.26	0.0417037	0.191302	-4.29346	O95757;E9PDE8	Heat shock 70 kDa protein 4L	HSPA4L	HSPA4L
0.601747	33.7058	2.25962	0.0417329	0.191302	-4.2941	Q4VCS5;E7ERM3;A6NP16;Q4VCS5-2	Angiomotin	AMOT	AMOT
0.532923	30.0145	2.25922	0.0417639	0.191302	-4.29478	Q9C0C9	E2/E3 hybrid ubiquitin-protein ligase UBE2O	UBE2O	UBE2O
0.847276	26.7586	2.25733	0.0419102	0.191706	-4.298	Q70E73;C9K0J5;C9J164;Q70E73-5;Q70E73-2;Q70E73-8;Q70E73-7;Q70E73-4;Q70E73-3;Q70E73-9;Q70E73-6	Ras-associated and pleckstrin homology domains-containing protein 1	RAPH1	RAPH1
0.596504	32.5465	2.25538	0.0420611	0.192129	-4.3013	P41252;A0A0A0MSX9;J3KR24	Isoleucine--tRNA ligase, cytoplasmic	IARS	IARS
1.21489	24.5506	2.3669	0.0422702	0.192817	-4.13556	Q86U06-3;Q86U06-4;Q86U06-5;Q86U06-2;Q86U06;G3XAP0;G3V546;G3V5Z6;H0YJJ3	Probable RNA-binding protein 23	RBM23	RBM23
1.10706	24.6018	2.27176	0.0423887	0.192883	-4.22235	Q9H792;H0YN99	Pseudopodium-enriched atypical kinase 1	PEAK1	PEAK1
0.570105	27.4561	2.25053	0.0424393	0.192883	-4.30953	Q14181;Q14181-2	DNA polymerase alpha subunit B	POLA2	POLA2
0.89698	27.2592	2.25005	0.0424767	0.192883	-4.31034	B7ZM87;A2RUF3;O75044;A0A075B7B5;Q5VZB4	SLIT-ROBO Rho GTPase-activating protein 2	SRGAP2	SRGAP2
0.509841	30.0089	2.24871	0.0425815	0.192883	-4.31261	Q13464	Rho-associated protein kinase 1	ROCK1	ROCK1
0.678205	27.6604	2.24828	0.0426157	0.192883	-4.31335	Q96KQ7-2;Q96KQ7;A2ABF8;A2ABF9	Histone-lysine N-methyltransferase EHMT2	EHMT2	EHMT2
0.601597	25.0852	2.26854	0.0426354	0.192883	-4.2277	A0A0A6YYL4;P57737-2;P57737-4;P57737;P57737-3;E7EP81;I3L167	Coronin;Coronin-7	CORO7-PAM16;CORO7	CORO7-PAM16
-1.56561	24.3132	-2.247	0.0427161	0.192983	-4.31551	A8MPP1;Q92771	Putative ATP-dependent RNA helicase DDX11-like protein 8;Putative ATP-dependent RNA helicase DDX12	DDX11L8;DDX12P	DDX11L8
1.0649	23.9499	2.26103	0.0432163	0.19471	-4.24018	Q96KC8	DnaJ homolog subfamily C member 1	DNAJC1	DNAJC1
0.534346	31.4105	2.23241	0.0438801	0.197394	-4.3402	P22234;P22234-2;E9PBS1;D6RF62	Multifunctional protein ADE2;Phosphoribosylaminoimidazole-succinocarboxamide synthase;Phosphoribosylaminoimidazole carboxylase	PAICS	PAICS
1.3983	24.3995	2.25192	0.0439318	0.197394	-4.25531	C9JC03;A0A024R571;Q9H4M9;C9J2Z4	EH domain-containing protein 1	EHD1	EHD1
0.609509	30.8922	2.23043	0.0440404	0.197612	-4.34354	P53618;E9PP73	Coatomer subunit beta	COPB1	COPB1
1.35644	24.4192	2.24951	0.0441229	0.197628	-4.2593	H0YIZ6;G3V5A5;G3V541;Q9H6D7;H0YJ09;G3V5Z2;G3V4X7;Q9H6D7-4	HAUS augmin-like complex subunit 4	HAUS4	HAUS4
0.60165	27.8783	2.22787	0.0442485	0.197628	-4.34787	P53990-2;P53990;P53990-4;H3BMU1;H3BUI0;P53990-3;P53990-5;H3BQF7;J3KR23;F5GXM3	IST1 homolog	IST1	IST1
0.954677	25.7588	2.22599	0.044402	0.197628	-4.35104	Q9P253	Vacuolar protein sorting-associated protein 18 homolog	VPS18	VPS18
0.604243	29.2074	2.22597	0.0444036	0.197628	-4.35108	Q16513;Q16513-3;Q16513-2;Q16513-4;Q16513-5	Serine/threonine-protein kinase N2	PKN2	PKN2
0.90392	24.898	2.22529	0.0444585	0.197628	-4.35221	Q5VSL9;Q5VSL9-4;Q5VSL9-2	Striatin-interacting protein 1	STRIP1	STRIP1
-0.648683	32.8752	-2.2252	0.0444658	0.197628	-4.35236	P16401	Histone H1.5	HIST1H1B	HIST1H1B
0.591433	30.1182	2.22463	0.0445129	0.197628	-4.35333	Q13155;A8MU58	Aminoacyl tRNA synthase complex-interacting multifunctional protein 2	AIMP2	AIMP2
-1.61111	24.9505	-2.33514	0.0445232	0.197628	-3.89087	Q14657	EKC/KEOPS complex subunit LAGE3	LAGE3	LAGE3
1.16056	25.7848	2.24068	0.0448292	0.198719	-4.27392	Q562E7;Q562E7-4;Q562E7-3	WD repeat-containing protein 81	WDR81	WDR81
0.557498	23.8771	2.21462	0.0453393	0.200162	-4.3702	P62714	Serine/threonine-protein phosphatase 2A catalytic subunit beta isoform	PPP2CB	PPP2CB
0.675536	27.5169	2.2139	0.0454	0.200162	-4.37142	Q8TDY2-2;Q8TDY2	RB1-inducible coiled-coil protein 1	RB1CC1	RB1CC1
-0.856151	24.7817	-2.21387	0.045402	0.200162	-4.37146	Q8TEY7-3;Q8TEY7-2;Q8TEY7	Ubiquitin carboxyl-terminal hydrolase 33	USP33	USP33
-1.1107	24.4429	-2.25726	0.0454128	0.200162	-4.15857	P82675	28S ribosomal protein S5, mitochondrial	MRPS5	MRPS5
-0.950144	25.6213	-2.21256	0.0455113	0.200162	-4.37367	Q9UL15-2;Q9UL15	BAG family molecular chaperone regulator 5	BAG5	BAG5
0.954814	26.1809	2.21195	0.0455626	0.200162	-4.3747	P55735;A0A0C4DFR6;P55735-2;P55735-3;A8MXL6	Protein SEC13 homolog	SEC13	SEC13
0.58085	32.0017	2.21175	0.0455796	0.200162	-4.37504	Q99873-4;E9PKG1;H7C2I1;Q99873-3;Q99873-2;Q99873;A0A087X1W2;E9PIX6;E9PQ98	Protein arginine N-methyltransferase 1	PRMT1	PRMT1
0.604962	25.7126	2.21029	0.045702	0.200232	-4.37749	I3L2B0	NA	CLUH	CLUH
-0.746904	25.3806	-2.20965	0.045755	0.200232	-4.37856	Q3LIE7;Q15392-2;Q15392;H7C4B7	Delta(24)-sterol reductase	Nbla03646;DHCR24	Nbla03646
0.756366	27.9748	2.20935	0.0457808	0.200232	-4.37907	Q9HAU0;Q9HAU0-4;Q9HAU0-5;Q9HAU0-2;Q9HAU0-6;A0JP02;B4DJX4;Q9HAU0-8;Q9HAU0-3	Pleckstrin homology domain-containing family A member 5	PLEKHA5	PLEKHA5
0.568695	24.1823	2.20866	0.0458384	0.200232	-4.38022	Q9Y3E2	BolA-like protein 1	BOLA1	BOLA1
0.711983	28.5495	2.20647	0.0460231	0.200639	-4.38391	Q9H0B6;Q9H0B6-2;A8MZ87	Kinesin light chain 2	KLC2	KLC2
0.639678	28.2363	2.20612	0.0460533	0.200639	-4.38451	Q96L92;Q96L92-3;Q96L92-2;A0A0C4DFU6	Sorting nexin-27	SNX27	SNX27
0.809232	26.2036	2.20442	0.0461967	0.200998	-4.38735	Q6P1Q9	Methyltransferase-like protein 2B	METTL2B	METTL2B
2.36468	25.9872	2.24473	0.0464202	0.201666	-4.17873	Q9P2M7;Q9P2M7-2	Cingulin	CGN	CGN
1.21533	27.3694	2.22023	0.0465078	0.201666	-4.37464	F8W9H0;I3L3B4;A8MV79;F2Z3Q2;E9PLN8;Q9BQB6-3;Q9BQB6-2;Q9BQB6	Vitamin K epoxide reductase complex subunit 1	VKORC1	VKORC1
0.525686	32.0879	2.20046	0.0465336	0.201666	-4.39401	Q9HB71;Q9HB71-3	Calcyclin-binding protein	CACYBP	CACYBP
1.46089	27.9853	2.19838	0.0467115	0.202171	-4.3975	Q8NCM8-2;Q8NCM8	Cytoplasmic dynein 2 heavy chain 1	DYNC2H1	DYNC2H1
0.699239	26.3121	2.21355	0.0470681	0.203448	-4.38569	O95831-3;O95831;O95831-2	Apoptosis-inducing factor 1, mitochondrial	AIFM1	AIFM1
0.805488	26.782	2.19088	0.0473584	0.204435	-4.41008	P43897;P43897-2;C9JT21	Elongation factor Ts, mitochondrial;Elongation factor Ts	TSFM	TSFM
0.775345	26.3925	2.19002	0.0474335	0.204491	-4.41153	O75113	NEDD4-binding protein 1	N4BP1	N4BP1
0.576377	28.9476	2.18721	0.0476782	0.20512	-4.41623	Q13177	Serine/threonine-protein kinase PAK 2;PAK-2p27;PAK-2p34	PAK2	PAK2
0.540003	30.0503	2.18679	0.0477146	0.20512	-4.41693	Q96T51;Q96T51-2;H0YA47	RUN and FYVE domain-containing protein 1	RUFY1	RUFY1
1.30872	24.7503	2.18574	0.0478068	0.20512	-4.41869	P20618	Proteasome subunit beta type-1	PSMB1	PSMB1
-0.474589	28.7848	-2.18503	0.0478689	0.20512	-4.41988	P78316;E9PFK5;P78316-2	Nucleolar protein 14	NOP14	NOP14
-1.20531	25.829	-2.2551	0.0478903	0.20512	-4.353	E9PLV1;Q9NQV6-2;Q9NQV6-1;Q9NQV6-5;Q9NQV6;Q9NQV6-4;Q9NQV6-7;Q9NQV6-6	PR domain zinc finger protein 10	PRDM10	PRDM10
0.695215	27.044	2.18368	0.0479877	0.20527	-4.42214	Q66K14-2;Q66K14	TBC1 domain family member 9B	TBC1D9B	TBC1D9B
-1.36398	24.8199	-2.18211	0.0481253	0.205495	-4.42476	Q96P11;Q96P11-2;Q96P11-4;Q96P11-5	Probable 28S rRNA (cytosine-C(5))-methyltransferase	NSUN5	NSUN5
2.10613	25.7166	2.18166	0.0481648	0.205495	-4.42551	P21283	V-type proton ATPase subunit C 1	ATP6V1C1	ATP6V1C1
0.821442	27.9625	2.18027	0.0482875	0.205752	-4.42783	P52907	F-actin-capping protein subunit alpha-1	CAPZA1	CAPZA1
0.664656	27.7037	2.17911	0.0483905	0.205925	-4.42978	P11172;P11172-3;E9PFD2;P11172-2;P11172-4	Uridine 5-monophosphate synthase;Orotate phosphoribosyltransferase;Orotidine 5-phosphate decarboxylase	UMPS	UMPS
-1.10573	26.4896	-2.24552	0.0486749	0.206868	-4.36828	F5H7P7;Q96BP3;Q96BP3-2;D6R9Q1	Peptidylprolyl isomerase domain and WD repeat-containing protein 1	PPWD1	PPWD1
1.54762	24.3553	2.32321	0.0488695	0.207428	-3.87934	Q96JG6-3;Q96JG6;Q96JG6-2	Coiled-coil domain-containing protein 132	CCDC132	CCDC132
1.50526	23.9002	2.17174	0.0490474	0.207898	-4.44209	B8ZZS4;Q9H8Y5	Ankyrin repeat and zinc finger domain-containing protein 1	ANKZF1	ANKZF1
0.641008	25.3937	2.27502	0.0491154	0.207898	-4.27819	E9PG82	NA	SRI	SRI
0.618086	26.6773	2.17026	0.0491801	0.207898	-4.44455	A0A087WY71;E9PFW3;Q96CW1-2;Q96CW1;C9JJ47	AP-2 complex subunit mu	AP2M1	AP2M1
0.662854	25.3807	2.18847	0.0492324	0.207898	-4.42709	P07942;G3XAI2	Laminin subunit beta-1	LAMB1	LAMB1
0.551693	28.5408	2.16585	0.0495785	0.208841	-4.45191	Q9UK59	Lariat debranching enzyme	DBR1	DBR1
-3.48922	28.3533	-2.20663	0.049616	0.208841	-4.34547	Q8NE01;Q8NE01-2;Q8NE01-3	Metal transporter CNNM3	CNNM3	CNNM3
0.865247	24.5619	2.18318	0.0497002	0.208841	-4.36857	A0A087X1H5;Q15057;H7C3K3	Arf-GAP with coiled-coil, ANK repeat and PH domain-containing protein 2	ACAP2	ACAP2
0.549496	27.6814	2.16441	0.0497089	0.208841	-4.45431	P55039;A8MZF9;J3QKW7	Developmentally-regulated GTP-binding protein 2	DRG2	DRG2
0.627272	28.1686	2.16002	0.0501095	0.2102	-4.46163	Q2TAM5;A0A087X0W8;Q04206-2;Q04206-3;Q04206;E9PKH5;Q04206-4;E9PKV4;A0A087WVP0;E9PI38;E9PQS6	Transcription factor p65	RELA	RELA
0.857643	25.2083	2.17802	0.0501617	0.2102	-4.44428	B1AVT0;P49760-3;P49760	Dual specificity protein kinase CLK2	CLK2	CLK2
0.649677	28.6287	2.15877	0.0502237	0.2102	-4.4637	P61981	14-3-3 protein gamma;14-3-3 protein gamma, N-terminally processed	YWHAG	YWHAG
0.73718	27.1082	2.15484	0.0505852	0.211245	-4.47024	O95155-2;O95155;O95155-4;O95155-3	Ubiquitin conjugation factor E4 B	UBE4B	UBE4B
0.587978	29.3329	2.15467	0.0506014	0.211245	-4.47053	Q96R06	Sperm-associated antigen 5	SPAG5	SPAG5
0.582315	30.3899	2.15082	0.0509581	0.212353	-4.47693	P49207	60S ribosomal protein L34	RPL34	RPL34
-0.590377	26.0062	-2.15041	0.0509957	0.212353	-4.4776	X6R8S9;Q9GZP4-2;Q9GZP4	PITH domain-containing protein 1	PITHD1	PITHD1
0.531242	30.0408	2.14843	0.0511808	0.212624	-4.4809	H3BQK9;H3BPE1	NA	MACF1	MACF1
0.473006	27.4624	2.14833	0.0511896	0.212624	-4.48106	K7EIU8;Q13485	Mothers against decapentaplegic homolog;Mothers against decapentaplegic homolog 4	SMAD4	SMAD4
0.659584	26.2853	2.14545	0.0514597	0.213477	-4.48585	P49841;P49841-2	Glycogen synthase kinase-3 beta	GSK3B	GSK3B
0.67867	28.4197	2.14332	0.0516593	0.214036	-4.48938	F5H1U9;O75970-5;O75970-3;O75970-2;O75970;H0YGQ3;B7ZB24	Multiple PDZ domain protein	MPDZ	MPDZ
0.748142	25.1904	2.1413	0.0518499	0.214556	-4.49273	Q8N9N2-2;Q8N9N2;E9PR40;H0YE76;H0YCB3;E9PM82;E9PQZ6	Activating signal cointegrator 1 complex subunit 1	ASCC1	ASCC1
0.578611	25.7257	2.14057	0.0519189	0.214572	-4.49394	O94806;O94806-2	Serine/threonine-protein kinase D3	PRKD3	PRKD3
0.958945	23.5371	2.17744	0.0522055	0.215487	-4.39242	F5H5U2;Q8NHQ9	ATP-dependent RNA helicase DDX55	DDX55	DDX55
1.57067	25.8696	2.13525	0.052425	0.216122	-4.50276	Q5QPE5;Q9Y5X3;Q5QPE4	Sorting nexin-5	SNX5	SNX5
0.588289	29.2932	2.13324	0.0526172	0.216644	-4.50609	Q14847;Q14847-2;C9J9W2;Q14847-3	LIM and SH3 domain protein 1	LASP1	LASP1
0.672663	30.944	2.12932	0.0529933	0.21792	-4.51257	Q9Y277;Q9Y277-2;E5RFP6;E5RJN6;E5RHZ6	Voltage-dependent anion-selective channel protein 3	VDAC3	VDAC3
0.509577	30.5563	2.12843	0.0530797	0.218004	-4.51405	Q9C0C2;Q9C0C2-2	182 kDa tankyrase-1-binding protein	TNKS1BP1	TNKS1BP1
0.574572	30.6885	2.12685	0.053232	0.218148	-4.51665	P26640	Valine--tRNA ligase	VARS	VARS
0.618082	28.3002	2.12547	0.0533662	0.218148	-4.51894	O00303	Eukaryotic translation initiation factor 3 subunit F	EIF3F	EIF3F
0.884015	27.3284	2.12508	0.0534038	0.218148	-4.51958	Q3ZCQ8;Q3ZCQ8-2;M0R003;Q3ZCQ8-3;M0R2F8;M0R1Y4	Mitochondrial import inner membrane translocase subunit TIM50	TIMM50	TIMM50
0.519524	31.5287	2.12497	0.0534152	0.218148	-4.51977	P38646	Stress-70 protein, mitochondrial	HSPA9	HSPA9
1.03108	26.1249	2.12454	0.0534568	0.218148	-4.52048	P23258;K7EIS0;Q9NRH3;K7EKE5	Tubulin gamma-1 chain;Tubulin gamma chain;Tubulin gamma-2 chain	TUBG1;TUBG2	TUBG1
0.532641	29.2357	2.12397	0.0535117	0.218148	-4.52141	P04843;B7Z4L4	Dolichyl-diphosphooligosaccharide--protein glycosyltransferase subunit 1	RPN1	RPN1
1.15307	27.0683	2.12215	0.0536892	0.218315	-4.52442	O75146;O75146-2	Huntingtin-interacting protein 1-related protein	HIP1R	HIP1R
0.6849	24.9002	2.18705	0.0537343	0.218315	-4.46097	O00255-3;O00255-2;O00255;E7EN32	Menin	MEN1	MEN1
-0.606759	24.6784	-2.16067	0.0537513	0.218315	-4.48662	A0A087WZ09;P43694;P43694-2;E9PKS4;B3KUF4;P23771;P23771-2	Transcription factor GATA-4;Trans-acting T-cell-specific transcription factor GATA-3	GATA4;GATA3	GATA4
0.702598	25.0275	2.15913	0.0538947	0.218628	-4.48908	A0A075B6T1;Q9C0C7-4;Q9C0C7-5;Q9C0C7-2;Q9C0C7-3;Q9C0C7;Q9C0C7-6	Activating molecule in BECN1-regulated autophagy protein 1	AMBRA1	AMBRA1
-0.717697	25.4261	-2.15677	0.0541162	0.218685	-4.49287	Q92830;Q92830-2	Histone acetyltransferase KAT2A	KAT2A	KAT2A
0.7224	24.7071	2.1167	0.0542237	0.218685	-4.53342	P12235;V9GYG0	ADP/ATP translocase 1	SLC25A4	SLC25A4
0.826561	26.3885	2.11616	0.0542766	0.218685	-4.5343	Q05639	Elongation factor 1-alpha 2	EEF1A2	EEF1A2
0.792129	26.6603	2.1545	0.0543308	0.218685	-4.49653	Q9UNP9-2;Q9UNP9;Q9UNP9-3;E9PKY5;E9PEQ6	Peptidyl-prolyl cis-trans isomerase E;Peptidyl-prolyl cis-trans isomerase	PPIE	PPIE
0.542429	28.1138	2.1152	0.054372	0.218685	-4.5359	Q9UNZ2;Q9UNZ2-5;Q9UNZ2-6;Q9UNZ2-4;F2Z2K0	NSFL1 cofactor p47	NSFL1C	NSFL1C
-1.39113	24.7266	-2.13283	0.0543729	0.218685	-4.51821	P55197-1;P55197;H0Y5P4	Protein AF-10	MLLT10	MLLT10
0.666338	27.224	2.11422	0.0544683	0.218802	-4.5375	Q8NB46	Serine/threonine-protein phosphatase 6 regulatory ankyrin repeat subunit C	ANKRD52	ANKRD52
1.30043	24.4836	2.14314	0.0554132	0.222327	-4.39006	A0A0A0MTH3;Q13418-3;Q13418;Q13418-2	Integrin-linked protein kinase	ILK	ILK
0.959389	28.0906	2.10386	0.0555025	0.222414	-4.55456	Q9UNS2;Q9UNS2-2;H7C3P9	COP9 signalosome complex subunit 3	COPS3	COPS3
0.557391	26.9128	2.10298	0.0555911	0.222499	-4.55601	Q9Y3P9	Rab GTPase-activating protein 1	RABGAP1	RABGAP1
1.54297	24.8577	2.10175	0.0557149	0.222594	-4.55803	Q53SF7-4;Q53SF7-3;Q53SF7-2;Q53SF7	Cordon-bleu protein-like 1	COBLL1	COBLL1
0.999083	25.9338	2.10141	0.0557496	0.222594	-4.55859	Q08209-2;Q08209;Q08209-3;E7ETC2;Q08209-5;Q08209-4;E9PK68;E9PPC8	Serine/threonine-protein phosphatase 2B catalytic subunit alpha isoform;Serine/threonine-protein phosphatase	PPP3CA	PPP3CA
1.80977	25.6881	2.09743	0.056154	0.223937	-4.56514	J3QT87;Q96SW2-2;Q96SW2	Protein cereblon	CRBN	CRBN
0.70875	29.3912	2.09596	0.0563034	0.224262	-4.56755	P46783;F6U211;S4R435	40S ribosomal protein S10	RPS10;RPS10-NUDT3	RPS10
0.595091	25.4263	2.11215	0.0564092	0.224412	-4.55183	Q13404-8;Q13404;E5RIF1;D6RG00;G3V2F7;G3V113;H0YBX6;I3L0A0;Q15819;Q13404-7;Q13404-2;Q13404-1	Ubiquitin-conjugating enzyme E2 variant 1;Ubiquitin-conjugating enzyme E2 variant 2	UBE2V1;UBE2V2;TMEM189-UBE2V1	UBE2V1
1.8832	25.4288	2.11076	0.0565486	0.224696	-4.48633	O75874	Isocitrate dehydrogenase [NADP] cytoplasmic	IDH1	IDH1
1.17255	25.4541	2.1025	0.0573842	0.227741	-4.49966	Q8NG27-3;Q8NG27;Q8NG27-2	E3 ubiquitin-protein ligase Praja-1	PJA1	PJA1
0.508875	28.0121	2.08407	0.0575287	0.22804	-4.58704	Q9Y2T2	AP-3 complex subunit mu-1	AP3M1	AP3M1
0.984807	24.0035	2.08317	0.0576226	0.228138	-4.58851	Q9NYL9;H0YKU1;H0YNJ8	Tropomodulin-3	TMOD3	TMOD3
-0.82791	24.1945	-2.1427	0.0579057	0.228897	-4.46332	B4DZS0;O76075-2;O76075;Q96P72;A0A0B4J1S5;G3XAD0;Q96P73;O76075-4;O76075-3	DNA fragmentation factor subunit beta	DFFB	DFFB
0.898226	24.7707	2.11615	0.0580676	0.228897	-4.4328	Q9NXV2	BTB/POZ domain-containing protein KCTD5	KCTD5	KCTD5
-0.826086	26.85	-2.07793	0.0581716	0.228897	-4.59709	Q9NWY4	UPF0609 protein C4orf27	C4orf27	C4orf27
0.530694	31.4694	2.07678	0.0582925	0.228897	-4.59897	P05023-4;P05023;P05023-3;P05023-2	Sodium/potassium-transporting ATPase subunit alpha-1	ATP1A1	ATP1A1
0.631601	26.2064	2.07664	0.0583066	0.228897	-4.59919	P26367;P26367-2	Paired box protein Pax-6	PAX6	PAX6
0.634954	31.0358	2.07609	0.0583647	0.228897	-4.60009	P98179	RNA-binding protein 3	RBM3	RBM3
0.527233	32.9537	2.07573	0.058403	0.228897	-4.60068	P63244;J3KPE3;D6RAC2;H0Y8W2;H0YAF8;D6RHH4;D6R9Z1;H0YAM7;D6R9L0;D6RFX4	Guanine nucleotide-binding protein subunit beta-2-like 1;Guanine nucleotide-binding protein subunit beta-2-like 1, N-terminally processed	GNB2L1	GNB2L1
0.53433	28.7636	2.07554	0.058423	0.228897	-4.60099	P30086	Phosphatidylethanolamine-binding protein 1;Hippocampal cholinergic neurostimulating peptide	PEBP1	PEBP1
0.483377	33.6413	2.07511	0.0584684	0.228897	-4.60169	P15924;P15924-3;P15924-2	Desmoplakin	DSP	DSP
0.69173	26.0681	2.07448	0.0585347	0.228897	-4.60272	Q9NRY4;A2RRE5	Rho GTPase-activating protein 35	ARHGAP35;GRLF1	ARHGAP35
0.833978	27.3327	2.07408	0.0585776	0.228897	-4.60338	P07384	Calpain-1 catalytic subunit	CAPN1	CAPN1
-0.750587	25.4301	-2.10643	0.059053	0.230481	-4.57336	Q96SH1;P05549-5;P05549-6;P05549;H7C5E5;C1K3N0;P05549-2;C9JXZ2	Transcription factor AP-2-alpha	TFAP2A	TFAP2A
0.995063	25.1196	2.06652	0.0593829	0.231495	-4.61571	F8WDD7;F8WCF6;A0A0A6YYG9;P59998;P59998-2;P59998-3	Actin-related protein 2/3 complex subunit 4	ARPC4;ARPC4-TTLL3	ARPC4
0.961127	28.7051	2.06285	0.0597771	0.232756	-4.62169	P18085;C9JPM4;C9JAK5	ADP-ribosylation factor 4	ARF4	ARF4
0.695657	27.7149	2.05983	0.0601041	0.233723	-4.62661	H0YEB6;O60232;G3V1B8	Sjoegren syndrome/scleroderma autoantigen 1	SSSCA1	SSSCA1
0.561893	29.2614	2.05925	0.060167	0.233723	-4.62756	Q9BSJ8-2;Q9BSJ8	Extended synaptotagmin-1	ESYT1	ESYT1
-1.77987	24.089	-2.0946	0.0602724	0.233857	-4.41699	Q2Q1W2	E3 ubiquitin-protein ligase TRIM71	TRIM71	TRIM71
-0.688457	24.5391	-2.07258	0.0605066	0.234297	-4.61573	H7C2B1;Q9UMY1-2;Q9UMY1	Nucleolar protein 7	NOL7	NOL7
0.648557	27.191	2.05593	0.0605278	0.234297	-4.63295	P42566;B1AUU8;P42566-2	Epidermal growth factor receptor substrate 15	EPS15	EPS15
0.897387	24.5391	2.11472	0.0606952	0.234669	-4.57448	C9J5J4;H7C4T7;H0Y322;Q5TKA1-3;Q5TKA1;Q5TKA1-2	Protein lin-9 homolog	LIN9	LIN9
0.686674	24.8745	2.10415	0.0617821	0.238592	-4.59096	J3QKK3;O43502;Q7KZJ0;O43502-2	DNA repair protein RAD51 homolog 3	RAD51C	RAD51C
0.696428	27.7199	2.0429	0.0619655	0.23902	-4.65411	Q9GZT9;Q9GZT9-2;Q9GZT9-3	Egl nine homolog 1	EGLN1	EGLN1
0.635464	30.7001	2.03542	0.0628051	0.241693	-4.66623	O00151	PDZ and LIM domain protein 1	PDLIM1	PDLIM1
0.980325	27.8971	2.03428	0.0629336	0.241906	-4.66807	Q9Y5K6	CD2-associated protein	CD2AP	CD2AP
0.800658	28.1471	2.03319	0.0630575	0.2421	-4.66984	P61201;P61201-2;B4DIH5;H0YKU5	COP9 signalosome complex subunit 2	COPS2	COPS2
0.586855	27.8536	2.03129	0.063273	0.24264	-4.67291	Q7Z434-4;Q7Z434	Mitochondrial antiviral-signaling protein	MAVS	MAVS
1.24588	25.8667	2.06579	0.0633453	0.24264	-4.46199	Q7Z4S6-3;Q7Z4S6-5;Q7Z4S6-2;Q7Z4S6;Q7Z4S6-4;Q7Z4S6-6	Kinesin-like protein KIF21A	KIF21A	KIF21A
0.634614	24.9089	2.02715	0.0637453	0.243889	-4.6796	Q9UPR3	Protein SMG5	SMG5	SMG5
1.31193	25.8707	2.04166	0.0639007	0.243941	-4.59706	Q8NDV3-2;Q8NDV3-3;Q8NDV3	Structural maintenance of chromosomes protein 1B	SMC1B	SMC1B
0.57304	27.9812	2.02574	0.063907	0.243941	-4.68188	Q04760-2;Q04760	Lactoylglutathione lyase	GLO1	GLO1
0.670111	28.3018	2.02459	0.0640393	0.244164	-4.68374	Q9H9A6	Leucine-rich repeat-containing protein 40	LRRC40	LRRC40
1.08197	24.8931	2.01777	0.064827	0.24637	-4.69472	M0R2M1;P54920;M0R0Y2;M0R0I4	Alpha-soluble NSF attachment protein	NAPA	NAPA
0.718026	24.4803	2.07532	0.0648422	0.24637	-4.56784	Q15797;D6RAY1;D6REQ3;D6RDN7;D6RD62	Mothers against decapentaplegic homolog 1	SMAD1	SMAD1
0.467651	31.1711	2.01366	0.0653072	0.247844	-4.70135	O00410;O00410-3;H0Y8C6;O00410-2	Importin-5	IPO5	IPO5
0.920992	26.0417	2.01256	0.0654355	0.247844	-4.70311	Q16539;B4E0K5;Q16539-5;Q16539-3;Q16539-4;Q16539-2;B5TY33	Mitogen-activated protein kinase 14	MAPK14	MAPK14
0.617112	26.5317	2.028	0.0654555	0.247844	-4.68707	Q6IBW4;Q6IBW4-4;A0A0A6YYG7;Q6IBW4-2;E5RJN3	Condensin-2 complex subunit H2	NCAPH2	NCAPH2
0.591383	28.0092	2.0112	0.0655958	0.248091	-4.70531	Q15398;Q15398-3;Q15398-1	Disks large-associated protein 5	DLGAP5	DLGAP5
-1.02391	26.0212	-2.02435	0.0658768	0.248868	-4.62452	Q13541	Eukaryotic translation initiation factor 4E-binding protein 1	EIF4EBP1	EIF4EBP1
0.514983	29.1333	2.00724	0.0660624	0.249021	-4.71167	P60891;B1ALA9;P60891-2	Ribose-phosphate pyrophosphokinase 1	PRPS1	PRPS1
-1.16638	24.7691	-2.00719	0.0660683	0.249021	-4.71175	Q8WUX2	Putative glutathione-specific gamma-glutamylcyclotransferase 2	CHAC2	CHAC2
0.524036	30.6187	2.00599	0.0662105	0.249072	-4.71368	P63010;P63010-2;P63010-3;A0A087X253;A0A087WU93;A0A087WZQ6;A0A087WYD1	AP-2 complex subunit beta	AP2B1	AP2B1
0.701983	25.6252	2.00541	0.0662795	0.249072	-4.71461	Q9NZC9;H7BYI2	SWI/SNF-related matrix-associated actin-dependent regulator of chromatin subfamily A-like protein 1	SMARCAL1	SMARCAL1
0.724588	23.9807	2.06166	0.0663422	0.249072	-4.4374	E9PQA6;Q96EY5-3;Q96EY5;E9PLL0;Q96EY5-2	Multivesicular body subunit 12A	MVB12A	MVB12A
-2.16043	25.2637	-2.06128	0.0663838	0.249072	-4.43797	P55957-2;P55957;P55957-4	BH3-interacting domain death agonist;BH3-interacting domain death agonist p15;BH3-interacting domain death agonist p13;BH3-interacting domain death agonist p11	BID	BID
0.584258	27.5409	2.00282	0.0665874	0.249461	-4.71877	P48507;D3DT44;P48507-2	Glutamate--cysteine ligase regulatory subunit	GCLM	GCLM
0.619369	28.889	2.00239	0.0666388	0.249461	-4.71946	Q9BV20;Q9BV20-2	Methylthioribose-1-phosphate isomerase	MRI1	MRI1
1.50658	25.5301	2.0311	0.0672403	0.251427	-4.51581	Q9H993;F5GZY1	Protein-glutamate O-methyltransferase	ARMT1	ARMT1
0.617646	28.2296	1.99653	0.0673407	0.251464	-4.72886	Q9Y2X7;Q9Y2X7-3;J3QRU8;A0A0C4DGN6	ARF GTPase-activating protein GIT1	GIT1	GIT1
0.689425	28.5837	1.99544	0.0674722	0.251464	-4.7306	B3KS98;O15372;A0A087WZK9;E5RJT0	Eukaryotic translation initiation factor 3 subunit H	EIF3H	EIF3H
-0.717412	26.8122	-1.99538	0.067479	0.251464	-4.7307	R4GMT0;P61163;P42025	Alpha-centractin;Beta-centractin	ACTR1A;ACTR1B	ACTR1A
0.980209	24.8912	1.99452	0.0675833	0.251569	-4.73208	Q9H857;Q9H857-2;Q9H857-3;H7C4G8;Q9H857-4	5-nucleotidase domain-containing protein 2	NT5DC2	NT5DC2
-0.709338	26.3771	-1.99206	0.0678809	0.252265	-4.73601	P04350	Tubulin beta-4A chain	TUBB4A	TUBB4A
0.647862	27.5437	1.99145	0.0679555	0.252265	-4.737	Q9NVH2-3;Q9NVH2-2;Q9NVH2;Q9NVH2-4	Integrator complex subunit 7	INTS7	INTS7
1.06123	26.5297	1.98978	0.0681586	0.252265	-4.73967	P62834;P61224;P61224-3;P61224-2;A0A075B6Q0;F5H7Y6;P61224-4;E7ESV4;F5GX62	Ras-related protein Rap-1A;Ras-related protein Rap-1b	RAP1A;RAP1B	RAP1A
0.575687	26.186	1.98889	0.0682662	0.252265	-4.74108	P63272;D3DTZ5;J3QSB9	Transcription elongation factor SPT4	SUPT4H1	SUPT4H1
1.18757	26.6901	2.02164	0.0683405	0.252265	-4.7071	A0A0A0MRB7;P15923-2;X6REB3	NA	TCF3	TCF3
0.461689	30.9813	1.98826	0.0683429	0.252265	-4.74209	Q15181;Q5SQT6	Inorganic pyrophosphatase	PPA1	PPA1
0.702955	27.257	1.98744	0.0684432	0.252265	-4.7434	Q2M1P5	Kinesin-like protein KIF7	KIF7	KIF7
1.02544	27.333	1.98655	0.0685527	0.252265	-4.74483	P60953;P60953-1	Cell division control protein 42 homolog	CDC42	CDC42
0.75894	27.0026	1.98611	0.0686058	0.252265	-4.74552	P20042	Eukaryotic translation initiation factor 2 subunit 2	EIF2S2	EIF2S2
0.647234	29.6463	1.98599	0.0686207	0.252265	-4.74572	Q5W0H4;A0A0B4J2C3;P13693;J3KPG2;E9PJF7;P13693-2	Translationally-controlled tumor protein	TPT1	TPT1
0.765054	26.8436	1.98578	0.0686466	0.252265	-4.74606	B4DIB3;A0A087X0I6;Q9P0L2;Q9P0L2-3;Q9P0L2-2	Serine/threonine-protein kinase MARK1	MARK1	MARK1
-0.701747	26.0561	-2.01868	0.0686883	0.252265	-4.71173	Q8WUQ7;Q8WUQ7-2;K7ENY9	Cactin	CACTIN	CACTIN
-0.50842	28.237	-1.98431	0.068827	0.252493	-4.74841	O95801	Tetratricopeptide repeat protein 4	TTC4	TTC4
1.001	27.7379	1.98175	0.0691425	0.253369	-4.7525	Q9UBQ5-2;Q9UBQ5;K7ES31;K7EMQ9;K7ERF1;K7EQM4;A0A087WVB9	Eukaryotic translation initiation factor 3 subunit K	EIF3K	EIF3K
-0.92159	28.1904	-1.97945	0.0694267	0.253968	-4.75617	P54727;Q5W0S5	UV excision repair protein RAD23 homolog B	RAD23B	RAD23B
0.490058	30.6582	1.97574	0.0698877	0.255249	-4.76208	P23921;E9PL69	Ribonucleoside-diphosphate reductase large subunit	RRM1	RRM1
0.677397	29.6022	1.97345	0.0701735	0.25542	-4.76573	Q01518;Q01518-2	Adenylyl cyclase-associated protein 1	CAP1	CAP1
0.729695	25.9885	1.97317	0.070208	0.25542	-4.76617	Q8TAT6;Q8TAT6-2	Nuclear protein localization protein 4 homolog	NPLOC4	NPLOC4
0.737625	28.9466	1.97278	0.0702567	0.25542	-4.76679	Q96GA3	Protein LTV1 homolog	LTV1	LTV1
0.493076	32.1201	1.97256	0.070285	0.25542	-4.76715	P37802;X6RJP6;P37802-2	Transgelin-2	TAGLN2	TAGLN2
0.493122	30.2722	1.97217	0.0703339	0.25542	-4.76777	O75152;E9PQ61;E9PBY7	Zinc finger CCCH domain-containing protein 11A	ZC3H11A	ZC3H11A
0.972038	25.007	1.97164	0.0703993	0.25542	-4.7686	Q5JTD0-2;Q5JTD0-4;Q5JTD0;E2QRK7;H0Y4D6	Tight junction-associated protein 1	TJAP1	TJAP1
-1.00739	26.3819	-1.96881	0.0707562	0.256339	-4.77312	P36542-2;P36542	ATP synthase subunit gamma, mitochondrial	ATP5C1	ATP5C1
0.563319	31.6883	1.96839	0.0708079	0.256339	-4.77377	P15170;P15170-2;P15170-3;H3BR35	Eukaryotic peptide chain release factor GTP-binding subunit ERF3A	GSPT1	GSPT1
0.532154	29.406	1.967	0.0709844	0.256696	-4.776	Q8TDN6	Ribosome biogenesis protein BRX1 homolog	BRIX1	BRIX1
-0.50641	26.6357	-1.9974	0.0712379	0.257139	-4.7449	Q7L4I2;Q7L4I2-2	Arginine/serine-rich coiled-coil protein 2	RSRC2	RSRC2
-0.641478	25.7287	-1.96476	0.0712676	0.257139	-4.77955	O75569-3;O75569-2;O75569	Interferon-inducible double-stranded RNA-dependent protein kinase activator A	PRKRA	PRKRA
0.994216	24.4387	1.99655	0.0713409	0.257139	-4.61945	Q8IWB7;C9JJ54	WD repeat and FYVE domain-containing protein 1	WDFY1	WDFY1
0.682909	27.7702	1.96225	0.0715872	0.257672	-4.78355	Q01813;Q01813-2	ATP-dependent 6-phosphofructokinase, platelet type	PFKP	PFKP
0.714746	27.5268	1.96179	0.0716451	0.257672	-4.78427	Q9UKK9;A6NCQ0;A6NJU6;A6NFX8	ADP-sugar pyrophosphatase	NUDT5	NUDT5
0.630075	29.5363	1.95829	0.0720931	0.259001	-4.78983	Q7L576	Cytoplasmic FMR1-interacting protein 1	CYFIP1	CYFIP1
0.474239	33.2043	1.95517	0.0724931	0.260155	-4.79477	P00338-3;P00338;P00338-5;P00338-2;P00338-4	L-lactate dehydrogenase A chain	LDHA	LDHA
1.57023	26.5229	2.06526	0.0729817	0.261357	-4.2409	Q9ULD2-2;Q9ULD2;Q9ULD2-4;Q9ULD2-7;Q9ULD2-3;Q9ULD2-6	Microtubule-associated tumor suppressor 1	MTUS1	MTUS1
0.570606	31.0787	1.95136	0.0729865	0.261357	-4.80081	Q15056-2;Q15056	Eukaryotic translation initiation factor 4H	EIF4H	EIF4H
0.584724	28.9338	1.94993	0.073172	0.261459	-4.80308	O60763;O60763-2	General vesicular transport factor p115	USO1	USO1
0.565353	30.607	1.94963	0.0732111	0.261459	-4.80355	O75592-2;O75592	E3 ubiquitin-protein ligase MYCBP2	MYCBP2	MYCBP2
1.52605	25.6177	1.9493	0.0732528	0.261459	-4.80406	A0A0A0MQS1;Q53H96-2;Q53H96;B5MD87	Pyrroline-5-carboxylate reductase;Pyrroline-5-carboxylate reductase 3	PYCRL	PYCRL
-1.43878	24.6497	-1.94473	0.0738504	0.263307	-4.8113	Q8TF32;C9IZS8;A0A087WU35;Q96N38-3;Q03936-2;Q96N38-2;P35789-3;Q96N38;Q03936-3;Q03936;P35789-2;P35789	Zinc finger protein 431;Zinc finger protein 714;Zinc finger protein 92;Zinc finger protein 93	ZNF431;ZNF92;ZNF714;ZNF93	ZNF431
0.594813	27.4025	1.94066	0.0743858	0.264929	-4.81773	Q96NC0;R4GNG8	Zinc finger matrin-type protein 2	ZMAT2	ZMAT2
0.700316	27.1901	1.93893	0.0746138	0.265454	-4.82045	P47712	Cytosolic phospholipase A2;Phospholipase A2;Lysophospholipase	PLA2G4A	PLA2G4A
1.35665	25.0558	1.96894	0.074786	0.265765	-4.78901	Q6UB99	Ankyrin repeat domain-containing protein 11	ANKRD11	ANKRD11
0.843416	24.4839	1.96834	0.0748622	0.265765	-4.78994	H0Y818;P40692;F2Z298;E9PF25;P40692-2;P40692-3	DNA mismatch repair protein Mlh1	MLH1	MLH1
0.521726	29.4739	1.93533	0.075092	0.26623	-4.82614	O75832;B1AJY7;B1AJY5;O75832-2	26S proteasome non-ATPase regulatory subunit 10	PSMD10	PSMD10
1.37735	26.8601	1.93485	0.0751546	0.26623	-4.82688	A0A087WTU9;A0A087WZY3;Q8TCU4-2;Q8TCU4;A0A087WV20;Q8TCU4-3	Alstrom syndrome protein 1	ALMS1	ALMS1
0.471872	30.7654	1.92992	0.0758139	0.268277	-4.83465	Q6FI81;Q6FI81-3;H3BV90;H3BT65;H3BUG4;H3BPG7	Anamorsin	CIAPIN1	CIAPIN1
0.40213	30.4236	1.92885	0.075958	0.268499	-4.83633	A0A087WZH7;P29966	Myristoylated alanine-rich C-kinase substrate	MARCKS	MARCKS
0.721852	27.2928	1.92773	0.0761089	0.268744	-4.8381	P02786;G3V0E5	Transferrin receptor protein 1;Transferrin receptor protein 1, serum form	TFRC	TFRC
-0.84277	25.6348	-1.92435	0.0765654	0.270016	-4.84341	P42345	Serine/threonine-protein kinase mTOR	MTOR	MTOR
-0.580521	25.5916	-1.92339	0.0766949	0.270016	-4.84491	P54687-4;P54687;P54687-5;F5H2F2;P54687-2;P54687-3	Branched-chain-amino-acid aminotransferase, cytosolic	BCAT1	BCAT1
0.718009	25.3084	1.93671	0.0767822	0.270016	-4.8308	Q9Y294	Histone chaperone ASF1A	ASF1A	ASF1A
1.3883	24.5056	1.93661	0.0767966	0.270016	-4.76201	H3BND4;Q6P996-3;Q6P996-4;Q6P996-5;Q6P996	Pyridoxal-dependent decarboxylase domain-containing protein 1	PDXDC1	PDXDC1
0.876583	25.6156	1.92113	0.0770027	0.270452	-4.84847	Q4G0F5	Vacuolar protein sorting-associated protein 26B	VPS26B	VPS26B
0.478643	31.949	1.91839	0.0773757	0.271473	-4.85276	P45880;A0A0A0MR02;P45880-2;P45880-1;Q5JSD2;Q5JSD1	Voltage-dependent anion-selective channel protein 2	VDAC2	VDAC2
0.724352	25.34	1.93107	0.0775388	0.271757	-4.83958	Q9NXL9;Q9NXL9-4	DNA helicase MCM9	MCM9	MCM9
0.467196	32.5757	1.91587	0.077721	0.272106	-4.85671	P50990;P50990-2;P50990-3	T-complex protein 1 subunit theta	CCT8	CCT8
0.478997	29.3572	1.91276	0.0781495	0.273138	-4.86159	O00505	Importin subunit alpha-4	KPNA3	KPNA3
0.843376	28.0933	1.91253	0.0781815	0.273138	-4.86195	O14908;O14908-2;K7EM11	PDZ domain-containing protein GIPC1	GIPC1	GIPC1
0.542393	24.3561	1.98744	0.0782958	0.273248	-4.71438	Q9BVW5	TIMELESS-interacting protein	TIPIN	TIPIN
0.690296	28.4396	1.91079	0.078422	0.273399	-4.86468	Q9NS87-2;Q9NS87;C9JKA9;Q9NS87-4;D6RCT7	Kinesin-like protein KIF15;Kinesin-like protein	KIF15	KIF15
0.49242	33.6249	1.92359	0.0785514	0.273436	-4.85118	A0A0A0MTR2;Q8N543;Q8N543-2	Prolyl 3-hydroxylase OGFOD1	OGFOD1	OGFOD1
1.36346	24.7742	1.90952	0.0785984	0.273436	-4.86667	O60831	PRA1 family protein 2	PRAF2	PRAF2
0.548844	28.7115	1.90504	0.0792219	0.275315	-4.87367	Q15813;Q15813-2	Tubulin-specific chaperone E	TBCE	TBCE
0.883878	24.8065	1.90238	0.0795938	0.276316	-4.87783	O00401	Neural Wiskott-Aldrich syndrome protein	WASL	WASL
0.613149	29.3725	1.90095	0.0797947	0.276722	-4.88006	P63000;P63000-2	Ras-related C3 botulinum toxin substrate 1	RAC1	RAC1
1.64807	24.7593	1.97485	0.0798958	0.276758	-4.39387	O43524;O43524-2	Forkhead box protein O3	FOXO3	FOXO3
-0.579266	26.9319	-1.89968	0.0799729	0.276758	-4.88203	P62277;J3KMX5;E9PS50	40S ribosomal protein S13	RPS13	RPS13
0.677306	27.574	1.89598	0.0804961	0.278277	-4.88781	E9PL24;A0A0C4DFQ0;Q5VU43-2	Myomegalin	PDE4DIP	PDE4DIP
1.26848	27.155	1.89316	0.0808966	0.279369	-4.8922	A0A087WW06;Q96AY4	Tetratricopeptide repeat protein 28	TTC28	TTC28
1.11838	24.9662	1.89223	0.0810294	0.279534	-4.89365	Q96PE3-2;Q96PE3-4;Q96PE3-3;Q96PE3	Type I inositol 3,4-bisphosphate 4-phosphatase	INPP4A	INPP4A
0.65436	27.4721	1.89015	0.081327	0.280268	-4.89689	Q96BY7	Autophagy-related protein 2 homolog B	ATG2B	ATG2B
0.614618	28.6078	1.88678	0.0818107	0.280847	-4.90214	Q06323;Q06323-3;Q06323-2	Proteasome activator complex subunit 1	PSME1	PSME1
0.955379	25.7047	1.89972	0.0818655	0.280847	-4.88808	Q8N108-17;Q8N108;Q8N108-13;Q8N108-12;Q8N108-19;Q8N108-16;Q8N108-14;Q8N108-18;Q8N108-15	Mesoderm induction early response protein 1	MIER1	MIER1
1.01495	24.9466	1.91558	0.0818853	0.280847	-4.87092	Q6P1R4;J3QKP9;J3QQZ0;J3QLE4;H0YGW8	tRNA-dihydrouridine(16/17) synthase [NAD(P)(+)]-like	DUS1L	DUS1L
0.756393	28.6745	1.88621	0.0818914	0.280847	-4.90301	P08240;P08240-2	Signal recognition particle receptor subunit alpha	SRPR	SRPR
0.496321	28.4807	1.88455	0.0821319	0.280847	-4.9056	P54105;E9PMI6;E9PJF4;J3KN38	Methylosome subunit pICln	CLNS1A	CLNS1A
0.989662	24.9276	1.88435	0.0821602	0.280847	-4.9059	G3V3G9;Q5TAQ9	DDB1- and CUL4-associated factor 8	DCAF8	DCAF8
-0.797125	25.1731	-1.89759	0.0821673	0.280847	-4.89136	Q92994-7;Q92994-8;Q92994-5;Q92994;Q92994-9;Q92994-3;F8VQ19	Transcription factor IIIB 90 kDa subunit	BRF1	BRF1
-1.08799	25.5367	-1.88424	0.0821763	0.280847	-4.90608	O60701;O60701-2;O60701-3	UDP-glucose 6-dehydrogenase	UGDH	UGDH
0.816462	24.9169	1.88275	0.0823911	0.28129	-4.90838	Q9HCU5;H7C2N7	Prolactin regulatory element-binding protein	PREB	PREB
0.459335	31.7073	1.87893	0.0829469	0.282894	-4.91432	Q16643;Q16643-2;Q16643-3;D6R9W4	Drebrin	DBN1	DBN1
0.441871	28.6047	1.87486	0.0835405	0.284413	-4.92062	Q96EB6;E9PC49;B0QZ35;Q96EB6-2	NAD-dependent protein deacetylase sirtuin-1;SirtT1 75 kDa fragment	SIRT1	SIRT1
1.38885	25.1437	1.88747	0.0836166	0.284413	-4.83765	F5H148;H3BMT1;Q9NYV6;Q9NYV6-3;Q9NYV6-2	RNA polymerase I-specific transcription initiation factor RRN3	RRN3	RRN3
-1.052	24.8895	-1.87373	0.0837071	0.284413	-4.92238	Q3B7T1-5;Q3B7T1	Erythroid differentiation-related factor 1	EDRF1	EDRF1
0.669863	30.5238	1.87352	0.083737	0.284413	-4.92269	P57678;I3L2C7	Gem-associated protein 4	GEMIN4	GEMIN4
0.591763	29.1054	1.87261	0.0838719	0.284578	-4.92411	O95487-2;O95487;O95487-3	Protein transport protein Sec24B	SEC24B	SEC24B
0.641907	28.3	1.86949	0.084331	0.285793	-4.92893	Q05086-2;Q05086-3;Q05086	Ubiquitin-protein ligase E3A	UBE3A	UBE3A
0.514872	30.7842	1.869	0.0844033	0.285793	-4.92969	P33176	Kinesin-1 heavy chain	KIF5B	KIF5B
0.665245	24.9016	1.88098	0.0845572	0.28602	-4.84756	P33897	ATP-binding cassette sub-family D member 1	ABCD1	ABCD1
0.509354	28.7788	1.86725	0.0846628	0.286084	-4.93239	Q9Y224;G3V4C6	UPF0568 protein C14orf166	C14orf166	C14orf166
0.738621	28.3202	1.86552	0.0849196	0.286658	-4.93506	Q9Y6C9;E9PIE4	Mitochondrial carrier homolog 2	MTCH2	MTCH2
0.556055	27.0426	1.8627	0.0853404	0.287784	-4.93942	A0A087WT44;P30519-2;P30519;I3L159;I3L1F5	Heme oxygenase 2	HMOX2	HMOX2
0.561879	27.9147	1.86171	0.085489	0.287986	-4.94095	B8ZZU8;Q15370;Q15370-2;I3L0M9;A0A0B4J296	Transcription elongation factor B polypeptide 2	TCEB2	TCEB2
0.548348	24.8309	1.93187	0.0855969	0.287986	-4.79634	P58012;Q12946	Forkhead box protein L2;Forkhead box protein F1	FOXL2;FOXF1	FOXL2
0.573703	28.2062	1.86055	0.0856623	0.287986	-4.94274	P52888;K7EP46	Thimet oligopeptidase	THOP1	THOP1
0.999074	24.7015	1.85962	0.0858027	0.288164	-4.94418	A2A3N6	Putative PIP5K1A and PSMD4-like protein	PIPSL	PIPSL
0.576662	31.0686	1.85795	0.0860532	0.288688	-4.94675	P49588;P49588-2	Alanine--tRNA ligase, cytoplasmic	AARS	AARS
0.451466	30.5185	1.85742	0.0861338	0.288688	-4.94757	P84077;P61204;F5H423;P61204-2	ADP-ribosylation factor 1;ADP-ribosylation factor 3	ARF1;ARF3	ARF1
0.491949	29.1914	1.85445	0.0865811	0.289893	-4.95213	Q15645	Pachytene checkpoint protein 2 homolog	TRIP13	TRIP13
1.4305	24.1499	1.86585	0.0867887	0.290212	-4.94002	F2Z2T4;Q9BRT8-3;Q9BRT8;Q5JTY5;Q5RIA9;H0Y5V3;A0A087WWG3;A0A087X140;A0A0A6YYH9;A0A0A0MRU4;Q8IUF1;Q4V3	COBW domain-containing protein 1;COBW domain-containing protein 3;COBW domain-containing protein 5;COBW domain-containing protein 2;COBW domain-containing protein 6	CBWD1;CBWD3;CBWD5;CBWD7;CBWD2;CBWD6	CBWD1
0.846898	23.9486	1.89942	0.0868524	0.290212	-4.90351	Q02930-3;Q02930-2;Q02930	Cyclic AMP-responsive element-binding protein 5	CREB5	CREB5
0.424781	31.2872	1.84577	0.087905	0.293263	-4.96548	J3QLE5;A8MT02;P14678-2;P63162;P14678;P63162-2;P14678-3;J3KRY3;S4R3P3	Small nuclear ribonucleoprotein-associated proteins B and B;Small nuclear ribonucleoprotein-associated protein N	SNRPN;SNRPB	SNRPN
-1.53593	25.4367	-1.87332	0.0879435	0.293263	-4.8066	E9PAV3-2;E9PAV3;F8W1N5;F8VZJ2;F8VNW4;F8W0W4;H0YHX9;Q13765	Nascent polypeptide-associated complex subunit alpha, muscle-specific form;Nascent polypeptide-associated complex subunit alpha	NACA	NACA
0.43744	27.4016	1.84374	0.0882163	0.293829	-4.96859	A0A0A0MRN5;Q9NZT2-2;Q9NZT2	Opioid growth factor receptor	OGFR	OGFR
0.55782	28.2627	1.84326	0.0882912	0.293829	-4.96934	Q01581	Hydroxymethylglutaryl-CoA synthase, cytoplasmic	HMGCS1	HMGCS1
0.559115	30.4819	1.84058	0.0887053	0.294873	-4.97345	P46781;B5MCT8;C9JM19	40S ribosomal protein S9	RPS9	RPS9
0.880426	26.3583	1.86713	0.0888656	0.294873	-4.94434	Q9HC52	Chromobox protein homolog 8	CBX8	CBX8
0.538723	25.1391	1.88544	0.0888733	0.294873	-4.92435	P31277;A0A087WWK9	Homeobox protein Hox-D11	HOXD11	HOXD11
0.523138	30.9595	1.83779	0.0891375	0.295453	-4.97772	A0A087X295;Q9NNW5;E9PDU5	WD repeat-containing protein 6	WDR6	WDR6
0.684872	26.7821	1.83109	0.0901839	0.298621	-4.98796	H0Y459	NA	NCOR1	NCOR1
0.481594	31.5885	1.82682	0.0908576	0.30055	-4.99449	Q9Y3F4;Q9Y3F4-2	Serine-threonine kinase receptor-associated protein	STRAP	STRAP
0.676647	24.593	1.85133	0.0912569	0.301568	-4.96807	Q96KN3;H0YLX0;E7EPN6;P55347-2;Q96KN3-2;P55347	Homeobox protein PKNOX2;Homeobox protein PKNOX1	PKNOX2;PKNOX1	PKNOX2
-1.40443	24.9196	-1.82179	0.0916563	0.302334	-5.00216	O43390-2;O43390-4	Heterogeneous nuclear ribonucleoprotein R	HNRNPR	HNRNPR
0.448318	31.8713	1.82169	0.0916719	0.302334	-5.00231	Q96I24	Far upstream element-binding protein 3	FUBP3	FUBP3
0.8139	27.198	1.819	0.0921011	0.303446	-5.0064	Q9Y2A7;Q9Y2A7-2	Nck-associated protein 1	NCKAP1	NCKAP1
0.475543	29.1834	1.83061	0.0921957	0.303455	-4.99354	Q9NZ63;A0A087X2F5	Uncharacterized protein C9orf78	C9orf78	C9orf78
0.90717	25.1055	1.95088	0.0923456	0.303645	-4.48175	A8MYR4;H0YK39;P52657	Transcription initiation factor IIA subunit 2	GTF2A2	GTF2A2
0.508865	27.9325	1.81637	0.0925237	0.303927	-5.01041	Q14807;H3BRB3;Q14807-2	Kinesin-like protein KIF22;Kinesin-like protein	KIF22	KIF22
-1.17273	24.8631	-1.82604	0.0929191	0.304923	-4.93077	P57081;P57081-2	tRNA (guanine-N(7)-)-methyltransferase non-catalytic subunit WDR4	WDR4	WDR4
0.838999	25.4309	1.8117	0.0932768	0.305792	-5.01751	E9PGM4;Q04446	1,4-alpha-glucan-branching enzyme	GBE1	GBE1
1.27386	24.9451	1.83766	0.0933737	0.305806	-4.98853	O15417-2;H9KVB4;O15417	Trinucleotide repeat-containing gene 18 protein	TNRC18	TNRC18
0.985346	24.5557	1.81754	0.0942779	0.308451	-5.01324	Q9UJX2-3;Q9UJX2	Cell division cycle protein 23 homolog	CDC23	CDC23
-0.960005	26.2038	-1.80499	0.0943685	0.308451	-5.02768	E9PL17;Q92989;Q92989-2	Polyribonucleotide 5-hydroxyl-kinase Clp1	CLP1	CLP1
0.609314	24.6824	1.8043	0.0944815	0.308515	-5.02873	E7EMV7;A0A0A0MRZ4;Q15025-7;Q15025-8;Q15025-5;Q15025-6;Q15025-4;Q15025-3;Q15025-2;Q15025;H0YC17	TNFAIP3-interacting protein 1	TNIP1	TNIP1
0.525481	28.8744	1.80229	0.0948114	0.309018	-5.03178	P28482;P28482-2	Mitogen-activated protein kinase 1	MAPK1	MAPK1
0.766073	24.3036	1.80222	0.0948228	0.309018	-5.03188	Q15723-4;Q15723-2;Q15723-3;Q15723-1;Q15723	ETS-related transcription factor Elf-2	ELF2	ELF2
0.766172	27.6785	1.79984	0.0952148	0.309928	-5.03549	Q8IVF6	Ankyrin repeat domain-containing protein 18A	ANKRD18A	ANKRD18A
0.484022	28.2159	1.79938	0.0952902	0.309928	-5.03618	Q5THK1;Q5THK1-2;Q5THK1-4;Q5THK1-3	Protein PRR14L	PRR14L	PRR14L
0.713566	25.862	1.82402	0.0955317	0.310407	-5.00886	P52298;P52298-3;C9JQX9;B3KSB0;P52298-2	Nuclear cap-binding protein subunit 2	NCBP2	NCBP2
-0.555255	30.5903	-1.79716	0.095657	0.310509	-5.03953	P61956-2;P61956	Small ubiquitin-related modifier 2	SUMO2	SUMO2
0.5254	25.4305	1.79446	0.0961051	0.311657	-5.04361	J3KNS1;Q9UPW5;Q9UPW5-2;Q9UPW5-3	Cytosolic carboxypeptidase 1	AGTPBP1	AGTPBP1
1.05605	23.8166	1.81875	0.0963761	0.312228	-4.836	Q8NI35-4;Q8NI35-3;Q8NI35-2;Q8NI35;A0A087WUZ6;Q8NI35-5	InaD-like protein	INADL	INADL
0.676685	26.9886	1.79054	0.096759	0.313161	-5.04953	Q7L2H7;J3KNJ2	Eukaryotic translation initiation factor 3 subunit M	EIF3M	EIF3M
-0.597073	26.0157	-1.78783	0.097214	0.314325	-5.05362	P10244-2;P10244	Myb-related protein B	MYBL2	MYBL2
0.626851	27.4175	1.78037	0.0984738	0.318087	-5.06484	Q9P2R3;Q9P2R3-2;Q9P2R3-4	Rabankyrin-5	ANKFY1	ANKFY1
-2.90464	24.5305	-1.82139	0.0987032	0.318516	-4.62615	B4E0T2;P50542-2;P50542-3;P50542;P50542-4	Peroxisomal targeting signal 1 receptor	PEX5	PEX5
0.465797	31.7324	1.77616	0.099192	0.319554	-5.07117	Q15417;Q15417-2;Q15417-3;E9PDU6	Calponin-3;Calponin	CNN3	CNN3
0.998962	26.0479	1.77601	0.0992188	0.319554	-5.0714	P51587	Breast cancer type 2 susceptibility protein	BRCA2	BRCA2
0.381839	29.4978	1.77475	0.0994345	0.319936	-5.07329	Q5W0B1	RING finger protein 219	RNF219	RNF219
0.559086	30.2093	1.76981	0.100284	0.322354	-5.08069	P50502;Q3KNR6;Q8NFI4;H7C3I1;F6VDH7;A0A087X1H6;Q8IZP2	Hsc70-interacting protein;Putative protein FAM10A5;Putative protein FAM10A4	ST13;ST13P5;ST13P4	ST13
0.586856	26.7723	1.76882	0.100454	0.32241	-5.08217	B1AMU3;Q9Y3B2;R4GNH9;B1AMU7;B1AMU4;R4GMQ7	Exosome complex component CSL4	EXOSC1	EXOSC1
0.452499	31.6507	1.76858	0.100496	0.32241	-5.08253	P49411	Elongation factor Tu, mitochondrial	TUFM	TUFM
0.561315	28.2561	1.76764	0.10066	0.322621	-5.08395	Q9UNM6;J3KNQ3;A0A087WUL9;Q9UNM6-2;E9PL38	26S proteasome non-ATPase regulatory subunit 13	PSMD13	PSMD13
0.431844	27.2582	1.76551	0.101029	0.323174	-5.08712	Q9Y2U8	Inner nuclear membrane protein Man1	LEMD3	LEMD3
-0.7569	24.6712	-1.77484	0.101378	0.323787	-5.07705	O00268;V9GY14	Transcription initiation factor TFIID subunit 4	TAF4	TAF4
-0.865253	24.0472	-1.76329	0.101416	0.323787	-5.09045	Q9C0D3;A8DPD7	Protein zyg-11 homolog B	ZYG11B	ZYG11B
0.481775	30.4165	1.76129	0.101766	0.324587	-5.09344	Q9Y6A5	Transforming acidic coiled-coil-containing protein 3	TACC3	TACC3
0.818691	25.6567	1.79817	0.102507	0.326382	-5.05279	F8W038;H0YIS7;Q8IXM2;Q8IXM2-3;F8W1H0	Chromatin complexes subunit BAP18	C17orf49;RNASEK-C17orf49;BAP18	C17orf49
-1.79745	25.1059	-1.84478	0.102526	0.326382	-4.54156	Q8NEB9;A8MYT4;M0R308	Phosphatidylinositol 3-kinase catalytic subunit type 3;Phosphatidylinositol 3-kinase	PIK3C3	PIK3C3
0.49244	28.9591	1.75537	0.102806	0.326957	-5.10227	Q8IWJ2;B8ZZW2	GRIP and coiled-coil domain-containing protein 2	GCC2	GCC2
0.546961	24.2689	1.75293	0.103237	0.327863	-5.1059	J3QSB2;J3QRV9;O75616-2;O75616;J3QT61	GTPase Era, mitochondrial	ERAL1	ERAL1
1.02389	24.2292	1.77718	0.10329	0.327863	-4.94847	Q8IYB7;Q8IYB7-2;Q8IYB7-3	DIS3-like exonuclease 2	DIS3L2	DIS3L2
-0.82917	30.8715	-1.75053	0.103664	0.328735	-5.10948	Q12802-4;Q12802;Q12802-2;H0YMW2;A0A087WTD7;A8MYJ1	A-kinase anchor protein 13	AKAP13	AKAP13
-0.7413	26.6443	-1.74695	0.104302	0.33044	-5.11479	E5RHG8;Q15369;R4GMY8;Q15369-2	Transcription elongation factor B polypeptide 1	TCEB1	TCEB1
0.85651	25.0143	1.75721	0.104447	0.33058	-5.10315	F8VYK5;F8W651;F8VVA7;P61923-2;P61923-3;P61923;P61923-4	Coatomer subunit zeta-1	COPZ1	COPZ1
0.587789	24.2857	1.7855	0.10464	0.330874	-5.07119	Q96L50	Leucine-rich repeat protein 1	LRR1	LRR1
-0.412313	28.0122	-1.74403	0.104826	0.331146	-5.11913	P60468	Protein transport protein Sec61 subunit beta	SEC61B	SEC61B
0.962481	26.115	1.74279	0.105049	0.331284	-5.12097	P17302	Gap junction alpha-1 protein	GJA1	GJA1
0.915677	25.3245	1.74267	0.105071	0.331284	-5.12115	Q9UJY4	ADP-ribosylation factor-binding protein GGA2	GGA2	GGA2
-1.15467	26.4275	-1.73981	0.105587	0.332287	-5.1254	P18754;P18754-2;C9JW69;C9JRH2;C9JMJ4;C9J3R0;C9JQZ4	Regulator of chromosome condensation	RCC1	RCC1
0.533183	26.2622	1.77993	0.10559	0.332287	-5.07927	Q9UH99;Q9UH99-2;Q9UH99-3	SUN domain-containing protein 2	SUN2	SUN2
0.828482	26.751	1.7364	0.106205	0.333902	-5.13044	A0A087WZR3;H9KVA9;P46736-2;P46736-3;P46736;X6RJS7;P46736-4;P46736-5	Lys-63-specific deubiquitinase BRCC36	BRCC3	BRCC3
0.478017	30.4186	1.73281	0.106859	0.335435	-5.13575	A0A087WXM6;J3QQT2;J3KRX5;A0A0A6YYL6;P18621;P18621-3;J3QLC8;A0A0A0MRF8;P18621-2;J3KRB3;A0A087WWH0;J3	60S ribosomal protein L17	RPL17;RPL17-C18orf32	RPL17
0.818829	25.1333	1.77235	0.106896	0.335435	-4.86313	O14907	Tax1-binding protein 3	TAX1BP3	TAX1BP3
0.440331	32.5421	1.73148	0.107103	0.335765	-5.13772	P54136;P54136-2	Arginine--tRNA ligase, cytoplasmic	RARS	RARS
0.405571	27.4561	1.73074	0.107237	0.335868	-5.13881	O00232;O00232-2	26S proteasome non-ATPase regulatory subunit 12	PSMD12	PSMD12
-0.671134	26.6174	-1.72783	0.107773	0.336999	-5.14312	Q96SU4-7;Q96SU4-2;Q96SU4;Q96SU4-6;Q96SU4-3;Q96SU4-5;Q96SU4-4	Oxysterol-binding protein-related protein 9	OSBPL9	OSBPL9
0.788269	25.6618	1.72767	0.107803	0.336999	-5.14335	A0A087WYR3;O43399-2;O43399-4;O43399;O43399-3;O43399-5;O43399-7;O43399-6;A0A087WZ51	Tumor protein D54	TPD52L2	TPD52L2
0.580998	28.2822	1.72622	0.10807	0.337515	-5.14549	P18669	Phosphoglycerate mutase 1	PGAM1	PGAM1
0.942214	24.8182	1.74745	0.108504	0.338284	-5.05137	A0A087X0K1;Q9Y376	Calcium-binding protein 39	CAB39	CAB39
0.426369	29.8675	1.72315	0.108638	0.338284	-5.15001	P05198;G3V4T5;H0YJS4	Eukaryotic translation initiation factor 2 subunit 1	EIF2S1	EIF2S1
-0.652378	23.8389	-1.74619	0.108731	0.338284	-5.12333	P07199	Major centromere autoantigen B	CENPB	CENPB
0.592753	26.8943	1.72241	0.108775	0.338284	-5.15111	Q9NQ88	Fructose-2,6-bisphosphatase TIGAR	TIGAR	TIGAR
-0.523199	25.922	-1.72212	0.108829	0.338284	-5.15154	Q15334;A0A087WW77	Lethal(2) giant larvae protein homolog 1	LLGL1	LLGL1
0.649218	26.6796	1.72016	0.109194	0.338506	-5.15442	Q9BZD4;E9PQC4	Kinetochore protein Nuf2	NUF2	NUF2
0.852329	26.6647	1.73077	0.109205	0.338506	-5.142	Q96G46;Q96G46-2	tRNA-dihydrouridine(47) synthase [NAD(P)(+)]-like	DUS3L	DUS3L
0.784194	25.3783	1.77857	0.109209	0.338506	-5.01745	P17509;P17509-2	Homeobox protein Hox-B6	HOXB6	HOXB6
0.450958	26.4144	1.71883	0.109441	0.338909	-5.15638	P49721;A0A087WVV1	Proteasome subunit beta type-2	PSMB2	PSMB2
0.583648	28.5313	1.71703	0.109778	0.339633	-5.15903	O60664-4;O60664;O60664-3;K7ERZ3;O60664-2	Perilipin-3	PLIN3	PLIN3
0.421039	30.1938	1.71585	0.109998	0.339995	-5.16075	P00390-2;P00390;P00390-4;P00390-3;P00390-5	Glutathione reductase, mitochondrial	GSR	GSR
0.58208	28.3677	1.71476	0.110203	0.340309	-5.16236	Q02750;Q02750-2	Dual specificity mitogen-activated protein kinase kinase 1	MAP2K1	MAP2K1
-0.964514	26.9119	-1.71139	0.110838	0.34195	-5.16731	Q15477	Helicase SKI2W	SKIV2L	SKIV2L
0.429651	31.2327	1.71056	0.110996	0.342115	-5.16853	P52292	Importin subunit alpha-1	KPNA2	KPNA2
0.559023	29.1777	1.70766	0.111543	0.343482	-5.17277	Q6PJG6	BRCA1-associated ATM activator 1	BRAT1	BRAT1
-0.767774	24.4746	-1.70509	0.112034	0.344653	-5.17655	Q9H9F9	Actin-related protein 5	ACTR5	ACTR5
-0.59678	26.8811	-1.70203	0.112618	0.345823	-5.18102	Q9UBX3;Q9UBX3-2;B4DLN1	Mitochondrial dicarboxylate carrier	SLC25A10	SLC25A10
0.593766	29.6922	1.70141	0.112736	0.345863	-5.18192	O00139-2;O00139-1;O00139-5;O00139;O00139-4	Kinesin-like protein KIF2A	KIF2A	KIF2A
0.424705	26.6003	1.69998	0.11301	0.346383	-5.18401	G3V179;E9PMJ2;J3KP39;Q9BPY3;E9PIM5	Protein FAM118B	FAM118B	FAM118B
0.473034	26.2381	1.69822	0.113349	0.346871	-5.18659	P53384;P53384-2;I3L531	Cytosolic Fe-S cluster assembly factor NUBP1	NUBP1	NUBP1
0.4153	28.995	1.69806	0.11338	0.346871	-5.18682	P62310	U6 snRNA-associated Sm-like protein LSm3	LSM3	LSM3
-1.60985	25.127	-1.69713	0.113558	0.346899	-5.18817	O94916-2;O94916-3;O94916;O94916-4;O94916-5	Nuclear factor of activated T-cells 5	NFAT5	NFAT5
-0.619617	25.9451	-1.73472	0.113599	0.346899	-5.14427	O43818	U3 small nucleolar RNA-interacting protein 2	RRP9	RRP9
0.605709	25.0801	1.75292	0.113707	0.346907	-4.94201	K7EIG1	NA	CLUH	CLUH
1.68736	26.2705	1.69495	0.11398	0.347418	-5.19136	Q9P035;H3BS72;H3BPZ1;Q9P035-2	Very-long-chain (3R)-3-hydroxyacyl-CoA dehydratase 3	HACD3	HACD3
0.581449	29.3304	1.6913	0.114688	0.349252	-5.19667	Q9NUU7;I3L0H8;F6QDS0;I3L352;Q9NUU7-2	ATP-dependent RNA helicase DDX19A	DDX19A	DDX19A
0.521243	28.7915	1.69033	0.114877	0.349507	-5.19809	P53350	Serine/threonine-protein kinase PLK1	PLK1	PLK1
0.406298	29.7295	1.68946	0.115047	0.349646	-5.19936	Q9Y2K7;I3VM54;Q9Y2K7-2;Q9Y2K7-5;Q9Y2K7-4	Lysine-specific demethylase 2A	KDM2A	KDM2A
0.455428	27.9218	1.68901	0.115135	0.349646	-5.20002	Q8N6T3;Q8N6T3-2;F8VWH9;Q8N6T3-5;F8W1U7;Q8N6T3-4;Q8N6T3-3;E5RHH7;E5RHT6;E5RHC5	ADP-ribosylation factor GTPase-activating protein 1	ARFGAP1	ARFGAP1
0.504444	32.1141	1.68842	0.11525	0.349674	-5.20088	P20073-2;P20073	Annexin A7	ANXA7	ANXA7
0.443954	25.6792	1.6968	0.115603	0.350017	-5.12095	Q96QR8	Transcriptional activator protein Pur-beta	PURB	PURB
-0.983633	24.9821	-1.6863	0.115664	0.350017	-5.20395	Q9Y620;A0A087X0H2	DNA repair and recombination protein RAD54B	RAD54B	RAD54B
0.461031	25.4444	1.69597	0.115764	0.350017	-5.12215	Q9Y6H1;Q5T1J5	Coiled-coil-helix-coiled-coil-helix domain-containing protein 2;Putative coiled-coil-helix-coiled-coil-helix domain-containing protein CHCHD2P9, mitochondrial	CHCHD2;CHCHD2P9	CHCHD2
0.422917	32.0413	1.68567	0.115788	0.350017	-5.20487	P06753-2;Q5HYB6;A0A087WWU8;P06753-3;P06753-6;P06753-5;Q5VU61;J3KN67;P06753-4	Tropomyosin alpha-3 chain	TPM3;DKFZp686J1372	TPM3
0.734074	24.3435	1.69354	0.116235	0.350833	-5.12564	Q13480;Q13480-2;B7Z3B9	GRB2-associated-binding protein 1	GAB1	GAB1
0.993819	25.1946	1.72029	0.116271	0.350833	-4.9365	O95684-2;O95684;A0A087WV25	FGFR1 oncogene partner	FGFR1OP	FGFR1OP
0.57636	28.1586	1.68162	0.116585	0.351461	-5.21075	Q9Y5M8;H7C4H2	Signal recognition particle receptor subunit beta	SRPRB	SRPRB
0.411165	30.2292	1.67863	0.117177	0.352922	-5.21509	Q15003;E9PHA2;C9J470;Q15003-2	Condensin complex subunit 2	NCAPH	NCAPH
0.893929	23.9976	1.69698	0.117905	0.353699	-5.01137	B7Z641;B7Z2A9;Q93050-1;Q93050;Q93050-3	V-type proton ATPase subunit a;V-type proton ATPase 116 kDa subunit a isoform 1	ATP6V0A1	ATP6V0A1
0.439396	30.3612	1.67473	0.117951	0.353699	-5.22073	Q92667;Q92667-2	A-kinase anchor protein 1, mitochondrial	AKAP1	AKAP1
1.06183	24.9436	1.6747	0.117958	0.353699	-5.22079	Q9UBH6-2;Q9UBH6	Xenotropic and polytropic retrovirus receptor 1	XPR1	XPR1
0.462105	30.4621	1.67467	0.117965	0.353699	-5.22083	P00492	Hypoxanthine-guanine phosphoribosyltransferase	HPRT1	HPRT1
0.690639	27.8848	1.67395	0.118107	0.353699	-5.22187	Q08AD1-3;Q08AD1;Q08AD1-2	Calmodulin-regulated spectrin-associated protein 2	CAMSAP2	CAMSAP2
-0.8571	24.171	-1.67259	0.118379	0.353699	-5.22383	Q96RL7-4;Q96RL7-2;Q96RL7-3;Q96RL7	Vacuolar protein sorting-associated protein 13A	VPS13A	VPS13A
0.483872	28.0652	1.67233	0.118432	0.353699	-5.22422	Q96Q89-3;Q96Q89;Q96Q89-2;Q96Q89-4	Kinesin-like protein KIF20B	KIF20B	KIF20B
0.436724	27.6644	1.6714	0.118618	0.353699	-5.22556	Q9NXG2	THUMP domain-containing protein 1	THUMPD1	THUMPD1
0.754729	27.5241	1.67109	0.11868	0.353699	-5.22601	O14757;E7EPP6;O14757-2;J3KN87;O14757-3	Serine/threonine-protein kinase Chk1	CHEK1	CHEK1
0.972839	25.1868	1.67107	0.118684	0.353699	-5.22604	Q14139-2;Q14139	Ubiquitin conjugation factor E4 A	UBE4A	UBE4A
0.384193	27.9913	1.68021	0.118846	0.353699	-5.21531	Q9BZL1	Ubiquitin-like protein 5	UBL5	UBL5
0.948086	23.9872	1.70663	0.118851	0.353699	-4.78532	H3BMM5;Q96AX1;F5H6Y0	Vacuolar protein sorting-associated protein 33A	VPS33A	VPS33A
0.791008	26.2191	1.67022	0.118853	0.353699	-5.22725	Q96T21;Q96T21-2;Q96T21-3	Selenocysteine insertion sequence-binding protein 2	SECISBP2	SECISBP2
0.703643	25.5228	1.66981	0.118937	0.353699	-5.22785	Q86WR0;G3V121;B7Z2L8	Coiled-coil domain-containing protein 25	CCDC25	CCDC25
1.33305	25.0716	1.67818	0.119249	0.354311	-5.14767	Q86TI2-4;Q86TI2;Q86TI2-2;M0R2A8;M0R0I1;M0R3C4;M0R2G6	Dipeptidyl peptidase 9	DPP9	DPP9
0.491133	26.8826	1.66686	0.11953	0.354795	-5.23211	Q9UN37;I3L4J1	Vacuolar protein sorting-associated protein 4A	VPS4A	VPS4A
0.939557	28.1315	1.65707	0.121519	0.36008	-5.24621	Q96KB5;Q96KB5-2	Lymphokine-activated killer T-cell-originated protein kinase	PBK	PBK
0.821366	27.3849	1.65551	0.12184	0.360624	-5.24846	O60942;Q5TCW7;O60942-4;O60942-2;O60942-3	mRNA-capping enzyme;Polynucleotide 5-triphosphatase;mRNA guanylyltransferase	RNGTT	RNGTT
0.527754	32.704	1.65332	0.122289	0.360624	-5.2516	P04075;J3KPS3;H3BQN4;P04075-2;H3BPS8;H3BUH7;H3BR04;H3BMQ8	Fructose-bisphosphate aldolase A;Fructose-bisphosphate aldolase	ALDOA	ALDOA
-1.08708	24.2898	-1.66212	0.122474	0.360624	-5.24122	Q5F1R6;Q5F1R6-3;Q5F1R6-2	DnaJ homolog subfamily C member 21	DNAJC21	DNAJC21
-0.815335	24.7838	-1.68762	0.122528	0.360624	-5.21106	B8ZZF8;Q9Y4Y9	U6 snRNA-associated Sm-like protein LSm5	LSM5	LSM5
0.594329	27.2041	1.65176	0.122611	0.360624	-5.25384	Q9H1A4;H0Y564	Anaphase-promoting complex subunit 1	ANAPC1	ANAPC1
0.391974	32.0269	1.65145	0.122674	0.360624	-5.25428	Q01844-6;Q01844-3;Q01844;Q01844-5;B0QYK0;C9JGE3;Q01844-2	RNA-binding protein EWS	EWSR1	EWSR1
0.519584	25.0224	1.66089	0.122725	0.360624	-5.24298	Q96N46-3;Q96N46-2;Q96N46	Tetratricopeptide repeat protein 14	TTC14	TTC14
0.579304	26.2518	1.65114	0.122738	0.360624	-5.25473	O95551-3;O95551;O95551-2;X6R5A3	Tyrosyl-DNA phosphodiesterase 2	TDP2	TDP2
0.380436	30.7708	1.65101	0.122764	0.360624	-5.25491	Q14C86-2;Q14C86;Q14C86-5;Q14C86-6;Q14C86-4;Q14C86-3;F8W9S7;C9IZ08;H0Y7I9	GTPase-activating protein and VPS9 domain-containing protein 1	GAPVD1	GAPVD1
-0.726681	24.4879	-1.68572	0.122901	0.360624	-5.21374	Q15059;Q15059-2	Bromodomain-containing protein 3	BRD3	BRD3
0.444272	25.3992	1.64965	0.123045	0.360624	-5.25686	P55196-1;P55196-2	Afadin	MLLT4	MLLT4
0.821006	25.5357	1.64938	0.123102	0.360624	-5.25725	J3KNV1;O60281-2;O60281	Zinc finger protein 292	ZNF292	ZNF292
0.66274	28.3126	1.64916	0.123149	0.360624	-5.25758	Q8IY92;Q8IY92-2	Structure-specific endonuclease subunit SLX4	SLX4	SLX4
0.495753	24.5864	1.68271	0.123494	0.360624	-5.21797	A0A024R341;Q6I9Y2	THO complex subunit 7 homolog	NIF3L1BP1;THOC7	NIF3L1BP1
0.657702	26.7968	1.64729	0.123535	0.360624	-5.26024	Q8IYS1	Peptidase M20 domain-containing protein 2	PM20D2	PM20D2
0.585067	26.0474	1.64727	0.123539	0.360624	-5.26028	Q969T7-2;Q969T7;C9J758	7-methylguanosine phosphate-specific 5-nucleotidase	NT5C3B	NT5C3B
-0.638835	25.9935	-1.6568	0.123561	0.360624	-5.24882	E7EU96;Q5U5J2;P68400;Q8NEV1;P68400-2	Casein kinase II subunit alpha;Casein kinase II subunit alpha 3	CSNK2A1;CSNK2A3	CSNK2A1
0.373171	31.3033	1.64605	0.123794	0.360983	-5.26203	Q9Y265;Q9Y265-2;E7ETR0	RuvB-like 1	RUVBL1	RUVBL1
0.927738	25.7976	1.64276	0.124479	0.362662	-5.26673	Q9UII4;E9PBL0	E3 ISG15--protein ligase HERC5	HERC5	HERC5
0.384425	24.6345	1.67609	0.124808	0.363091	-5.22726	F5H872;Q13503	Mediator of RNA polymerase II transcription subunit 21	MED21	MED21
-1.14535	26.4863	-1.641	0.124847	0.363091	-5.26924	P19784;H3BSA1;H3BV19	Casein kinase II subunit alpha	CSNK2A2	CSNK2A2
0.55626	30.5554	1.63957	0.125148	0.363647	-5.2713	O14964;O14964-2;I3L1P5	Hepatocyte growth factor-regulated tyrosine kinase substrate	HGS	HGS
0.811988	25.6356	1.63579	0.125944	0.365638	-5.27669	P36404	ADP-ribosylation factor-like protein 2	ARL2	ARL2
-0.873358	24.3964	-1.68476	0.126507	0.366949	-5.1486	Q9UHK0	Nuclear fragile X mental retardation-interacting protein 1	NUFIP1	NUFIP1
0.460219	31.7027	1.6318	0.126788	0.367441	-5.28237	C9J0K6;P30626-2;P30626;P30626-3	Sorcin	SRI	SRI
0.698874	26.0487	1.63035	0.127096	0.367976	-5.28442	Q6P4I2;H0YMT3	WD repeat-containing protein 73	WDR73	WDR73
0.522658	27.4456	1.62988	0.127196	0.367976	-5.2851	P49427	Ubiquitin-conjugating enzyme E2 R1	CDC34	CDC34
0.495096	26.6929	1.62932	0.127317	0.368002	-5.2859	Q96BD8;Q96BD8-2;K7EP61	Spindle and kinetochore-associated protein 1	SKA1	SKA1
0.450328	27.4126	1.62696	0.127821	0.369073	-5.28926	J3KN10;P42356	Phosphatidylinositol 4-kinase alpha	PI4KA	PI4KA
0.425502	29.3105	1.62653	0.127911	0.369073	-5.28986	Q8IWC1;Q8IWC1-4;Q8IWC1-2;Q8IWC1-3;A0A0A0MRP0	MAP7 domain-containing protein 3	MAP7D3	MAP7D3
0.446006	29.7415	1.62576	0.128077	0.369229	-5.29095	Q9Y263;E5RIM3	Phospholipase A-2-activating protein	PLAA	PLAA
0.947398	28.8597	1.62503	0.128233	0.369355	-5.29199	Q13185	Chromobox protein homolog 3	CBX3	CBX3
0.75018	23.7603	1.63248	0.128631	0.37018	-5.21249	D6RHY9;D6RD24;Q7Z6J8;Q4G0X5	E3 ubiquitin-protein ligase E3D	UBE3D;UBE2CBP	UBE3D
-0.493195	29.0696	-1.62225	0.128832	0.37028	-5.29594	Q9P275;Q9P275-2;A0A075B784;E9PEW0	Ubiquitin carboxyl-terminal hydrolase 36;Ubiquitin carboxyl-terminal hydrolase	USP36	USP36
0.511641	27.25	1.62197	0.128891	0.37028	-5.29633	D3YTB5;P51617-2;P51617-3;P51617;P51617-4;H7C224;H7C2I6	Interleukin-1 receptor-associated kinase 1	IRAK1	IRAK1
0.831091	23.5844	1.61911	0.129509	0.371732	-5.30039	I3L3V9;I3L1R7;Q99447-2;Q99447-4;Q99447;Q99447-3	Ethanolamine-phosphate cytidylyltransferase	PCYT2	PCYT2
0.422903	32.4363	1.61622	0.130136	0.373207	-5.30448	Q02790	Peptidyl-prolyl cis-trans isomerase FKBP4;Peptidyl-prolyl cis-trans isomerase FKBP4, N-terminally processed	FKBP4	FKBP4
0.732113	24.8833	1.63563	0.130309	0.373379	-5.28108	Q9H040;B1AKT1	SprT-like domain-containing protein Spartan	SPRTN	SPRTN
-1.10679	24.0862	-1.61205	0.131044	0.375159	-5.31037	O60888-3;O60888;O60888-2;C9IZG4	Protein CutA	CUTA	CUTA
0.488585	26.9863	1.6098	0.131537	0.376244	-5.31355	Q15758;M0QXM4;Q15758-3;Q15758-2	Neutral amino acid transporter B(0);Amino acid transporter	SLC1A5	SLC1A5
0.900046	25.08	1.61581	0.132212	0.377847	-5.23586	Q9Y6W5;Q9Y6W5-2	Wiskott-Aldrich syndrome protein family member 2	WASF2	WASF2
0.395636	27.7344	1.60616	0.132336	0.377875	-5.31868	P09234;A0A0A0MRR7	U1 small nuclear ribonucleoprotein C	SNRPC	SNRPC
1.10939	24.1261	1.63769	0.132679	0.378526	-5.28076	J3KR35;Q8WUD4	Coiled-coil domain-containing protein 12	CCDC12	CCDC12
0.691405	25.6104	1.60007	0.133686	0.380974	-5.32725	J3QRU1;P07947	Non-specific protein-tyrosine kinase;Tyrosine-protein kinase Yes	YES1	YES1
1.189	25.1132	1.64885	0.133768	0.380974	-4.84085	Q13033-2;Q13033	Striatin-3	STRN3	STRN3
0.437869	28.6761	1.59772	0.134208	0.381897	-5.33055	O00231;O00231-2	26S proteasome non-ATPase regulatory subunit 11	PSMD11	PSMD11
1.22043	25.4358	1.59518	0.134775	0.38318	-5.3341	Q8IZD4;Q8IZD4-2;F5GZK9	mRNA-decapping enzyme 1B	DCP1B	DCP1B
0.487088	28.9057	1.59241	0.135399	0.383869	-5.338	P58546;C9JL85	Myotrophin	MTPN	MTPN
0.672617	26.6966	1.59213	0.13546	0.383869	-5.33838	Q96C36;A0A087WTV6;A0A087WZR9;J3KR12	Pyrroline-5-carboxylate reductase 2;Pyrroline-5-carboxylate reductase	PYCR2	PYCR2
0.377965	26.3809	1.60094	0.135478	0.383869	-5.32756	Q9UEE9;Q9UEE9-2	Craniofacial development protein 1	CFDP1	CFDP1
0.392286	27.6161	1.59203	0.135483	0.383869	-5.33853	Q9BV44;H7C3J3	THUMP domain-containing protein 3	THUMPD3	THUMPD3
0.453412	25.1081	1.58777	0.136445	0.385847	-5.34449	O14867;H7C4B6	Transcription regulator protein BACH1	BACH1	BACH1
0.688557	25.9131	1.59648	0.136473	0.385847	-5.33379	Q9NX07	tRNA selenocysteine 1-associated protein 1	TRNAU1AP	TRNAU1AP
0.820281	26.7029	1.58738	0.136532	0.385847	-5.34503	Q86T24	Transcriptional regulator Kaiso	ZBTB33	ZBTB33
0.431293	30.7193	1.58468	0.137144	0.387245	-5.3488	Q32MZ4-3;Q32MZ4-2;Q32MZ4	Leucine-rich repeat flightless-interacting protein 1	LRRFIP1	LRRFIP1
0.549294	26.5912	1.58332	0.137454	0.38738	-5.3507	P40616-2;F8VYN9;P40616;B4DZG7	ADP-ribosylation factor-like protein 1	ARL1	ARL1
0.920431	26.1936	1.60232	0.137516	0.38738	-5.32741	Q8IWD4-4;Q8IWD4-3;Q8IWD4;Q8IWD4-2	Coiled-coil domain-containing protein 117	CCDC117	CCDC117
0.466043	28.8038	1.58293	0.137545	0.38738	-5.35125	P39748;P39748-2	Flap endonuclease 1	FEN1	FEN1
1.47364	24.82	1.58645	0.13873	0.389962	-5.27664	A0A0A0MRA3;Q8WZ42-3;Q8WZ42-10;Q8WZ42-9;A0A0A0MTS7;Q8WZ42-5;Q8WZ42-11;Q8WZ42-4;Q8WZ42-7;Q8WZ42-2;Q8W	Titin	TTN	TTN
0.417935	29.3567	1.57762	0.138758	0.389962	-5.35864	Q86V48;Q86V48-2;Q86V48-3	Leucine zipper protein 1	LUZP1	LUZP1
0.687234	26.2443	1.57737	0.138816	0.389962	-5.359	Q9Y4K3	TNF receptor-associated factor 6	TRAF6	TRAF6
0.528143	29.1507	1.57582	0.139172	0.390164	-5.36115	P40763-3;P40763;P40763-2;G8JLH9	Signal transducer and activator of transcription 3;Signal transducer and activator of transcription	STAT3	STAT3
0.492475	26.1282	1.57551	0.139243	0.390164	-5.36158	Q9BYB4;Q9BYB4-2	Guanine nucleotide-binding protein subunit beta-like protein 1	GNB1L	GNB1L
0.516395	28.4807	1.57462	0.139449	0.390409	-5.36282	P07741;H3BQZ9;P07741-2;H3BQB1;H3BQF1	Adenine phosphoribosyltransferase	APRT	APRT
0.429465	27.5699	1.57406	0.139578	0.390439	-5.3636	Q9NRX4;Q9NRX4-2	14 kDa phosphohistidine phosphatase	PHPT1	PHPT1
1.22081	28.031	1.57219	0.140011	0.391319	-5.3662	O94842-3;O94842-2;O94842	TOX high mobility group box family member 4	TOX4	TOX4
0.822907	23.3712	1.58992	0.140287	0.391757	-5.27347	F5GXF9;P51825;P51825-3;P51825-2;E7ETI4	AF4/FMR2 family member 1	AFF1	AFF1
0.341005	30.4959	1.56781	0.141027	0.393492	-5.37228	O15371-3;O15371;O15371-2	Eukaryotic translation initiation factor 3 subunit D	EIF3D	EIF3D
0.433403	28.1675	1.56573	0.141511	0.394209	-5.37515	Q9H6T3;Q9H6T3-3;Q9H6T3-2	RNA polymerase II-associated protein 3	RPAP3	RPAP3
0.423165	32.5666	1.56568	0.141523	0.394209	-5.37522	P61247;E9PFI5;H0Y9Y4;D6RG13;D6RAT0;H0Y8L7;D6RB09;D6R9B6	40S ribosomal protein S3a	RPS3A	RPS3A
1.18172	25.3115	1.56388	0.141944	0.394681	-5.37771	Q12834	Cell division cycle protein 20 homolog	CDC20	CDC20
0.877337	26.6405	1.56357	0.142017	0.394681	-5.37815	P60983;G3V4P8	Glia maturation factor beta	GMFB	GMFB
0.913464	24.1783	1.56321	0.142101	0.394681	-5.37864	Q5BJF6-2;Q5BJF6-3;Q5BJF6-4;Q5BJF6;Q5BJF6-9;Q5BJF6-8;Q5BJF6-5;Q5BJF6-6;Q5BJF6-10;Q5BJF6-7;S4R3R9	Outer dense fiber protein 2	ODF2	ODF2
1.02559	26.6339	1.56291	0.142172	0.394681	-5.37906	Q9H8M7	Protein FAM188A	FAM188A	FAM188A
0.697529	28.6084	1.56156	0.142488	0.394771	-5.38092	Q13547	Histone deacetylase 1	HDAC1	HDAC1
0.380868	29.9188	1.56113	0.142589	0.394771	-5.38152	P20810-2;E9PCH5;P20810-8;P20810;P20810-6;E7ES10;B7Z574;A0A0C4DGB5;P20810-5;P20810-10;E9PDE4;P20810-	Calpastatin	CAST	CAST
0.412174	31.8386	1.56032	0.14278	0.394771	-5.38264	P31689;P31689-2	DnaJ homolog subfamily A member 1	DNAJA1	DNAJA1
0.41729	31.9161	1.56031	0.142782	0.394771	-5.38265	P27348;E9PG15	14-3-3 protein theta	YWHAQ	YWHAQ
1.54348	26.1183	1.56871	0.142802	0.394771	-5.30105	P85298-2;P85298-5;P85298-4;P85298-3;P85298;B7ZMA4;H0Y9T8;B1AHC3;B1AHC4	Rho GTPase-activating protein 8	ARHGAP8;LOC553158;PRR5-ARHGAP8	ARHGAP8
0.418856	32.1718	1.55944	0.142987	0.394789	-5.38385	P50995-2;P50995	Annexin A11	ANXA11	ANXA11
-0.667603	28.9816	-1.55822	0.143276	0.394789	-5.38555	P40429;M0QYS1;Q8J015	60S ribosomal protein L13a	RPL13A;RPL13a	RPL13A
-1.01151	24.1908	-1.57678	0.143277	0.394789	-5.23061	A0A0A0MSB8;Q9UPT5-5;Q9UPT5-6;Q9UPT5;A0A0A0MRE1;B4DJ07;Q9UPT5-2;Q9UPT5-1	Exocyst complex component 7	EXOC7	EXOC7
0.508031	25.788	1.55817	0.143288	0.394789	-5.38561	Q15751	Probable E3 ubiquitin-protein ligase HERC1	HERC1	HERC1
0.457336	30.6123	1.55677	0.143617	0.395334	-5.38754	Q9Y230;Q9Y230-2;M0R0Y3	RuvB-like 2	RUVBL2	RUVBL2
1.53568	24.5238	1.56475	0.143725	0.395334	-5.30647	Q5SYE7-2;Q5SYE7	NHS-like protein 1	NHSL1	NHSL1
0.695435	27.4614	1.55521	0.143988	0.395727	-5.3897	Q15796-2;Q15796;B7Z5N5;K7EJX0	Mothers against decapentaplegic homolog 2;Mothers against decapentaplegic homolog	SMAD2	SMAD2
0.555487	28.8141	1.553	0.144513	0.39684	-5.39275	Q9H2M9	Rab3 GTPase-activating protein non-catalytic subunit	RAB3GAP2	RAB3GAP2
0.888909	25.8202	1.55161	0.144843	0.397415	-5.39465	Q9Y281;Q9Y281-3	Cofilin-2	CFL2	CFL2
0.575905	27.0518	1.55879	0.145123	0.397655	-5.38584	P08579	U2 small nuclear ribonucleoprotein B	SNRPB2	SNRPB2
0.399967	30.7412	1.54973	0.145292	0.397655	-5.39724	Q15654	Thyroid receptor-interacting protein 6	TRIP6	TRIP6
-1.07023	27.0419	-1.54973	0.145292	0.397655	-5.39725	Q8WXH0-2;Q8WXH0;G3V5X4;A0A0A0MRE3;A0A0C4DGK3;Q8WXH0-7	Nesprin-2	SYNE2	SYNE2
0.89061	25.8877	1.57752	0.145908	0.399007	-5.36318	A6NFI3	Zinc finger protein 316	ZNF316	ZNF316
-0.55227	25.9443	-1.5461	0.14616	0.399367	-5.40222	P13807;P13807-2	Glycogen [starch] synthase, muscle	GYS1	GYS1
0.427009	28.8371	1.54235	0.147064	0.401504	-5.40738	Q99661;Q99661-2	Kinesin-like protein KIF2C	KIF2C	KIF2C
0.428431	28.206	1.54132	0.147312	0.401849	-5.40879	O60333-3	Kinesin-like protein KIF1B	KIF1B	KIF1B
-0.497983	26.8723	-1.53906	0.147859	0.403008	-5.41188	Q92766-5;Q92766-3;Q92766;Q92766-2;C9JU34	Ras-responsive element-binding protein 1	RREB1	RREB1
0.399048	30.5177	1.53704	0.148351	0.403576	-5.41465	Q9NR09	Baculoviral IAP repeat-containing protein 6	BIRC6	BIRC6
0.813902	24.6731	1.53669	0.148435	0.403576	-5.41512	C9J384;Q9BQ75-2;Q9BQ75;H7C515	Protein CMSS1	CMSS1	CMSS1
-0.756	27.0678	-1.53272	0.149404	0.405877	-5.42055	O43396;K7ER96;K7EML9	Thioredoxin-like protein 1	TXNL1	TXNL1
0.585217	30.248	1.53132	0.149747	0.406318	-5.42246	P14868;P14868-2	Aspartate--tRNA ligase, cytoplasmic	DARS	DARS
0.4508	28.3384	1.53105	0.149813	0.406318	-5.42283	P21359;P21359-2;P21359-6;H0Y465;P21359-4;J3KSB5	Neurofibromin;Neurofibromin truncated	NF1	NF1
0.861939	26.2668	1.5297	0.150144	0.406426	-5.42467	A6NKB8;Q9H4A4	Aminopeptidase B	RNPEP	RNPEP
0.422675	31.1507	1.52938	0.150222	0.406426	-5.4251	Q9P2J5;Q9P2J5-2;Q9P2J5-3	Leucine--tRNA ligase, cytoplasmic	LARS	LARS
0.421038	29.5708	1.52753	0.150678	0.407324	-5.42762	Q8TEX9;Q8TEX9-2;H0YN14	Importin-4	IPO4	IPO4
0.957938	24.959	1.53398	0.151074	0.408059	-5.34831	Q96ME1-2;Q96ME1-4;Q96ME1;H0Y6I6;Q96ME1-3	F-box/LRR-repeat protein 18	FBXL18	FBXL18
0.682167	24.8648	1.52438	0.151457	0.40876	-5.43192	Q9UJX6-2;Q9UJX6	Anaphase-promoting complex subunit 2	ANAPC2	ANAPC2
0.49853	27.7563	1.5232	0.15175	0.409216	-5.43352	O60256;E7EPA1;O60256-4;O60256-3;O60256-2;C9K0K7;C9JDU5;C9JJS3	Phosphoribosyl pyrophosphate synthase-associated protein 2	PRPSAP2	PRPSAP2
0.45444	27.7299	1.52199	0.15205	0.40969	-5.43517	O94822;O94822-3	E3 ubiquitin-protein ligase listerin	LTN1	LTN1
0.375421	31.1663	1.519	0.152793	0.411356	-5.43922	P13489	Ribonuclease inhibitor	RNH1	RNH1
0.472826	30.9915	1.51839	0.152946	0.411431	-5.44005	Q14166	Tubulin--tyrosine ligase-like protein 12	TTLL12	TTLL12
0.632415	24.5833	1.52542	0.153176	0.411714	-5.43126	Q9Y6X3;V9GZ52;V9GYS3	MAU2 chromatid cohesion factor homolog	MAU2	MAU2
0.410207	28.7735	1.51644	0.153432	0.412069	-5.44269	O14545;F8VNX8	TRAF-type zinc finger domain-containing protein 1	TRAFD1	TRAFD1
0.394355	27.4307	1.51047	0.154933	0.41576	-5.45077	Q9NY27;Q9NY27-3;C9IZ04;Q9NY27-2	Serine/threonine-protein phosphatase 4 regulatory subunit 2	PPP4R2	PPP4R2
0.632095	28.3619	1.50827	0.15549	0.416215	-5.45375	C9J494;Q9H000;Q9H000-2	Probable E3 ubiquitin-protein ligase makorin-2	MKRN2	MKRN2
0.665287	26.707	1.50788	0.155588	0.416215	-5.45427	Q9BV57	1,2-dihydroxy-3-keto-5-methylthiopentene dioxygenase	ADI1	ADI1
0.520303	26.148	1.5069	0.155837	0.416215	-5.4556	Q86W50;Q86W50-2	Methyltransferase-like protein 16	METTL16	METTL16
0.484272	28.5033	1.50685	0.155849	0.416215	-5.45566	H3BM14;H3BM74;Q9Y5A7-2;Q9Y5A7;C9JRT6;F8WDB6	NEDD8 ultimate buster 1	NUB1	NUB1
0.53318	27.386	1.50682	0.155857	0.416215	-5.4557	P28288;P28288-2	ATP-binding cassette sub-family D member 3	ABCD3	ABCD3
0.680273	25.1288	1.50596	0.156076	0.416215	-5.45686	Q8TEP8-3;A0A0A0MR42;K7ENP4;Q8TEP8;H0Y966;K7ELX0;Q8TEP8-2	Centrosomal protein of 192 kDa	CEP192	CEP192
0.863822	24.5453	1.54844	0.15611	0.416215	-4.97068	H0YEF7;H0YEH1;H0YE97;H0YEY8;H0YD48	NA	PICALM	PICALM
0.479914	29.8487	1.50581	0.156112	0.416215	-5.45706	Q96HS1;Q96HS1-2	Serine/threonine-protein phosphatase PGAM5, mitochondrial	PGAM5	PGAM5
-0.53969	26.6315	-1.50227	0.157014	0.418281	-5.46183	Q96SZ5	2-aminoethanethiol dioxygenase	ADO	ADO
0.438568	26.9189	1.49841	0.158003	0.42041	-5.46703	P49247	Ribose-5-phosphate isomerase	RPIA	RPIA
0.674493	23.9025	1.5151	0.158068	0.42041	-5.31332	J3KPF0;F8VWT9;Q9Y4D8-4;Q9Y4D8	Probable E3 ubiquitin-protein ligase HECTD4	HECTD4	HECTD4
0.463383	29.3473	1.49757	0.158217	0.420468	-5.46815	P30566;A0A0A6YY92;P30566-2;A0A096LNY6;A0A096LNY5	Adenylosuccinate lyase	ADSL	ADSL
0.830701	25.7096	1.5028	0.158849	0.421472	-5.39015	O75165	DnaJ homolog subfamily C member 13	DNAJC13	DNAJC13
0.910229	24.9585	1.51197	0.158851	0.421472	-5.37863	Q15678	Tyrosine-protein phosphatase non-receptor type 14	PTPN14	PTPN14
0.362308	32.3108	1.49376	0.159198	0.422055	-5.47326	O43175;Q5SZU1	D-3-phosphoglycerate dehydrogenase	PHGDH	PHGDH
0.355822	33.3645	1.49161	0.159755	0.423191	-5.47615	P14618;P14618-2;B4DNK4;H3BTN5;P14618-3;H3BR70;H3BQ34	Pyruvate kinase PKM;Pyruvate kinase	PKM	PKM
0.374131	30.9836	1.49091	0.159936	0.423331	-5.47709	P56192;P56192-2	Methionine--tRNA ligase, cytoplasmic	MARS	MARS
0.392195	26.4634	1.49028	0.1601	0.423423	-5.47793	Q9Y2I1;C9J715;Q9Y2I1-4;Q9Y2I1-3	Nischarin	NISCH	NISCH
0.719436	25.9688	1.48848	0.160567	0.423817	-5.48034	A8MUA9;A8MU27;P55854;P55854-2	Small ubiquitin-related modifier 3	SUMO3	SUMO3
0.644681	29.539	1.48824	0.160631	0.423817	-5.48067	Q15555;Q15555-4;Q15555-5;Q15555-3;Q15555-2;K7EL66;K7ERD8	Microtubule-associated protein RP/EB family member 2	MAPRE2	MAPRE2
0.966962	24.6993	1.48822	0.160634	0.423817	-5.48068	A2RRP1-2;A2RRP1;H0Y5G7	Neuroblastoma-amplified sequence	NBAS	NBAS
0.500996	27.6052	1.48666	0.161042	0.424554	-5.48278	O75312;H7C0E5;H7BZM7	Zinc finger protein ZPR1	ZPR1	ZPR1
0.704111	26.8505	1.48526	0.161407	0.425129	-5.48464	Q8N999;Q8N999-3	Uncharacterized protein C12orf29	C12orf29	C12orf29
0.824528	25.8473	1.48425	0.16167	0.425129	-5.48599	Q96PM5-8;Q96PM5-7;Q96PM5-6;Q96PM5-2;Q96PM5;Q96PM5-3;Q96PM5-4	RING finger and CHY zinc finger domain-containing protein 1	RCHY1	RCHY1
-0.450454	26.2527	-1.49149	0.161753	0.425129	-5.47676	Q9P0U3;Q9P0U3-2	Sentrin-specific protease 1	SENP1	SENP1
0.38308	32.3259	1.48385	0.161776	0.425129	-5.48653	Q8TEQ6	Gem-associated protein 5	GEMIN5	GEMIN5
-0.409058	28.7562	-1.48313	0.161964	0.425284	-5.48748	O15020-2;O15020	Spectrin beta chain, non-erythrocytic 2	SPTBN2	SPTBN2
-0.586948	25.4897	-1.49891	0.162161	0.425464	-5.39592	Q15293;Q15293-2	Reticulocalbin-1	RCN1	RCN1
0.416703	31.3096	1.48082	0.162571	0.426118	-5.49057	O94776;O94776-2	Metastasis-associated protein MTA2	MTA2	MTA2
0.3565	29.2193	1.48014	0.16275	0.426118	-5.49148	Q99614	Tetratricopeptide repeat protein 1	TTC1	TTC1
0.387984	31.6065	1.47971	0.162864	0.426118	-5.49205	P12277;H0YJG0	Creatine kinase B-type	CKB	CKB
0.388554	33.8348	1.47946	0.162928	0.426118	-5.49238	P07814;V9GYZ6	Bifunctional glutamate/proline--tRNA ligase;Glutamate--tRNA ligase;Proline--tRNA ligase	EPRS	EPRS
-0.406553	29.1768	-1.47833	0.163225	0.426558	-5.49388	Q6PD62	RNA polymerase-associated protein CTR9 homolog	CTR9	CTR9
1.21368	24.5056	1.49259	0.163784	0.427681	-5.34297	F6SA91;Q9BUZ4;K7ER49	TNF receptor-associated factor 4	TRAF4	TRAF4
0.530753	24.4167	1.4831	0.163934	0.427734	-5.4879	E9PEP7;P17010-2;P08048-2;P08048-3;P08048;P17010;P17010-3	Zinc finger X-chromosomal protein;Zinc finger Y-chromosomal protein	ZFX;ZFY	ZFX
-0.461005	31.4456	-1.47421	0.164315	0.428387	-5.49936	A0A0B4J1Z1;C9JAB2;Q16629-3;Q16629-2;Q16629-4;Q16629	Serine/arginine-rich splicing factor 7	SRSF7	SRSF7
0.432019	30.7064	1.46991	0.16546	0.430715	-5.50507	O75131;A0A087WYQ3	Copine-3	CPNE3	CPNE3
0.424591	25.8761	1.46988	0.165469	0.430715	-5.50512	Q71SY5-5;Q71SY5;Q71SY5-2;Q71SY5-4;Q71SY5-3;B9TX33;M0QYR4	Mediator of RNA polymerase II transcription subunit 25	MED25	MED25
-0.394242	27.7298	-1.46798	0.165975	0.431177	-5.50763	Q5H9F3-3;A0A075B6Q3;Q5H9F3-2;Q5H9F3;H7C4B2	BCL-6 corepressor-like protein 1	BCORL1	BCORL1
0.505537	27.4766	1.46721	0.16618	0.431177	-5.50865	P61158;B4DXW1	Actin-related protein 3	ACTR3	ACTR3
0.527038	26.3892	1.46686	0.166274	0.431177	-5.50911	H7C463;C9J406;B9A067;Q16891-3;Q16891-2;Q16891-4;Q16891	MICOS complex subunit MIC60	IMMT	IMMT
0.770166	26.5605	1.46642	0.166393	0.431177	-5.5097	E7ESC7;Q7L5Y9;B4DQT1;B4DVN3;Q7L5Y9-3;Q7L5Y9-2;D6RIB6;Q7L5Y9-4	Macrophage erythroblast attacher	MAEA	MAEA
0.496805	31.5005	1.46634	0.166414	0.431177	-5.5098	P61313;E7EQV9;E7ENU7;E7EX53	60S ribosomal protein L15;Ribosomal protein L15	RPL15	RPL15
-0.556354	24.736	-1.4824	0.166431	0.431177	-5.41763	E9PKV8;Q8N5M4;H0YDR3;E7EST3;Q8N5M4-2	Tetratricopeptide repeat protein 9C	TTC9C	TTC9C
0.417179	30.6919	1.4646	0.166882	0.43168	-5.5121	O15294;O15294-2;O15294-4	UDP-N-acetylglucosamine--peptide N-acetylglucosaminyltransferase 110 kDa subunit	OGT	OGT
0.487784	29.7608	1.46458	0.166886	0.43168	-5.51213	A0A087WYT3;Q15185-4;Q15185;Q15185-3;B4DDC6	Prostaglandin E synthase 3	PTGES3	PTGES3
0.434964	29.8447	1.46357	0.167159	0.431817	-5.51347	Q2KHR3;Q2KHR3-2	Glutamine and serine-rich protein 1	QSER1	QSER1
0.872895	24.5444	1.47934	0.167234	0.431817	-5.36031	O15169;O15169-2	Axin-1	AXIN1	AXIN1
-0.634981	25.1248	-1.47023	0.167332	0.431817	-5.43323	Q15738;C9JDR0	Sterol-4-alpha-carboxylate 3-dehydrogenase, decarboxylating	NSDHL	NSDHL
0.511468	28.3807	1.46187	0.167615	0.432209	-5.51571	Q9H773	dCTP pyrophosphatase 1	DCTPP1	DCTPP1
-0.464612	24.6265	-1.48758	0.16785	0.432475	-5.41136	Q9UBC3-2;Q9UBC3-6;Q9UBC3;Q9UBC3-3;Q9UBC3-7;Q9UBC3-8;Q9UBC3-4;Q9UBC3-5	DNA (cytosine-5)-methyltransferase 3B	DNMT3B	DNMT3B
0.395472	29.6025	1.45799	0.168664	0.434234	-5.52082	P31153;P31153-2	S-adenosylmethionine synthase isoform type-2	MAT2A	MAT2A
-0.387896	27.7016	-1.45655	0.169056	0.434904	-5.52273	Q13564-3;Q13564-2;Q13564;Q13564-4	NEDD8-activating enzyme E1 regulatory subunit	NAE1	NAE1
0.603534	25.4668	1.47152	0.169296	0.435075	-5.50351	Q9NVR2	Integrator complex subunit 10	INTS10	INTS10
0.520472	29.6723	1.45518	0.169427	0.435075	-5.52453	P41227;P41227-2;F8W808;A8MWP7	N-alpha-acetyltransferase 10	NAA10	NAA10
0.393085	28.0101	1.45485	0.169518	0.435075	-5.52497	Q8IXW5;Q8IXW5-2	Putative RNA polymerase II subunit B1 CTD phosphatase RPAP2	RPAP2	RPAP2
0.733192	27.6951	1.45306	0.170007	0.435802	-5.52733	O00264;O00264-2	Membrane-associated progesterone receptor component 1	PGRMC1	PGRMC1
-0.367487	34.0875	-1.45284	0.170066	0.435802	-5.52761	P07910-2;P07910;G3V4C1;G3V2Q1;P07910-3;P07910-4	Heterogeneous nuclear ribonucleoproteins C1/C2	HNRNPC	HNRNPC
1.46109	24.0216	1.4908	0.17039	0.436293	-5.0432	Q9NRG1;Q9NRG1-2	Phosphoribosyltransferase domain-containing protein 1	PRTFDC1	PRTFDC1
0.360149	27.3199	1.4564	0.171048	0.437639	-5.52308	E9PMQ6;Q00613-2;Q00613;E9PI02	Heat shock factor protein 1	HSF1	HSF1
1.15498	25.4504	1.46309	0.171548	0.438577	-5.51454	O15514;E9PB93;E9PHV4	DNA-directed RNA polymerase II subunit RPB4	POLR2D	POLR2D
0.395458	29.649	1.44665	0.171764	0.438694	-5.53574	Q12931-2;Q12931;I3L0K7	Heat shock protein 75 kDa, mitochondrial	TRAP1	TRAP1
0.97719	25.1255	1.50087	0.172016	0.438694	-4.98363	Q8NBT2-2;Q8NBT2;K7EJH0;K7EMX1;K7EJV2;K7ESQ2	Kinetochore protein Spc24	SPC24	SPC24
0.505703	28.2857	1.4454	0.172109	0.438694	-5.53738	P06737;P06737-2;E9PK47	Glycogen phosphorylase, liver form;Alpha-1,4 glucan phosphorylase	PYGL	PYGL
0.399167	29.7089	1.44534	0.172126	0.438694	-5.53746	P38606-2;P38606	V-type proton ATPase catalytic subunit A	ATP6V1A	ATP6V1A
-0.559345	26.5913	-1.46904	0.172716	0.439858	-5.50705	H0Y6K5;H0Y7L6;Q02447-4;Q02447-3;Q02447-5;Q02447-6;Q02447-2;Q02447	Transcription factor Sp3	SP3	SP3
0.444311	30.6518	1.44063	0.173426	0.441327	-5.54361	P15927;P15927-2;P15927-3;Q5TEJ7	Replication protein A 32 kDa subunit	RPA2	RPA2
0.383912	29.5023	1.4385	0.17402	0.4423	-5.5464	M0R0F0;M0R0R2;P46782;M0QZN2	40S ribosomal protein S5;40S ribosomal protein S5, N-terminally processed	RPS5	RPS5
0.361567	29.5222	1.43829	0.174077	0.4423	-5.54667	Q5SY16	Polynucleotide 5-hydroxyl-kinase NOL9	NOL9	NOL9
0.335683	30.4002	1.43687	0.174472	0.442963	-5.54852	P11802;F8VYH9;F8VTV8;F8VWX7;F8VZ51;P11802-2	Cyclin-dependent kinase 4	CDK4	CDK4
-0.594393	25.707	-1.45111	0.174787	0.44342	-5.53011	Q9BXS6-3;Q9BXS6-5;Q9BXS6-2;Q9BXS6;Q9BXS6-4;Q9BXS6-6;Q9BXS6-7;H0YMD2	Nucleolar and spindle-associated protein 1	NUSAP1	NUSAP1
-1.23394	24.0904	-1.44949	0.175228	0.444199	-5.53221	A0A0C4DFL8;F5GX28;K7EQ54;O94953;O94953-2	Lysine-specific demethylase 4B	KDM4B	KDM4B
0.465717	26.3142	1.43207	0.175815	0.445345	-5.55478	Q9NXF7	DDB1- and CUL4-associated factor 16	DCAF16	DCAF16
0.409338	32.1611	1.43076	0.176184	0.445838	-5.55648	P13797;A0A0A0MSQ0;P13797-2;F8W8D8;P13797-3	Plastin-3	PLS3	PLS3
0.699207	27.118	1.43042	0.17628	0.445838	-5.55693	P43034	Platelet-activating factor acetylhydrolase IB subunit alpha	PAFAH1B1	PAFAH1B1
0.7198	26.8622	1.4244	0.17798	0.449439	-5.56474	P52594-2;P52594-3;P52594;P52594-4;B8ZZY2;C9J2I0	Arf-GAP domain and FG repeat-containing protein 1	AGFG1	AGFG1
0.568298	27.7495	1.42379	0.178152	0.449439	-5.56553	Q96T76-9;Q96T76;Q96T76-8;Q96T76-5;H0Y746	MMS19 nucleotide excision repair protein homolog	MMS19	MMS19
0.734043	25.0644	1.44849	0.178249	0.449439	-5.53358	Q6DCA0	AMMECR1-like protein	AMMECR1L	AMMECR1L
1.15041	26.8885	1.43554	0.179076	0.451178	-5.55023	Q9Y2Z4	Tyrosine--tRNA ligase, mitochondrial	YARS2	YARS2
-0.442248	28.3774	-1.41561	0.180488	0.454042	-5.57612	Q7Z333;Q7Z333-4;Q7Z333-3	Probable helicase senataxin	SETX	SETX
0.534601	27.5228	1.41461	0.180776	0.454419	-5.57741	Q8WVJ2;E5RFP0	NudC domain-containing protein 2	NUDCD2	NUDCD2
-0.91595	24.8645	-1.42044	0.181042	0.454741	-5.49783	Q14CX7;Q14CX7-2	N-alpha-acetyltransferase 25, NatB auxiliary subunit	NAA25	NAA25
0.410277	27.6202	1.41283	0.181287	0.454926	-5.5797	P62873-2;P62873;B1AKQ8;F6UT28;F6X3N5	Guanine nucleotide-binding protein G(I)/G(S)/G(T) subunit beta-1	GNB1	GNB1
0.416403	28.7114	1.41247	0.181391	0.454926	-5.58017	P33316-2;H0YNW5;H0YKC5;P33316;A0A0C4DGL3;H0YNJ9;H0YMM5;H0YKI0	Deoxyuridine 5-triphosphate nucleotidohydrolase, mitochondrial	DUT	DUT
0.504796	26.7113	1.41723	0.181957	0.456	-5.50194	C9J1X0;A4D1P6;A4D1P6-2	WD repeat-containing protein 91	WDR91	WDR91
-0.52457	27.1232	-1.40844	0.182556	0.456806	-5.58536	P61964	WD repeat-containing protein 5	WDR5	WDR5
0.371367	30.3087	1.40813	0.182644	0.456806	-5.58575	Q9H910;Q9H910-3;A6NGP5;Q9H910-2;H3BU16;H3BMV3;H3BMT0;H3BTV5	Hematological and neurological expressed 1-like protein	HN1L	HN1L
-0.413632	26.1011	-1.4077	0.182769	0.456806	-5.5863	Q3YEC7;Q3YEC7-2;F2Z2T0;B1AMX5;G3V154	Rab-like protein 6	RABL6	RABL6
0.789422	26.2773	1.40656	0.183099	0.456806	-5.58777	P51665;H3BNT7;H3BTM8	26S proteasome non-ATPase regulatory subunit 7	PSMD7	PSMD7
0.362126	30.816	1.40653	0.183109	0.456806	-5.58781	P35998;P35998-2	26S protease regulatory subunit 7	PSMC2	PSMC2
0.384115	30.5805	1.40651	0.183114	0.456806	-5.58783	P32969;E7ESE0;D6RAN4;H0Y9V9	60S ribosomal protein L9	RPL9	RPL9
0.351829	31.5759	1.4056	0.183379	0.456806	-5.589	P53621;P53621-2	Coatomer subunit alpha;Xenin;Proxenin	COPA	COPA
0.404017	31.9764	1.40557	0.183388	0.456806	-5.58904	P26641;P26641-2	Elongation factor 1-gamma	EEF1G	EEF1G
0.48191	26.9873	1.40509	0.183526	0.456806	-5.58965	B4DR61;P61619;P61619-3	Protein transport protein Sec61 subunit alpha isoform 1	SEC61A1	SEC61A1
0.410895	30.5689	1.40459	0.183673	0.456828	-5.5903	Q29RF7;Q29RF7-3	Sister chromatid cohesion protein PDS5 homolog A	PDS5A	PDS5A
2.17916	26.0004	1.40224	0.184358	0.458187	-5.59332	A0A087WV05;Q99417	C-Myc-binding protein	MYCBP	MYCBP
0.798381	24.312	1.40791	0.184635	0.45853	-5.51383	H0YCW2;S4R3B3;H7C453;S4R3U7;H7BZ52;S4R3H3;S4R393;S4R410;A7E2V4-5;A7E2V4;A7E2V4-3;A7E2V4-4;A7E2V4-2	Zinc finger SWIM domain-containing protein 8	ZSWIM8	ZSWIM8
-1.42541	24.1339	-1.40718	0.184847	0.458561	-5.58677	Q9NSE4	Isoleucine--tRNA ligase, mitochondrial	IARS2	IARS2
0.540326	28.3669	1.40029	0.184926	0.458561	-5.5958	Q9UHB9-4;Q9UHB9;Q9UHB9-2;Q9UHB9-3	Signal recognition particle subunit SRP68	SRP68	SRP68
0.408809	24.7222	1.40292	0.186085	0.461089	-5.52019	F1T0I1;O15027-2;O15027-3;X6RGP5	Protein transport protein Sec16A	SEC16A	SEC16A
2.23764	28.6807	1.39356	0.186906	0.462605	-5.60441	P01024	Complement C3;Complement C3 beta chain;C3-beta-c;Complement C3 alpha chain;C3a anaphylatoxin;Acylation stimulating protein;Complement C3b alpha chain;Complement C3c alpha chain fragment 1;Complement C3dg fragment;Complement C3g fragment;Complement C3d fragment;Complement C3f fragment;Complement C3c alpha chain fragment 2	C3	C3
0.677924	25.3289	1.39986	0.186978	0.462605	-5.59611	Q04721	Neurogenic locus notch homolog protein 2;Notch 2 extracellular truncation;Notch 2 intracellular domain	NOTCH2	NOTCH2
0.410846	27.7746	1.39258	0.187197	0.462618	-5.60567	B7ZM99;Q6UB35;A0A087WVM4	Monofunctional C1-tetrahydrofolate synthase, mitochondrial	MTHFD1L	MTHFD1L
0.537127	27.5835	1.39235	0.187263	0.462618	-5.60595	Q9BVA1	Tubulin beta-2B chain	TUBB2B	TUBB2B
0.4757	27.4984	1.39135	0.187559	0.463002	-5.60723	O95376	E3 ubiquitin-protein ligase ARIH2	ARIH2	ARIH2
0.686486	25.4311	1.39085	0.187707	0.463021	-5.60786	Q8N5G2;Q8N5G2-2;Q8N5G2-3	Macoilin	TMEM57	TMEM57
-0.495602	29.3243	-1.38998	0.187966	0.463057	-5.60898	Q76FK4-4;Q76FK4;Q76FK4-2;F5H101;F8WE42	Nucleolar protein 8	NOL8	NOL8
1.0161	24.7095	1.38986	0.188003	0.463057	-5.60913	O75157-2;O75157	TSC22 domain family protein 2	TSC22D2	TSC22D2
0.492674	24.7069	1.39213	0.189249	0.465777	-5.60594	O95926-2;O95926	Pre-mRNA-splicing factor SYF2	SYF2	SYF2
-0.5571	29.803	-1.38384	0.189796	0.466745	-5.61679	Q02224;A0A087X0P0;Q02224-3;Q02224-2;D6RBW0	Centromere-associated protein E;Kinesin-like protein	CENPE	CENPE
0.467691	27.5951	1.38296	0.190058	0.466745	-5.6179	O43379;O43379-4	WD repeat-containing protein 62	WDR62	WDR62
0.300282	27.2946	1.39705	0.190066	0.466745	-5.59936	Q86U70-3;Q86U70-2;Q86U70	LIM domain-binding protein 1	LDB1	LDB1
0.558322	27.2853	1.37953	0.191087	0.468903	-5.62224	Q8N3F8	MICAL-like protein 1	MICALL1	MICALL1
0.369408	26.6874	1.40175	0.191404	0.46933	-5.59301	Q5T7A9;Q04724	Transducin-like enhancer protein 1	TLE1	TLE1
0.627745	24.5747	1.3887	0.192523	0.47169	-5.60989	Q8NEF9	Serum response factor-binding protein 1	SRFBP1	SRFBP1
0.49731	26.996	1.37435	0.192652	0.47169	-5.6288	P11216	Glycogen phosphorylase, brain form	PYGB	PYGB
0.424507	28.0067	1.37331	0.192965	0.472105	-5.6301	J3KMX2;B9EGA3;Q92925-3;Q92925;Q92925-2	SWI/SNF-related matrix-associated actin-dependent regulator of chromatin subfamily D member 2	SMARCD2	SMARCD2
-0.375529	31.9984	-1.37281	0.193117	0.472128	-5.63074	P84103;P84103-2;A0A087X2D0	Serine/arginine-rich splicing factor 3	SRSF3	SRSF3
-0.389946	24.5674	-1.37721	0.193697	0.473194	-5.62479	P51580	Thiopurine S-methyltransferase	TPMT	TPMT
0.770022	24.5983	1.36719	0.194828	0.475604	-5.63782	F5GYK2;Q9NRL3;Q9NRL3-3	Striatin-4	STRN4	STRN4
0.39465	27.9181	1.36567	0.195295	0.476298	-5.63974	Q9HB07;F8VR84;F8VQQ3	UPF0160 protein MYG1, mitochondrial	C12orf10	C12orf10
1.0115	26.1416	1.37157	0.195401	0.476298	-5.63188	Q70EL4-2;V9GZ20	NA	USP43	USP43
0.585306	25.6651	1.36457	0.195631	0.476508	-5.64112	Q86YS7-2;Q86YS7-3;Q86YS7-4;Q86YS7;Q86YS7-5	C2 domain-containing protein 5	C2CD5	C2CD5
0.433339	30.0595	1.3602	0.196975	0.479427	-5.6466	Q99426;K7EP07;Q99426-2;K7EK42	Tubulin-folding cofactor B	TBCB	TBCB
0.366717	31.4848	1.35878	0.197413	0.48014	-5.64838	O95373	Importin-7	IPO7	IPO7
0.702092	24.5411	1.35703	0.197953	0.480956	-5.65056	Q8TCY9-3;Q8TCY9-4;Q8TCY9-2;Q8TCY9;C9J0W2;C9JKA8	Up-regulator of cell proliferation	URGCP	URGCP
0.422104	27.5973	1.35675	0.198041	0.480956	-5.65092	Q5TH30;Q9UGV2-2;Q9UGV2;F8WBF9;Q9UGV2-3	Protein NDRG3	NDRG3	NDRG3
0.408182	29.186	1.35443	0.198761	0.482351	-5.65382	P62993;J3KT38	Growth factor receptor-bound protein 2	GRB2	GRB2
-0.452065	26.7496	-1.35376	0.198969	0.482386	-5.65466	Q8NEZ4;Q8NEZ4-3;Q8NEZ4-2;H7BY37	Histone-lysine N-methyltransferase 2C	KMT2C	KMT2C
0.438396	26.1903	1.35304	0.199192	0.482386	-5.65555	Q5T8U5;O15260-2;O15260;B7Z1G8;O15260-3	Surfeit locus protein 4	SURF4	SURF4
0.481674	26.5449	1.35297	0.199214	0.482386	-5.65564	E9PS17;E9PK59;Q96KG9-4;Q96KG9-2;Q96KG9;Q96KG9-5;Q96KG9-3;Q96KG9-6;E9PPN3	N-terminal kinase-like protein	SCYL1	SCYL1
-0.529572	24.9637	-1.35202	0.199511	0.482489	-5.65683	A0A0A0MRI2;Q9UNH7;G3V5X9;Q9UNH7-2	Sorting nexin-6;Sorting nexin-6, N-terminally processed	SNX6	SNX6
0.373474	30.9942	1.35189	0.19955	0.482489	-5.65699	P14174	Macrophage migration inhibitory factor	MIF	MIF
0.832388	25.5043	1.35709	0.199831	0.482816	-5.57773	R4GNB2;R4GN35;Q5VZ89-5;Q5VZ89-6;Q5VZ89	DENN domain-containing protein 4C	DENND4C	DENND4C
0.448061	29.3003	1.34958	0.200272	0.483525	-5.65987	O94913;E9PQ01;E9PKN0;A0A0C4DGU6	Pre-mRNA cleavage complex 2 protein Pcf11	PCF11	PCF11
0.445566	29.4915	1.34907	0.20043	0.483554	-5.6605	P46109	Crk-like protein	CRKL	CRKL
0.393074	31.3207	1.34836	0.200654	0.483741	-5.66139	Q92804-2;Q92804;A0A075B7D9	TATA-binding protein-associated factor 2N	TAF15	TAF15
0.36711	32.2722	1.34775	0.200844	0.483845	-5.66215	P22102;P22102-2	Trifunctional purine biosynthetic protein adenosine-3;Phosphoribosylamine--glycine ligase;Phosphoribosylformylglycinamidine cyclo-ligase;Phosphoribosylglycinamide formyltransferase	GART	GART
0.546421	24.5639	1.35277	0.201172	0.48428	-5.58309	P27448-6;P27448;A0A0A0MT23;P27448-4;P27448-3;A0A0A0MQR8;P27448-8;A0A0A0MST9;J3KNR0;P27448-7;P27448-	MAP/microtubule affinity-regulating kinase 3	MARK3	MARK3
0.345896	34.9241	1.34537	0.201592	0.484677	-5.66511	P49327	Fatty acid synthase;[Acyl-carrier-protein] S-acetyltransferase;[Acyl-carrier-protein] S-malonyltransferase;3-oxoacyl-[acyl-carrier-protein] synthase;3-oxoacyl-[acyl-carrier-protein] reductase;3-hydroxyacyl-[acyl-carrier-protein] dehydratase;Enoyl-[acyl-carrier-protein] reductase;Oleoyl-[acyl-carrier-protein] hydrolase	FASN	FASN
0.680783	26.7248	1.3448	0.20177	0.484677	-5.66582	P51452;P51452-2;K7ES89	Dual specificity protein phosphatase 3	DUSP3	DUSP3
0.648305	25.9134	1.34478	0.201777	0.484677	-5.66585	O43615;M0QXU7	Mitochondrial import inner membrane translocase subunit TIM44	TIMM44	TIMM44
0.659764	25.6075	1.34369	0.202119	0.485144	-5.6672	Q9P2X3-2;Q9P2X3	Protein IMPACT	IMPACT	IMPACT
0.863582	24.0029	1.349	0.202344	0.485323	-5.58775	Q6P1M0	Long-chain fatty acid transport protein 4	SLC27A4	SLC27A4
0.613357	25.5348	1.36445	0.202488	0.485323	-5.63952	M0QXT0;Q15853-4;Q15853-3;Q15853-2;Q15853;M0QYU7;B4DLJ1	Upstream stimulatory factor 2	USF2	USF2
0.572404	29.0785	1.34046	0.20314	0.486328	-5.67121	Q92530;Q5QPM7;Q5QPM9	Proteasome inhibitor PI31 subunit	PSMF1	PSMF1
0.83315	24.5254	1.36159	0.20336	0.486328	-5.22801	F8WAL6;Q9NYB9;Q9NYB9-4;Q9NYB9-2;A0A0C4DG21;E7EP65;E7EW77;E9PEZ7;Q9NYB9-3;B7Z836	Abl interactor 2	ABI2	ABI2
0.386362	27.9763	1.33962	0.203403	0.486328	-5.67224	J3KNE0;A6NKT7;F8VYC4;P0DJD0;P0DJD1	RanBP2-like and GRIP domain-containing protein 3;RANBP2-like and GRIP domain-containing protein 1;RANBP2-like and GRIP domain-containing protein 2	RGPD3;RGPD1;RGPD2	RGPD3
-0.684444	26.3399	-1.33892	0.203627	0.486328	-5.67312	H0Y738;P17213	Bactericidal permeability-increasing protein	BPI	BPI
0.325134	31.6763	1.33859	0.203732	0.486328	-5.67353	J3KNL6;O15027;O15027-4	Protein transport protein Sec16A	SEC16A	SEC16A
0.355739	26.7939	1.35151	0.203792	0.486328	-5.65626	O00566;U3KQ48	U3 small nucleolar ribonucleoprotein protein MPP10	MPHOSPH10	MPHOSPH10
-0.619626	26.2631	-1.33732	0.204133	0.48679	-5.67509	G8JLB3;Q9Y606-2;Q9Y606;F5H1S9;F5GXL3	tRNA pseudouridine synthase;tRNA pseudouridine synthase A, mitochondrial	PUS1	PUS1
0.434288	27.9178	1.33674	0.204317	0.486814	-5.67581	Q9Y285;K7ER00;Q9Y285-2;K7EPH2	Phenylalanine--tRNA ligase alpha subunit	FARSA	FARSA
0.664365	23.6756	1.33636	0.204438	0.486814	-5.67628	P25098;E9PRV7	Beta-adrenergic receptor kinase 1	ADRBK1	ADRBK1
0.582445	25.5088	1.33512	0.204832	0.486822	-5.67781	P17931	Galectin-3	LGALS3	LGALS3
0.385241	30.4845	1.33496	0.204885	0.486822	-5.67801	Q9Y4E8;Q9Y4E8-2;Q9Y4E8-3	Ubiquitin carboxyl-terminal hydrolase 15	USP15	USP15
0.441506	30.3202	1.33409	0.20516	0.487126	-5.67908	Q06787-6;Q06787-4;Q06787-7	Fragile X mental retardation protein 1	FMR1	FMR1
0.319884	32.3008	1.32968	0.20657	0.490014	-5.68452	P31942;P31942-2;P31942-3;P31942-4	Heterogeneous nuclear ribonucleoprotein H3	HNRNPH3	HNRNPH3
0.391576	27.116	1.32881	0.206851	0.490014	-5.6856	P56182	Ribosomal RNA processing protein 1 homolog A	RRP1	RRP1
0.320861	28.3455	1.32879	0.206855	0.490014	-5.68562	P19525;P19525-2	Interferon-induced, double-stranded RNA-activated protein kinase	EIF2AK2	EIF2AK2
0.544274	26.9777	1.32843	0.206971	0.490014	-5.68606	P28066;P28066-2	Proteasome subunit alpha type-5	PSMA5	PSMA5
0.607716	27.0489	1.32556	0.207895	0.491515	-5.6896	O60749;O60749-2	Sorting nexin-2	SNX2	SNX2
-0.523626	26.6001	-1.32554	0.207903	0.491515	-5.68963	Q70EL1;Q70EL1-7;Q70EL1-10;Q70EL1-8;Q70EL1-6	Inactive ubiquitin carboxyl-terminal hydrolase 54	USP54	USP54
0.446763	24.6849	1.32454	0.208223	0.491919	-5.69085	E9PJF0;E9PQW4;P27361-2;P27361-3;P27361	Mitogen-activated protein kinase;Mitogen-activated protein kinase 3	MAPK3	MAPK3
-0.715191	29.2386	-1.32405	0.208381	0.49194	-5.69145	Q96PV6-2;A0A087WTE7;C9JMY0;A0A087WUE4;Q96PV6	Leukocyte receptor cluster member 8	LENG8	LENG8
0.419576	30.4214	1.32293	0.208744	0.492444	-5.69283	Q9UQE7	Structural maintenance of chromosomes protein 3	SMC3	SMC3
-0.50108	25.442	-1.32789	0.20902	0.492567	-5.68606	O75529	TAF5-like RNA polymerase II p300/CBP-associated factor-associated factor 65 kDa subunit 5L	TAF5L	TAF5L
1.3525	24.6761	1.34303	0.209095	0.492567	-5.25004	A0A0A0MRX1;Q12926-2;Q12926;B1AM48;B1APY9;B1APY8;P26378-4;P26378-2;P26378-5;P26378;P26378-3	ELAV-like protein;ELAV-like protein 2;ELAV-like protein 4	ELAVL2;ELAVL4	ELAVL2
0.664332	24.0261	1.32546	0.209802	0.49388	-5.61665	P60763;J3KSC4;J3QLK0	Ras-related C3 botulinum toxin substrate 3	RAC3	RAC3
0.371024	32.0447	1.31821	0.210274	0.494639	-5.69861	P40227;P40227-2	T-complex protein 1 subunit zeta	CCT6A	CCT6A
0.443884	25.5269	1.33682	0.211041	0.49609	-5.67342	A0A0A0MQV2;O75582;O75582-2;O75582-3	Ribosomal protein S6 kinase;Ribosomal protein S6 kinase alpha-5	RPS6KA5	RPS6KA5
-0.323104	26.1425	-1.31442	0.211509	0.496602	-5.70324	J3KSZ8;Q68DK7;J3QQY0;Q68DK7-2	Male-specific lethal 1 homolog	MSL1	MSL1
0.345144	31.1614	1.31333	0.211867	0.496967	-5.70458	P30153;B3KQV6;C9J9C1	Serine/threonine-protein phosphatase 2A 65 kDa regulatory subunit A alpha isoform	PPP2R1A	PPP2R1A
-0.61963	26.9914	-1.31073	0.212719	0.498612	-5.70775	P25325-2;P25325;B1AH49	3-mercaptopyruvate sulfurtransferase;Sulfurtransferase	MPST	MPST
0.445952	29.0965	1.30931	0.213184	0.499327	-5.70948	P63151;P63151-2	Serine/threonine-protein phosphatase 2A 55 kDa regulatory subunit B alpha isoform	PPP2R2A	PPP2R2A
0.447576	27.087	1.30873	0.213375	0.499327	-5.71019	Q8IX90;Q8IX90-3	Spindle and kinetochore-associated protein 3	SKA3	SKA3
-0.583793	27.2934	-1.30817	0.213559	0.499327	-5.71087	Q9H307;Q9H307-2	Pinin	PNN	PNN
0.447058	28.2842	1.30796	0.21363	0.499327	-5.71113	Q9P0L0-2;Q9P0L0	Vesicle-associated membrane protein-associated protein A	VAPA	VAPA
0.323146	32.2562	1.30731	0.213843	0.499471	-5.71191	P31948;P31948-2;P31948-3	Stress-induced-phosphoprotein 1	STIP1	STIP1
0.820023	24.7963	1.30645	0.214125	0.499777	-5.71296	Q8TBX8-2;Q8TBX8-3;Q8TBX8;F8VNT5;F8VU68	Phosphatidylinositol 5-phosphate 4-kinase type-2 gamma	PIP4K2C	PIP4K2C
0.328874	31.4843	1.30419	0.214875	0.501171	-5.71571	J3QRS9;X6R4W8;O43670-2;O43670;O43670-4;O43670-3	BUB3-interacting and GLEBS motif-containing protein ZNF207	ZNF207	ZNF207
0.436918	26.6373	1.30357	0.215078	0.501291	-5.71646	O00186	Syntaxin-binding protein 3	STXBP3	STXBP3
0.583814	24.475	1.33272	0.215555	0.501806	-5.60495	C9JNV2;P41223;C9JCD9;P41223-2	Protein BUD31 homolog	BUD31	BUD31
-0.626112	25.6786	-1.30134	0.215819	0.501806	-5.71917	F5H8L0;B7ZAP0;Q5R372-7;Q5R372-8;Q5R372-6;Q5R372-5;E9PS63	Rab GTPase-activating protein 1-like, isoform 10;Rab GTPase-activating protein 1-like	RABGAP1L	RABGAP1L
0.326578	31.7889	1.30102	0.215924	0.501806	-5.71955	P62917;E9PKU4;E9PKZ0;G3V1A1;E9PP36	60S ribosomal protein L8	RPL8	RPL8
0.62819	26.8684	1.30096	0.215944	0.501806	-5.71962	Q9BQ04;E9PLB0;E9PM61;U3KQD5	RNA-binding protein 4B	RBM4B	RBM4B
1.5198	24.0743	1.31258	0.216169	0.501806	-5.51498	A0A0C4DGA2;O75521-2;O75521;F1LLU7	Enoyl-CoA delta isomerase 2, mitochondrial	ECI2	ECI2
0.576741	28.6229	1.30016	0.216212	0.501806	-5.7206	A0A0C4DFM7;Q5TAX3;E9PKY2;E9PKX1	Terminal uridylyltransferase 4	ZCCHC11	ZCCHC11
0.41336	24.5932	1.31958	0.216531	0.502047	-5.69433	O95340;O95340-2	Bifunctional 3-phosphoadenosine 5-phosphosulfate synthase 2;Sulfate adenylyltransferase;Adenylyl-sulfate kinase	PAPSS2	PAPSS2
0.576482	27.4393	1.29893	0.21662	0.502047	-5.72208	Q16222-2;Q16222-3;Q16222	UDP-N-acetylhexosamine pyrophosphorylase;UDP-N-acetylgalactosamine pyrophosphorylase;UDP-N-acetylglucosamine pyrophosphorylase	UAP1	UAP1
0.333939	28.775	1.29728	0.217172	0.502751	-5.72409	Q12923-3;Q12923;Q12923-4;Q12923-2	Tyrosine-protein phosphatase non-receptor type 13	PTPN13	PTPN13
0.590119	27.1883	1.30153	0.217609	0.502751	-5.71813	Q7Z589-6;Q7Z589;Q7Z589-5;Q7Z589-4;Q7Z589-7;E9PMC9;Q7Z589-2	Protein EMSY	EMSY;C11orf30	EMSY
0.536759	25.4586	1.29595	0.217613	0.502751	-5.72568	Q13126-4;Q13126;Q13126-3;Q13126-2;J3QSB7;B4DUC8;Q13126-7;Q13126-6;Q13126-5;F2Z2F3	S-methyl-5-thioadenosine phosphorylase;Purine nucleoside phosphorylase	MTAP	MTAP
0.46862	26.8936	1.29593	0.217622	0.502751	-5.72572	Q9UHR4	Brain-specific angiogenesis inhibitor 1-associated protein 2-like protein 1	BAIAP2L1	BAIAP2L1
0.397862	26.9573	1.3013	0.217686	0.502751	-5.71841	Q9Y333	U6 snRNA-associated Sm-like protein LSm2	LSM2	LSM2
0.917049	25.6083	1.29276	0.218682	0.504698	-5.72953	H0YN81;Q9GZS3;H0YMF9	WD repeat-containing protein 61;WD repeat-containing protein 61, N-terminally processed	WDR61	WDR61
0.411814	28.8414	1.29073	0.219366	0.505619	-5.73199	Q7Z4H7;Q5VY60;Q7Z4H7-3;Q7Z4H7-2	HAUS augmin-like complex subunit 6	HAUS6	HAUS6
0.308649	30.2302	1.29066	0.219388	0.505619	-5.73207	P85037;P85037-2	Forkhead box protein K1	FOXK1	FOXK1
-0.397376	23.9191	-1.29002	0.219606	0.505768	-5.73285	A0A0B4J269;Q13509;Q13509-2	Tubulin beta-3 chain	TUBB3	TUBB3
0.814677	24.3332	1.28931	0.219843	0.505961	-5.73369	Q9Y4C8	Probable RNA-binding protein 19	RBM19	RBM19
0.687295	27.2626	1.28819	0.220221	0.506244	-5.73504	E7ESG2;Q9HAW4;Q9HAW4-2;Q9HAW4-3	Claspin	CLSPN	CLSPN
0.41821	29.3011	1.28773	0.220376	0.506244	-5.73559	P67775;P67775-2	Serine/threonine-protein phosphatase 2A catalytic subunit alpha isoform	PPP2CA	PPP2CA
0.661744	26.5675	1.28732	0.220517	0.506244	-5.73609	Q7L0Y3;C9JVB6	Mitochondrial ribonuclease P protein 1	TRMT10C	TRMT10C
-0.373108	28.7739	-1.28697	0.220632	0.506244	-5.73651	Q9NZ01	Very-long-chain enoyl-CoA reductase	TECR	TECR
0.351899	31.3813	1.28667	0.220734	0.506244	-5.73687	Q9H0D6;Q9H0D6-2	5-3 exoribonuclease 2	XRN2	XRN2
0.686564	25.2275	1.28611	0.220925	0.506332	-5.73755	Q9HB90;A0A087X1E9;Q9NQL2	Ras-related GTP-binding protein C;Ras-related GTP-binding protein D	RRAGC;RRAGD	RRAGC
0.676763	26.3844	1.28565	0.221079	0.506332	-5.73809	H3BQM0;Q8NDF8;Q8NDF8-5;Q8NDF8-3;Q8NDF8-2;Q8NDF8-4	Non-canonical poly(A) RNA polymerase PAPD5	PAPD5	PAPD5
-0.644966	26.2302	-1.28954	0.221611	0.507198	-5.73256	M0QZM1	NA	HNRNPM	HNRNPM
0.373764	26.7595	1.2836	0.221776	0.507225	-5.74056	P49815;P49815-3;H3BMQ0;P49815-5;P49815-2;P49815-4;P49815-7;P49815-6	Tuberin	TSC2	TSC2
0.466904	28.6424	1.283	0.221979	0.507337	-5.74128	Q96N67-4;Q96N67-2;Q96N67-3;Q96N67-5;Q96N67-6;Q96N67;H0Y7L2	Dedicator of cytokinesis protein 7	DOCK7	DOCK7
0.37107	26.816	1.28244	0.22217	0.507421	-5.74195	Q9NZL4;Q9NZL4-3	Hsp70-binding protein 1	HSPBP1	HSPBP1
0.498125	26.8726	1.28195	0.222335	0.507446	-5.74253	Q06546	GA-binding protein alpha chain	GABPA	GABPA
0.309177	24.804	1.28459	0.223279	0.508808	-5.73849	P30291-2;P30291	Wee1-like protein kinase	WEE1	WEE1
0.412882	26.3007	1.27905	0.223324	0.508808	-5.74601	P57076;D3DSE6;C9J818;H7BZW1;F8VZ95	UPF0769 protein C21orf59	C21orf59	C21orf59
0.502441	27.6802	1.27884	0.223394	0.508808	-5.74625	Q10567-3;Q10567-4	AP-1 complex subunit beta-1	AP1B1	AP1B1
0.928968	24.2192	1.27703	0.224015	0.50979	-5.74842	E9PNW8;Q8WVX9	Fatty acyl-CoA reductase 1	FAR1	FAR1
0.368664	29.0681	1.27632	0.224258	0.50979	-5.74927	A0A0A0MSS3;Q8ND83;Q8ND83-4;A0A0C4DFN6;Q8ND83-2;X6RGK9;B7Z326	SLAIN motif-containing protein 1	SLAIN1	SLAIN1
0.340236	32.2964	1.27558	0.22451	0.50979	-5.75015	F8VPD4;P27708	CAD protein;Glutamine-dependent carbamoyl-phosphate synthase;Aspartate carbamoyltransferase;Dihydroorotase	CAD	CAD
0.522264	24.8059	1.30407	0.22475	0.50979	-5.39257	P62633-2;P62633;P62633-7;P62633-3;P62633-5;P62633-6	Cellular nucleic acid-binding protein	CNBP	CNBP
0.55434	25.8817	1.27445	0.224899	0.50979	-5.7515	E2QRD4;Q6ZRQ5	Protein MMS22-like	MMS22L	MMS22L
0.479708	29.0689	1.27423	0.224974	0.50979	-5.75176	Q15047-3;Q15047;E9PRF4;E9PQM8	Histone-lysine N-methyltransferase SETDB1	SETDB1	SETDB1
-0.596908	27.67	-1.2741	0.225019	0.50979	-5.75192	Q96G61;Q8NFP7	Diphosphoinositol polyphosphate phosphohydrolase 3-beta;Diphosphoinositol polyphosphate phosphohydrolase 3-alpha	NUDT11;NUDT10	NUDT11
0.583254	27.5073	1.27361	0.225189	0.50979	-5.75251	H7C0N4	NA	SF1	SF1
0.571405	25.7912	1.29303	0.225216	0.50979	-5.72616	Q8TEK3;Q8TEK3-2	Histone-lysine N-methyltransferase, H3 lysine-79 specific	DOT1L	DOT1L
-0.539517	24.1518	-1.29144	0.225744	0.510634	-5.49078	H0YMG7;O94788-4;O94788-2;O94788-3;O94788	Retinal dehydrogenase 2	ALDH1A2	ALDH1A2
0.963707	24.2835	1.27115	0.226032	0.510934	-5.75543	O75155-2;O75155	Cullin-associated NEDD8-dissociated protein 2	CAND2	CAND2
0.747711	25.2876	1.27014	0.226382	0.511157	-5.75663	P19838;P19838-2;D6RH30	Nuclear factor NF-kappa-B p105 subunit;Nuclear factor NF-kappa-B p50 subunit	NFKB1	NFKB1
-0.467371	27.745	-1.26997	0.22644	0.511157	-5.75684	A0A087WT20;Q9NV06	DDB1- and CUL4-associated factor 13	DCAF13	DCAF13
0.446395	27.582	1.2692	0.226707	0.511409	-5.75776	F6T1Q0;Q6L8Q7-2;Q6L8Q7	2,5-phosphodiesterase 12	PDE12	PDE12
0.577176	26.1294	1.26841	0.226979	0.511672	-5.75869	P42771;J3QRG6;P42771-2;P42771-4;K7ES20;K7ENC6	Cyclin-dependent kinase inhibitor 2A	CDKN2A	CDKN2A
0.388567	29.6478	1.26587	0.227858	0.513302	-5.7617	P43490;A0A0C4DFS8	Nicotinamide phosphoribosyltransferase	NAMPT	NAMPT
-0.695124	29.4293	-1.26525	0.228075	0.51344	-5.76245	Q96QC0	Serine/threonine-protein phosphatase 1 regulatory subunit 10	PPP1R10	PPP1R10
0.618535	25.6715	1.26298	0.228862	0.513661	-5.76513	Q92600;Q92600-2;Q92600-3	Cell differentiation protein RCD1 homolog	RQCD1	RQCD1
0.489492	28.1197	1.26261	0.228991	0.513661	-5.76557	Q96AE4-2	Far upstream element-binding protein 1	FUBP1	FUBP1
1.03409	24.2737	1.27393	0.229061	0.513661	-5.67749	Q5GLZ8-6;Q5GLZ8-3;Q5GLZ8-2;Q5GLZ8	Probable E3 ubiquitin-protein ligase HERC4	HERC4	HERC4
0.306415	29.1869	1.26217	0.229145	0.513661	-5.76609	O43592	Exportin-T	XPOT	XPOT
-0.699358	25.5562	-1.26199	0.22921	0.513661	-5.76631	P49642	DNA primase small subunit	PRIM1	PRIM1
0.813917	27.7469	1.26179	0.229277	0.513661	-5.76654	Q6ZWJ1;E7EPP7	Syntaxin-binding protein 4	STXBP4	STXBP4
-0.48195	27.0079	-1.28042	0.229439	0.513661	-5.74111	P35269;M0QXD6	General transcription factor IIF subunit 1	GTF2F1	GTF2F1
0.390608	31.0261	1.26126	0.229463	0.513661	-5.76717	P46778;M0R181;G3V1B3	60S ribosomal protein L21	RPL21	RPL21
0.633799	26.1697	1.26094	0.229574	0.513661	-5.76755	O95292	Vesicle-associated membrane protein-associated protein B/C	VAPB	VAPB
-0.362793	29.2311	-1.26044	0.22975	0.513696	-5.76815	O43813;E9PHS0	LanC-like protein 1	LANCL1	LANCL1
0.568831	24.6575	1.27056	0.230217	0.513696	-5.75408	Q14691	DNA replication complex GINS protein PSF1	GINS1	GINS1
-1.28746	23.9378	-1.28729	0.230285	0.513696	-5.412	P31150	Rab GDP dissociation inhibitor alpha	GDI1	GDI1
0.442423	29.6535	1.25871	0.230354	0.513696	-5.77019	Q96F86	Enhancer of mRNA-decapping protein 3	EDC3	EDC3
-0.360065	27.279	-1.26349	0.230507	0.513696	-5.76356	Q96EI5;Q96EI5-2;D6RD44;A2RQR6	Transcription elongation factor A protein-like 4	TCEAL4	TCEAL4
-0.51519	24.4088	-1.25822	0.230525	0.513696	-5.77076	Q9UJA3-3;Q9UJA3;Q9UJA3-4;Q9UJA3-2	DNA helicase MCM8	MCM8	MCM8
0.621532	24.0226	1.25697	0.230964	0.514328	-5.77224	Q5SWX8-3;Q5SWX8-4;Q5SWX8;Q5SWX8-2	Protein odr-4 homolog	ODR4	ODR4
0.294585	29.693	1.25628	0.231205	0.514516	-5.77305	Q96J01;Q96J01-2	THO complex subunit 3	THOC3	THOC3
0.385434	28.4681	1.25573	0.231396	0.514596	-5.7737	P31930	Cytochrome b-c1 complex subunit 1, mitochondrial	UQCRC1	UQCRC1
-0.41447	29.498	-1.25338	0.232225	0.51609	-5.77647	Q9H583;Q5T3Q7	HEAT repeat-containing protein 1;HEAT repeat-containing protein 1, N-terminally processed	HEATR1	HEATR1
0.393624	27.9956	1.25163	0.232841	0.517112	-5.77853	Q15042;Q15042-3;Q15042-4	Rab3 GTPase-activating protein catalytic subunit	RAB3GAP1	RAB3GAP1
-0.365542	23.875	-1.26925	0.233237	0.517609	-5.75428	B1AQP1;P22415;E9PME6;P22415-2	Upstream stimulatory factor 1	USF1	USF1
0.483617	26.8979	1.24983	0.233477	0.517609	-5.78065	Q9Y5J1	U3 small nucleolar RNA-associated protein 18 homolog	UTP18	UTP18
0.32503	23.8329	1.24922	0.233693	0.517609	-5.78136	K7ES11	NA	UBE2O	UBE2O
0.505496	28.1472	1.24922	0.233693	0.517609	-5.78137	H7BXD5;P28676;H7C2Z6;C9JIZ3	Grancalcin	GCA	GCA
-0.486845	24.601	-1.24826	0.234032	0.518012	-5.78249	E9PGT3;Q15418-4;Q15418;Q15418-2;Q15418-3	Ribosomal protein S6 kinase;Ribosomal protein S6 kinase alpha-1	RPS6KA1	RPS6KA1
0.406499	30.13	1.24689	0.23452	0.518549	-5.78411	Q9Y2Z0;Q9Y2Z0-2	Suppressor of G2 allele of SKP1 homolog	SUGT1	SUGT1
0.624369	25.5438	1.24633	0.234719	0.518549	-5.78476	O94782	Ubiquitin carboxyl-terminal hydrolase 1	USP1	USP1
-0.362263	27.3053	-1.24601	0.234833	0.518549	-5.78514	Q9H2Y7;A0A0C4DGM5;Q9H2Y7-2	Zinc finger protein 106	ZNF106	ZNF106
0.83174	27.8638	1.25049	0.235054	0.518549	-5.77886	Q14687-2;Q14687-3;Q14687;H0Y613	Genetic suppressor element 1	GSE1	GSE1
0.45518	28.9243	1.24536	0.235061	0.518549	-5.78589	Q05682-5;E9PGZ1;Q05682-4;E7EX44;Q05682-3;C9J813;Q05682-6;Q05682-2;Q05682	Caldesmon	CALD1	CALD1
0.719079	24.4692	1.25519	0.235534	0.519246	-5.69946	P40937-2;P40937	Replication factor C subunit 5	RFC5	RFC5
0.356574	29.7104	1.24253	0.236072	0.520083	-5.78921	P62316	Small nuclear ribonucleoprotein Sm D2	SNRPD2	SNRPD2
0.596355	27.3522	1.24135	0.23649	0.520109	-5.79058	P46937-5;P46937-3;P46937-6;P46937-7;P46937-2;P46937-8;P46937;P46937-9	Transcriptional coactivator YAP1	YAP1	YAP1
0.404295	27.6645	1.24119	0.236548	0.520109	-5.79077	P78318	Immunoglobulin-binding protein 1	IGBP1	IGBP1
0.396075	28.2007	1.24117	0.236556	0.520109	-5.7908	P04183;K7ERV3;K7ES52;K7ERJ1	Thymidine kinase, cytosolic;Thymidine kinase	TK1	TK1
0.608496	24.6458	1.26408	0.23813	0.523219	-5.43858	J3QSX6;F8W8M4;A0A0A0MRL6;O14639-4;O14639-3;O14639-5;O14639-2;O14639-6;O14639;H0Y3K7	Actin-binding LIM protein 1	ABLIM1	ABLIM1
0.620447	26.8937	1.23462	0.238907	0.524568	-5.79844	Q96S66-3;Q96S66-2;Q96S66;Q96S66-4	Chloride channel CLIC-like protein 1	CLCC1	CLCC1
0.382157	25.3504	1.24434	0.239351	0.524568	-5.71208	P48047	ATP synthase subunit O, mitochondrial	ATP5O	ATP5O
0.363677	30.1385	1.23209	0.239817	0.524568	-5.80137	P63104;E7EX29;E7ESK7;B0AZS6	14-3-3 protein zeta/delta	YWHAZ	YWHAZ
1.21932	24.0104	1.23689	0.239885	0.524568	-5.79473	P41208	Centrin-2	CETN2	CETN2
0.309664	29.0112	1.23172	0.239953	0.524568	-5.80181	J3QQW9;Q15022	Polycomb protein SUZ12	SUZ12	SUZ12
0.487319	28.914	1.23134	0.240091	0.524568	-5.80225	O00148;O00148-2;O00148-3;K7EQN7	ATP-dependent RNA helicase DDX39A	DDX39A	DDX39A
0.705244	25.4264	1.2312	0.24014	0.524568	-5.80241	A6NIW2;Q5JSL3	Dedicator of cytokinesis protein 11	DOCK11	DOCK11
0.344879	28.9434	1.23113	0.240164	0.524568	-5.80249	P55884;P55884-2	Eukaryotic translation initiation factor 3 subunit B	EIF3B	EIF3B
0.382717	29.76	1.23074	0.240307	0.524568	-5.80295	Q15061	WD repeat-containing protein 43	WDR43	WDR43
0.556367	28.186	1.23066	0.240334	0.524568	-5.80303	J3KNB8;F5H538;Q9Y6R4-2;Q9Y6R4;F5H4R1	Mitogen-activated protein kinase kinase kinase 4	MAP3K4	MAP3K4
0.632111	27.2465	1.22892	0.240965	0.525596	-5.80505	Q13643	Four and a half LIM domains protein 3	FHL3	FHL3
1.05708	25.4079	1.22816	0.241242	0.525854	-5.80594	Q6DD88;F5H6I7	Atlastin-3	ATL3	ATL3
-0.299692	27.9041	-1.22573	0.242124	0.527252	-5.80875	O95104;O95104-2;O95104-3	Splicing factor, arginine/serine-rich 15	SCAF4	SCAF4
0.705143	24.9072	1.22539	0.242247	0.527252	-5.80914	Q9H8G2;Q9H8G2-2	Caspase activity and apoptosis inhibitor 1	CAAP1	CAAP1
0.292821	29.9044	1.22507	0.242363	0.527252	-5.80951	P33240-2;P33240;E7EWR4;E9PID8	Cleavage stimulation factor subunit 2	CSTF2	CSTF2
-0.485854	26.7365	-1.24061	0.243206	0.528737	-5.78765	A0A087WUD1;Q6DD87	Zinc finger protein 787	ZNF787	ZNF787
0.41568	23.3788	1.23185	0.243804	0.529537	-5.7265	Q5JVF3-3;Q5JVF3-2;Q5JVF3;Q5JVF3-4	PCI domain-containing protein 2	PCID2	PCID2
0.363218	27.7848	1.22088	0.243895	0.529537	-5.81436	D6RJ07;Q9UL40;Q9UL40-2;Q9UL40-3	Zinc finger protein 346	ZNF346	ZNF346
0.418657	28.5562	1.21999	0.24422	0.529861	-5.81538	A0A024QZP7;A0A087WY43;P06493;A0A087WZZ9;P06493-2;E5RIU6	Cyclin-dependent kinase 1	CDC2;CDK1	CDC2
0.344843	29.7609	1.21959	0.244366	0.529861	-5.81584	C9J9K3;A0A0C4DG17;P08865;A6NE09	40S ribosomal protein SA	RPSA;RPSAP58	RPSA
0.418156	26.3522	1.21875	0.244674	0.53018	-5.8168	Q9Y2H6-2;Q9Y2H6;G5E9X3	Fibronectin type-III domain-containing protein 3A	FNDC3A	FNDC3A
0.33777	26.3096	1.22814	0.245138	0.530838	-5.80356	Q05D32-2;Q05D32	CTD small phosphatase-like protein 2	CTDSPL2	CTDSPL2
0.30341	28.5925	1.21689	0.245358	0.530966	-5.81895	Q99496;X6RFN3;Q99496-2	E3 ubiquitin-protein ligase RING2	RNF2	RNF2
1.40295	23.6713	1.22513	0.246226	0.532484	-5.61701	Q6IAA8;H0YFI1;F5H479;F5GX19;F5H3Y3	Ragulator complex protein LAMTOR1	LAMTOR1	LAMTOR1
0.329791	31.6335	1.21411	0.246383	0.532484	-5.82215	F8WJN3;Q16630-3;Q16630;Q16630-2	Cleavage and polyadenylation specificity factor subunit 6	CPSF6	CPSF6
0.325728	33.6577	1.21323	0.246709	0.532712	-5.82316	Q96PK6	RNA-binding protein 14	RBM14	RBM14
0.44777	26.0525	1.21295	0.246811	0.532712	-5.82348	P63092-4;P63092;P63092-2;P63092-3;Q5JWF2;Q5JWF2-2;A0A0A0MR13	Guanine nucleotide-binding protein G(s) subunit alpha isoforms short;Guanine nucleotide-binding protein G(s) subunit alpha isoforms XLas	GNAS	GNAS
0.337001	30.3412	1.21244	0.246998	0.532767	-5.82406	J3KR44;Q96FW1;F5GYN4;F5H6Q1;F5GYJ8;F5H3F0;Q96FW1-2	Ubiquitin thioesterase OTUB1	OTUB1	OTUB1
0.408072	26.8384	1.22179	0.247437	0.5332	-5.73803	O00767	Acyl-CoA desaturase	SCD	SCD
0.317668	32.0324	1.21059	0.247685	0.5332	-5.82619	P49368;P49368-2;B4DUR8	T-complex protein 1 subunit gamma	CCT3	CCT3
-0.4638	26.9629	-1.21052	0.247711	0.5332	-5.82627	Q14318;Q14318-2;U3KQ64;A0A0A0MTJ1;Q14318-3	Peptidyl-prolyl cis-trans isomerase FKBP8	FKBP8	FKBP8
-0.551138	26.711	-1.20872	0.248378	0.5332	-5.82833	Q04323;A0A087WTZ5;E9PJ81;E9PRQ7;Q04323-2	UBX domain-containing protein 1	UBXN1	UBXN1
0.442666	23.8068	1.2192	0.24838	0.5332	-5.62373	G3V4K2;G3V5T7;P01112-2;P01116-2;P01116;P01112;P01111	GTPase HRas;GTPase HRas, N-terminally processed;GTPase KRas;GTPase KRas, N-terminally processed;GTPase NRas	KRAS;HRAS;NRAS	KRAS
-0.491419	25.8239	-1.20846	0.248473	0.5332	-5.82862	H0YLA4;Q00796	Sorbitol dehydrogenase	SORD	SORD
-0.388149	25.8989	-1.20834	0.248517	0.5332	-5.82876	Q15024	Exosome complex component RRP42	EXOSC7	EXOSC7
0.398804	26.2356	1.21311	0.248524	0.5332	-5.82215	A0A0C4DGZ1;Q8N5P1	Zinc finger CCCH domain-containing protein 8	ZC3H8	ZC3H8
0.30884	27.535	1.20798	0.248654	0.5332	-5.82918	Q96DH6;B4DHE8;Q96DH6-2;J3KTC1;B4DM51;Q96DH6-3	RNA-binding protein Musashi homolog 2	MSI2	MSI2
0.555617	24.1197	1.23126	0.249598	0.534876	-5.37655	Q8NFH5-3;Q8NFH5-2;Q8NFH5	Nucleoporin NUP53	NUP35	NUP35
0.384964	28.3034	1.20233	0.250759	0.537015	-5.83562	Q9BRS2	Serine/threonine-protein kinase RIO1	RIOK1	RIOK1
0.372847	28.2185	1.20112	0.251211	0.537355	-5.837	Q9H089	Large subunit GTPase 1 homolog	LSG1	LSG1
0.784451	25.3847	1.20104	0.251244	0.537355	-5.8371	Q9HD20-2;Q9HD20	Manganese-transporting ATPase 13A1	ATP13A1	ATP13A1
0.418588	30.2412	1.19955	0.251801	0.53808	-5.83879	P30520	Adenylosuccinate synthetase isozyme 2	ADSS	ADSS
-0.796896	24.6236	-1.19926	0.251909	0.53808	-5.83912	Q14781	Chromobox protein homolog 2	CBX2	CBX2
-0.5189	25.39	-1.19845	0.252213	0.538381	-5.84004	Q9UKD2	mRNA turnover protein 4 homolog	MRTO4	MRTO4
0.392208	29.9974	1.19656	0.252925	0.539524	-5.84219	P53985;Q5T8R5;P53985-2	Monocarboxylate transporter 1	SLC16A1	SLC16A1
0.371769	28.8386	1.19616	0.253076	0.539524	-5.84264	Q8IWZ8	SURP and G-patch domain-containing protein 1	SUGP1	SUGP1
0.691573	25.0974	1.19298	0.254277	0.5415	-5.84625	Q9H2U2;Q9H2U2-2;D6R967;H0Y9D8;Q9H2U2-6;Q9H2U2-3	Inorganic pyrophosphatase 2, mitochondrial	PPA2	PPA2
-0.51302	24.661	-1.19284	0.254331	0.5415	-5.84641	Q6PIJ6-3;Q6PIJ6-2;Q6PIJ6	F-box only protein 38	FBXO38	FBXO38
-0.76832	24.8804	-1.2024	0.254564	0.541646	-5.76006	P13667	Protein disulfide-isomerase A4	PDIA4	PDIA4
0.303552	32.2318	1.19085	0.255084	0.542403	-5.84866	P62280;M0QZC5	40S ribosomal protein S11	RPS11	RPS11
0.315912	30.1484	1.18912	0.255741	0.54284	-5.85062	P60981;F6RFD5;P60981-2	Destrin	DSTN	DSTN
0.60312	27.0642	1.18865	0.255916	0.54284	-5.85114	Q9UGI8-2;Q9UGI8	Testin	TES	TES
0.326373	33.3386	1.18858	0.255944	0.54284	-5.85122	O60506;O60506-2	Heterogeneous nuclear ribonucleoprotein Q	SYNCRIP	SYNCRIP
0.35518	28.5994	1.18857	0.255948	0.54284	-5.85123	Q2NKX8;B5MDQ0	DNA excision repair protein ERCC-6-like	ERCC6L	ERCC6L
0.319049	27.3019	1.19679	0.256658	0.543997	-5.83932	A0A087WUB9;Q8WYA6;Q8WYA6-4;Q8WYA6-3;Q8WYA6-2	Beta-catenin-like protein 1	CTNNBL1	CTNNBL1
0.407371	29.3086	1.18407	0.257662	0.545774	-5.8563	O60502;O60502-4;O60502-2;O60502-3	Protein O-GlcNAcase	MGEA5	MGEA5
0.446112	28.7531	1.1824	0.258301	0.546776	-5.85818	O60566;O60566-3;O60566-2	Mitotic checkpoint serine/threonine-protein kinase BUB1 beta	BUB1B	BUB1B
0.312146	27.3698	1.1813	0.258722	0.546962	-5.85942	Q9NZN8;F8VV52;Q9NZN8-5;Q9NZN8-4;Q9NZN8-2;F8VP97	CCR4-NOT transcription complex subunit 2	CNOT2	CNOT2
0.540009	25.8985	1.18086	0.258894	0.546962	-5.85992	P12955;P12955-3;P12955-2	Xaa-Pro dipeptidase	PEPD	PEPD
0.583103	24.6369	1.18059	0.258997	0.546962	-5.86022	P35612-2;P35612-8;P35612-9;P35612-4;P35612-3;P35612	Beta-adducin	ADD2	ADD2
0.313225	27.626	1.18417	0.259364	0.546962	-5.85496	Q13769;C9JXG5;F8WCP5	THO complex subunit 5 homolog	THOC5	THOC5
0.241584	32.5415	1.17949	0.259417	0.546962	-5.86145	Q9BWF3;E9PB51;Q9BWF3-4	RNA-binding protein 4	RBM4	RBM4
0.457322	26.4854	1.1788	0.259683	0.546962	-5.86223	Q9GZS1-2;Q9GZS1	DNA-directed RNA polymerase I subunit RPA49	POLR1E	POLR1E
0.31353	29.7442	1.17878	0.25969	0.546962	-5.86225	P27824;P27824-2;P27824-3	Calnexin	CANX	CANX
-0.314611	26.6985	-1.18325	0.259716	0.546962	-5.856	Q96KM6	Zinc finger protein 512B	ZNF512B	ZNF512B
0.477436	27.2563	1.17755	0.260162	0.547553	-5.86363	P55081	Microfibrillar-associated protein 1	MFAP1	MFAP1
0.352032	28.8043	1.17658	0.260537	0.547992	-5.86472	C9JTN7;P31483-2;H7BY49	Nucleolysin TIA-1 isoform p40	TIA1	TIA1
0.455624	28.0697	1.17544	0.260978	0.548224	-5.866	J3KN66;Q5JTV8-3;A0A0A0MSK5;Q5JTV8;H0Y4R4	Torsin-1A-interacting protein 1	TOR1AIP1	TOR1AIP1
0.577711	27.7139	1.17994	0.26098	0.548224	-5.85971	O60658-6;O60658-2;O60658	High affinity cAMP-specific and IBMX-insensitive 3,5-cyclic phosphodiesterase 8A	PDE8A	PDE8A
0.332149	31.1621	1.17353	0.261714	0.549002	-5.86813	P38432	Coilin	COIL	COIL
0.323081	26.1973	1.17293	0.261948	0.549002	-5.8688	Q96A65;Q96A65-2	Exocyst complex component 4	EXOC4	EXOC4
0.397583	26.7385	1.17252	0.262108	0.549002	-5.86926	P98170;B1AKU2	E3 ubiquitin-protein ligase XIAP	XIAP	XIAP
0.385771	30.1748	1.1722	0.262231	0.549002	-5.86962	P09012;M0R268;M0QXK2;M0R221;M0R2B8;M0QZG7	U1 small nuclear ribonucleoprotein A	SNRPA	SNRPA
0.359365	28.5343	1.1717	0.262426	0.549002	-5.87018	Q8N1G4	Leucine-rich repeat-containing protein 47	LRRC47	LRRC47
-1.383	24.3604	-1.17121	0.262613	0.549002	-5.87072	M0R300;M0R0P8;Q13459-2;Q13459	Unconventional myosin-IXb	MYO9B	MYO9B
-0.358652	26.4247	-1.17108	0.262665	0.549002	-5.87087	Q6PJ69;H0YGS7	Tripartite motif-containing protein 65	TRIM65	TRIM65
0.558106	24.709	1.18083	0.262682	0.549002	-5.66667	Q5TC12;I3L448;A8MRA7	ATP synthase mitochondrial F1 complex assembly factor 1	ATPAF1	ATPAF1
-0.287103	34.3363	-1.16993	0.263112	0.549552	-5.87215	Q14103-3;Q14103;H0Y8G5;H0YA96;D6RAF8	Heterogeneous nuclear ribonucleoprotein D0	HNRNPD	HNRNPD
0.326185	32.5314	1.16783	0.263927	0.550907	-5.87449	P55072	Transitional endoplasmic reticulum ATPase	VCP	VCP
0.317937	28.3758	1.16619	0.264565	0.551511	-5.87631	P62820;E7END7;P62820-2;P62820-3	Ras-related protein Rab-1A	RAB1A	RAB1A
0.567699	28.1627	1.16591	0.264677	0.551511	-5.87663	Q9UPT9;Q9UPT9-2	Ubiquitin carboxyl-terminal hydrolase 22	USP22	USP22
0.34053	29.907	1.16532	0.264906	0.551511	-5.87728	Q9NUQ3;Q9NUQ3-2	Gamma-taxilin	TXLNG	TXLNG
0.404021	29.7269	1.16515	0.26497	0.551511	-5.87747	Q14011;K7EJV1;K7EQR7;D6W5Y5;K7EPM4;K7EMY9;Q14011-2;K7ER40;K7EJV5;K7ELT6;K7ELV6;K7ENX8	Cold-inducible RNA-binding protein	CIRBP	CIRBP
0.265083	32.6329	1.16494	0.265053	0.551511	-5.8777	P62701	40S ribosomal protein S4, X isoform	RPS4X	RPS4X
0.327607	31.8768	1.16341	0.265651	0.551842	-5.8794	P07737;K7EJ44	Profilin-1	PFN1	PFN1
-0.286333	31.6089	-1.16331	0.265693	0.551842	-5.87952	Q13148;A0A087WYY0;A0A087X260;G3V162;B1AKP7;A0A087WX29;K7EJM5;K7EN94;A0A087WV68;A0A087WXQ5	TAR DNA-binding protein 43	TARDBP	TARDBP
-0.778832	25.8936	-1.16325	0.265714	0.551842	-5.87958	Q9Y5S2	Serine/threonine-protein kinase MRCK beta	CDC42BPB	CDC42BPB
0.631177	27.5751	1.16233	0.266074	0.551882	-5.8806	P39880-3;P39880;P39880-4;P39880-2;P39880-5;P39880-6	Homeobox protein cut-like 1	CUX1	CUX1
0.742844	25.3461	1.16212	0.266155	0.551882	-5.88083	O95405;O95405-2;O95405-3	Zinc finger FYVE domain-containing protein 9	ZFYVE9	ZFYVE9
-0.448286	25.3269	-1.17156	0.266235	0.551882	-5.79454	Q9NVC6;E9PJZ4;E9PM72	Mediator of RNA polymerase II transcription subunit 17	MED17	MED17
0.789497	25.9309	1.16099	0.266599	0.552288	-5.88208	Q9Y221;J3QLW7;Q9Y221-2	60S ribosome subunit biogenesis protein NIP7 homolog	NIP7	NIP7
0.384378	30.4146	1.16001	0.266986	0.552526	-5.88318	Q12874	Splicing factor 3A subunit 3	SF3A3	SF3A3
0.641607	26.5422	1.15985	0.267049	0.552526	-5.88335	H0Y4B0;O43414-3;O43414-2;O43414;F6QUN3	ERI1 exoribonuclease 3	ERI3	ERI3
0.348278	26.803	1.15618	0.268493	0.554894	-5.88741	I3L1P8;Q02978;Q02978-2	Mitochondrial 2-oxoglutarate/malate carrier protein	SLC25A11	SLC25A11
0.577287	26.2272	1.15608	0.26853	0.554894	-5.88751	Q9Y617;Q9Y617-2	Phosphoserine aminotransferase	PSAT1	PSAT1
0.65926	26.9628	1.15846	0.269304	0.555903	-5.8836	Q9NYH9	U3 small nucleolar RNA-associated protein 6 homolog	UTP6	UTP6
0.650865	25.2907	1.154	0.269355	0.555903	-5.88982	Q13627-3;Q13627-4;Q13627-5;Q13627-2;Q13627;Q9Y463-2;Q9Y463-3;Q9Y463	Dual specificity tyrosine-phosphorylation-regulated kinase 1A;Dual specificity tyrosine-phosphorylation-regulated kinase 1B	DYRK1A;DYRK1B	DYRK1A
-0.312893	28.1476	-1.15251	0.269941	0.556229	-5.89145	Q8N655	Uncharacterized protein C10orf12	C10orf12	C10orf12
0.513575	27.3558	1.15233	0.270014	0.556229	-5.89166	Q12933-4;Q12933-3;Q12933;Q12933-2;B1AMX7;B1AMX8	TNF receptor-associated factor 2	TRAF2	TRAF2
0.297538	29.6048	1.15193	0.270173	0.556229	-5.8921	Q06203	Amidophosphoribosyltransferase	PPAT	PPAT
0.815879	26.1852	1.15189	0.270188	0.556229	-5.89214	O75083;O75083-3;D6RD66	WD repeat-containing protein 1	WDR1	WDR1
0.395489	26.1403	1.14814	0.271677	0.558631	-5.89626	Q8WVY7	Ubiquitin-like domain-containing CTD phosphatase 1	UBLCP1	UBLCP1
0.331857	28.17	1.14778	0.271821	0.558631	-5.89666	Q99504-5;Q99504;Q99504-3;Q99504-2;Q99504-4;B1APR7	Eyes absent homolog 3;Eyes absent homolog	EYA3	EYA3
0.477748	26.1049	1.14768	0.271863	0.558631	-5.89677	Q9Y316-2;Q9Y316;Q9Y316-3	Protein MEMO1	MEMO1	MEMO1
-0.864639	26.3051	-1.15129	0.272126	0.558784	-5.89149	Q14103-2;Q14103-4	Heterogeneous nuclear ribonucleoprotein D0	HNRNPD	HNRNPD
0.368757	28.8915	1.14635	0.272392	0.558784	-5.89823	H0Y7A7;P62158;E7ETZ0;E7EMB3;F8WBR5;M0QZ52;G3V479	Calmodulin	CALM2;CALM1;CALM3	CALM2
0.418618	28.2089	1.14588	0.272578	0.558784	-5.89874	Q14145	Kelch-like ECH-associated protein 1	KEAP1	KEAP1
0.471378	27.3199	1.14569	0.272655	0.558784	-5.89895	P17655;P17655-2	Calpain-2 catalytic subunit	CAPN2	CAPN2
0.280791	25.4896	1.14963	0.272784	0.558784	-5.89331	Q9Y2K1-2;Q9Y2K1	Zinc finger and BTB domain-containing protein 1	ZBTB1	ZBTB1
-0.461457	27.4295	-1.14688	0.273876	0.560213	-5.89633	Q8WVC0-2;Q8WVC0	RNA polymerase-associated protein LEO1	LEO1	LEO1
-0.836977	24.6368	-1.14676	0.273923	0.560213	-5.82331	Q9H832-2;Q9H832	Ubiquitin-conjugating enzyme E2 Z	UBE2Z	UBE2Z
-0.491627	27.2903	-1.14187	0.274182	0.560213	-5.90313	Q53GG5-2;Q53GG5-3;A0A0A0MQY0;Q53GG5	PDZ and LIM domain protein 3	PDLIM3	PDLIM3
0.302061	32.4081	1.14174	0.274233	0.560213	-5.90327	P11586;F5H2F4	C-1-tetrahydrofolate synthase, cytoplasmic;Methylenetetrahydrofolate dehydrogenase;Methenyltetrahydrofolate cyclohydrolase;Formyltetrahydrofolate synthetase;C-1-tetrahydrofolate synthase, cytoplasmic, N-terminally processed	MTHFD1	MTHFD1
0.358207	27.5128	1.1415	0.274331	0.560213	-5.90354	O95429;O95429-2	BAG family molecular chaperone regulator 4	BAG4	BAG4
-0.512445	25.5394	-1.1396	0.275094	0.561423	-5.90562	Q9BSC4;Q9BSC4-2;Q9BSC4-4	Nucleolar protein 10	NOL10	NOL10
-0.627746	26.1675	-1.13879	0.275418	0.561737	-5.9065	Q9Y3C8	Ubiquitin-fold modifier-conjugating enzyme 1	UFC1	UFC1
0.557642	27.601	1.13772	0.27585	0.562271	-5.90767	P62318;P62318-2	Small nuclear ribonucleoprotein Sm D3	SNRPD3	SNRPD3
0.285536	25.6644	1.13564	0.276687	0.563589	-5.90993	Q96C90	Protein phosphatase 1 regulatory subunit 14B	PPP1R14B	PPP1R14B
-0.81291	26.8437	-1.13527	0.276839	0.563589	-5.91034	Q13129	Zinc finger protein Rlf	RLF	RLF
-0.947874	24.7708	-1.14392	0.277048	0.563666	-5.70699	A6NDG6	Phosphoglycolate phosphatase	PGP	PGP
0.284687	35.0947	1.1326	0.277916	0.564706	-5.91323	P07900-2;P07900	Heat shock protein HSP 90-alpha	HSP90AA1	HSP90AA1
0.517434	25.6747	1.13246	0.277974	0.564706	-5.91339	Q9NP73;Q9NP73-4;Q9NP73-3	Putative bifunctional UDP-N-acetylglucosamine transferase and deubiquitinase ALG13	ALG13	ALG13
0.384238	28.8981	1.13214	0.278104	0.564706	-5.91374	O15541	RING finger protein 113A	RNF113A	RNF113A
-0.627507	31.6246	-1.13179	0.278244	0.564706	-5.91411	Q16543;K7EQA9;K7EKQ2	Hsp90 co-chaperone Cdc37;Hsp90 co-chaperone Cdc37, N-terminally processed	CDC37	CDC37
0.401541	27.5561	1.12842	0.279615	0.567141	-5.91777	Q14019;H3BT58	Coactosin-like protein	COTL1	COTL1
0.586781	26.1323	1.13095	0.280263	0.568106	-5.84046	P54619-3;P54619;F8VYY9;P54619-2;H0YIC9;H0YHF8	5-AMP-activated protein kinase subunit gamma-1	PRKAG1	PRKAG1
-0.392978	27.932	-1.12625	0.280497	0.568231	-5.92011	Q5TA02;P78417-3;P78417;Q5TA01;P78417-2	Glutathione S-transferase omega-1	GSTO1	GSTO1
0.313707	30.0994	1.12511	0.280965	0.56883	-5.92135	O43809;H3BND3	Cleavage and polyadenylation specificity factor subunit 5	NUDT21	NUDT21
0.557465	25.8527	1.12391	0.281452	0.569195	-5.92264	Q5T280	Putative methyltransferase C9orf114	C9orf114	C9orf114
-0.264579	33.4109	-1.12382	0.281491	0.569195	-5.92274	A0A087WUK2;O14979	Heterogeneous nuclear ribonucleoprotein D-like	HNRNPDL	HNRNPDL
0.515806	26.2659	1.12306	0.281802	0.56942	-5.92356	Q9H3N1	Thioredoxin-related transmembrane protein 1	TMX1	TMX1
0.518189	24.3893	1.1268	0.281947	0.56942	-5.84494	A2A2Q9;Q9Y312	Protein AAR2 homolog	AAR2	AAR2
-0.259665	30.1805	-1.12216	0.282172	0.569524	-5.92454	Q9UK61-3;Q9UK61-4;Q9UK61;Q9UK61-2;A0A087X0F1	Protein FAM208A	FAM208A	FAM208A
-0.463361	26.1498	-1.12121	0.282558	0.569955	-5.92555	Q01968-2;Q01968	Inositol polyphosphate 5-phosphatase OCRL-1	OCRL	OCRL
0.654295	25.6289	1.12341	0.283327	0.570808	-5.92183	Q03468;A0A096LP03	DNA excision repair protein ERCC-6	ERCC6	ERCC6
-0.311892	24.2589	-1.13255	0.283955	0.571617	-5.90846	Q9BWJ5	Splicing factor 3B subunit 5	SF3B5	SF3B5
0.27801	35.0442	1.11752	0.284075	0.571617	-5.92952	Q06830;A0A0A0MSI0	Peroxiredoxin-1	PRDX1	PRDX1
0.295672	34.0329	1.1151	0.285072	0.573273	-5.93212	Q15365	Poly(rC)-binding protein 1	PCBP1	PCBP1
0.325104	30.4424	1.11415	0.285464	0.573712	-5.93314	Q5JSZ5;Q5JSZ5-5	Protein PRRC2B	PRRC2B	PRRC2B
0.456508	28.1724	1.11216	0.286289	0.575019	-5.93527	Q9H0L4	Cleavage stimulation factor subunit 2 tau variant	CSTF2T	CSTF2T
-0.664195	25.301	-1.11164	0.286503	0.575099	-5.93582	Q27J81-2;Q27J81;A0A0A0MQU1	Inverted formin-2	INF2	INF2
0.562388	24.6147	1.12469	0.287118	0.575983	-5.67686	M0R1B0;O43402	ER membrane protein complex subunit 8	EMC8	EMC8
0.549298	25.93	1.10929	0.287482	0.576362	-5.93834	Q96CP2;I3L1Y9;I3L4I0	FLYWCH family member 2	FLYWCH2	FLYWCH2
1.61199	25.7128	1.13812	0.288202	0.577455	-5.70642	Q7Z2Z1;Q7Z2Z1-2	Treslin	TICRR	TICRR
0.307646	29.3102	1.10539	0.289106	0.578227	-5.9425	P42224;J3KPM9;P42224-2	Signal transducer and activator of transcription 1-alpha/beta;Signal transducer and activator of transcription	STAT1	STAT1
0.469108	24.3712	1.11372	0.289249	0.578227	-5.73923	Q13042-3;Q13042-2;Q13042;Q5T8C6;Q13042-4	Cell division cycle protein 16 homolog	CDC16	CDC16
0.309112	25.5135	1.10899	0.289254	0.578227	-5.93727	Q13472-3;Q13472-2;Q13472	DNA topoisomerase 3-alpha	TOP3A	TOP3A
0.322203	25.2213	1.10495	0.289289	0.578227	-5.94297	H3BU53	NA	MGA	MGA
0.339333	27.4663	1.10295	0.290124	0.579545	-5.94509	Q05655;Q05655-2	Protein kinase C delta type;Protein kinase C delta type regulatory subunit;Protein kinase C delta type catalytic subunit	PRKCD	PRKCD
0.458944	28.5974	1.10169	0.29065	0.579894	-5.94643	O75940	Survival of motor neuron-related-splicing factor 30	SMNDC1	SMNDC1
0.402494	29.4865	1.10125	0.290834	0.57991	-5.9469	Q6VMQ6-4;Q6VMQ6;Q6VMQ6-5;Q6VMQ6-2	Activating transcription factor 7-interacting protein 1	ATF7IP	ATF7IP
-0.826284	26.9119	-1.10024	0.291259	0.580147	-5.94797	Q9Y3B4	Splicing factor 3B subunit 6	SF3B6	SF3B6
0.299685	31.8417	1.10013	0.291305	0.580147	-5.94809	P15880;H0YEN5;E9PQD7;E9PMM9;I3L404;E9PM36	40S ribosomal protein S2	RPS2	RPS2
-0.437923	24.6264	-1.1025	0.291951	0.58096	-5.94417	Q3BDU3;Q5FBZ9;E9PC65;B7ZAA0;P54277-4;P54277-2;P54277-3;P54277	PMS1 protein homolog 1	PMS1	PMS1
0.297181	28.7221	1.09832	0.292065	0.58096	-5.95	O95197-3;O95197-5;O95197-4;O95197-7;O95197-2;O95197;B7Z4M1;F5H617;O95197-6	Reticulon-3;Reticulon	RTN3	RTN3
0.347815	29.4223	1.09782	0.292275	0.581027	-5.95053	P54577;A0A0C4DGZ5	Tyrosine--tRNA ligase, cytoplasmic;Tyrosine--tRNA ligase, cytoplasmic, N-terminally processed;Tyrosine--tRNA ligase	YARS	YARS
-0.492643	26.6038	-1.09684	0.292689	0.581498	-5.95157	Q712K3	Ubiquitin-conjugating enzyme E2 R2	UBE2R2	UBE2R2
-0.430047	28.3371	-1.09631	0.292912	0.581592	-5.95213	P62942;Q5W0X3;A0A087WZM5	Peptidyl-prolyl cis-trans isomerase FKBP1A;Peptidyl-prolyl cis-trans isomerase	FKBP1A	FKBP1A
-0.880194	24.0794	-1.10177	0.294189	0.583776	-5.86999	P00374;B4DM58;P00374-2	Dihydrofolate reductase	DHFR	DHFR
-0.857412	24.6703	-1.09544	0.294909	0.58467	-5.87829	A5D8V6;F5H4Q5	Vacuolar protein sorting-associated protein 37C	VPS37C	VPS37C
0.346396	30.8436	1.09138	0.294994	0.58467	-5.95733	P35520;P35520-2	Cystathionine beta-synthase	CBS	CBS
-0.471768	25.6654	-1.08906	0.295978	0.586017	-5.95977	E9PHV5;P28290;P28290-2;P28290-3;E7EUL7	Sperm-specific antigen 2	SSFA2	SSFA2
0.340034	28.9622	1.08866	0.296148	0.586017	-5.9602	Q92597;Q92597-3;Q92597-2	Protein NDRG1	NDRG1	NDRG1
0.292977	27.8295	1.08852	0.296207	0.586017	-5.96034	Q9NR50;Q9NR50-3;Q9NR50-2;H0Y580	Translation initiation factor eIF-2B subunit gamma	EIF2B3	EIF2B3
0.272008	34.7495	1.08665	0.297005	0.587243	-5.96231	Q15233;Q15233-2;H7C367;C9JYS8	Non-POU domain-containing octamer-binding protein	NONO	NONO
0.582302	25.2662	1.08972	0.297323	0.587521	-5.8843	Q9C0B0	RING finger protein unkempt homolog	UNK	UNK
0.413461	25.8649	1.08731	0.298345	0.58865	-5.88682	O43815-2;O43815	Striatin	STRN	STRN
0.230021	29.6392	1.083	0.298561	0.58865	-5.96614	O15381;O15381-2;O15381-5;O15381-3;O15381-4	Nuclear valosin-containing protein-like	NVL	NVL
0.52311	24.2662	1.08614	0.298842	0.58865	-5.96143	Q9NUQ9;E5RK61;E5RFS4;E5RHU5;E5RGI7;E5RJE1;E5RIR8;E5RJL8;E5RI16;Q9NUQ9-2	Protein FAM49B	FAM49B	FAM49B
0.307407	25.1657	1.10247	0.299018	0.58865	-5.86494	P23511-2;P23511	Nuclear transcription factor Y subunit alpha	NFYA	NFYA
-0.320228	26.1368	-1.08551	0.299108	0.58865	-5.96209	Q9NY61;A0A087WWS8	Protein AATF	AATF	AATF
0.571216	26.2667	1.08164	0.299142	0.58865	-5.96755	Q9NXV6	CDKN2A-interacting protein	CDKN2AIP	CDKN2AIP
0.377533	26.1365	1.08128	0.299299	0.58865	-5.96794	K7EP90;Q9BTD8-4;Q9BTD8-2;Q9BTD8-3;Q9BTD8;K7EQ03;K7ER08	RNA-binding protein 42	RBM42	RBM42
0.34743	27.2285	1.0811	0.299375	0.58865	-5.96812	P11171-2;P11171;P11171-5;Q4VB86;P11171-4;P11171-3;P11171-7;P11171-6	Protein 4.1	EPB41	EPB41
-0.506353	26.5172	-1.08459	0.299501	0.58865	-5.96306	F5H5K2;F5GY88;A0A0B4J1W0;O75448-2;O75448	Mediator of RNA polymerase II transcription subunit 24	MED24	MED24
-0.373753	27.2677	-1.07951	0.300057	0.589392	-5.96979	O95861-4;O95861;O95861-2;A6NF51;O95861-3;F8W1J0	3(2),5-bisphosphate nucleotidase 1	BPNT1	BPNT1
0.324196	27.8367	1.07789	0.300751	0.590025	-5.97147	Q14677-3;Q14677-2;Q14677	Clathrin interactor 1	CLINT1	CLINT1
0.383038	28.5096	1.07768	0.300842	0.590025	-5.97169	Q9NRN7;E9PLW6	L-aminoadipate-semialdehyde dehydrogenase-phosphopantetheinyl transferase	AASDHPPT	AASDHPPT
-0.419278	27.673	-1.07713	0.30108	0.590025	-5.97227	P41240	Tyrosine-protein kinase CSK	CSK	CSK
0.387198	25.5076	1.07709	0.301095	0.590025	-5.97231	Q9UIC8;Q9UIC8-2;Q9UIC8-3;I3L4A2	Leucine carboxyl methyltransferase 1	LCMT1	LCMT1
-0.400117	27.2178	-1.07423	0.302327	0.590776	-5.97528	Q92610;H0YM74	Zinc finger protein 592	ZNF592	ZNF592
-0.810112	25.0983	-1.08748	0.302465	0.590776	-5.53104	O76071	Probable cytosolic iron-sulfur protein assembly protein CIAO1	CIAO1	CIAO1
-0.262904	28.1167	-1.07389	0.302475	0.590776	-5.97564	Q92793;Q92793-2	CREB-binding protein	CREBBP	CREBBP
-0.2829	28.3011	-1.07388	0.30248	0.590776	-5.97565	P11413;P11413-2;P11413-3;E9PD92;E7EUI8;E7EM57	Glucose-6-phosphate 1-dehydrogenase	G6PD	G6PD
0.37858	24.5583	1.08708	0.302635	0.590776	-5.71615	Q9Y535-2;Q9Y535	DNA-directed RNA polymerase III subunit RPC8	POLR3H	POLR3H
-0.310505	33.2172	-1.07336	0.302706	0.590776	-5.97619	Q99729-3;D6R9P3;D6RD18;D6RBZ0;A0A087WZV1;Q99729-4;Q99729-2;Q99729	Heterogeneous nuclear ribonucleoprotein A/B	HNRNPAB	HNRNPAB
0.524943	24.1808	1.07329	0.302732	0.590776	-5.97626	Q9NTX5-6;Q9NTX5-2;Q9NTX5;H0Y5L2;J3KP84;E9PPG7;E9PRU6;F2Z2D6;E9PJS8;E9PLY6;Q9NTX5-5	Ethylmalonyl-CoA decarboxylase	ECHDC1	ECHDC1
0.254637	29.8434	1.07187	0.303347	0.591625	-5.97773	A0A0C4DGV5;O95218-2;O95218	Zinc finger Ran-binding domain-containing protein 2	ZRANB2	ZRANB2
-0.389807	27.0185	-1.07088	0.303775	0.592109	-5.97876	Q86YT6	E3 ubiquitin-protein ligase MIB1	MIB1	MIB1
0.275239	30.5121	1.07046	0.303958	0.592116	-5.9792	P16615;P16615-2;P16615-5;P16615-3;P16615-4;H7C5W9	Sarcoplasmic/endoplasmic reticulum calcium ATPase 2	ATP2A2	ATP2A2
0.317947	30.3156	1.06904	0.304574	0.592967	-5.98067	A0A0C4DGA6;Q14527;Q14527-2	Helicase-like transcription factor	HLTF	HLTF
0.589285	30.8423	1.0657	0.306026	0.594941	-5.98413	Q7L2E3-2	Putative ATP-dependent RNA helicase DHX30	DHX30	DHX30
-0.673545	27.5584	-1.06518	0.306252	0.594941	-5.98466	P61077-3;P61077-2;P61077;A0A087WY85;D6RAH7;A0A0A0MQU3;P62837;P62837-2;H9KV45;D6RFM0;D6RAW0;D6RA11	Ubiquitin-conjugating enzyme E2 D3;Ubiquitin-conjugating enzyme E2 D2	UBE2D3;UBE2D2	UBE2D3
0.279792	30.6261	1.06496	0.306347	0.594941	-5.98489	P62633-8;P62633-4	Cellular nucleic acid-binding protein	CNBP	CNBP
0.723771	25.315	1.06472	0.306451	0.594941	-5.98513	Q149N8;Q149N8-4	E3 ubiquitin-protein ligase SHPRH	SHPRH	SHPRH
0.480971	26.0268	1.06463	0.30649	0.594941	-5.98523	E9PGT1;Q15631;H7C1D4;Q15631-2	Translin	TSN	TSN
0.496674	27.8445	1.06411	0.306719	0.594986	-5.98577	Q9BXS5-2;Q9BXS5;E7ENJ6;K7EJL1	AP-1 complex subunit mu-1	AP1M1	AP1M1
0.47385	24.0189	1.06369	0.3069	0.594986	-5.9862	B5MCH7;E7ETZ4;Q9Y6E2;E9PFD4;B5MCE7;Q75MG1	Basic leucine zipper and W2 domain-containing protein 2	BZW2	BZW2
0.531026	27.5621	1.06289	0.307251	0.594986	-5.98702	Q8WX93-3;Q8WX93;Q8WX93-8;Q8WX93-5;Q8WX93-4;Q8WX93-2;Q8WX93-9	Palladin	PALLD	PALLD
0.275032	32.3517	1.06267	0.307348	0.594986	-5.98725	P07195;A8MW50;C9J7H8	L-lactate dehydrogenase B chain;L-lactate dehydrogenase	LDHB	LDHB
-0.445048	24.4654	-1.06617	0.307415	0.594986	-5.98221	H3BSH2;Q9H6Q4-3;Q9H6Q4;I3L2A3;H3BSJ7	Cytosolic Fe-S cluster assembly factor NARFL	NARFL	NARFL
-0.525291	27.0706	-1.06204	0.307621	0.595035	-5.9879	Q9BW27-3;Q9BW27;J3KT10;J3QL54;Q9BW27-2	Nuclear pore complex protein Nup85	NUP85	NUP85
0.65703	28.5359	1.06045	0.308317	0.595983	-5.98953	P12236	ADP/ATP translocase 3;ADP/ATP translocase 3, N-terminally processed	SLC25A6	SLC25A6
0.296847	25.7273	1.0601	0.308473	0.595983	-5.9899	Q8NB78;H0Y6H0;Q8NB78-2	Lysine-specific histone demethylase 1B	KDM1B	KDM1B
0.896534	24.1122	1.0618	0.309316	0.597263	-5.91323	Q9HAD4;Q9HAD4-2;H0YAA3;A0A0C4DG28;D6RE66;D6RBY6;B4DHS8;D6RB94;B4DK73;D6R9E7;D6RH33	WD repeat-containing protein 41	WDR41	WDR41
0.326364	27.6607	1.05732	0.309689	0.597298	-5.99275	P62306	Small nuclear ribonucleoprotein F	SNRPF	SNRPF
-0.566485	27.0895	-1.06092	0.309696	0.597298	-5.98761	Q08170	Serine/arginine-rich splicing factor 4	SRSF4	SRSF4
0.294678	28.9702	1.0562	0.310184	0.597888	-5.9939	Q9UBB4;Q9UBB4-2	Ataxin-10	ATXN10	ATXN10
0.248087	35.0448	1.05561	0.310442	0.598036	-5.9945	P68104;A0A087WVQ9;A0A087WV01;Q5VTE0	Elongation factor 1-alpha 1;Elongation factor 1-alpha;Putative elongation factor 1-alpha-like 3	EEF1A1;EEF1A1P5	EEF1A1
0.28583	30.126	1.05213	0.311975	0.600639	-5.99806	Q9Y4W2-2;Q9Y4W2;Q9Y4W2-3	Ribosomal biogenesis protein LAS1L	LAS1L	LAS1L
0.503477	26.7151	1.05935	0.312249	0.600815	-5.98753	Q5T8P6-2;Q5T8P6-3;Q5T8P6-5	RNA-binding protein 26	RBM26	RBM26
0.271764	28.1137	1.05081	0.312561	0.601065	-5.99942	Q9UGP8	Translocation protein SEC63 homolog	SEC63	SEC63
0.292272	29.9313	1.05031	0.312782	0.601139	-5.99993	Q9NQX3-2;Q9NQX3;F5H039;G3V582	Gephyrin;Molybdopterin adenylyltransferase;Molybdopterin molybdenumtransferase	GPHN	GPHN
0.627929	24.213	1.05719	0.313189	0.601572	-5.79773	Q15650;H0YL91;H0YLN7	Activating signal cointegrator 1	TRIP4	TRIP4
0.312522	28.463	1.04885	0.314998	0.604278	-5.99997	O95243-3;O95243-5;O95243-2;O95243;O95243-6	Methyl-CpG-binding domain protein 4	MBD4	MBD4
0.280255	30.6842	1.04525	0.315027	0.604278	-6.00508	Q5T4S7-3;Q5T4S7-4;Q5T4S7;Q5T4S7-2	E3 ubiquitin-protein ligase UBR4	UBR4	UBR4
0.656576	24.7083	1.04851	0.315148	0.604278	-6.00031	Q5TDH0-2;Q5TDH0;Q5TDH0-3;H0YII4;H0YI90	Protein DDI1 homolog 2	DDI2	DDI2
0.623299	25.0998	1.04428	0.31546	0.604525	-6.00607	D6REY2;P23508;P23508-2;A0A096LNU0	Colorectal mutant cancer protein	MCC	MCC
0.520086	25.4486	1.04375	0.315694	0.604582	-6.0066	Q12792;Q12792-3;F8VS81;Q12792-4;F8W1Q9	Twinfilin-1	TWF1	TWF1
0.283593	30.3031	1.04294	0.316054	0.604582	-6.00742	G3V529;Q9GZR7;Q9GZR7-2;F5GYL3;A0A087WXU8	ATP-dependent RNA helicase DDX24	DDX24	DDX24
0.560971	25.3345	1.04288	0.31608	0.604582	-6.00748	Q9NPH2-2;Q9NPH2-3;Q9NPH2;J3QS51	Inositol-3-phosphate synthase 1	ISYNA1	ISYNA1
0.475009	26.3517	1.04603	0.316247	0.604582	-6.00284	O95983-2;O95983;K7EIE8;A0A0A0MTS6;A0A087X1H1	Methyl-CpG-binding domain protein 3	MBD3	MBD3
-0.294794	29.746	-1.04215	0.316406	0.604582	-6.00822	Q9H6Z4-3;Q9H6Z4;B7Z7F3;Q9H6Z4-2	Ran-binding protein 3	RANBP3	RANBP3
-1.0528	25.5336	-1.04095	0.316945	0.6048	-6.00944	Q9NX63;C9JRZ6;F8WAR4	MICOS complex subunit MIC19	CHCHD3	CHCHD3
0.292477	28.203	1.04088	0.316973	0.6048	-6.00951	A0A087X211;Q8TCG1;Q8TCG1-2	Protein CIP2A	KIAA1524	KIAA1524
0.250879	30.3606	1.04067	0.317071	0.6048	-6.00973	P47897;P47897-2	Glutamine--tRNA ligase	QARS	QARS
0.499185	27.2746	1.03934	0.317663	0.605579	-6.01107	Q9H814	Phosphorylated adapter RNA export protein	PHAX	PHAX
0.657235	25.4549	1.0382	0.318175	0.606206	-6.01222	F8VSA6;E9PS38;S4R3E9;E9PL57;Q15843	NEDD8	NEDD8;NEDD8-MDP1	NEDD8
0.408303	24.2306	1.04499	0.318549	0.606567	-5.92865	P42574;C9JXR7;A0A087WU32;A8MVM1	Caspase-3;Caspase-3 subunit p17;Caspase-3 subunit p12	CASP3	CASP3
-0.628874	24.1469	-1.03965	0.319081	0.607053	-5.93574	B5LMG6;A0A087WV86;Q6PGQ7-2;Q6PGQ7;H3BLY2	Protein aurora borealis	C13orf34;BORA	C13orf34
0.636125	25.6417	1.04358	0.319172	0.607053	-6.00361	D6REP8;D6RE99;D6RD60;P49773;D6RC06	Histidine triad nucleotide-binding protein 1	HINT1	HINT1
0.323839	25.9971	1.03469	0.319752	0.607805	-6.01577	P83876;K7ESL1	Thioredoxin-like protein 4A	TXNL4A	TXNL4A
0.353563	27.5527	1.03263	0.320678	0.609215	-6.01784	Q9BQ70;H3BQ53	Transcription factor 25	TCF25	TCF25
-0.412513	26.638	-1.03221	0.320865	0.609219	-6.01826	Q9Y6X8	Zinc fingers and homeoboxes protein 2	ZHX2	ZHX2
0.251054	28.3712	1.03065	0.321572	0.61021	-6.01983	O95819-3;G3XAA2;O95819-5;O95819;O95819-2;O95819-4;E7ESS2;E7EN19;G5E948;E7ENQ1;H7C360;E7EX83;C9J840;	Mitogen-activated protein kinase kinase kinase kinase 4	MAP4K4	MAP4K4
0.290927	31.7231	1.02922	0.322217	0.61043	-6.02126	Q9HAV4	Exportin-5	XPO5	XPO5
0.411333	28.4629	1.02864	0.322479	0.61043	-6.02184	Q7Z3U7-6;Q7Z3U7-5;Q7Z3U7;Q7Z3U7-2;F8VZV1	Protein MON2 homolog	MON2	MON2
-0.294897	27.7671	-1.03206	0.32248	0.61043	-6.01695	Q9H6F5	Coiled-coil domain-containing protein 86	CCDC86	CCDC86
0.452129	24.7429	1.02863	0.322485	0.61043	-6.02186	O95336;M0R261	6-phosphogluconolactonase	PGLS	PGLS
0.443353	27.4872	1.02776	0.322878	0.61043	-6.02273	Q13492;Q13492-5;Q13492-2;Q13492-3;Q13492-4	Phosphatidylinositol-binding clathrin assembly protein	PICALM	PICALM
-0.688139	26.9238	-1.02766	0.322925	0.61043	-6.02283	P04049;P04049-2;H7C155	RAF proto-oncogene serine/threonine-protein kinase	RAF1	RAF1
-0.566388	26.0275	-1.02749	0.323001	0.61043	-6.023	A0A087X0R6;Q9UMY4-2;Q9UMY4;Q9UMY4-3	Sorting nexin-12	SNX12	SNX12
-0.449608	28.0207	-1.02712	0.323169	0.61043	-6.02337	Q09028-3;Q09028;Q09028-2;Q09028-4	Histone-binding protein RBBP4	RBBP4	RBBP4
0.439474	27.5577	1.02439	0.324406	0.612416	-6.0261	Q9NRR4-2;Q9NRR4-4;Q9NRR4;Q9NRR4-3	Ribonuclease 3	DROSHA	DROSHA
0.278622	27.823	1.02367	0.324732	0.612682	-6.02681	Q9BY32;Q9BY32-3;Q9BY32-2	Inosine triphosphate pyrophosphatase	ITPA	ITPA
0.266399	28.6155	1.02244	0.325295	0.613358	-6.02805	Q04727;Q04727-3;Q04727-4;Q04727-2	Transducin-like enhancer protein 4	TLE4	TLE4
-0.380822	26.5503	-1.02207	0.325463	0.613358	-6.02841	Q9NVS9-3;Q9NVS9;Q9NVS9-2;J3QQV6;Q9NVS9-4	Pyridoxine-5-phosphate oxidase	PNPO	PNPO
0.497677	25.5233	1.03899	0.326062	0.61406	-5.93019	H3BV80;H3BMS0;H3BMM9;H3BTC0;Q15287-3;Q15287-2;Q15287;H3BPG5	RNA-binding protein with serine-rich domain 1	RNPS1	RNPS1
-0.459791	26.6726	-1.02704	0.326557	0.61406	-6.02026	Q5JSL0;Q5JSK6;P82970;Q5JSK9;Q5JSK8	High mobility group nucleosome-binding domain-containing protein 5	HMGN5	HMGN5
0.976081	25.3936	1.01959	0.326596	0.61406	-6.03089	P31939-2;P31939	Bifunctional purine biosynthesis protein PURH;Phosphoribosylaminoimidazolecarboxamide formyltransferase;IMP cyclohydrolase	ATIC	ATIC
0.476824	24.2433	1.03171	0.326632	0.61406	-6.01352	O00716;O00716-2	Transcription factor E2F3	E2F3	E2F3
0.27643	28.0666	1.01921	0.326766	0.61406	-6.03126	Q9UKF6;G5E9W3	Cleavage and polyadenylation specificity factor subunit 3	CPSF3	CPSF3
0.238666	28.4902	1.01729	0.327644	0.615359	-6.03317	O94992	Protein HEXIM1	HEXIM1	HEXIM1
0.432966	26.4497	1.01902	0.328381	0.616261	-5.95635	Q147X3-2;Q147X3;J3KNC2	N-alpha-acetyltransferase 30	NAA30	NAA30
0.341214	27.1961	1.01543	0.328498	0.616261	-6.03502	Q13098-7;Q13098;Q13098-5;A8K070;A0A096LPJ3;A0A096LP07;C9JFE4;Q13098-6	COP9 signalosome complex subunit 1	GPS1	GPS1
-0.23566	27.6238	-1.01294	0.329639	0.617753	-6.03748	O94973;O94973-2;O94973-3	AP-2 complex subunit alpha-2	AP2A2	AP2A2
0.405933	27.5144	1.01288	0.329668	0.617753	-6.03754	Q96P47-4;Q96P47-2;Q96P47;Q96P47-5;Q96P47-6;Q96P47-3;E7ESL9;C9J975	Arf-GAP with GTPase, ANK repeat and PH domain-containing protein 3	AGAP3	AGAP3
0.262466	25.6409	1.02354	0.330293	0.618572	-6.0217	Q5T6K7;E9PI99;Q5T6K5;Q13952-6;Q13952-7;Q13952-2;Q13952-5;Q13952-3;Q13952;A0A0A0MT00;Q13952-4	Nuclear transcription factor Y subunit gamma	NFYC	NFYC
-0.401307	27.4846	-1.00926	0.331338	0.619689	-6.04112	Q6ZU65;Q6ZU65-2	Ubinuclein-2	UBN2	UBN2
-0.400506	28.657	-1.00925	0.33134	0.619689	-6.04112	P62906	60S ribosomal protein L10a	RPL10A	RPL10A
-0.289939	29.1368	-1.00897	0.331471	0.619689	-6.0414	P35659;B4DFG0;P35659-2	Protein DEK	DEK	DEK
0.318249	27.4737	1.00823	0.331812	0.619689	-6.04213	Q13535-3;Q13535;Q13535-2	Serine/threonine-protein kinase ATR	ATR	ATR
0.546579	24.2863	1.01539	0.331829	0.619689	-5.8394	Q8N5U6;Q8N5U6-2	RING finger protein 10	RNF10	RNF10
0.824204	25.3342	1.01086	0.332116	0.619875	-5.96441	Q7Z5L2-2;A0A087X0M0;Q7Z5L2	Coiled-coil domain-containing protein R3HCC1L	R3HCC1L	R3HCC1L
0.283929	26.5276	1.00628	0.332715	0.620047	-6.04406	O94901-9;O94901;O94901-8;O94901-5;E9PHI4;O94901-6;H0Y742;H0Y6N5	SUN domain-containing protein 1	SUN1	SUN1
1.20652	26.6133	1.00627	0.332721	0.620047	-6.04407	Q9BRX5;Q9BRX5-3	DNA replication complex GINS protein PSF3	GINS3	GINS3
0.374399	25.4695	1.01332	0.332773	0.620047	-6.0339	Q9BRD0-2;Q9BRD0	BUD13 homolog	BUD13	BUD13
-0.546522	26.7807	-1.00563	0.333016	0.620084	-6.0447	O14562;H3BRL3;H3BUM8	Ubiquitin domain-containing protein UBFD1	UBFD1	UBFD1
0.326695	27.6272	1.0053	0.333168	0.620084	-6.04502	P25054;P25054-2;E9PFT7	Adenomatous polyposis coli protein	APC	APC
-0.343285	27.9735	-1.00427	0.333647	0.620625	-6.04603	E9PF19;Q9Y4P3;Q96E41	Transducin beta-like protein 2	TBL2	TBL2
0.327923	34.5166	1.00172	0.334832	0.621725	-6.04854	P06748;P06748-3;P06748-2	Nucleophosmin	NPM1	NPM1
0.311516	28.9644	1.00163	0.334873	0.621725	-6.04862	Q9BPX3	Condensin complex subunit 3	NCAPG	NCAPG
0.461838	26.9204	1.00161	0.334882	0.621725	-6.04864	A0A087WXK9;Q15643;H0YJ97	Thyroid receptor-interacting protein 11	TRIP11	TRIP11
0.240382	30.9794	1.00137	0.334993	0.621725	-6.04888	Q14789-4;Q14789-3;Q14789	Golgin subfamily B member 1	GOLGB1	GOLGB1
0.254283	33.2973	1.00063	0.335338	0.621797	-6.0496	Q14204	Cytoplasmic dynein 1 heavy chain 1	DYNC1H1	DYNC1H1
0.377209	28.5519	1.00048	0.335408	0.621797	-6.04975	Q9H4L4;A0A087X0R7	Sentrin-specific protease 3	SENP3;SENP3-EIF4A1	SENP3
0.573821	24.1861	1.0175	0.33563	0.621858	-5.56881	J3KQR7;Q9Y4F5-3;Q9Y4F5-2;Q9Y4F5	Centrosomal protein of 170 kDa protein B	CEP170B	CEP170B
-0.486766	24.6067	-1.00251	0.337737	0.62541	-5.90749	P61011-2;P61011;G3V4F7	Signal recognition particle 54 kDa protein	SRP54	SRP54
0.653	26.4173	0.994741	0.338086	0.625707	-6.05535	Q9Y6J9;E9PP94	TAF6-like RNA polymerase II p300/CBP-associated factor-associated factor 65 kDa subunit 6L	TAF6L	TAF6L
0.359817	28.4967	0.993666	0.33859	0.625908	-6.0564	Q14149	MORC family CW-type zinc finger protein 3	MORC3	MORC3
-0.328902	25.6518	-1.00498	0.338721	0.625908	-6.04007	P52747;P52747-2;P52747-3;E7EN86	Zinc finger protein 143	ZNF143	ZNF143
0.514797	25.9349	0.993136	0.338839	0.625908	-6.05692	Q5VVQ6;Q5VVQ6-2	Ubiquitin thioesterase OTU1	YOD1	YOD1
0.563949	25.5065	0.99284	0.338978	0.625908	-6.0572	A0A087X1E4;P53365-3;P53365;P53365-2;E9PRV8	Arfaptin-2	ARFIP2	ARFIP2
-0.361384	24.9173	-1.00972	0.339144	0.625908	-5.95926	O00267;A0A0A0MSV0	Transcription elongation factor SPT5	SUPT5H	SUPT5H
0.27654	30.5771	0.991907	0.339415	0.625989	-6.05811	P41250	Glycine--tRNA ligase	GARS	GARS
0.447709	24.0804	0.994764	0.339568	0.625989	-6.05386	Q9H871	Protein RMD5 homolog A	RMND5A	RMND5A
-0.641151	24.3095	-0.994088	0.339883	0.62622	-5.9808	Q9UHY1;F8W6G1	Nuclear receptor-binding protein	NRBP1	NRBP1
0.956222	24.7775	1.00122	0.340447	0.626908	-5.61565	P53367;P53367-2	Arfaptin-1	ARFIP1	ARFIP1
-0.239547	29.2572	-0.989192	0.340692	0.626967	-6.06075	Q6NZY4;Q6NZY4-2	Zinc finger CCHC domain-containing protein 8	ZCCHC8	ZCCHC8
0.506523	24.7001	0.988838	0.340859	0.626967	-6.06109	O00411;K7EMH3	DNA-directed RNA polymerase, mitochondrial	POLRMT	POLRMT
0.3294	25.1533	0.987714	0.341389	0.627592	-6.06218	P17612-2;P17612;A0A087WVC4;A0A0A0MS54;P22694-10;P22694-4;P22694-3;P22694;P22694-5;P22694-7;P22694-6	cAMP-dependent protein kinase catalytic subunit alpha;cAMP-dependent protein kinase catalytic subunit beta	PRKACA;PRKACB	PRKACA
0.380379	30.3957	0.98688	0.341782	0.627599	-6.06299	P46779;H0YKD8;P46779-2;P46779-3;H0YMF4;P46779-4;P46779-5;H0YLP6	60S ribosomal protein L28	RPL28	RPL28
0.262347	31.0028	0.986465	0.341978	0.627599	-6.06339	Q01085-2	Nucleolysin TIAR	TIAL1	TIAL1
-0.406102	24.1709	-0.993197	0.342054	0.627599	-5.97994	F8WC82;C9J4N2;C9K058;B8ZZ77;Q9H2H8;Q9H2H8-2;H7BZ14	Peptidyl-prolyl cis-trans isomerase;Peptidyl-prolyl cis-trans isomerase-like 3	PPIL3	PPIL3
0.271695	28.2084	0.986093	0.342154	0.627599	-6.06375	Q9UNF1;Q5H909;Q9UNF1-2;Q5H907	Melanoma-associated antigen D2	MAGED2	MAGED2
0.285714	25.2074	0.99225	0.342496	0.627877	-6.05457	Q8TAP9	M-phase-specific PLK1-interacting protein	MPLKIP	MPLKIP
0.235077	31.1792	0.98355	0.343356	0.628965	-6.0662	Q9ULT8;A0A087X2H1;H0YJP0	E3 ubiquitin-protein ligase HECTD1	HECTD1	HECTD1
0.289401	27.78	0.983308	0.343471	0.628965	-6.06644	Q9Y4B6;Q9Y4B6-2;Q9Y4B6-3	Protein VPRBP	VPRBP	VPRBP
0.308674	26.356	0.978741	0.345639	0.632339	-6.07084	Q2TAY7;Q2TAY7-2	WD40 repeat-containing protein SMU1;WD40 repeat-containing protein SMU1, N-terminally processed	SMU1	SMU1
0.485643	27.9003	0.978619	0.345697	0.632339	-6.07095	Q8NBF2	NHL repeat-containing protein 2	NHLRC2	NHLRC2
0.400344	27.9122	0.976649	0.346635	0.633417	-6.07284	Q13347	Eukaryotic translation initiation factor 3 subunit I	EIF3I	EIF3I
0.477672	25.5713	0.983337	0.34667	0.633417	-6.06321	C9JJV1;Q9Y5U2-2;Q9Y5U2;A6NCC9;E9PME3;C9JHT9	Protein TSSC4	TSSC4	TSSC4
0.356938	28.7191	0.975949	0.346969	0.633612	-6.07352	Q7RTV0	PHD finger-like domain-containing protein 5A	PHF5A	PHF5A
0.322833	28.6192	0.973506	0.348136	0.634886	-6.07585	O96019;O96019-2	Actin-like protein 6A	ACTL6A	ACTL6A
0.350091	26.011	0.976538	0.348153	0.634886	-6.07148	Q9NS91;F8WE49	E3 ubiquitin-protein ligase RAD18	RAD18	RAD18
0.501012	25.3442	0.97328	0.348244	0.634886	-6.07607	O94927	HAUS augmin-like complex subunit 5	HAUS5	HAUS5
-0.451603	25.502	-0.972276	0.348725	0.635411	-6.07703	Q9UGL1-2;Q9UGL1;B3KV94	Lysine-specific demethylase 5B	KDM5B	KDM5B
0.488018	24.6116	0.974628	0.349062	0.635674	-6.07331	Q9UDY4;C9JUL4	DnaJ homolog subfamily B member 4	DNAJB4	DNAJB4
0.260844	31.8458	0.970177	0.34973	0.636251	-6.07903	Q9P258	Protein RCC2	RCC2	RCC2
0.372098	25.6603	0.970066	0.349784	0.636251	-6.07914	A0A0C4DGS9;Q9Y6K0	Choline/ethanolaminephosphotransferase 1	CEPT1	CEPT1
0.241501	27.5566	0.969704	0.349958	0.636251	-6.07949	P21796;C9JI87	Voltage-dependent anion-selective channel protein 1	VDAC1	VDAC1
0.270484	30.8775	0.968024	0.350765	0.637367	-6.08109	Q99615;Q99615-2;K7EIH8;K7EPP7;K7ESP1	DnaJ homolog subfamily C member 7	DNAJC7	DNAJC7
0.330678	27.6058	0.967411	0.351059	0.637551	-6.08167	Q9BZ95-4;Q9BZ95-2;Q9BZ95;Q9BZ95-5;Q9BZ95-3	Histone-lysine N-methyltransferase NSD3	WHSC1L1	WHSC1L1
0.384585	26.2958	0.96662	0.35144	0.637892	-6.08242	G3V5T9;P24941-2;P24941;E7ESI2	Cyclin-dependent kinase 2	CDK2	CDK2
-0.625964	25.5844	-0.967792	0.352328	0.638624	-6.07984	Q96HA1;Q96HA1-2;Q96HA1-3	Nuclear envelope pore membrane protein POM 121	POM121	POM121
0.501695	26.0621	0.967234	0.352595	0.638624	-6.08037	Q9Y6D9;Q9Y6D9-3;C9JP81	Mitotic spindle assembly checkpoint protein MAD1	MAD1L1	MAD1L1
0.22043	28.2516	0.964177	0.352618	0.638624	-6.08474	Q8N806;E9PCJ7	Putative E3 ubiquitin-protein ligase UBR7	UBR7	UBR7
-0.322472	25.3279	-0.964044	0.352681	0.638624	-6.08487	P78549-3;P78549-2;P78549;H3BRL9;H3BPD5	Endonuclease III-like protein 1	NTHL1	NTHL1
0.283341	30.6304	0.963215	0.353082	0.638624	-6.08565	P43246;P43246-2;E9PHA6;V9H019;A0A087X078;A0A087X1E7	DNA mismatch repair protein Msh2	MSH2	MSH2
0.556889	25.9967	0.962973	0.353199	0.638624	-6.08588	Q9BQE3;F5H5D3	Tubulin alpha-1C chain	TUBA1C	TUBA1C
0.250485	32.3615	0.961935	0.353701	0.63918	-6.08687	Q15029-2;Q15029;Q15029-3	116 kDa U5 small nuclear ribonucleoprotein component	EFTUD2	EFTUD2
0.363556	28.8534	0.961201	0.354056	0.639472	-6.08756	Q96GM5;Q96GM5-2;F8VRQ4;F8VZ70;F8VUB0	SWI/SNF-related matrix-associated actin-dependent regulator of chromatin subfamily D member 1	SMARCD1	SMARCD1
0.8424	24.601	0.966591	0.354612	0.63987	-5.88629	C9JA33;B1ALY0;Q8IXS6;Q8IXS6-2	Paralemmin-2	PALM2;PALM2-AKAP2	PALM2
-0.308196	26.7178	-0.959146	0.355051	0.63987	-6.0895	Q86W56-2;Q86W56;Q86W56-3;Q86W56-4;Q86W56-5	Poly(ADP-ribose) glycohydrolase	PARG	PARG
-0.379358	25.0683	-0.965047	0.355351	0.63987	-6.00691	Q68CQ4;H7C2R4	Digestive organ expansion factor homolog	DIEXF	DIEXF
0.435372	27.645	0.957862	0.355674	0.63987	-6.09071	P29372-5;P29372-4;P29372-2;P29372;A2IDA3	DNA-3-methyladenine glycosylase	MPG	MPG
0.471673	26.9875	0.957547	0.355827	0.63987	-6.09101	Q9ULJ3;Q9ULJ3-2	Zinc finger and BTB domain-containing protein 21	ZBTB21	ZBTB21
0.257192	28.8673	0.957457	0.355871	0.63987	-6.0911	Q86UA1	Pre-mRNA-processing factor 39	PRPF39	PRPF39
0.345298	30.6203	0.957397	0.3559	0.63987	-6.09115	Q96EA4;Q96EA4-3;Q96EA4-2	Protein Spindly	SPDL1	SPDL1
0.309709	30.3558	0.957207	0.355993	0.63987	-6.09133	P62249;M0R210;M0R3H0;M0R1M5;A0A087WZ27;Q6IPX4	40S ribosomal protein S16	RPS16;ZNF90	RPS16
0.271979	32.1126	0.956786	0.356197	0.63987	-6.09173	P49750-4;P49750;P49750-3;H0YIQ2;F8VU51	YLP motif-containing protein 1	YLPM1	YLPM1
-0.283953	25.8109	-0.956726	0.356226	0.63987	-6.09179	K7EMM8;Q49A26-2;Q49A26-4;Q49A26-3;Q49A26;Q49A26-5	Putative oxidoreductase GLYR1	GLYR1	GLYR1
0.300392	28.366	0.956348	0.35641	0.63987	-6.09214	Q86Y56;Q86Y56-2;H0Y650	Dynein assembly factor 5, axonemal	DNAAF5	DNAAF5
0.643928	24.5038	0.965509	0.357169	0.640814	-5.83583	Q66GS9	Centrosomal protein of 135 kDa	CEP135	CEP135
-0.324682	29.6094	-0.954468	0.357325	0.640814	-6.09391	Q12996	Cleavage stimulation factor subunit 3	CSTF3	CSTF3
0.782401	24.6795	0.952663	0.358205	0.641714	-6.09561	Q5T481	RNA-binding protein 20	RBM20	RBM20
0.277568	25.751	0.952641	0.358216	0.641714	-6.09563	V9GY48;Q8N5A5-3;Q8N5A5-2;Q8N5A5;Q8N5A5-4	Zinc finger CCCH-type with G patch domain-containing protein	ZGPAT	ZGPAT
0.281064	30.6628	0.951476	0.358784	0.642384	-6.09672	P62829;C9JD32;J3KT29;B9ZVP7	60S ribosomal protein L23	RPL23	RPL23
0.237608	29.0705	0.947167	0.360894	0.64581	-6.10075	A6NMQ3;Q5T5H1;O43768-2;O43768;O43768-9;O43768-3;O43768-4;O43768-6;O43768-5;O43768-7;O43768-8	Alpha-endosulfine	ENSA	ENSA
0.918303	23.9346	0.968087	0.361525	0.646589	-5.55968	O94991;O94991-2;Q9H5Y7	SLIT and NTRK-like protein 5;SLIT and NTRK-like protein 6	SLITRK5;SLITRK6	SLITRK5
0.246997	28.5933	0.94525	0.361835	0.646792	-6.10254	P49959;F8W7U8;P49959-2;P49959-3	Double-strand break repair protein MRE11A	MRE11A	MRE11A
0.235529	31.7514	0.944768	0.362072	0.646865	-6.10299	P62913-2;P62913;Q5VVC8;Q5VVC9	60S ribosomal protein L11	RPL11	RPL11
0.404253	29.1091	0.943803	0.362546	0.646969	-6.10389	Q04917;A2IDB2	14-3-3 protein eta	YWHAH	YWHAH
-0.433233	25.6257	-0.943485	0.362703	0.646969	-6.10419	Q02487-2;Q02487	Desmocollin-2	DSC2	DSC2
-0.486521	28.4316	-0.943417	0.362737	0.646969	-6.10425	Q06330-5;Q06330;Q06330-7;Q06330-6;Q06330-4;Q06330-2;Q06330-3;D6R927	Recombining binding protein suppressor of hairless	RBPJ	RBPJ
0.244713	27.5952	0.942722	0.363078	0.646969	-6.1049	O95625	Zinc finger and BTB domain-containing protein 11	ZBTB11	ZBTB11
0.258684	32.4005	0.942657	0.363111	0.646969	-6.10496	Q92598;Q92598-2;Q92598-4;Q92598-3;A0A0A0MSM0	Heat shock protein 105 kDa	HSPH1	HSPH1
0.498303	25.9497	0.941496	0.363683	0.647639	-6.10604	Q9NY12-2;Q9NY12	H/ACA ribonucleoprotein complex subunit 1	GAR1	GAR1
0.678762	24.7806	0.951335	0.363971	0.647801	-6.09161	Q32P41	tRNA (guanine(37)-N1)-methyltransferase	TRMT5	TRMT5
0.43661	25.9729	0.940304	0.364271	0.647986	-6.10715	Q8TF68-3;Q8TF68-2;Q8TF68;F5H8L7;E9PHB3	Zinc finger protein 384	ZNF384	ZNF384
0.426463	25.6975	0.939357	0.364739	0.648469	-6.10802	Q6P2P2;Q6P2P2-2	Putative protein arginine N-methyltransferase 9	PRMT9	PRMT9
0.346679	27.0916	0.938139	0.365341	0.648751	-6.10915	Q9P013	Spliceosome-associated protein CWC15 homolog	CWC15	CWC15
0.786865	24.0291	0.948498	0.365343	0.648751	-5.85166	Q9C0B9;K7ESN2;K7EKB8	Zinc finger CCHC domain-containing protein 2	ZCCHC2	ZCCHC2
0.488975	27.2284	0.937505	0.365655	0.648751	-6.10974	Q92917	G patch domain and KOW motifs-containing protein	GPKOW	GPKOW
0.340534	26.4714	0.936962	0.365924	0.648751	-6.11024	Q5VT66;Q5VT66-2;H7BYZ9;Q5VT66-3	Mitochondrial amidoxime-reducing component 1	2020-03-01	2020-03-01
0.735758	26.6339	0.936748	0.36603	0.648751	-6.11044	Q13315	Serine-protein kinase ATM	ATM	ATM
-0.239114	26.0164	-0.946983	0.366078	0.648751	-6.09569	B5MD17;J3KS05;P83916;K7ELA4	Chromobox protein homolog 1	CBX1	CBX1
0.41524	25.1795	0.935797	0.366501	0.648956	-6.11132	A0A0A6YYH1;Q7Z6K5;Q7Z6K5-2	Arpin	C15orf38-AP3S2;ARPIN	C15orf38-AP3S2
0.384436	26.2961	0.938365	0.366636	0.648956	-6.10749	K7EIY6;Q9BV68-2;Q9BV68;U3KQF4;U3KPY8	E3 ubiquitin-protein ligase RNF126	RNF126	RNF126
1.50201	26.0696	0.938065	0.366784	0.648956	-6.10776	Q00839-2	Heterogeneous nuclear ribonucleoprotein U	HNRNPU	HNRNPU
0.330933	25.6476	0.937254	0.367184	0.649316	-6.10851	Q92613	Protein Jade-3	JADE3	JADE3
0.268897	27.0513	0.931581	0.368596	0.651114	-6.11521	Q92905;E5RHH5	COP9 signalosome complex subunit 5	COPS5	COPS5
-0.2654	30.5008	-0.930161	0.369303	0.651218	-6.11652	Q52LJ0-2;Q52LJ0	Protein FAM98B	FAM98B	FAM98B
0.53655	24.3115	0.929966	0.369401	0.651218	-6.1167	P01106;H0YBT0;A0A087WUS5;P01106-2	Myc proto-oncogene protein	MYC	MYC
0.636035	24.3993	0.932128	0.369721	0.651218	-6.03932	Q8WXW3;A0A087WUI6	Progesterone-induced-blocking factor 1	PIBF1	PIBF1
-0.281642	26.157	-0.939244	0.369846	0.651218	-6.1029	Q9NP66;H0YKL0	High mobility group protein 20A	HMG20A	HMG20A
0.32419	26.2683	0.928772	0.369996	0.651218	-6.11779	Q06587;Q06587-2	E3 ubiquitin-protein ligase RING1	RING1	RING1
0.522128	27.6408	0.928718	0.370023	0.651218	-6.11784	H3BQQ9;B0QYN7;P63279;H3BPC4	SUMO-conjugating enzyme UBC9	UBE2I	UBE2I
-0.553005	28.1799	-0.928254	0.370254	0.651218	-6.11827	P43243;D6REM6	Matrin-3	MATR3	MATR3
-0.235582	29.0377	-0.927705	0.370529	0.651218	-6.11877	Q99575	Ribonucleases P/MRP protein subunit POP1	POP1	POP1
-0.428516	25.0361	-0.929741	0.370906	0.651218	-6.04151	Q9BR61	Acyl-CoA-binding domain-containing protein 6	ACBD6	ACBD6
0.899709	24.5658	0.926938	0.370912	0.651218	-6.11947	Q9NX40;D6RBN5;D6RDK6	OCIA domain-containing protein 1	OCIAD1	OCIAD1
0.538971	25.9818	0.926741	0.371011	0.651218	-6.11966	Q9UKG1	DCC-interacting protein 13-alpha	APPL1	APPL1
0.418867	24.895	0.926714	0.371024	0.651218	-6.11968	Q6P3W7;F8VSC5	SCY1-like protein 2	SCYL2	SCYL2
0.285723	34.2031	0.926311	0.371226	0.651225	-6.12005	P68371	Tubulin beta-4B chain	TUBB4B	TUBB4B
-0.310478	27.5179	-0.925173	0.371796	0.651878	-6.12109	Q9BQ67;M0QX71	Glutamate-rich WD repeat-containing protein 1	GRWD1	GRWD1
-0.514133	26.9778	-0.924403	0.372181	0.651896	-6.1218	Q8IZT6;Q8IZT6-2	Abnormal spindle-like microcephaly-associated protein	ASPM	ASPM
0.460332	24.7415	0.926881	0.37233	0.651896	-6.04413	Q86US8	Telomerase-binding protein EST1A	SMG6	SMG6
0.291637	27.3482	0.923456	0.372656	0.651896	-6.12266	Q15084-3;Q15084;Q15084-4;Q15084-5;Q15084-2	Protein disulfide-isomerase A6	PDIA6	PDIA6
0.34497	25.8614	0.929513	0.372661	0.651896	-6.11395	Q9ULR0;Q9ULR0-2;Q9ULR0-1;D6RC18;A8MVI5	Pre-mRNA-splicing factor ISY1 homolog	ISY1	ISY1
0.354461	24.3432	0.923181	0.372794	0.651896	-6.12291	Q96SI1-2;Q96SI1;V9GYY8;K7EN63	BTB/POZ domain-containing protein KCTD15	KCTD15	KCTD15
0.278117	28.878	0.922557	0.373107	0.652098	-6.12348	Q9Y5L0;C9J7E5;Q9Y5L0-3;Q9Y5L0-1;E9PFH4;Q9Y5L0-5	Transportin-3	TNPO3	TNPO3
-0.423556	24.5915	-0.9279	0.373461	0.652369	-6.0415	Q5W0J0;A0A087X163;Q9NP72-3;Q9NP72;Q9NP72-2	Ras-related protein Rab-18	RAB18	RAB18
0.231065	23.6985	0.923538	0.373999	0.652706	-6.12114	P60520;H3BSM5;H3BQ50	Gamma-aminobutyric acid receptor-associated protein-like 2	GABARAPL2	GABARAPL2
0.81108	25.773	0.920616	0.374082	0.652706	-6.12525	E7ER32;A0A087X287;B0QY83;A0A087WU73;W0Z7M9;Q969V6	MKL/myocardin-like protein 1	MKL1;mkl1	MKL1
0.240705	31.9651	0.920289	0.374247	0.652706	-6.12555	P42166	Lamina-associated polypeptide 2, isoform alpha;Thymopoietin;Thymopentin	TMPO	TMPO
0.25425	35.1066	0.919372	0.374709	0.653166	-6.12639	P51991	Heterogeneous nuclear ribonucleoprotein A3	HNRNPA3	HNRNPA3
0.246573	25.4871	0.918397	0.3752	0.65325	-6.12727	Q9H5N1-2;Q9H5N1;B4DHR0;H3BNR2;H3BT64	Rab GTPase-binding effector protein 2	RABEP2	RABEP2
0.556602	25.5019	0.917659	0.375572	0.65325	-6.12794	Q9NV70-2;Q9NV70	Exocyst complex component 1	EXOC1	EXOC1
0.277576	30.1334	0.917005	0.375902	0.65325	-6.12854	Q9UKX7;Q9UKX7-2	Nuclear pore complex protein Nup50	NUP50	NUP50
-0.292263	24.9088	-0.916501	0.376156	0.65325	-6.129	Q5T447	E3 ubiquitin-protein ligase HECTD3	HECTD3	HECTD3
0.358701	23.9107	0.936663	0.376508	0.65325	-5.90659	Q9UBF6-4;Q9UBF6	RING-box protein 2	RNF7	RNF7
-0.199943	35.9007	-0.915548	0.376638	0.65325	-6.12986	P61978;P61978-2	Heterogeneous nuclear ribonucleoprotein K	HNRNPK	HNRNPK
0.269472	25.4992	0.925199	0.376756	0.65325	-6.11587	Q9BWT3;Q9BWT3-2;F8WAT4	Poly(A) polymerase gamma	PAPOLG	PAPOLG
0.509878	26.9712	0.917699	0.376926	0.65325	-6.12646	Q6UX04;D6REK3;Q6UX04-2	Peptidyl-prolyl cis-trans isomerase CWC27 homolog	CWC27	CWC27
-0.608777	24.7788	-0.914539	0.377148	0.65325	-6.13078	O95140	Mitofusin-2	MFN2	MFN2
-0.452536	24.512	-0.91445	0.377193	0.65325	-6.13086	Q15126	Phosphomevalonate kinase	PMVK	PMVK
0.441457	24.7069	0.917078	0.377239	0.65325	-6.05305	Q8IZ21-3;Q8IZ21;Q8IZ21-2	Phosphatase and actin regulator 4	PHACTR4	PHACTR4
-0.53533	24.2508	-0.934486	0.377563	0.65325	-5.90859	P31271	Homeobox protein Hox-A13	HOXA13	HOXA13
0.230196	31.0044	0.913672	0.377586	0.65325	-6.13156	Q92621	Nuclear pore complex protein Nup205	NUP205	NUP205
-0.199335	30.761	-0.913408	0.37772	0.65325	-6.1318	J3QR07;Q96MU7-2;Q96MU7	YTH domain-containing protein 1	YTHDC1	YTHDC1
0.520478	25.8514	0.913391	0.377729	0.65325	-6.13181	Q05209;Q05209-2;Q05209-3	Tyrosine-protein phosphatase non-receptor type 12	PTPN12	PTPN12
0.327341	27.647	0.910573	0.379157	0.655211	-6.13436	E9PM69;R4GNH3;P17980;E9PKD5;E9PMD8;E9PN50	26S protease regulatory subunit 6A	PSMC3	PSMC3
0.801826	24.5253	0.913068	0.37926	0.655211	-6.05668	Q641Q2;F8W7U3;A0A087WYF6;Q5SNT6;Q641Q2-2;Q9Y4E1-4;Q9Y4E1;Q9Y4E1-2;Q9Y4E1-3;Q9Y4E1-5;J3KP36;A0A0A0MR	WASH complex subunit FAM21A;WASH complex subunit FAM21B;WASH complex subunit FAM21C	FAM21A;FAM21B;FAM21C	FAM21A
0.369635	25.7434	0.912253	0.379671	0.655533	-6.05741	P00387-2;P00387;P00387-3;B1AHF3	NADH-cytochrome b5 reductase 3;NADH-cytochrome b5 reductase 3 membrane-bound form;NADH-cytochrome b5 reductase 3 soluble form	CYB5R3	CYB5R3
0.214912	32.8837	0.909223	0.379843	0.655533	-6.13558	P17987;E7ERF2;E7EQR6;F5H282	T-complex protein 1 subunit alpha	TCP1	TCP1
-0.246801	25.9259	-0.910967	0.380321	0.655914	-6.13257	Q5TGY3	AT-hook DNA-binding motif-containing protein 1	AHDC1	AHDC1
0.273474	29.62	0.908007	0.380462	0.655914	-6.13667	P49916-3;P49916;P49916-4;P49916-2;K7ERZ5	DNA ligase 3	LIG3	LIG3
0.238699	26.5381	0.916885	0.380889	0.656234	-6.04951	Q5T0C7;A0A0A0MR87;E9PSF2;Q15468;Q15468-2	SCL-interrupting locus protein	STIL	STIL
-1.02779	23.6776	-0.93517	0.381046	0.656234	-5.45994	A8MST6;Q5JTW2;Q5JTW2-5;Q5JTW2-3;Q5JTW2-2	Centrosomal protein of 78 kDa	CEP78	CEP78
0.303843	26.4315	0.905544	0.381716	0.657046	-6.13889	Q9NYP9	Protein Mis18-alpha	MIS18A	MIS18A
0.375984	26.3599	0.904974	0.382007	0.657204	-6.1394	A0A087WYU1;Q9Y5X1	Sorting nexin;Sorting nexin-9	SNX9	SNX9
-0.612529	24.918	-0.910055	0.382389	0.657517	-5.99401	Q6XZF7;Q6XZF7-2	Dynamin-binding protein	DNMBP	DNMBP
0.410485	26.7774	0.903609	0.382704	0.657662	-6.14063	Q6GMV2;C9IYN9	SET and MYND domain-containing protein 5	SMYD5	SMYD5
0.41461	23.9642	0.917415	0.382981	0.657662	-6.04658	O75943-3;O75943-4;O75943-2;O75943;H0Y9J8	Cell cycle checkpoint protein RAD17	RAD17	RAD17
0.238428	27.1628	0.902891	0.383071	0.657662	-6.14127	Q8IY63-2;Q8IY63	Angiomotin-like protein 1	AMOTL1	AMOTL1
0.238238	28.6189	0.898413	0.385365	0.660419	-6.14527	P18124;A8MUD9	60S ribosomal protein L7	RPL7	RPL7
-0.366909	26.2108	-0.898357	0.385394	0.660419	-6.14532	O75319;O75319-2;C9JYA6	RNA/RNP complex-1-interacting phosphatase	DUSP11	DUSP11
0.314154	25.4426	0.900541	0.385621	0.660419	-6.06791	Q9HBM1;C9JW94	Kinetochore protein Spc25	SPC25	SPC25
0.279578	29.4537	0.897775	0.385693	0.660419	-6.14584	O00273	DNA fragmentation factor subunit alpha	DFFA	DFFA
0.248716	27.1785	0.897104	0.386037	0.660419	-6.14644	Q9Y4X0;Q9Y4X0-4;Q9Y4X0-3	AMME syndrome candidate gene 1 protein	AMMECR1	AMMECR1
0.278031	33.7848	0.896857	0.386165	0.660419	-6.14666	P04406;P04406-2;E7EUT5	Glyceraldehyde-3-phosphate dehydrogenase	GAPDH	GAPDH
0.636733	25.6713	0.896559	0.386317	0.660419	-6.14692	Q96D09	G-protein coupled receptor-associated sorting protein 2	GPRASP2	GPRASP2
-0.728837	26.2532	-0.89915	0.386333	0.660419	-6.14318	Q9H9Y2	Ribosome production factor 1	RPF1	RPF1
0.252654	27.3127	0.896245	0.386479	0.660419	-6.1472	A0A0B4J1S8;Q9UBF8-2;Q9UBF8;Q9UBF8-3	Phosphatidylinositol 4-kinase beta	PI4KB	PI4KB
0.327685	27.8955	0.89485	0.387197	0.66049	-6.14844	Q9H8H0	Nucleolar protein 11	NOL11	NOL11
0.349485	25.3371	0.894631	0.38731	0.66049	-6.14864	P51530-4;P51530;F8VR31;P51530-3;P51530-2	DNA replication ATP-dependent helicase/nuclease DNA2;DNA replication nuclease DNA2;DNA replication ATP-dependent helicase DNA2	DNA2	DNA2
0.611561	25.604	0.894033	0.387618	0.66049	-6.14917	Q8WZA9	Immunity-related GTPase family Q protein	IRGQ	IRGQ
0.387137	25.7466	0.894003	0.387634	0.66049	-6.1492	Q0VDF9	Heat shock 70 kDa protein 14	HSPA14	HSPA14
0.425298	24.8093	0.89654	0.387669	0.66049	-6.14551	Q9ULD4;Q9ULD4-3;Q9ULD4-2;E9PI60;E9PSF3	Bromodomain and PHD finger-containing protein 3	BRPF3	BRPF3
-0.304234	28.6408	-0.89383	0.387723	0.66049	-6.14935	A0A087X2I1;P62333;H0YJC0;H0YJS8	26S protease regulatory subunit 10B	PSMC6	PSMC6
-0.456851	25.4579	-0.898137	0.388434	0.661361	-5.94878	F8WBU5;C9J391;C9J1C6;H7C426;Q9P0P0	E3 ubiquitin-protein ligase RNF181	RNF181	RNF181
0.252308	30.3157	0.891691	0.388826	0.661687	-6.15125	P35268;K7EMH1;K7ERI7;K7ELC4	60S ribosomal protein L22	RPL22	RPL22
-0.271542	25.3095	-0.895371	0.389847	0.663081	-6.14487	A0A087WXR7;Q5TBB1;Q5TBB1-2	Ribonuclease H2 subunit B	RNASEH2B	RNASEH2B
-0.298463	25.5965	-0.897645	0.390578	0.663435	-6.14083	Q49AR2;Q49AR2-2	UPF0489 protein C5orf22	C5orf22	C5orf22
0.31167	26.5503	0.887641	0.390922	0.663435	-6.15483	O75794;X6RA30;X6RKY7;X6RF82	Cell division cycle protein 123 homolog	CDC123	CDC123
0.265048	27.7308	0.887458	0.391017	0.663435	-6.15499	Q9NY93-2;Q9NY93;G3V0G3;H7C3E9;F8WDT8	Probable ATP-dependent RNA helicase DDX56	DDX56	DDX56
0.310032	24.4443	0.896647	0.391085	0.663435	-6.14172	Q9H8M2;Q9H8M2-3;Q9H8M2-1;Q9H8M2-6	Bromodomain-containing protein 9	BRD9	BRD9
0.63727	26.6624	0.886986	0.391262	0.663435	-6.15541	O00311	Cell division cycle 7-related protein kinase	CDC7	CDC7
-0.46279	24.4068	-0.912644	0.391987	0.66361	-5.68766	Q9NPG3-2;Q9NPG3;K7EQR1	Ubinuclein-1	UBN1	UBN1
0.346566	31.2218	0.885082	0.39225	0.66361	-6.15709	Q6P2E9;Q6P2E9-2	Enhancer of mRNA-decapping protein 4	EDC4	EDC4
0.312762	26.0223	0.884874	0.392358	0.66361	-6.15727	Q96EE3;Q96EE3-1;K7ELV2;K7EP88;K7ENI5	Nucleoporin SEH1	SEH1L	SEH1L
0.311521	25.1427	0.898244	0.392578	0.66361	-6.06385	Q9H1D9	DNA-directed RNA polymerase III subunit RPC6	POLR3F	POLR3F
0.207039	29.1176	0.88415	0.392735	0.66361	-6.15791	Q9H9B4	Sideroflexin-1	SFXN1	SFXN1
-0.264249	26.8676	-0.89317	0.392856	0.66361	-6.14483	P61244-2;P61244;Q6V3B1;G3V563;G3V5L1;G3V2R5;P61244-3;P61244-4;G3V570	Protein max	MAX	MAX
0.365372	31.4125	0.883726	0.392955	0.66361	-6.15828	H0YN26;P39687	Acidic leucine-rich nuclear phosphoprotein 32 family member A	ANP32A	ANP32A
-1.01312	26.7945	-0.883688	0.392975	0.66361	-6.15831	P60709	Actin, cytoplasmic 1;Actin, cytoplasmic 1, N-terminally processed	ACTB	ACTB
0.414374	24.7072	0.902704	0.393211	0.663669	-5.93734	Q6ZSZ6-2;Q6ZSZ6	Teashirt homolog 1	TSHZ1	TSHZ1
-0.283448	26.9575	-0.881175	0.394284	0.665139	-6.16052	O95864;O95864-4;O95864-2;O95864-3	Fatty acid desaturase 2	FADS2	FADS2
0.470056	29.4936	0.880323	0.394728	0.665283	-6.16126	Q04726-3;H0YKT5;Q04726-7;Q04726-6;Q04726-5;Q04726-4;H0YKN8;H0YL70;Q04726-2;Q04726;H0YLI3	Transducin-like enhancer protein 3	TLE3	TLE3
-0.259301	31.8346	-0.880239	0.394772	0.665283	-6.16134	P11388;P11388-2;P11388-3;P11388-4	DNA topoisomerase 2-alpha	TOP2A	TOP2A
0.269164	26.5649	0.87776	0.396067	0.666826	-6.16351	P49137;P49137-2	MAP kinase-activated protein kinase 2	MAPKAPK2	MAPKAPK2
0.250394	32.142	0.877711	0.396092	0.666826	-6.16355	Q9UHD1;Q9UHD1-2	Cysteine and histidine-rich domain-containing protein 1	CHORDC1	CHORDC1
-0.455827	27.5763	-0.877077	0.396424	0.667044	-6.1641	Q9BZF1-3;Q9BZF1-2;Q9BZF1;F8VQX7;F8VUA7	Oxysterol-binding protein-related protein 8;Oxysterol-binding protein	OSBPL8	OSBPL8
0.274634	28.0848	0.875237	0.397388	0.668325	-6.16571	Q9BZX2	Uridine-cytidine kinase 2	UCK2	UCK2
0.244689	29.6434	0.874155	0.397955	0.668938	-6.16665	P45974-2;P45974	Ubiquitin carboxyl-terminal hydrolase 5	USP5	USP5
0.344616	24.5882	0.873701	0.398194	0.668998	-6.16705	Q9UJK0	Ribosome biogenesis protein TSR3 homolog	TSR3	TSR3
-0.262634	24.1993	-0.880456	0.399379	0.670647	-6.15608	C9JYB6;C9JGM9;C9JF73;C9JTM8;E9PJI6;C9J811;Q8N9N5-3;Q8N9N5-6;Q8N9N5-2;Q8N9N5-4;Q8N9N5-5;Q8N9N5-7;Q8N	Protein BANP	BANP	BANP
0.287405	28.3393	0.869662	0.400317	0.671881	-6.17055	O15269	Serine palmitoyltransferase 1	SPTLC1	SPTLC1
0.288916	28.0375	0.868315	0.401028	0.672231	-6.17172	Q8WUA4;A0A087WZD8;Q8WUA4-2	General transcription factor 3C polypeptide 2	GTF3C2	GTF3C2
0.281786	26.3954	0.868054	0.401165	0.672231	-6.17195	Q8NFH3;Q8NFH3-2	Nucleoporin Nup43	NUP43	NUP43
-0.790107	26.4939	-0.867754	0.401324	0.672231	-6.17221	E5KLK1;E5KLJ6;E5KLJ9;E5KLJ5;O60313;O60313-2	Dynamin-like 120 kDa protein, mitochondrial;Dynamin-like 120 kDa protein, form S1	OPA1	OPA1
0.508599	27.4162	0.867657	0.401375	0.672231	-6.17229	Q6IN85;Q6IN85-2;G3V5Z3;Q6IN85-4;H0YIY8;Q6IN85-5	Serine/threonine-protein phosphatase 4 regulatory subunit 3A	SMEK1	SMEK1
0.24548	32.3264	0.867334	0.401545	0.672231	-6.17257	Q13642-1;Q13642-5;Q13642-4;Q5JXI8;Q5JXH8;Q5JXH7;Q5JXI3;Q13642;Q5JXI2;Q13642-3;Q5JXH9;Q5JXI0	Four and a half LIM domains protein 1	FHL1	FHL1
-0.211792	31.5737	-0.864973	0.402793	0.673627	-6.17461	Q1KMD3;H3BQZ7	Heterogeneous nuclear ribonucleoprotein U-like protein 2	HNRNPUL2;HNRNPUL2-BSCL2	HNRNPUL2
-0.559861	24.9555	-0.867075	0.402976	0.673627	-6.17139	G3V167;Q9UGN5-2;Q9UGN5;H0YH02	Poly [ADP-ribose] polymerase 2	PARP2	PARP2
0.210618	32.6474	0.864597	0.402992	0.673627	-6.17493	P34932;A0A087WYC1;A0A087WTS8	Heat shock 70 kDa protein 4	HSPA4	HSPA4
0.403624	24.2259	0.875189	0.404345	0.675548	-6.08422	Q01658	Protein Dr1	DR1	DR1
0.27785	25.1546	0.860829	0.404989	0.67628	-6.17818	O43852-5;O43852;O43852-3;O43852-13;O43852-14;O43852-9;O43852-11;O43852-10;O43852-6;O43852-2;O43852-	Calumenin	CALU	CALU
-0.679837	26.3577	-0.857591	0.40671	0.678811	-6.18095	P16383;P16383-2	GC-rich sequence DNA-binding factor 2	GCFC2	GCFC2
0.22235	30.4252	0.856744	0.407161	0.67922	-6.18168	Q96T23-2;Q96T23;Q96T23-3;H0YER1;H0YCN2	Remodeling and spacing factor 1	RSF1	RSF1
-0.209962	29.0032	-0.855739	0.407697	0.679769	-6.18253	Q9NW13;Q9NW13-2	RNA-binding protein 28	RBM28	RBM28
-0.261162	25.8345	-0.863065	0.408423	0.680478	-6.17125	Q9NTW7;Q9NTW7-3;Q9NTW7-2	Zinc finger protein 64 homolog, isoforms 3 and 4	ZFP64	ZFP64
0.270168	29.7163	0.853772	0.408747	0.680488	-6.18421	P10155-3;P10155-5;P10155-4;P10155	60 kDa SS-A/Ro ribonucleoprotein	TROVE2	TROVE2
0.233693	28.4606	0.852775	0.40928	0.680792	-6.18506	Q96RL1;Q96RL1-3;Q96RL1-2	BRCA1-A complex subunit RAP80	UIMC1	UIMC1
-0.241586	29.1197	-0.852341	0.409512	0.680792	-6.18543	Q92797;A0A087WUE9	Symplekin	SYMPK	SYMPK
0.249646	29.3051	0.851456	0.409985	0.680792	-6.18619	Q15007;A0A087X1R4;Q15007-2	Pre-mRNA-splicing regulator WTAP	WTAP	WTAP
0.308588	27.8621	0.851026	0.410215	0.680792	-6.18655	E7EPV7;P37840-2;P37840;D6RA31;H6UYS7;P37840-3	Alpha-synuclein	SNCA	SNCA
0.450079	27.191	0.850889	0.410289	0.680792	-6.18667	Q8IVM0;Q8IVM0-2	Coiled-coil domain-containing protein 50	CCDC50	CCDC50
0.402288	24.6542	0.853144	0.410354	0.680792	-6.1092	Q6ZSJ8;Q6ZSJ8-2	Uncharacterized protein C1orf122	C1orf122	C1orf122
0.38136	25.4421	0.850729	0.410374	0.680792	-6.1868	P29084;E5RH41	Transcription initiation factor IIE subunit beta	GTF2E2	GTF2E2
-0.351653	28.2573	-0.85134	0.411316	0.681892	-6.18491	P25490;H0YJV7	Transcriptional repressor protein YY1	YY1	YY1
-0.605061	24.7717	-0.850773	0.411619	0.681892	-6.18539	Q9Y3B8-3;H0YH58;F5GX07;H0YG83;H0YGR4;H0YG54;F5GYG5;Q9Y3B8-2;Q9Y3B8	Oligoribonuclease, mitochondrial	REXO2	REXO2
-0.855843	24.4851	-0.873294	0.411658	0.681892	-5.51248	Q14558;Q14558-2	Phosphoribosyl pyrophosphate synthase-associated protein 1	PRPSAP1	PRPSAP1
0.434254	24.6689	0.854983	0.412673	0.682836	-6.10407	O95789;O95789-1	Zinc finger MYM-type protein 6	ZMYM6	ZMYM6
-0.449398	26.278	-0.846396	0.412699	0.682836	-6.19048	H3BS42;Q9H5H4	Zinc finger protein 768	ZNF768	ZNF768
0.236127	28.7126	0.845822	0.413008	0.682836	-6.19096	P62308;A8MWD9;Q49AN9;F5H013;C9JVQ0	Small nuclear ribonucleoprotein G;Putative small nuclear ribonucleoprotein G-like protein 15	SNRPG;SNRPGP15	SNRPG
-0.510161	24.3114	-0.850179	0.413429	0.682836	-6.1101	B4DEV8;F5GX11;P25786;P25786-2	Proteasome subunit alpha type;Proteasome subunit alpha type-1	PSMA1	PSMA1
0.247297	29.2994	0.844856	0.413528	0.682836	-6.19178	P53041;H0YDU8	Serine/threonine-protein phosphatase 5;Serine/threonine-protein phosphatase	PPP5C	PPP5C
0.430148	24.9992	0.844777	0.413571	0.682836	-6.19185	D6RCD0;Q8NBQ5	Estradiol 17-beta-dehydrogenase 11	HSD17B11	HSD17B11
0.243686	25.7406	0.846686	0.413805	0.682836	-6.18886	Q70Z53-2;Q70Z53-4;Q70Z53-5;Q70Z53-3;Q70Z53	Protein FRA10AC1	FRA10AC1	FRA10AC1
0.212017	28.0688	0.844195	0.413884	0.682836	-6.19234	O43395	U4/U6 small nuclear ribonucleoprotein Prp3	PRPF3	PRPF3
0.268858	28.1532	0.843772	0.414112	0.68287	-6.1927	P57088;D6RAA6	Transmembrane protein 33	TMEM33	TMEM33
-0.197705	35.833	-0.843021	0.414517	0.683196	-6.19333	P09651;F8W6I7;P09651-3;Q32P51;F8VTQ5	Heterogeneous nuclear ribonucleoprotein A1;Heterogeneous nuclear ribonucleoprotein A1, N-terminally processed;Heterogeneous nuclear ribonucleoprotein A1-like 2	HNRNPA1;HNRNPA1L2	HNRNPA1
0.332083	28.7062	0.84195	0.415094	0.683786	-6.19423	Q9GZU8;H3BP64;H3BUL4;H3BMX9;H3BU93;H3BTI2;H3BTP8;H3BSY6	Protein FAM192A	FAM192A	FAM192A
0.384595	26.5884	0.841589	0.415289	0.683786	-6.19453	Q7KZI7;Q7KZI7-16;E9PC69;E7ETY4;Q7KZI7-9;Q7KZI7-8;Q7KZI7-6;Q7KZI7-3;Q7KZI7-14;Q7KZI7-4;Q7KZI7-2;Q7KZ	Serine/threonine-protein kinase MARK2	MARK2	MARK2
0.650594	26.1239	0.843138	0.415709	0.684135	-6.11766	Q14061;H7C4E5;C9J8T6	Cytochrome c oxidase copper chaperone	COX17	COX17
-0.25783	25.1252	-0.847673	0.416544	0.685169	-6.1103	Q99626	Homeobox protein CDX-2	CDX2	CDX2
0.25382	29.7481	0.838013	0.417222	0.685942	-6.19754	O60684;Q5TFJ7	Importin subunit alpha-7	KPNA6	KPNA6
0.249882	26.2218	0.838144	0.418399	0.687222	-6.19607	P51946;D6RHI7;D6RG18	Cyclin-H	CCNH	CCNH
0.238697	25.9208	0.844111	0.418439	0.687222	-6.18749	Q9H7Z3	Protein NRDE2 homolog	NRDE2	NRDE2
0.208497	26.7657	0.840456	0.418626	0.687222	-6.19251	Q13416	Origin recognition complex subunit 2	ORC2	ORC2
0.319803	29.0723	0.833579	0.419628	0.688524	-6.20125	P08237;P08237-3;P08237-2	ATP-dependent 6-phosphofructokinase, muscle type	PFKM	PFKM
-0.330871	24.8991	-0.839887	0.420694	0.689623	-6.11688	A0A0A0MRI0	NA	CDKN2A	CDKN2A
0.344851	24.7575	0.836567	0.420718	0.689623	-6.12157	Q15475;Q9NPC8	Homeobox protein SIX1;Homeobox protein SIX2	SIX1;SIX2	SIX1
0.211241	33.0091	0.831195	0.420925	0.689623	-6.20324	Q15366-2;F8VZX2;Q15366-5;F8VXH9	Poly(rC)-binding protein 2	PCBP2	PCBP2
0.41494	26.461	0.830756	0.421164	0.689672	-6.2036	Q9UFW8;C9JUJ0	CGG triplet repeat-binding protein 1	CGGBP1	CGGBP1
0.209263	32.5074	0.829247	0.421987	0.690677	-6.20486	P63241;I3L397;I3L504;P63241-2;Q6IS14	Eukaryotic translation initiation factor 5A-1;Eukaryotic translation initiation factor 5A;Eukaryotic translation initiation factor 5A-1-like	EIF5A;EIF5AL1	EIF5A
0.614755	25.3179	0.82566	0.423947	0.69354	-6.20783	Q96P48-3;Q96P48;E7EU13;Q96P48-2;Q96P48-4;Q96P48-1;Q96P48-7;A0A0A0MSJ2;Q96P48-5	Arf-GAP with Rho-GAP domain, ANK repeat and PH domain-containing protein 1	ARAP1	ARAP1
0.274148	23.5831	0.827117	0.424379	0.693903	-6.13103	Q9Y289	Sodium-dependent multivitamin transporter	SLC5A6	SLC5A6
0.383088	26.4298	0.822391	0.425738	0.69578	-6.21053	Q5T0D2;P30085;P30085-2	UMP-CMP kinase	CMPK1	CMPK1
-0.187238	33.0912	-0.821554	0.426197	0.695928	-6.21122	Q15424;Q15424-4;Q15424-3;Q15424-2	Scaffold attachment factor B1	SAFB	SAFB
0.510273	24.9845	0.821458	0.426251	0.695928	-6.2113	Q5VWZ2-2;Q5VWZ2	Lysophospholipase-like protein 1	LYPLAL1	LYPLAL1
0.176678	32.4903	0.819677	0.427229	0.69718	-6.21276	O15042-2;E7ET15;O15042;O15042-3;C9JB80	U2 snRNP-associated SURP motif-containing protein	U2SURP	U2SURP
0.437014	26.2624	0.816893	0.428762	0.699332	-6.21505	P08754	Guanine nucleotide-binding protein G(k) subunit alpha	GNAI3	GNAI3
0.256478	30.7722	0.816513	0.428972	0.699332	-6.21536	P22087;M0R0P1;M0QXL5;M0R2Q4;M0R299	rRNA 2-O-methyltransferase fibrillarin	FBL	FBL
0.266609	29.4306	0.815424	0.429572	0.699965	-6.21625	Q09161	Nuclear cap-binding protein subunit 1	NCBP1	NCBP1
0.25254	26.0804	0.822288	0.430177	0.700605	-6.2058	Q9H7L9	Sin3 histone deacetylase corepressor complex component SDS3	SUDS3	SUDS3
0.207656	30.61	0.813661	0.430546	0.700859	-6.21769	E7EQZ4;Q16637-3;Q16637;Q16637-4;Q16637-2;B4DP61	Survival motor neuron protein	SMN1;SMN2	SMN1
-0.422673	24.5526	-0.815336	0.430831	0.700977	-6.14071	I6L9J0;F8W8M9;B1AM27;O14795;O14795-2	Protein unc-13 homolog B	UNC13B	UNC13B
0.247575	25.9556	0.817444	0.431102	0.701072	-6.21169	Q16656-2;Q16656;Q16656-4;C9JP85	Nuclear respiratory factor 1	NRF1	NRF1
[truncated: 1,300 more rows]

## Sheet: PMvsMUT_DEresults
log_fc	ave_expr	t	p_value	adj_p_val	b	protein	protein_names	gene_names	gene_id
5.57258	26.0933	23.8902	1.86947e-11	4.24653e-08	15.9191	O60244	Mediator of RNA polymerase II transcription subunit 14	MED14	MED14
6.53109	26.356	20.7087	2.61245e-11	4.24653e-08	16.0154	Q2TAY7;Q2TAY7-2	WD40 repeat-containing protein SMU1;WD40 repeat-containing protein SMU1, N-terminally processed	SMU1	SMU1
5.69928	26.3809	22.3496	4.07987e-11	4.42122e-08	15.3203	Q9UEE9;Q9UEE9-2	Craniofacial development protein 1	CFDP1	CFDP1
4.0133	29.0513	17.878	1.65026e-10	1.073e-07	14.4025	Q9Y2X9;Q9Y2X9-2	Zinc finger protein 281	ZNF281	ZNF281
5.25108	26.592	19.8327	1.64272e-10	1.073e-07	14.198	P29083;E9PER7	General transcription factor IIE subunit 1	GTF2E1	GTF2E1
4.31291	28.5408	16.9317	3.24857e-10	1.27974e-07	13.7899	Q9UK59	Lariat debranching enzyme	DBR1	DBR1
4.38092	28.6155	16.814	3.5428e-10	1.27974e-07	13.7108	Q04727;Q04727-3;Q04727-4;Q04727-2	Transducin-like enhancer protein 4	TLE4	TLE4
4.53616	28.8673	16.8869	3.35729e-10	1.27974e-07	13.7599	Q86UA1	Pre-mRNA-processing factor 39	PRPF39	PRPF39
4.87869	26.186	16.855	3.43712e-10	1.27974e-07	13.7385	P63272;D3DTZ5;J3QSB9	Transcription elongation factor SPT4	SUPT4H1	SUPT4H1
5.40918	25.3815	17.0578	9.39581e-10	3.05458e-07	12.7063	Q9BWW4-2;Q9BWW4-3;Q9BWW4;A0A087WVT6	Single-stranded DNA-binding protein 3	SSBP3	SSBP3
2.95042	28.6246	14.2841	2.64533e-09	3.61373e-07	11.8358	O60828-2;O60828;C9JQA1;O60828-3;O60828-5;O60828-6;O60828-4	Polyglutamine-binding protein 1	PQBP1	PQBP1
3.20273	28.7848	14.7455	1.792e-09	3.61373e-07	12.2047	P78316;E9PFK5;P78316-2	Nucleolar protein 14	NOP14	NOP14
3.43864	29.2171	14.0548	3.22356e-09	3.61373e-07	11.6477	P21127-2;B7ZVY7;P21127-3;P21127-8;J3QKR5;J3QR29;P21127-9;P21127-6;P21127;J3QR44;Q5QPR3;Q9UQ88-4;Q9U	Cyclin-dependent kinase 11B;Cyclin-dependent kinase 11A	CDK11B;CDC2L1;CDK11A	CDK11B
3.44654	28.1167	14.0781	3.15899e-09	3.61373e-07	11.667	Q92793;Q92793-2	CREB-binding protein	CREBBP	CREBBP
3.4648	27.043	15.0254	1.42248e-09	3.61373e-07	12.4222	Q9NTI5-2;Q9NTI5	Sister chromatid cohesion protein PDS5 homolog B	PDS5B	PDS5B
3.49494	29.8434	14.7116	1.84328e-09	3.61373e-07	12.178	A0A0C4DGV5;O95218-2;O95218	Zinc finger Ran-binding domain-containing protein 2	ZRANB2	ZRANB2
3.51696	28.7281	14.5043	2.19359e-09	3.61373e-07	12.0135	A0A087WZP2;Q9UI36-2;Q9UI36;A0A087WZA7;Q9UI36-3;A0A087WY66;Q9UI36-4	Dachshund homolog 1	DACH1	DACH1
3.55961	25.5524	14.4965	2.20811e-09	3.61373e-07	12.0072	E7EQY4;E7EV10;Q9BTC8-2;Q9BTC8;E9PCS8;D6W5A2	Metastasis-associated protein MTA3	MTA3	MTA3
3.56736	31.9077	14.12	3.04651e-09	3.61373e-07	11.7015	A0A0C4DG89	NA	DDX46	DDX46
3.60845	28.3615	14.2432	2.73974e-09	3.61373e-07	11.8025	Q9P2D1	Chromodomain-helicase-DNA-binding protein 7	CHD7	CHD7
4.02844	29.5267	14.0862	3.13689e-09	3.61373e-07	11.6737	Q96PU8;Q96PU8-9;Q96PU8-8;Q96PU8-6;Q96PU8-3;Q96PU8-5;H0YG47	Protein quaking	QKI	QKI
4.3292	27.3199	16.2082	1.68998e-09	3.61373e-07	12.1851	E9PMQ6;Q00613-2;Q00613;E9PI02	Heat shock factor protein 1	HSF1	HSF1
4.46564	25.983	15.6361	2.55016e-09	3.61373e-07	11.8146	Q32MN6;P20226-2;P20226;Q6SJ96	TATA-box-binding protein;TATA box-binding protein-like protein 2	TBP;TBPL2	TBP
4.532	27.4025	14.7863	1.73234e-09	3.61373e-07	12.2366	Q96NC0;R4GNG8	Zinc finger matrin-type protein 2	ZMAT2	ZMAT2
4.70573	25.6706	17.6277	2.19381e-09	3.61373e-07	11.6894	P18846;P18846-2	Cyclic AMP-dependent transcription factor ATF-1	ATF1	ATF1
4.77536	27.2145	14.2222	2.78954e-09	3.61373e-07	11.7854	H7C4X9;Q9ULU4-13;Q9ULU4-16;Q9ULU4-9;Q9ULU4-19;Q9ULU4-7;Q9ULU4-11;Q9ULU4-21;Q9ULU4-14;Q9ULU4-12;Q9UL	Protein kinase C-binding protein 1	ZMYND8	ZMYND8
5.41828	27.3811	14.6192	1.99149e-09	3.61373e-07	12.105	Q8TAQ2;F8VXC8;Q8TAQ2-2;Q8TAQ2-3	SWI/SNF complex subunit SMARCC2	SMARCC2	SMARCC2
7.28045	26.8496	17.3869	2.53835e-09	3.61373e-07	11.5705	Q96JI7-3;Q96JI7;C4B7M2;Q96JI7-2	Spatacsin	SPG11	SPG11
7.6316	26.1254	15.7189	2.40076e-09	3.61373e-07	11.8692	Q92618	Zinc finger protein 516	ZNF516	ZNF516
3.15695	29.3495	13.8798	3.75575e-09	3.69998e-07	11.5018	Q96P16;A0A0C4DGQ6;Q96P16-3	Regulation of nuclear pre-mRNA domain-containing protein 1A	RPRD1A	RPRD1A
4.09286	28.4828	13.909	3.66092e-09	3.69998e-07	11.5263	Q69YN4;Q69YN4-3;Q69YN4-2;Q69YN4-4	Protein virilizer homolog	KIAA1429	KIAA1429
4.31564	28.0373	13.9631	3.49154e-09	3.69998e-07	11.5715	O60885;O60885-2;O60885-3;M0QZD9	Bromodomain-containing protein 4	BRD4	BRD4
5.48009	27.3019	16.7842	3.68727e-09	3.69998e-07	11.2625	A0A087WUB9;Q8WYA6;Q8WYA6-4;Q8WYA6-3;Q8WYA6-2	Beta-catenin-like protein 1	CTNNBL1	CTNNBL1
8.43956	24.6443	21.9995	4.22946e-09	4.04411e-07	9.86421	Q02086-2;Q02086	Transcription factor Sp2	SP2	SP2
3.56157	27.4205	13.5885	4.86219e-09	4.18323e-07	11.2546	X6RLT1;H0UI80;Q8IXH7-4;Q8IXH7	Negative elongation factor C/D	NELFCD;TH1L	NELFCD
3.67583	26.1115	14.8354	4.64502e-09	4.18323e-07	11.2674	O14770;O14770-8;U3KPR8;F5GYS8;H0YNY8;U3KQI2;O14770-4;O00470-2;O14770-2;O14770-3;O00470;O14770-7;O14	Homeobox protein Meis2;Homeobox protein Meis1;Homeobox protein Meis3;Putative homeobox protein Meis3-like 1	MEIS2;MEIS1;MEIS3;MEIS3P1	MEIS2
3.76711	30.3453	13.6163	4.74311e-09	4.18323e-07	11.2784	A0A087WZ13;E9PAU2;Q8IY67-2;Q8IY67	Ribonucleoprotein PTB-binding 1	RAVER1	RAVER1
5.09833	26.4273	14.7686	4.88966e-09	4.18323e-07	11.2202	P51531;P51531-2	Probable global transcription activator SNF2L2	SMARCA2	SMARCA2
3.02634	32.1259	13.5045	5.24294e-09	4.31148e-07	11.1822	Q5BKZ1;A0A0A0MRN4;Q5BKZ1-3	DBIRD complex subunit ZNF326	ZNF326	ZNF326
3.10952	30.0384	13.4915	5.30481e-09	4.31148e-07	11.1709	Q12905;B4DY09	Interleukin enhancer-binding factor 2	ILF2	ILF2
3.55975	30.9131	13.4269	5.62302e-09	4.35248e-07	11.1149	P61289;P61289-2;K9J957;P61289-3;K7ESG5;K7ENH2;B3KQ25;A0A087WTV2	Proteasome activator complex subunit 3	PSME3	PSME3
4.38459	29.312	13.4335	5.58945e-09	4.35248e-07	11.1207	Q14498-3;Q14498-2;Q14498;G3XAC6;H0Y4X3	RNA-binding protein 39	RBM39	RBM39
3.2397	27.9041	13.2503	6.60276e-09	4.99199e-07	10.9603	O95104;O95104-2;O95104-3	Splicing factor, arginine/serine-rich 15	SCAF4	SCAF4
4.02665	29.1834	14.3508	6.77371e-09	5.00484e-07	10.9191	Q9NZ63;A0A087X2F5	Uncharacterized protein C9orf78	C9orf78	C9orf78
3.67497	30.0994	13.1802	7.04071e-09	5.08652e-07	10.8983	O43809;H3BND3	Cleavage and polyadenylation specificity factor subunit 5	NUDT21	NUDT21
2.96365	29.6019	13.0756	7.75386e-09	5.43011e-07	10.8052	Q9C0J8	pre-mRNA 3 end processing protein WDR33	WDR33	WDR33
3.00033	31.2872	13.0371	8.03524e-09	5.43011e-07	10.7707	J3QLE5;A8MT02;P14678-2;P63162;P14678;P63162-2;P14678-3;J3KRY3;S4R3P3	Small nuclear ribonucleoprotein-associated proteins B and B;Small nuclear ribonucleoprotein-associated protein N	SNRPN;SNRPB	SNRPN
3.92386	27.6604	13.0078	8.25728e-09	5.43011e-07	10.7443	Q96KQ7-2;Q96KQ7;A2ABF8;A2ABF9	Histone-lysine N-methyltransferase EHMT2	EHMT2	EHMT2
3.98896	27.544	12.9852	8.4322e-09	5.43011e-07	10.7241	O95400	CD2 antigen cytoplasmic tail-binding protein 2	CD2BP2	CD2BP2
3.99479	29.4716	12.9604	8.62981e-09	5.43011e-07	10.7017	O75937	DnaJ homolog subfamily C member 8	DNAJC8	DNAJC8
4.42139	31.4143	12.9535	8.68551e-09	5.43011e-07	10.6954	Q99459	Cell division cycle 5-like protein	CDC5L	CDC5L
5.21284	25.5051	15.5241	8.39502e-09	5.43011e-07	10.5667	O75554;O75554-2	WW domain-binding protein 4	WBP4	WBP4
3.42186	28.46	12.8587	9.49076e-09	5.71801e-07	10.6096	A0A024QZ33;Q9H0G5	Nuclear speckle splicing regulatory protein 1	CCDC55;NSRP1	CCDC55
3.60047	25.7273	12.8579	9.49777e-09	5.71801e-07	10.6089	Q8NB78;H0Y6H0;Q8NB78-2	Lysine-specific histone demethylase 1B	KDM1B	KDM1B
4.17785	30.8782	12.8017	1.00133e-08	5.9188e-07	10.5576	Q86XP3;Q86XP3-2;A0A0A0MSJ0	ATP-dependent RNA helicase DDX42	DDX42	DDX42
3.11307	27.8424	12.7211	1.0806e-08	6.27326e-07	10.4837	Q14562;F5H658	ATP-dependent RNA helicase DHX8	DHX8	DHX8
3.05955	32.6998	12.6488	1.15739e-08	6.40205e-07	10.417	P78347-2;P78347-4;P78347-3;P78347	General transcription factor II-I	GTF2I	GTF2I
3.16942	32.1266	12.6663	1.1383e-08	6.40205e-07	10.4332	J3KTL2;Q07955;Q07955-3;Q07955-2	Serine/arginine-rich splicing factor 1	SRSF1	SRSF1
5.52326	25.851	15.0509	1.16186e-08	6.40205e-07	10.2857	Q9NQ29-2;Q9NQ29;Q9NQ29-3;A8MYV2;B8ZZ10	Putative RNA-binding protein Luc7-like 1	LUC7L	LUC7L
4.5527	26.7657	14.9843	1.21712e-08	6.59474e-07	10.2453	Q13416	Origin recognition complex subunit 2	ORC2	ORC2
3.50754	28.9216	12.4506	1.39967e-08	7.33923e-07	10.2321	Q9H4L7-2;Q9H4L7;Q9H4L7-3	SWI/SNF-related matrix-associated actin-dependent regulator of chromatin subfamily A containing DEAD/H box 1	SMARCAD1	SMARCAD1
4.25912	27.6058	12.4602	1.38675e-08	7.33923e-07	10.2411	Q9BZ95-4;Q9BZ95-2;Q9BZ95;Q9BZ95-5;Q9BZ95-3	Histone-lysine N-methyltransferase NSD3	WHSC1L1	WHSC1L1
3.03319	31.5737	12.3877	1.48739e-08	7.67542e-07	10.1729	Q1KMD3;H3BQZ7	Heterogeneous nuclear ribonucleoprotein U-like protein 2	HNRNPUL2;HNRNPUL2-BSCL2	HNRNPUL2
3.48443	28.9034	12.3602	1.52768e-08	7.73464e-07	10.1468	P49711;P49711-2	Transcriptional repressor CTCF	CTCF	CTCF
3.55012	26.643	12.3476	1.54645e-08	7.73464e-07	10.1349	P60510;H3BTA2;H3BV22	Serine/threonine-protein phosphatase 4 catalytic subunit;Serine/threonine-protein phosphatase	PPP4C	PPP4C
3.97963	29.1745	12.3319	1.57027e-08	7.73479e-07	10.12	Q6UN15;Q6UN15-5;Q6UN15-3;Q6UN15-4;A0A0B4J203	Pre-mRNA 3-end-processing factor FIP1	FIP1L1	FIP1L1
4.70904	29.454	12.2977	1.62349e-08	7.87758e-07	10.0875	Q14320;B0S8I6	Protein FAM50A	FAM50A	FAM50A
3.21803	32.1464	12.2722	1.66439e-08	7.95727e-07	10.0632	P49736;H0Y8E6	DNA replication licensing factor MCM2	MCM2	MCM2
3.05465	26.963	12.2375	1.72191e-08	8.11292e-07	10.03	P27540-3;P27540;P27540-2;P27540-4;A6NGV6	Aryl hydrocarbon receptor nuclear translocator	ARNT	ARNT
3.59595	27.78	12.2181	1.75506e-08	8.15098e-07	10.0114	Q9Y4B6;Q9Y4B6-2;Q9Y4B6-3	Protein VPRBP	VPRBP	VPRBP
3.45825	28.0857	12.1802	1.82163e-08	8.34101e-07	9.97501	Q8N7H5-3;Q8N7H5;Q8N7H5-2;B4DGJ5	RNA polymerase II-associated factor 1 homolog	PAF1	PAF1
3.67525	26.1505	12.1079	1.95614e-08	8.71154e-07	9.90535	Q9NQG5	Regulation of nuclear pre-mRNA domain-containing protein 1B	RPRD1B	RPRD1B
4.44314	29.0604	12.1154	1.94179e-08	8.71154e-07	9.91255	P25440;P25440-2;H0Y6K2;P25440-3;P25440-4;U3KQA6;E9PIQ3	Bromodomain-containing protein 2	BRD2	BRD2
4.06807	28.7622	13.0474	1.98344e-08	8.71375e-07	9.91108	O75909;O75909-4;G3V5E1;O75909-1;O75909-2;G3V2Q3	Cyclin-K	CCNK	CCNK
3.02055	28.0688	12.027	2.11942e-08	8.9252e-07	9.82689	O43395	U4/U6 small nuclear ribonucleoprotein Prp3	PRPF3	PRPF3
3.43364	29.5265	12.0391	2.09418e-08	8.9252e-07	9.83862	E7ERS3;Q86VM9;Q86VM9-2	Zinc finger CCCH domain-containing protein 18	ZC3H18	ZC3H18
3.56367	31.646	12.0167	2.14139e-08	8.9252e-07	9.81679	Q15459;Q15459-2	Splicing factor 3A subunit 1	SF3A1	SF3A1
5.37587	25.3202	14.2069	2.12444e-08	8.9252e-07	9.75542	J3KN32;Q9UKL0	REST corepressor 1	RCOR1	RCOR1
3.46335	28.17	11.9786	2.2242e-08	9.15302e-07	9.77962	Q99504-5;Q99504;Q99504-3;Q99504-2;Q99504-4;B1APR7	Eyes absent homolog 3;Eyes absent homolog	EYA3	EYA3
4.22976	26.5317	12.869	2.3144e-08	9.40515e-07	9.7645	Q6IBW4;Q6IBW4-4;A0A0A6YYG7;Q6IBW4-2;E5RJN3	Condensin-2 complex subunit H2	NCAPH2	NCAPH2
3.23895	31.6335	11.9241	2.34876e-08	9.42694e-07	9.72622	F8WJN3;Q16630-3;Q16630;Q16630-2	Cleavage and polyadenylation specificity factor subunit 6	CPSF6	CPSF6
3.30748	30.2702	11.8926	2.42402e-08	9.5008e-07	9.69529	Q96I25;Q5W011;Q5W010	Splicing factor 45	RBM17	RBM17
3.53148	31.3577	11.8682	2.48406e-08	9.5008e-07	9.67129	Q13573;G3V3A4;G3V4X8	SNW domain-containing protein 1	SNW1	SNW1
3.67086	28.0067	11.8756	2.46584e-08	9.5008e-07	9.67851	J3KMX2;B9EGA3;Q92925-3;Q92925;Q92925-2	SWI/SNF-related matrix-associated actin-dependent regulator of chromatin subfamily D member 2	SMARCD2	SMARCD2
3.68074	32.0699	11.8781	2.45967e-08	9.5008e-07	9.68097	Q7KZ85	Transcription elongation factor SPT6	SUPT6H	SUPT6H
2.59897	29.4488	11.8495	2.5314e-08	9.56927e-07	9.65277	O43251-8;O43251-6;O43251;O43251-5;O43251-10;O43251-2;B0QYV1;O43251-7;O43251-9;B0QYY4;O43251-4;S4R46	RNA binding protein fox-1 homolog 2;RNA binding protein fox-1 homolog;RNA binding protein fox-1 homolog 1	RBFOX2;RBFOX1	RBFOX2
2.96629	30.4447	11.6996	2.94589e-08	1.0883e-06	9.50384	Q96T88;A0A087WVR3;A0A087WTW0;Q96T88-2;A0A087WWG9	E3 ubiquitin-protein ligase UHRF1	UHRF1	UHRF1
3.43078	29.3051	11.7012	2.94115e-08	1.0883e-06	9.50542	Q15007;A0A087X1R4;Q15007-2	Pre-mRNA-splicing regulator WTAP	WTAP	WTAP
3.01761	32.941	11.6719	3.03028e-08	1.09709e-06	9.47607	P12956;P12956-2;B1AHC9	X-ray repair cross-complementing protein 6	XRCC6	XRCC6
3.13767	30.4801	11.6435	3.11949e-08	1.09709e-06	9.44753	Q9HCD5	Nuclear receptor coactivator 5	NCOA5	NCOA5
3.18282	31.3813	11.6376	3.13839e-08	1.09709e-06	9.44159	Q9H0D6;Q9H0D6-2	5-3 exoribonuclease 2	XRN2	XRN2
3.66581	29.9827	11.6673	3.04447e-08	1.09709e-06	9.47147	P35251-2;P35251	Replication factor C subunit 1	RFC1	RFC1
4.61695	26.3096	13.7068	3.08523e-08	1.09709e-06	9.42221	Q05D32-2;Q05D32	CTD small phosphatase-like protein 2	CTDSPL2	CTDSPL2
3.33961	27.4103	11.5715	3.3581e-08	1.1614e-06	9.375	Q9NQZ2	Something about silencing protein 10	UTP3	UTP3
3.13468	29.7088	11.5505	3.43159e-08	1.17303e-06	9.35369	Q2TAL8	Glutamine-rich protein 1	QRICH1	QRICH1
4.71376	26.2108	11.5414	3.4639e-08	1.17303e-06	9.34446	O75319;O75319-2;C9JYA6	RNA/RNP complex-1-interacting phosphatase	DUSP11	DUSP11
2.92228	31.3	11.5035	3.60181e-08	1.20351e-06	9.306	Q8WXF1;Q8WXF1-2	Paraspeckle component 1	PSPC1	PSPC1
4.35028	26.7939	13.4946	3.62792e-08	1.20351e-06	9.27631	O00566;U3KQ48	U3 small nucleolar ribonucleoprotein protein MPP10	MPHOSPH10	MPHOSPH10
2.96792	33.8398	11.4792	3.6934e-08	1.21285e-06	9.28126	P62805	Histone H4	HIST1H4A	HIST1H4A
3.6514	25.5473	11.4332	3.8733e-08	1.24674e-06	9.23437	Q9BRL6-2;Q9BRL6	Serine/arginine-rich splicing factor 8	SRSF8	SRSF8
3.53	31.2114	11.4107	3.96501e-08	1.26375e-06	9.2113	Q8IX12-2;Q8IX12;A0A0C4DGG8;F5H2E6;F5H1H2;F5H3E1	Cell division cycle and apoptosis regulator protein 1	CCAR1	CCAR1
4.14049	28.6779	11.3989	4.01395e-08	1.26693e-06	9.19919	Q9Y5B6;Q9Y5B6-2	PAX3- and PAX7-binding protein 1	PAXBP1	PAXBP1
2.57885	34.992	11.388	4.05988e-08	1.2691e-06	9.18797	P23246;P23246-2	Splicing factor, proline- and glutamine-rich	SFPQ	SFPQ
2.41077	29.6392	11.3506	4.22123e-08	1.29717e-06	9.14951	O15381;O15381-2;O15381-5;O15381-3;O15381-4	Nuclear valosin-containing protein-like	NVL	NVL
2.76975	30.5498	11.346	4.24139e-08	1.29717e-06	9.14481	P51858;P51858-2;P51858-3	Hepatoma-derived growth factor	HDGF	HDGF
3.95931	26.1365	11.3397	4.26936e-08	1.29717e-06	9.13832	K7EP90;Q9BTD8-4;Q9BTD8-2;Q9BTD8-3;Q9BTD8;K7EQ03;K7ER08	RNA-binding protein 42	RBM42	RBM42
2.65584	28.4902	11.3203	4.35704e-08	1.29952e-06	9.11826	O94992	Protein HEXIM1	HEXIM1	HEXIM1
4.59093	27.2563	11.3231	4.3439e-08	1.29952e-06	9.12124	P55081	Microfibrillar-associated protein 1	MFAP1	MFAP1
2.70182	29.9044	11.3036	4.43363e-08	1.30518e-06	9.10105	P33240-2;P33240;E7EWR4;E9PID8	Cleavage stimulation factor subunit 2	CSTF2	CSTF2
2.7222	28.8072	11.2987	4.45631e-08	1.30518e-06	9.09601	Q7Z5L9;Q7Z5L9-2	Interferon regulatory factor 2-binding protein 2	IRF2BP2	IRF2BP2
6.57876	25.1415	12.1179	4.52797e-08	1.31432e-06	9.1222	A0A0A0MSU2;Q6PJG2	ELM2 and SANT domain-containing protein 1	ELMSAN1	ELMSAN1
2.7083	32.3008	11.2578	4.65189e-08	1.33834e-06	9.05358	P31942;P31942-2;P31942-3;P31942-4	Heterogeneous nuclear ribonucleoprotein H3	HNRNPH3	HNRNPH3
2.80054	34.5054	11.2285	4.79749e-08	1.36813e-06	9.02313	A8MXP9;D6R991	NA	MATR3	MATR3
3.43105	32.847	11.2035	4.92561e-08	1.38534e-06	8.99708	Q13435;A0A087WZZ5;E9PPJ0	Splicing factor 3B subunit 2	SF3B2	SF3B2
4.34208	28.1197	11.2001	4.94309e-08	1.38534e-06	8.99358	Q96AE4-2	Far upstream element-binding protein 1	FUBP1	FUBP1
3.17647	30.9925	11.1551	5.18396e-08	1.41477e-06	8.94653	Q5VTR2	E3 ubiquitin-protein ligase BRE1A	RNF20	RNF20
3.43038	29.3615	11.1623	5.14494e-08	1.41477e-06	8.954	Q96S55-2;Q96S55;Q96S55-3	ATPase WRNIP1	WRNIP1	WRNIP1
4.11716	25.6462	13.0425	5.16359e-08	1.41477e-06	8.95605	A0A087WWH3;Q9NZM4-2;Q9NZM4	Glioma tumor suppressor candidate region gene 1 protein	GLTSCR1	GLTSCR1
4.45629	28.0415	11.1482	5.22214e-08	1.41477e-06	8.93927	Q12972;Q12972-2;A0A0A0MT09	Nuclear inhibitor of protein phosphatase 1;Activator of RNA decay	PPP1R8	PPP1R8
4.99108	28.748	11.1309	5.31864e-08	1.429e-06	8.92115	B4DGM3;Q969G3-2;Q969G3;J3QKS7;Q969G3-6;Q969G3-5;Q969G3-3;Q969G3-4;J3QR61	SWI/SNF-related matrix-associated actin-dependent regulator of chromatin subfamily E member 1	SMARCE1	SMARCE1
3.65828	30.1748	11.116	5.40364e-08	1.43994e-06	8.90547	P09012;M0R268;M0QXK2;M0R221;M0R2B8;M0QZG7	U1 small nuclear ribonucleoprotein A	SNRPA	SNRPA
2.75107	31.9981	11.0596	5.73787e-08	1.48599e-06	8.84606	Q15637-5	NA	NA	NA
2.9448	27.7245	11.0561	5.75928e-08	1.48599e-06	8.84237	Q15596;E7EWM1	Nuclear receptor coactivator 2	NCOA2	NCOA2
3.17551	28.3322	11.0763	5.63679e-08	1.48599e-06	8.86366	O43148;O43148-2;K7EP06	mRNA cap guanine-N7 methyltransferase	RNMT	RNMT
3.50299	32.1139	11.0697	5.67605e-08	1.48599e-06	8.85678	P25205;P25205-2;J3KQ69	DNA replication licensing factor MCM3	MCM3	MCM3
3.03713	27.5989	11.0048	6.08394e-08	1.55739e-06	8.78805	Q15637-6	NA	NA	NA
3.89159	26.9573	11.7842	6.17246e-08	1.56771e-06	8.82319	Q9Y333	U6 snRNA-associated Sm-like protein LSm2	LSM2	LSM2
3.19881	25.2213	10.9699	6.31585e-08	1.59169e-06	8.75098	H3BU53	NA	MGA	MGA
2.47959	29.3832	10.9533	6.42886e-08	1.59552e-06	8.7334	P78332;E9PGM9;F8WCA5;P78332-2	RNA-binding protein 6	RBM6	RBM6
3.16399	25.8761	10.9533	6.42918e-08	1.59552e-06	8.73335	Q71SY5-5;Q71SY5;Q71SY5-2;Q71SY5-4;Q71SY5-3;B9TX33;M0QYR4	Mediator of RNA polymerase II transcription subunit 25	MED25	MED25
2.57387	33.7508	10.9157	6.69465e-08	1.62564e-06	8.69324	O43143	Pre-mRNA-splicing factor ATP-dependent RNA helicase DHX15	DHX15	DHX15
2.75812	34.0875	10.9041	6.7792e-08	1.62564e-06	8.68079	P07910-2;P07910;G3V4C1;G3V2Q1;P07910-3;P07910-4	Heterogeneous nuclear ribonucleoproteins C1/C2	HNRNPC	HNRNPC
3.17624	25.751	10.9011	6.8006e-08	1.62564e-06	8.67766	V9GY48;Q8N5A5-3;Q8N5A5-2;Q8N5A5;Q8N5A5-4	Zinc finger CCCH-type with G patch domain-containing protein	ZGPAT	ZGPAT
4.25204	28.0528	10.9147	6.70204e-08	1.62564e-06	8.69214	Q92785;J3KMZ8;Q92785-2	Zinc finger protein ubi-d4	DPF2	DPF2
4.99513	26.8809	10.9207	6.65876e-08	1.62564e-06	8.69857	P50750-2;P50750	Cyclin-dependent kinase 9	CDK9	CDK9
3.12299	29.2409	10.888	6.89795e-08	1.63688e-06	8.66357	F6VRR5;Q9BY77;Q9BY77-2;F8WCX5	Polymerase delta-interacting protein 3	POLDIP3	POLDIP3
4.91647	27.8651	10.8662	7.06228e-08	1.66373e-06	8.64021	O95391	Pre-mRNA-splicing factor SLU7	SLU7	SLU7
4.89599	26.0953	11.6195	7.21196e-08	1.68677e-06	8.67242	Q9BTL3	RNMT-activating mini protein	FAM103A1	FAM103A1
2.97312	29.1768	10.811	7.49754e-08	1.74104e-06	8.58085	Q6PD62	RNA polymerase-associated protein CTR9 homolog	CTR9	CTR9
2.46817	28.2516	10.796	7.62117e-08	1.75719e-06	8.56461	Q8N806;E9PCJ7	Putative E3 ubiquitin-protein ligase UBR7	UBR7	UBR7
4.45041	31.4125	10.7642	7.88933e-08	1.80621e-06	8.53026	H0YN26;P39687	Acidic leucine-rich nuclear phosphoprotein 32 family member A	ANP32A	ANP32A
2.63646	30.6463	10.733	8.16272e-08	1.82257e-06	8.49642	Q5VT52-3;Q5VT52;Q5VT52-2;Q5VT52-5	Regulation of nuclear pre-mRNA domain-containing protein 2	RPRD2	RPRD2
3.06838	32.9579	10.7243	8.24109e-08	1.82257e-06	8.48693	O00267-2	Transcription elongation factor SPT5	SUPT5H	SUPT5H
3.56274	29.0262	10.7342	8.15227e-08	1.82257e-06	8.49769	Q8NEY8-8;F8W0Q9;Q8NEY8-9;Q8NEY8-2;Q8NEY8-6	Periphilin-1	PPHLN1	PPHLN1
3.98725	30.1983	10.733	8.16235e-08	1.82257e-06	8.49647	P26368-2;P26368;K7ENG2	Splicing factor U2AF 65 kDa subunit	U2AF2	U2AF2
4.52517	29.8454	10.7262	8.22389e-08	1.82257e-06	8.489	O43660;O43660-2	Pleiotropic regulator 1	PLRG1	PLRG1
2.46125	34.5197	10.7052	8.41484e-08	1.84802e-06	8.46619	Q12906-7;Q12906-4;Q12906-6	Interleukin enhancer-binding factor 3	ILF3	ILF3
2.66767	28.5925	10.6992	8.46987e-08	1.84802e-06	8.45971	Q99496;X6RFN3;Q99496-2	E3 ubiquitin-protein ligase RING2	RNF2	RNF2
3.91094	32.356	10.6783	8.66671e-08	1.87836e-06	8.43687	P19338	Nucleolin	NCL	NCL
2.67393	29.9412	10.6534	8.9073e-08	1.90422e-06	8.40965	Q96ST3	Paired amphipathic helix protein Sin3a	SIN3A	SIN3A
3.09256	33.0529	10.6463	8.9771e-08	1.90422e-06	8.40189	Q6P2Q9	Pre-mRNA-processing-splicing factor 8	PRPF8	PRPF8
4.13391	26.3747	10.6419	9.02029e-08	1.90422e-06	8.39711	Q9NWK9;Q9NWK9-2	Box C/D snoRNA protein 1	ZNHIT6	ZNHIT6
5.09805	27.5015	10.6521	8.9201e-08	1.90422e-06	8.40822	Q7Z7F0;Q7Z7F0-2;Q7Z7F0-3	UPF0469 protein KIAA0907	KIAA0907	KIAA0907
2.31552	30.761	10.6103	9.33928e-08	1.91718e-06	8.36254	J3QR07;Q96MU7-2;Q96MU7	YTH domain-containing protein 1	YTHDC1	YTHDC1
3.1618	29.0932	10.6067	9.37655e-08	1.91718e-06	8.35858	Q9UHX1-4;Q9UHX1-6;Q9UHX1-2;Q9UHX1-3;Q9UHX1-5;Q9UHX1;E9PQ56;H0YEM1	Poly(U)-binding-splicing factor PUF60	PUF60	PUF60
3.18905	33.8611	10.6099	9.34427e-08	1.91718e-06	8.36201	O75533	Splicing factor 3B subunit 1	SF3B1	SF3B1
3.27127	30.6518	10.6068	9.3763e-08	1.91718e-06	8.35861	P15927;P15927-2;P15927-3;Q5TEJ7	Replication protein A 32 kDa subunit	RPA2	RPA2
4.02801	28.6761	10.6215	9.22533e-08	1.91718e-06	8.37476	E7ESY4;Q13330;Q13330-3;H0Y4T7;Q13330-2	Metastasis-associated protein MTA1	MTA1	MTA1
3.03224	29.7104	10.5662	9.80602e-08	1.99246e-06	8.31401	P62316	Small nuclear ribonucleoprotein Sm D2	SNRPD2	SNRPD2
2.61341	28.808	10.559	9.88505e-08	1.99604e-06	8.30602	Q8N9T8	Protein KRI1 homolog	KRI1	KRI1
3.68713	28.9922	10.5517	9.96467e-08	1.9997e-06	8.29804	O60508;Q5SRN1	Pre-mRNA-processing factor 17	CDC40	CDC40
2.47579	29.4854	10.5389	1.01068e-07	2.00478e-06	8.28394	Q9UBE0;M0QZS6;B3KNJ4;Q9UBE0-2;Q9UBE0-3;M0QX65	SUMO-activating enzyme subunit 1;SUMO-activating enzyme subunit 1, N-terminally processed	SAE1	SAE1
2.63657	34.7495	10.5329	1.0175e-07	2.00478e-06	8.27724	Q15233;Q15233-2;H7C367;C9JYS8	Non-POU domain-containing octamer-binding protein	NONO	NONO
2.73489	27.5952	10.5358	1.01422e-07	2.00478e-06	8.28045	O95625	Zinc finger and BTB domain-containing protein 11	ZBTB11	ZBTB11
4.1233	28.4522	10.5078	1.04619e-07	2.04889e-06	8.24955	Q5QPL9;Q9UKM9-2;Q9UKM9;Q5QPM0;Q5QPM1	RNA-binding protein Raly	RALY	RALY
3.28956	30.6064	10.4887	1.06871e-07	2.08046e-06	8.22834	Q9UPT8;M0QY97	Zinc finger CCCH domain-containing protein 4	ZC3H4	ZC3H4
2.8462	27.1694	10.4633	1.09933e-07	2.12734e-06	8.20019	O75925;O75925-2;O75925-3;H3BSI8	E3 SUMO-protein ligase PIAS1	PIAS1	PIAS1
2.46099	28.6047	10.442	1.12582e-07	2.16237e-06	8.17646	Q96EB6;E9PC49;B0QZ35;Q96EB6-2	NAD-dependent protein deacetylase sirtuin-1;SirtT1 75 kDa fragment	SIRT1	SIRT1
6.31803	26.2622	13.3395	1.13074e-07	2.16237e-06	7.91499	Q9UH99;Q9UH99-2;Q9UH99-3	SUN domain-containing protein 2	SUN2	SUN2
2.93337	29.6903	10.4122	1.16395e-07	2.17917e-06	8.14327	O75376;O75376-2;A0A088AWL3	Nuclear receptor corepressor 1	NCOR1	NCOR1
3.23033	30.9226	10.4134	1.16241e-07	2.17917e-06	8.14459	P84090	Enhancer of rudimentary homolog	ERH	ERH
4.99941	26.0931	13.3182	1.14794e-07	2.17917e-06	7.90286	P40425	Pre-B-cell leukemia transcription factor 2	PBX2	PBX2
5.42587	26.6603	12.0496	1.16634e-07	2.17917e-06	8.20476	Q9UNP9-2;Q9UNP9;Q9UNP9-3;E9PKY5;E9PEQ6	Peptidyl-prolyl cis-trans isomerase E;Peptidyl-prolyl cis-trans isomerase	PPIE	PPIE
2.8515	25.1354	11.0973	1.19639e-07	2.19744e-06	8.17966	E7ET07;Q9NXR8	Inhibitor of growth protein;Inhibitor of growth protein 3	ING3	ING3
3.0916	30.3156	10.395	1.1867e-07	2.19744e-06	8.12397	A0A0C4DGA6;Q14527;Q14527-2	Helicase-like transcription factor	HLTF	HLTF
3.52575	28.8981	10.3884	1.1954e-07	2.19744e-06	8.11669	O15541	RING finger protein 113A	RNF113A	RNF113A
2.53601	29.6327	10.3683	1.22275e-07	2.23323e-06	8.09413	P51003;G3XAH6;G3V2A0	Poly(A) polymerase alpha	PAPOLA	PAPOLA
4.08061	27.8743	10.3604	1.23367e-07	2.24059e-06	8.08526	P22670	MHC class II regulatory factor RFX1	RFX1	RFX1
4.0437	29.5101	10.3543	1.24212e-07	2.2434e-06	8.07845	Q13595-4;Q13595-3;Q13595;Q13595-2	Transformer-2 protein homolog alpha	TRA2A	TRA2A
3.89022	25.2434	11.0367	1.27041e-07	2.28182e-06	8.12098	Q9HAZ1	Dual specificity protein kinase CLK4	CLK4	CLK4
4.27418	26.2282	11.934	1.28731e-07	2.29947e-06	8.1127	Q14686	Nuclear receptor coactivator 6	NCOA6	NCOA6
3.63118	26.3026	10.3081	1.30857e-07	2.32467e-06	8.02645	Q96A72;F5H6P7;P61326;F5H6N1	Protein mago nashi homolog 2;Protein mago nashi homolog	MAGOHB;MAGOH	MAGOHB
3.33951	31.2807	10.269	1.36766e-07	2.41645e-06	7.98237	P20700;E9PBF6	Lamin-B1	LMNB1	LMNB1
2.697	34.5475	10.2567	1.38678e-07	2.43399e-06	7.96851	Q13263	Transcription intermediary factor 1-beta	TRIM28	TRIM28
2.88522	31.3096	10.2531	1.39256e-07	2.43399e-06	7.96435	O94776;O94776-2	Metastasis-associated protein MTA2	MTA2	MTA2
3.52024	26.2218	10.9316	1.41077e-07	2.45262e-06	8.01842	P51946;D6RHI7;D6RG18	Cyclin-H	CCNH	CCNH
2.09395	32.5415	10.2234	1.44033e-07	2.47752e-06	7.93067	Q9BWF3;E9PB51;Q9BWF3-4	RNA-binding protein 4	RBM4	RBM4
3.05105	30.0983	10.2275	1.4335e-07	2.47752e-06	7.93542	Q8WXI9	Transcriptional repressor p66-beta	GATAD2B	GATAD2B
3.52489	26.3011	10.2158	1.45271e-07	2.48567e-06	7.92212	O95639;O95639-3;O95639-2;C9JEV9;B7Z7B0	Cleavage and polyadenylation specificity factor subunit 4	CPSF4	CPSF4
3.38604	25.7406	10.8921	1.46778e-07	2.4983e-06	7.97961	Q70Z53-2;Q70Z53-4;Q70Z53-5;Q70Z53-3;Q70Z53	Protein FRA10AC1	FRA10AC1	FRA10AC1
2.49306	28.995	10.1935	1.49003e-07	2.52296e-06	7.89679	P62310	U6 snRNA-associated Sm-like protein LSm3	LSM3	LSM3
3.47685	29.0242	10.184	1.50632e-07	2.53733e-06	7.88592	Q8WWQ0	PH-interacting protein	PHIP	PHIP
2.77539	31.9753	10.1752	1.52151e-07	2.54971e-06	7.8759	Q08945	FACT complex subunit SSRP1	SSRP1	SSRP1
2.31693	34.5423	10.155	1.55694e-07	2.57328e-06	7.85289	P17844;J3KTA4;P17844-2	Probable ATP-dependent RNA helicase DDX5	DDX5	DDX5
2.34834	33.8796	10.1624	1.54381e-07	2.57328e-06	7.86136	Q96AE4;E9PEB5	Far upstream element-binding protein 1	FUBP1	FUBP1
2.66242	31.8893	10.1537	1.55932e-07	2.57328e-06	7.85136	O43719	HIV Tat-specific factor 1	HTATSF1	HTATSF1
3.58916	30.5351	10.138	1.58753e-07	2.60659e-06	7.83345	Q9P2N5;U3KPZ7	RNA-binding protein 27	RBM27	RBM27
3.44587	29.6094	10.1298	1.60245e-07	2.61209e-06	7.8241	Q12996	Cleavage stimulation factor subunit 3	CSTF3	CSTF3
5.35538	26.6874	12.8524	1.60695e-07	2.61209e-06	7.63001	Q5T7A9;Q04724	Transducin-like enhancer protein 1	TLE1	TLE1
2.55609	32.7028	10.1123	1.63496e-07	2.63132e-06	7.80401	Q13838;Q13838-2;Q5STU3;F6WLT2;A0A0A0MT12;F6TRA5;F6S4E6;F6UJC5	Spliceosome RNA helicase DDX39B	DDX39B	DDX39B
3.94026	26.6895	10.1137	1.63228e-07	2.63132e-06	7.80565	P49336-2;P49336	Cyclin-dependent kinase 8	CDK8	CDK8
3.14993	29.1086	10.1044	1.64977e-07	2.64208e-06	7.79499	Q7Z3K3-5;Q7Z3K3-7;Q7Z3K3-2;Q7Z3K3-3;Q7Z3K3-6;Q7Z3K3	Pogo transposable element with ZNF domain	POGZ	POGZ
2.36716	35.833	10.0936	1.67034e-07	2.6619e-06	7.78261	P09651;F8W6I7;P09651-3;Q32P51;F8VTQ5	Heterogeneous nuclear ribonucleoprotein A1;Heterogeneous nuclear ribonucleoprotein A1, N-terminally processed;Heterogeneous nuclear ribonucleoprotein A1-like 2	HNRNPA1;HNRNPA1L2	HNRNPA1
3.21204	31.244	10.0808	1.69504e-07	2.68809e-06	7.76792	Q6PJT7-9;Q6PJT7-2;Q6PJT7-3;H0YJA2;Q6PJT7-11	Zinc finger CCCH domain-containing protein 14	ZC3H14	ZC3H14
3.75452	27.0234	10.0634	1.72944e-07	2.72933e-06	7.74783	F5H0Q6;A0A0A0MQS2;Q8N2M8;Q8N2M8-3;Q8N2M8-4	CLK4-associating serine/arginine rich protein	CLASRP	CLASRP
2.54038	29.6678	10.0445	1.76742e-07	2.77579e-06	7.7261	O75525;O75525-2;E5RJZ9;E5RG12;H0YAQ3;H0YAQ1	KH domain-containing, RNA-binding, signal transduction-associated protein 3	KHDRBS3	KHDRBS3
2.49464	32.8707	10.0371	1.78251e-07	2.77939e-06	7.71759	O60264	SWI/SNF-related matrix-associated actin-dependent regulator of chromatin subfamily A member 5	SMARCA5	SMARCA5
2.69883	28.5805	10.0326	1.79181e-07	2.77939e-06	7.71239	P45973;F8VNY3	Chromobox protein homolog 5	CBX5	CBX5
3.41582	28.4099	10.0309	1.79536e-07	2.77939e-06	7.7104	P62314;J3QLI9	Small nuclear ribonucleoprotein Sm D1	SNRPD1	SNRPD1
2.23281	35.7333	10.0108	1.83758e-07	2.80153e-06	7.68714	Q08211	ATP-dependent RNA helicase A	DHX9	DHX9
2.43064	30.956	10.0075	1.84449e-07	2.80153e-06	7.68339	Q9UPN9;E7EN20;H0Y612	E3 ubiquitin-protein ligase TRIM33	TRIM33	TRIM33
2.71678	28.6425	10.0037	1.85275e-07	2.80153e-06	7.67891	Q03164-2;Q03164;Q03164-3	Histone-lysine N-methyltransferase 2A;MLL cleavage product N320;MLL cleavage product C180	KMT2A	KMT2A
3.43885	31.851	10.019	1.82013e-07	2.80153e-06	7.69669	P51532-5;P51532-2;P51532-3;P51532-4;Q9HBD4;P51532	Transcription activator BRG1	SMARCA4	SMARCA4
7.25988	28.2579	16.6524	1.82968e-07	2.80153e-06	7.69059	E7EPI0;Q9P2D0-2;Q9P2D0;D6R9F4;E9PDR5	Inhibitor of Bruton tyrosine kinase	IBTK	IBTK
4.26075	25.9556	11.4866	1.90096e-07	2.86111e-06	7.74695	Q16656-2;Q16656;Q16656-4;C9JP85	Nuclear respiratory factor 1	NRF1	NRF1
3.20696	33.0168	9.96138	1.9457e-07	2.89576e-06	7.62991	Q9BXP5-2;Q9BXP5;Q9BXP5-4;Q9BXP5-3;Q9BXP5-5;H7C3A1	Serrate RNA effector molecule homolog	SRRT	SRRT
3.48676	31.4598	9.95916	1.9507e-07	2.89576e-06	7.62734	Q5T8P6;A0A087X0H9;Q5T8P6-4	RNA-binding protein 26	RBM26	RBM26
5.29193	26.278	9.96682	1.93347e-07	2.89576e-06	7.63622	H3BS42;Q9H5H4	Zinc finger protein 768	ZNF768	ZNF768
2.79294	29.0628	9.94052	1.99337e-07	2.94566e-06	7.60567	Q8N163-2;Q8N163;G3V119;H0YB24	Cell cycle and apoptosis regulator protein 2	CCAR2	CCAR2
2.31231	32.278	9.9137	2.05654e-07	2.97432e-06	7.57442	Q14566	DNA replication licensing factor MCM6	MCM6	MCM6
3.10654	31.9623	9.92435	2.0312e-07	2.97432e-06	7.58684	Q92922	SWI/SNF complex subunit SMARCC1	SMARCC1	SMARCC1
3.31457	25.3279	9.90907	2.06766e-07	2.97432e-06	7.56902	P78549-3;P78549-2;P78549;H3BRL9;H3BPD5	Endonuclease III-like protein 1	NTHL1	NTHL1
3.47381	25.6252	9.92391	2.03226e-07	2.97432e-06	7.58632	Q9NZC9;H7BYI2	SWI/SNF-related matrix-associated actin-dependent regulator of chromatin subfamily A-like protein 1	SMARCAL1	SMARCAL1
3.56706	31.3541	9.91071	2.06372e-07	2.97432e-06	7.57093	P29401;P29401-2;A0A0B4J1R6	Transketolase	TKT	TKT
3.9536	27.0325	9.91572	2.0517e-07	2.97432e-06	7.57678	G5E975;Q12824-2;Q12824;B5MCL5	SWI/SNF-related matrix-associated actin-dependent regulator of chromatin subfamily B member 1	SMARCB1	SMARCB1
2.67585	35.4802	9.89571	2.10011e-07	2.99449e-06	7.55342	P09874	Poly [ADP-ribose] polymerase 1	PARP1	PARP1
2.96639	26.4773	9.89734	2.0961e-07	2.99449e-06	7.55534	Q8IVW6-4;Q8IVW6;Q8IVW6-3	AT-rich interactive domain-containing protein 3B	ARID3B	ARID3B
3.17185	30.615	9.88046	2.13778e-07	3.03491e-06	7.5356	Q9H2P0	Activity-dependent neuroprotector homeobox protein	ADNP	ADNP
2.30669	29.2628	9.86936	2.16569e-07	3.05306e-06	7.52261	Q8IWI9;Q8IWI9-4;Q8IWI9-3	MAX gene-associated protein	MGA	MGA
2.46529	26.6003	9.86791	2.16935e-07	3.05306e-06	7.52091	G3V179;E9PMJ2;J3KP39;Q9BPY3;E9PIM5	Protein FAM118B	FAM118B	FAM118B
2.85272	28.4605	9.8572	2.19669e-07	3.07821e-06	7.50836	M0QXA7;O95785-3;B9EGQ5;O95785-4;O95785;O95785-2	Protein Wiz	WIZ	WIZ
3.07841	31.4456	9.84424	2.23026e-07	3.11183e-06	7.49316	A0A0B4J1Z1;C9JAB2;Q16629-3;Q16629-2;Q16629-4;Q16629	Serine/arginine-rich splicing factor 7	SRSF7	SRSF7
2.8846	34.114	9.83975	2.24201e-07	3.11486e-06	7.48789	P52272;P52272-2;A0A087X0X3	Heterogeneous nuclear ribonucleoprotein M	HNRNPM	HNRNPM
3.23799	33.9396	9.8196	2.29559e-07	3.17573e-06	7.46422	Q9NYF8-2;Q9NYF8;Q9NYF8-4	Bcl-2-associated transcription factor 1	BCLAF1	BCLAF1
2.6999	28.6475	9.81055	2.32008e-07	3.18521e-06	7.45358	Q13356;Q13356-2	Peptidyl-prolyl cis-trans isomerase-like 2	PPIL2	PPIL2
3.259	29.4887	9.80984	2.32204e-07	3.18521e-06	7.45273	O15164;O15164-2;A0A087X1V3	Transcription intermediary factor 1-alpha	TRIM24	TRIM24
2.37103	29.2572	9.79099	2.37401e-07	3.23186e-06	7.43054	Q6NZY4;Q6NZY4-2	Zinc finger CCHC domain-containing protein 8	ZCCHC8	ZCCHC8
2.63894	35.5743	9.78675	2.38587e-07	3.23186e-06	7.42554	Q00839	Heterogeneous nuclear ribonucleoprotein U	HNRNPU	HNRNPU
4.13188	28.2604	9.78783	2.38286e-07	3.23186e-06	7.4268	P18887;F5H8D7	DNA repair protein XRCC1	XRCC1	XRCC1
2.47506	27.4561	9.77045	2.43208e-07	3.28079e-06	7.4063	Q14181;Q14181-2	DNA polymerase alpha subunit B	POLA2	POLA2
3.24619	30.7411	9.75396	2.47981e-07	3.33135e-06	7.3868	O14646-2;O14646	Chromodomain-helicase-DNA-binding protein 1	CHD1	CHD1
2.45854	31.4843	9.74964	2.49247e-07	3.33458e-06	7.38169	J3QRS9;X6R4W8;O43670-2;O43670;O43670-4;O43670-3	BUB3-interacting and GLEBS motif-containing protein ZNF207	ZNF207	ZNF207
2.66709	29.339	9.74482	2.5067e-07	3.33986e-06	7.37598	O60563	Cyclin-T1	CCNT1	CCNT1
3.1935	26.9591	9.73147	2.54651e-07	3.37906e-06	7.36017	Q15910;Q15910-3;Q15910-2;Q15910-4;Q15910-5;G3XAL2	Histone-lysine N-methyltransferase EZH2	EZH2	EZH2
2.38953	29.9557	9.69183	2.66877e-07	3.44293e-06	7.31311	Q9H7S9	Zinc finger protein 703	ZNF703	ZNF703
3.06133	32.8338	9.71126	2.60807e-07	3.44293e-06	7.3362	Q9Y2W1	Thyroid hormone receptor-associated protein 3	THRAP3	THRAP3
3.06794	27.5867	9.69912	2.64582e-07	3.44293e-06	7.32178	Q13363-2;Q13363;D6RAX2;E7ESU7;E7EPF8	C-terminal-binding protein 1	CTBP1	CTBP1
3.58302	27.0916	9.69592	2.65589e-07	3.44293e-06	7.31797	Q9P013	Spliceosome-associated protein CWC15 homolog	CWC15	CWC15
3.72428	27.3929	9.69628	2.65475e-07	3.44293e-06	7.31839	Q01826;Q01826-2	DNA-binding protein SATB1	SATB1	SATB1
4.32474	27.974	10.318	2.64591e-07	3.44293e-06	7.39997	Q92541	RNA polymerase-associated protein RTF1 homolog	RTF1	RTF1
4.51567	25.9049	10.3127	2.6605e-07	3.44293e-06	7.39454	Q5JY65;Q9BZJ0-2;Q9BZJ0-3;Q9BZJ0	Crooked neck-like protein 1	CRNKL1	CRNKL1
2.56576	30.243	9.68533	2.68941e-07	3.45584e-06	7.30537	Q9NYV4;Q9NYV4-2;Q9NYV4-3;J3QSD7	Cyclin-dependent kinase 12	CDK12	CDK12
2.35536	28.2375	9.67493	2.7228e-07	3.48498e-06	7.29299	P52756	RNA-binding protein 5	RBM5	RBM5
3.17105	33.4767	9.67117	2.73499e-07	3.48595e-06	7.2885	P12270	Nucleoprotein TPR	TPR	TPR
3.43772	30.3823	9.66808	2.74501e-07	3.48595e-06	7.28483	Q9BZZ5;G3V1C3;Q9BZZ5-6;Q9BZZ5-3;Q9BZZ5-1;H0YER7	Apoptosis inhibitor 5	API5	API5
3.33624	29.9558	9.61937	2.90879e-07	3.67957e-06	7.22663	Q9UBB9	Tuftelin-interacting protein 11	TFIP11	TFIP11
4.63353	28.3684	9.61554	2.9221e-07	3.68207e-06	7.22205	Q6P6C2;Q6P6C2-1;Q6P6C2-3	RNA demethylase ALKBH5	ALKBH5	ALKBH5
2.97241	31.1841	9.60309	2.9658e-07	3.72271e-06	7.20714	O75717;O75717-2	WD repeat and HMG-box DNA-binding protein 1	WDHD1	WDHD1
3.0732	28.8166	9.59114	3.00843e-07	3.76169e-06	7.1928	Q05048;A0A0A0MSZ9	Cleavage stimulation factor subunit 1	CSTF1	CSTF1
2.57766	33.3964	9.57654	3.06139e-07	3.78425e-06	7.17527	O75643	U5 small nuclear ribonucleoprotein 200 kDa helicase	SNRNP200	SNRNP200
2.78031	30.8423	9.57659	3.06121e-07	3.78425e-06	7.17533	Q8WUA2	Peptidyl-prolyl cis-trans isomerase-like 4	PPIL4	PPIL4
3.89852	26.6355	10.1798	3.06123e-07	3.78425e-06	7.25589	O14519-2;O14519;F5GZF0;O75956	Cyclin-dependent kinase 2-associated protein 1;Cyclin-dependent kinase 2-associated protein 2	CDK2AP1;CDK2AP2	CDK2AP1
2.94796	27.9109	9.56946	3.08744e-07	3.80199e-06	7.16675	Q8IUH3-3;Q8IUH3;Q8IUH3-2	RNA-binding protein 45	RBM45	RBM45
3.61578	28.8534	9.55971	3.12366e-07	3.83209e-06	7.15503	Q96GM5;Q96GM5-2;F8VRQ4;F8VZ70;F8VUB0	SWI/SNF-related matrix-associated actin-dependent regulator of chromatin subfamily D member 1	SMARCD1	SMARCD1
2.78145	30.0938	9.55008	3.15991e-07	3.86129e-06	7.14344	Q5SQP8;P56545;P56545-2	C-terminal-binding protein 2	CTBP2	CTBP2
2.8739	27.2946	10.9171	3.1831e-07	3.86129e-06	7.25835	Q86U70-3;Q86U70-2;Q86U70	LIM domain-binding protein 1	LDB1	LDB1
3.7776	28.914	9.54508	3.17892e-07	3.86129e-06	7.13741	O00148;O00148-2;O00148-3;K7EQN7	ATP-dependent RNA helicase DDX39A	DDX39A	DDX39A
2.99534	30.2079	9.5382	3.20525e-07	3.8737e-06	7.12912	Q9NW64;Q9NW64-2;E5RJW4	Pre-mRNA-splicing factor RBM22	RBM22	RBM22
3.31439	28.3757	9.53073	3.23411e-07	3.8941e-06	7.12011	Q9BTA9;Q9BTA9-2;Q9BTA9-5;A0A0A0MRT2	WW domain-containing adapter protein with coiled-coil	WAC	WAC
2.487	27.4307	9.52578	3.25338e-07	3.90286e-06	7.11413	Q9NY27;Q9NY27-3;C9IZ04;Q9NY27-2	Serine/threonine-protein phosphatase 4 regulatory subunit 2	PPP4R2	PPP4R2
4.88861	24.9094	13.3146	3.33829e-07	3.98999e-06	6.94071	Q6P452;P09525-2;P09525	Annexin;Annexin A4	ANXA4	ANXA4
3.33379	26.9813	10.0837	3.39128e-07	4.03848e-06	7.15456	Q8NAV1	Pre-mRNA-splicing factor 38A	PRPF38A	PRPF38A
2.18961	31.9484	9.48568	3.41417e-07	4.05091e-06	7.06563	Q8IWX8;J3QK89	Calcium homeostasis endoplasmic reticulum protein	CHERP	CHERP
4.47704	28.2573	10.0347	3.57387e-07	4.22496e-06	7.10262	P25490;H0YJV7	Transcriptional repressor protein YY1	YY1	YY1
4.27752	29.2918	9.44133	3.60188e-07	4.24265e-06	7.0118	O43172-2;O43172	U4/U6 small nuclear ribonucleoprotein Prp4	PRPF4	PRPF4
2.88927	30.2188	9.43099	3.64723e-07	4.28056e-06	6.99921	Q6KC79;Q6KC79-2	Nipped-B-like protein	NIPBL	NIPBL
2.16265	36.7557	9.42778	3.66143e-07	4.28177e-06	6.9953	P22626;P22626-2;A0A087WUI2	Heterogeneous nuclear ribonucleoproteins A2/B1	HNRNPA2B1	HNRNPA2B1
3.79593	27.5763	9.40655	3.75682e-07	4.37757e-06	6.96943	Q8WUB8-3;Q8WUB8-2;Q8WUB8;S5FZ81	PHD finger protein 10	PHF10	PHF10
3.28695	28.5961	9.3982	3.79509e-07	4.38241e-06	6.95923	Q9UQR0	Sex comb on midleg-like protein 2	SCML2	SCML2
3.45206	31.6799	9.39682	3.80142e-07	4.38241e-06	6.95755	P27694	Replication protein A 70 kDa DNA-binding subunit;Replication protein A 70 kDa DNA-binding subunit, N-terminally processed	RPA1	RPA1
4.46815	26.7988	9.40246	3.77552e-07	4.38241e-06	6.96443	P37275-3;P37275-4;P37275-5;P37275;P37275-2	Zinc finger E-box-binding homeobox 1	ZEB1	ZEB1
3.9793	27.0518	9.97175	3.82452e-07	4.39347e-06	7.03543	P08579	U2 small nuclear ribonucleoprotein B	SNRPB2	SNRPB2
2.32976	26.5192	9.36306	3.96062e-07	4.5146e-06	6.91626	Q9Y467;H0YFS7	Sal-like protein 2	SALL2	SALL2
2.36787	31.2815	9.36078	3.97163e-07	4.5146e-06	6.91346	P55795	Heterogeneous nuclear ribonucleoprotein H2	HNRNPH2	HNRNPH2
2.97202	28.2517	9.36417	3.95529e-07	4.5146e-06	6.91761	Q9H501;A0A087WX71	ESF1 homolog	ESF1	ESF1
2.88941	26.3019	9.34705	4.0386e-07	4.52741e-06	6.89663	P35453	Homeobox protein Hox-D13	HOXD13	HOXD13
3.05088	26.2518	9.92285	4.03213e-07	4.52741e-06	6.983	Q6ZW49;Q6ZW49-1;Q6ZW49-2	PAX-interacting protein 1	PAXIP1	PAXIP1
3.14146	30.5862	9.34953	4.02638e-07	4.52741e-06	6.89968	Q09472	Histone acetyltransferase p300	EP300	EP300
3.55962	31.3093	9.35116	4.01841e-07	4.52741e-06	6.90167	Q13123;A0A087X1R5;E7EQZ7;Q9H4P6;D6REL4	Protein Red	IK	IK
2.29124	34.3363	9.33665	4.09011e-07	4.55375e-06	6.88387	Q14103-3;Q14103;H0Y8G5;H0YA96;D6RAF8	Heterogeneous nuclear ribonucleoprotein D0	HNRNPD	HNRNPD
2.89587	29.9416	9.33866	4.0801e-07	4.55375e-06	6.88633	Q8N3U4;Q8N3U4-2	Cohesin subunit SA-2	STAG2	STAG2
3.42126	26.8347	10.6204	4.20177e-07	4.66211e-06	6.993	Q8TF01	Arginine/serine-rich protein PNISR	PNISR	PNISR
2.92428	27.4585	9.30964	4.22723e-07	4.6744e-06	6.85066	Q9Y4B4;H0Y760	Helicase ARIP4	RAD54L2	RAD54L2
3.87558	26.8703	9.29686	4.29377e-07	4.73188e-06	6.83493	Q13243;Q13243-3;B4DJK0;B4DUA4;G3V5K8;Q13243-2	Serine/arginine-rich splicing factor 5	SRSF5	SRSF5
2.87258	31.3728	9.28142	4.3757e-07	4.7897e-06	6.81589	P33992;B1AHB1	DNA replication licensing factor MCM5;DNA helicase	MCM5	MCM5
2.88194	26.4918	9.84891	4.36937e-07	4.7897e-06	6.90327	P55199;U3KQ90	RNA polymerase II elongation factor ELL	ELL	ELL
2.40844	29.1854	9.2783	4.39245e-07	4.7919e-06	6.81204	Q8IXT5;B9ZVT1	RNA-binding protein 12B	RBM12B	RBM12B
2.56418	35.1066	9.27212	4.42586e-07	4.79616e-06	6.80441	P51991	Heterogeneous nuclear ribonucleoprotein A3	HNRNPA3	HNRNPA3
2.78149	31.682	9.27314	4.42036e-07	4.79616e-06	6.80566	Q96T58	Msx2-interacting protein	SPEN	SPEN
2.73844	28.9639	9.26613	4.45847e-07	4.7995e-06	6.79701	Q9BVJ6;Q9BVJ6-3;Q9BVJ6-2	U3 small nucleolar RNA-associated protein 14 homolog A	UTP14A	UTP14A
4.73111	28.4312	9.26863	4.44486e-07	4.7995e-06	6.80009	O60231	Putative pre-mRNA-splicing factor ATP-dependent RNA helicase DHX16	DHX16	DHX16
2.51929	29.849	9.25659	4.51098e-07	4.84e-06	6.78522	J3KPP4;O95232	Luc7-like protein 3	LUC7L3	LUC7L3
2.53156	28.5329	9.24828	4.55726e-07	4.87357e-06	6.77493	E7EWM3;A0A087X127;Q8NF64-3;Q8NF64-2;Q8NF64	Zinc finger MIZ domain-containing protein 2	ZMIZ2	ZMIZ2
3.99787	27.4075	9.23989	4.60446e-07	4.9079e-06	6.76455	P18615;P18615-3;P18615-4;A0A0A0MT02;A0A0A0MSN9;E9PD43	Negative elongation factor E	NELFE	NELFE
2.77441	31.2179	9.21987	4.71929e-07	5.01386e-06	6.73972	Q8N684-2;Q8N684;Q8N684-3;F5H669;F5H6M0;F5H047	Cleavage and polyadenylation specificity factor subunit 7	CPSF7	CPSF7
2.39154	30.4252	9.21493	4.74805e-07	5.02799e-06	6.7336	Q96T23-2;Q96T23;Q96T23-3;H0YER1;H0YCN2	Remodeling and spacing factor 1	RSF1	RSF1
2.09823	33.0912	9.20653	4.79747e-07	5.03116e-06	6.72316	Q15424;Q15424-4;Q15424-3;Q15424-2	Scaffold attachment factor B1	SAFB	SAFB
2.2479	32.6711	9.20908	4.78244e-07	5.03116e-06	6.72632	Q9BUJ2;Q9BUJ2-2;A0A0A0MRA5;Q9BUJ2-4;B7Z4B8;Q9BUJ2-3;M0R3F1;M0QYZ0	Heterogeneous nuclear ribonucleoprotein U-like protein 1	HNRNPUL1	HNRNPUL1
5.35066	26.9834	9.76896	4.76845e-07	5.03116e-06	6.81643	Q9P0U4;Q9P0U4-2;K7EQ21	CXXC-type zinc finger protein 1	CXXC1	CXXC1
3.19241	28.9518	9.19971	4.83796e-07	5.0573e-06	6.71469	O15047	Histone-lysine N-methyltransferase SETD1A	SETD1A	SETD1A
2.19535	31.2903	9.19128	4.88855e-07	5.0938e-06	6.7042	E7EQT4;Q9UKV3;Q9UKV3-5;Q9UKV3-3;Q9UKV3-2	Apoptotic chromatin condensation inducer in the nucleus	ACIN1	ACIN1
2.6604	33.2083	9.18845	4.90564e-07	5.09529e-06	6.70068	F5GWX5;A0A0C4DGG9;Q14839;Q14839-2	Chromodomain-helicase-DNA-binding protein 4	CHD4	CHD4
2.62852	32.592	9.16353	5.05903e-07	5.23786e-06	6.66964	P18583-5;P18583-7;P18583;P18583-9;P18583-2;P18583-10;P18583-4;P18583-3;P18583-6;H7C1M2	Protein SON	SON	SON
2.74129	27.2272	9.67879	5.2661e-07	5.43495e-06	6.7177	J3KNZ9;Q9HAH7;Q9HAH7-1	Probable fibrosin-1	FBRS	FBRS
3.37319	29.1232	9.1281	5.28599e-07	5.43821e-06	6.62539	Q13523;H0YDJ3	Serine/threonine-protein kinase PRP4 homolog	PRPF4B	PRPF4B
3.62424	26.0014	9.6584	5.38615e-07	5.52378e-06	6.69527	C9JCC6;Q14919;Q14919-2;E9PNC7;E9PQX9	Dr1-associated corepressor	DRAP1	DRAP1
2.95466	28.6835	9.11009	5.40552e-07	5.52621e-06	6.60283	O60293;O60293-2	Zinc finger C3H1 domain-containing protein	ZFC3H1	ZFC3H1
1.96138	32.4903	9.09957	5.47661e-07	5.58134e-06	6.58965	O15042-2;E7ET15;O15042;O15042-3;C9JB80	U2 snRNP-associated SURP motif-containing protein	U2SURP	U2SURP
3.65912	25.6651	9.09049	5.53881e-07	5.62709e-06	6.57825	Q14147	Probable ATP-dependent RNA helicase DHX34	DHX34	DHX34
2.91168	32.1315	9.07568	5.6419e-07	5.71396e-06	6.55965	Q13242;H0YIB4	Serine/arginine-rich splicing factor 9	SRSF9	SRSF9
3.05646	26.1368	9.59227	5.79629e-07	5.85209e-06	6.6222	Q9NY61;A0A087WWS8	Protein AATF	AATF	AATF
2.34764	30.2831	9.0183	6.06104e-07	6.10044e-06	6.48732	Q8WYP5;Q8WYP5-3;Q8WYP5-2	Protein ELYS	AHCTF1	AHCTF1
2.82114	26.8492	10.2347	6.088e-07	6.10867e-06	6.63639	F6WR09;Q9ULJ6-2;Q9ULJ6	Zinc finger MIZ domain-containing protein 1	ZMIZ1	ZMIZ1
2.79997	28.8386	9.00886	6.13308e-07	6.13139e-06	6.47539	Q8IWZ8	SURP and G-patch domain-containing protein 1	SUGP1	SUGP1
2.8784	28.478	9.00687	6.14837e-07	6.13139e-06	6.47288	Q9UPP1-2;Q9UPP1;H0Y3N9;Q9UPP1-4;Q9UPP1-5;Q9UPP1-3;H0Y589	Histone lysine demethylase PHF8	PHF8	PHF8
3.21699	28.6486	8.99832	6.21464e-07	6.17853e-06	6.46206	P61978-3;Q5T6W2	Heterogeneous nuclear ribonucleoprotein K	HNRNPK	HNRNPK
2.93445	26.3846	8.98431	6.32484e-07	6.26892e-06	6.44431	O75419-2;O75419;O75419-3	Cell division control protein 45 homolog	CDC45	CDC45
2.88501	25.8989	8.98133	6.34855e-07	6.27329e-06	6.44053	Q15024	Exosome complex component RRP42	EXOSC7	EXOSC7
3.74858	28.1518	8.96633	6.46932e-07	6.37326e-06	6.4215	Q9H9B1;Q9H9B1-3;A0A0C4DGF8;Q9H9B1-4	Histone-lysine N-methyltransferase EHMT1	EHMT1	EHMT1
2.82489	26.224	9.4885	6.50897e-07	6.39295e-06	6.50663	Q9H7Z6;Q9H7Z6-2	Histone acetyltransferase KAT8	KAT8	KAT8
2.06078	29.3689	8.94927	6.60967e-07	6.45634e-06	6.39982	O43252	Bifunctional 3-phosphoadenosine 5-phosphosulfate synthase 1;Sulfate adenylyltransferase;Adenylyl-sulfate kinase	PAPSS1	PAPSS1
2.97102	29.3003	8.94884	6.61323e-07	6.45634e-06	6.39928	O94913;E9PQ01;E9PKN0;A0A0C4DGU6	Pre-mRNA cleavage complex 2 protein Pcf11	PCF11	PCF11
4.24125	24.5833	9.47125	6.63625e-07	6.45941e-06	6.48731	Q9Y6X3;V9GZ52;V9GYS3	MAU2 chromatid cohesion factor homolog	MAU2	MAU2
3.00619	28.4233	8.93838	6.70097e-07	6.50294e-06	6.38597	Q92688-2;Q92688	Acidic leucine-rich nuclear phosphoprotein 32 family member B	ANP32B	ANP32B
2.95899	30.4146	8.92985	6.77335e-07	6.55362e-06	6.37511	Q12874	Splicing factor 3A subunit 3	SF3A3	SF3A3
2.85541	31.1697	8.92721	6.79593e-07	6.55595e-06	6.37175	A0A0A0MR66;P98175;P98175-3	RNA-binding protein 10	RBM10	RBM10
1.94815	35.9007	8.92066	6.85231e-07	6.59079e-06	6.3634	P61978;P61978-2	Heterogeneous nuclear ribonucleoprotein K	HNRNPK	HNRNPK
2.47503	30.1302	8.91353	6.91433e-07	6.62611e-06	6.3543	Q8N1G2	Cap-specific mRNA (nucleoside-2-O-)-methyltransferase 1	CMTR1	CMTR1
3.73187	28.5671	8.91176	6.9298e-07	6.62611e-06	6.35204	Q9P2I0	Cleavage and polyadenylation specificity factor subunit 2	CPSF2	CPSF2
2.62485	32.2746	8.90084	7.02605e-07	6.69844e-06	6.33811	O43684-2;O43684;J3QT28	Mitotic checkpoint protein BUB3	BUB3	BUB3
2.86638	28.633	8.89274	7.09837e-07	6.7476e-06	6.32776	B7Z6D5;Q96GQ7	Probable ATP-dependent RNA helicase DDX27	DDX27	DDX27
2.12416	30.2302	8.88252	7.19075e-07	6.81548e-06	6.31469	P85037;P85037-2	Forkhead box protein K1	FOXK1	FOXK1
3.44188	27.6647	8.87996	7.21408e-07	6.81773e-06	6.31142	K7EIN2;Q9BRJ7;K7ENA3	Protein syndesmos	NUDT16L1	NUDT16L1
2.92289	26.91	8.87757	7.23591e-07	6.81853e-06	6.30836	Q99728-3;Q99728-2;Q99728;F6MDI1;A0A087X2H0	BRCA1-associated RING domain protein 1	BARD1	BARD1
3.25747	29.5112	8.86074	7.39196e-07	6.92544e-06	6.2868	Q9UJV9;J3KNN5	Probable ATP-dependent RNA helicase DDX41	DDX41	DDX41
3.25785	27.8887	9.37654	7.38473e-07	6.92544e-06	6.38067	Q9BW85;M0R2S3	Coiled-coil domain-containing protein 94	CCDC94	CCDC94
4.43133	28.1901	8.85524	7.44367e-07	6.95385e-06	6.27975	P23193;P23193-2;E5RIS7	Transcription elongation factor A protein 1	TCEA1	TCEA1
2.90534	31.3049	8.8435	7.55548e-07	7.03807e-06	6.26468	Q7Z6E9;Q7Z6E9-2;Q7Z6E9-4	E3 ubiquitin-protein ligase RBBP6	RBBP6	RBBP6
2.08085	33.4109	8.83858	7.60283e-07	7.06194e-06	6.25837	A0A087WUK2;O14979	Heterogeneous nuclear ribonucleoprotein D-like	HNRNPDL	HNRNPDL
2.5822	30.5689	8.82691	7.71641e-07	7.14702e-06	6.24338	Q29RF7;Q29RF7-3	Sister chromatid cohesion protein PDS5 homolog A	PDS5A	PDS5A
3.94712	25.4421	8.80514	7.93326e-07	7.31148e-06	6.21535	P29084;E5RH41	Transcription initiation factor IIE subunit beta	GTF2E2	GTF2E2
4.05854	26.9736	8.80194	7.9657e-07	7.31148e-06	6.21123	Q9UKA9;Q9UKA9-2;Q9UKA9-4;Q9UKA9-3;Q9UKA9-5;Q9UKA9-6	Polypyrimidine tract-binding protein 2	PTBP2	PTBP2
4.23637	25.8003	9.31026	7.96219e-07	7.31148e-06	6.30546	A0A087WVU5;O00512	B-cell CLL/lymphoma 9 protein	BCL9	BCL9
4.6312	28.9372	8.80015	7.98393e-07	7.31148e-06	6.20892	Q9Y2W2	WW domain-binding protein 11	WBP11	WBP11
3.18285	30.2756	8.77151	8.28103e-07	7.56225e-06	6.17197	Q9HCK8;Q9HCK8-2	Chromodomain-helicase-DNA-binding protein 8	CHD8	CHD8
2.11077	33.0711	8.76655	8.33375e-07	7.58908e-06	6.16555	A0A0C4DGZ0;P24928;A0A087WWE2	DNA-directed RNA polymerase;DNA-directed RNA polymerase II subunit RPB1	POLR2A	POLR2A
2.71295	25.4831	9.91049	8.39061e-07	7.61952e-06	6.32593	Q5T171;Q9BRQ0	Pygopus homolog 2	PYGO2	PYGO2
2.30727	28.2102	8.75573	8.44988e-07	7.65197e-06	6.15155	Q9ULM3	YEATS domain-containing protein 2	YEATS2	YEATS2
2.72954	32.1426	8.75349	8.47407e-07	7.65256e-06	6.14866	Q9Y5B9	FACT complex subunit SPT16	SUPT16H	SUPT16H
2.66136	26.2064	8.7503	8.50877e-07	7.6626e-06	6.14452	P26367;P26367-2	Paired box protein Pax-6	PAX6	PAX6
3.59829	28.7434	8.73389	8.68954e-07	7.78228e-06	6.12326	Q96DT7;Q96DT7-2;Q96DT7-3;Q96DT7-4	Zinc finger and BTB domain-containing protein 10	ZBTB10	ZBTB10
3.6083	29.8028	8.73601	8.66597e-07	7.78228e-06	6.12601	Q92620	Pre-mRNA-splicing factor ATP-dependent RNA helicase PRP16	DHX38	DHX38
3.0555	27.6012	9.21339	8.89493e-07	7.94435e-06	6.19471	A0A087WWS1;Q96FV9	THO complex subunit 1	THOC1	THOC1
3.71402	26.7877	9.82991	9.09902e-07	8.10436e-06	6.24722	Q01105-2;A0A0C4DFV9;Q01105-3;Q01105-4;Q01105	Protein SET	SET	SET
2.51677	31.6265	8.66449	9.5003e-07	8.43865e-06	6.03299	P33991	DNA replication licensing factor MCM4	MCM4	MCM4
2.11616	34.0876	8.65456	9.62268e-07	8.52407e-06	6.02003	Q07666;Q07666-2;Q07666-3	KH domain-containing, RNA-binding, signal transduction-associated protein 1	KHDRBS1	KHDRBS1
2.25056	31.2433	8.64565	9.73405e-07	8.59244e-06	6.00838	Q9BTC0;Q9BTC0-1	Death-inducer obliterator 1	DIDO1	DIDO1
2.87799	25.3714	8.64417	9.75273e-07	8.59244e-06	6.00644	Q99081-3;Q99081;B4DGI9;H0YNQ5	Transcription factor 12	TCF12	TCF12
1.97109	31.397	8.64042	9.80002e-07	8.61072e-06	6.00154	Q14151	Scaffold attachment factor B2	SAFB2	SAFB2
2.71549	31.7141	8.63834	9.82644e-07	8.61072e-06	5.99882	P26358;P26358-3	DNA (cytosine-5)-methyltransferase 1	DNMT1	DNMT1
2.16056	33.333	8.63158	9.91263e-07	8.66289e-06	5.98998	P26599;P26599-2;P26599-3;A6NLN1	Polypyrimidine tract-binding protein 1	PTBP1	PTBP1
2.30204	31.0756	8.61599	1.01145e-06	8.81565e-06	5.96956	C9IYN3;D6W592;Q8WVV9-4;Q8WVV9;B7WPG3;Q8WVV9-5	Heterogeneous nuclear ribonucleoprotein L-like	HNRNPLL;HNRPLL	HNRNPLL
2.52555	30.7453	8.60882	1.02089e-06	8.82693e-06	5.96015	P42285	Superkiller viralicidic activity 2-like 2	SKIV2L2	SKIV2L2
3.04743	32.0652	8.61096	1.01806e-06	8.82693e-06	5.96297	P62995;P62995-3;H7BXF3	Transformer-2 protein homolog beta	TRA2B	TRA2B
3.50934	29.8524	8.60969	1.01974e-06	8.82693e-06	5.9613	Q86U42-2;Q86U42;Q92843-2	Polyadenylate-binding protein 2	PABPN1	PABPN1
2.55771	29.8447	8.6062	1.02436e-06	8.83344e-06	5.95672	Q2KHR3;Q2KHR3-2	Glutamine and serine-rich protein 1	QSER1	QSER1
1.81019	35.6022	8.59033	1.04565e-06	8.98131e-06	5.93589	P31943;G8JLB6;E9PCY7;D6RBM0;H0YB39;D6RIU0	Heterogeneous nuclear ribonucleoprotein H;Heterogeneous nuclear ribonucleoprotein H, N-terminally processed	HNRNPH1	HNRNPH1
5.21195	27.8757	8.58931	1.04704e-06	8.98131e-06	5.93455	Q9HCG8;B7WP74	Pre-mRNA-splicing factor CWC22 homolog	CWC22	CWC22
2.0474	35.2166	8.57149	1.07154e-06	9.16731e-06	5.91112	H3BLZ8;Q92841;Q92841-1;Q92841-3;Q92841-2	Probable ATP-dependent RNA helicase DDX17	DDX17	DDX17
2.4252	29.1197	8.55637	1.09282e-06	9.32479e-06	5.8912	Q92797;A0A087WUE9	Symplekin	SYMPK	SYMPK
2.22552	32.3615	8.54665	1.10673e-06	9.4188e-06	5.87838	Q15029-2;Q15029;Q15029-3	116 kDa U5 small nuclear ribonucleoprotein component	EFTUD2	EFTUD2
2.58055	28.9291	8.54013	1.11617e-06	9.47435e-06	5.86978	Q10570	Cleavage and polyadenylation specificity factor subunit 1	CPSF1	CPSF1
2.44881	29.4599	8.52278	1.1417e-06	9.64067e-06	5.84687	Q14692	Ribosome biogenesis protein BMS1 homolog	BMS1	BMS1
2.87978	29.3901	8.52321	1.14106e-06	9.64067e-06	5.84743	Q9NXF1;Q9NXF1-2	Testis-expressed sequence 10 protein	TEX10	TEX10
4.50114	25.9497	8.50448	1.16931e-06	9.84825e-06	5.82265	Q9NY12-2;Q9NY12	H/ACA ribonucleoprotein complex subunit 1	GAR1	GAR1
2.55867	33.114	8.49607	1.18223e-06	9.93138e-06	5.81151	P08621;P08621-2;P08621-3	U1 small nuclear ribonucleoprotein 70 kDa	SNRNP70	SNRNP70
2.57289	29.4189	8.48814	1.19456e-06	1.0009e-05	5.80101	O95453-2;O95453-3;O95453;O95453-4	Poly(A)-specific ribonuclease PARN	PARN	PARN
2.55796	27.626	8.95321	1.20316e-06	1.00552e-05	5.89216	Q13769;C9JXG5;F8WCP5	THO complex subunit 5 homolog	THOC5	THOC5
3.03452	25.5058	8.47944	1.20824e-06	1.00718e-05	5.78946	A0A087WT21;Q9BXF3-3;Q9BXF3;B7WPH3;Q9BXF3-2	Cat eye syndrome critical region protein 2	CECR2	CECR2
2.31626	31.9984	8.46748	1.22732e-06	1.02046e-05	5.77358	P84103;P84103-2;A0A087X2D0	Serine/arginine-rich splicing factor 3	SRSF3	SRSF3
2.51398	27.7848	8.45022	1.25542e-06	1.04117e-05	5.75063	D6RJ07;Q9UL40;Q9UL40-2;Q9UL40-3	Zinc finger protein 346	ZNF346	ZNF346
-4.74245	24.8895	-8.44684	1.26101e-06	1.04314e-05	5.74613	Q3B7T1-5;Q3B7T1	Erythroid differentiation-related factor 1	EDRF1	EDRF1
2.88276	27.6205	8.43333	1.28359e-06	1.05913e-05	5.72813	Q96L91-3;Q96L91-5;Q96L91-2;Q96L91;Q96L91-4	E1A-binding protein p400	EP400	EP400
4.50097	29.4936	8.42943	1.29019e-06	1.06187e-05	5.72294	Q04726-3;H0YKT5;Q04726-7;Q04726-6;Q04726-5;Q04726-4;H0YKN8;H0YL70;Q04726-2;Q04726;H0YLI3	Transducin-like enhancer protein 3	TLE3	TLE3
4.33244	25.1371	8.88129	1.30947e-06	1.07502e-05	5.8072	Q9H981-2;Q9H981;H0Y849;Q9H981-3	Actin-related protein 8	ACTR8	ACTR8
2.43339	33.2172	8.41176	1.32055e-06	1.08139e-05	5.69935	Q99729-3;D6R9P3;D6RD18;D6RBZ0;A0A087WZV1;Q99729-4;Q99729-2;Q99729	Heterogeneous nuclear ribonucleoprotein A/B	HNRNPAB	HNRNPAB
2.74771	30.0624	8.40575	1.33105e-06	1.08725e-05	5.69132	P09884;A6NMQ1;A0A087WU64	DNA polymerase alpha catalytic subunit;DNA polymerase	POLA1	POLA1
3.69368	26.3397	8.40027	1.34068e-06	1.09237e-05	5.68401	Q9UNS1-2;Q9UNS1	Protein timeless homolog	TIMELESS	TIMELESS
3.57318	29.9623	8.39682	1.3468e-06	1.09461e-05	5.67939	Q92733;H0YE12;H0Y679	Proline-rich protein PRCC	PRCC	PRCC
1.94233	30.1805	8.39386	1.35207e-06	1.09616e-05	5.67543	Q9UK61-3;Q9UK61-4;Q9UK61;Q9UK61-2;A0A087X0F1	Protein FAM208A	FAM208A	FAM208A
2.63921	28.685	8.39044	1.35818e-06	1.09837e-05	5.67086	Q9BW71;Q9BW71-2	HIRA-interacting protein 3	HIRIP3	HIRIP3
2.51059	29.9958	8.3884	1.36185e-06	1.0986e-05	5.66812	Q9ULX6;Q9ULX6-2	A-kinase anchor protein 8-like	AKAP8L	AKAP8L
2.45644	29.0286	8.3837	1.37032e-06	1.1027e-05	5.66184	O95071-2;O95071;E7EMW7	E3 ubiquitin-protein ligase UBR5	UBR5	UBR5
4.90928	27.4162	8.37511	1.38596e-06	1.11253e-05	5.65032	Q6IN85;Q6IN85-2;G3V5Z3;Q6IN85-4;H0YIY8;Q6IN85-5	Serine/threonine-protein phosphatase 4 regulatory subunit 3A	SMEK1	SMEK1
2.05449	33.8894	8.36403	1.40639e-06	1.12615e-05	5.63548	Q9UQ35;Q9UQ35-2	Serine/arginine repetitive matrix protein 2	SRRM2	SRRM2
4.36729	26.8823	8.35966	1.41456e-06	1.12991e-05	5.62961	Q96ST2-2;Q96ST2-3;Q96ST2	Protein IWS1 homolog	IWS1	IWS1
2.45424	29.9478	8.3335	1.46442e-06	1.16687e-05	5.59447	B5MCF9;O00541;O00541-2;B3KXD6	Pescadillo homolog	PES1	PES1
1.97414	32.0269	8.31738	1.49607e-06	1.18917e-05	5.57277	Q01844-6;Q01844-3;Q01844;Q01844-5;B0QYK0;C9JGE3;Q01844-2	RNA-binding protein EWS	EWSR1	EWSR1
2.53968	27.1987	8.31461	1.50157e-06	1.19064e-05	5.56905	Q12948	Forkhead box protein C1	FOXC1	FOXC1
3.03732	26.4525	8.30533	1.52022e-06	1.20249e-05	5.55653	Q5VTB9-3;Q5VTB9;D3DPZ1;Q5TDE7;Q5TDE8	E3 ubiquitin-protein ligase RNF220	RNF220;hCG_27868	RNF220
5.09964	26.6726	9.30077	1.5708e-06	1.23948e-05	5.71427	Q5JSL0;Q5JSK6;P82970;Q5JSK9;Q5JSK8	High mobility group nucleosome-binding domain-containing protein 5	HMGN5	HMGN5
2.56158	30.6275	8.26114	1.61234e-06	1.26612e-05	5.49681	Q92769;Q92769-3	Histone deacetylase 2	HDAC2	HDAC2
3.33844	25.4934	8.26247	1.60947e-06	1.26612e-05	5.49863	Q15788-2;Q15788-3;Q15788;B5MCN7	Nuclear receptor coactivator 1	NCOA1	NCOA1
2.41251	29.6727	8.24975	1.63704e-06	1.28242e-05	5.48138	E9PM92;O00193;E9PRZ9	Small acidic protein	C11orf58;SMAP	C11orf58
3.82511	25.9729	8.23795	1.66305e-06	1.29965e-05	5.46538	Q8TF68-3;Q8TF68-2;Q8TF68;F5H8L7;E9PHB3	Zinc finger protein 384	ZNF384	ZNF384
1.91504	29.4041	8.23398	1.6719e-06	1.30344e-05	5.45999	O75340;A0A024QZ42	Programmed cell death protein 6	PDCD6	PDCD6
2.40984	31.5628	8.22059	1.7021e-06	1.32381e-05	5.44182	Q93009-3;Q93009;H3BND8	Ubiquitin carboxyl-terminal hydrolase 7;Ubiquitin carboxyl-terminal hydrolase	USP7	USP7
2.66438	27.279	8.65592	1.71321e-06	1.32927e-05	5.53714	Q96EI5;Q96EI5-2;D6RD44;A2RQR6	Transcription elongation factor A protein-like 4	TCEAL4	TCEAL4
1.98224	31.5138	8.20404	1.74027e-06	1.3457e-05	5.4193	M0R2Z9;Q8IX01;Q8IX01-4;Q8IX01-3;M0R3F6	SURP and G-patch domain-containing protein 2	SUGP2	SUGP2
2.47422	31.6795	8.20301	1.74267e-06	1.3457e-05	5.4179	O14497;O14497-2;O14497-3	AT-rich interactive domain-containing protein 1A	ARID1A	ARID1A
2.77977	30.2297	8.20075	1.74795e-06	1.34659e-05	5.41483	Q01081;Q01081-2;Q01081-4	Splicing factor U2AF 35 kDa subunit	U2AF1	U2AF1
3.41541	28.5974	8.19867	1.75284e-06	1.34716e-05	5.41199	O75940	Survival of motor neuron-related-splicing factor 30	SMNDC1	SMNDC1
3.1142	29.6327	8.18975	1.77395e-06	1.36017e-05	5.39984	P46063	ATP-dependent DNA helicase Q1	RECQL	RECQL
2.55448	29.0982	8.18734	1.77968e-06	1.36135e-05	5.39656	Q6PL18;A0A0B4J211	ATPase family AAA domain-containing protein 2	ATAD2	ATAD2
3.39268	28.0005	8.15777	1.85185e-06	1.41323e-05	5.35619	Q9NVM9;Q9NVM9-2	Protein asunder homolog	ASUN	ASUN
2.30398	28.6692	8.15106	1.86867e-06	1.41425e-05	5.34701	O14686;O14686-3	Histone-lysine N-methyltransferase 2D	KMT2D	KMT2D
2.6693	29.5785	8.15075	1.86943e-06	1.41425e-05	5.34659	Q9UGU0-2;Q9UGU0	Transcription factor 20	TCF20	TCF20
3.08252	30.1787	8.14907	1.87366e-06	1.41425e-05	5.3443	Q9NTZ6	RNA-binding protein 12	RBM12	RBM12
3.56693	28.0207	8.14857	1.87493e-06	1.41425e-05	5.34361	Q09028-3;Q09028;Q09028-2;Q09028-4	Histone-binding protein RBBP4	RBBP4	RBBP4
3.72389	25.4261	9.13722	1.86892e-06	1.41425e-05	5.54371	Q92830;Q92830-2	Histone acetyltransferase KAT2A	KAT2A	KAT2A
3.26281	25.1511	8.55381	1.9384e-06	1.45873e-05	5.41285	P20264;Q03052	POU domain, class 3, transcription factor 3;POU domain, class 3, transcription factor 1	POU3F3;POU3F1	POU3F3
2.38617	31.614	8.12182	1.9438e-06	1.45942e-05	5.30697	P52701;P52701-3;P52701-4;P52701-2;A0A087WWJ1	DNA mismatch repair protein Msh6	MSH6	MSH6
2.20111	31.4488	8.1193	1.95042e-06	1.46102e-05	5.30351	Q9UIG0-2;Q9UIG0	Tyrosine-protein kinase BAZ1B	BAZ1B	BAZ1B
3.99455	26.9875	8.10936	1.97678e-06	1.47736e-05	5.28987	Q9ULJ3;Q9ULJ3-2	Zinc finger and BTB domain-containing protein 21	ZBTB21	ZBTB21
2.56841	25.5135	8.53108	1.99272e-06	1.48586e-05	5.38501	Q13472-3;Q13472-2;Q13472	DNA topoisomerase 3-alpha	TOP3A	TOP3A
1.92702	28.8949	8.09972	2.00272e-06	1.4899e-05	5.27663	Q86UE8-3;A0A0B4J242;Q86UE8-2;Q86UE8;A0A087WZ74;J3KRK0;J3QLK5	Serine/threonine-protein kinase tousled-like 2	TLK2	TLK2
4.68818	25.2908	9.06201	2.02606e-06	1.50382e-05	5.46432	Q96HW7;Q96HW7-2	Integrator complex subunit 4	INTS4	INTS4
3.28922	28.0083	8.07838	2.06141e-06	1.52657e-05	5.24728	Q92585	Mastermind-like protein 1	MAML1	MAML1
2.21634	26.0062	8.07289	2.07681e-06	1.53448e-05	5.23972	X6R8S9;Q9GZP4-2;Q9GZP4	PITH domain-containing protein 1	PITHD1	PITHD1
5.09717	26.9712	8.49356	2.08598e-06	1.53776e-05	5.33894	Q6UX04;D6REK3;Q6UX04-2	Peptidyl-prolyl cis-trans isomerase CWC27 homolog	CWC27	CWC27
2.15011	29.3768	8.04173	2.16654e-06	1.59023e-05	5.19672	Q14137;Q14137-2	Ribosome biogenesis protein BOP1	BOP1	BOP1
2.72377	30.7927	8.03994	2.17183e-06	1.59023e-05	5.19425	A0A087X0M4;Q9BWU0	Kanadaptin	SLC4A1AP	SLC4A1AP
4.19355	27.2284	8.04023	2.17096e-06	1.59023e-05	5.19465	Q92917	G patch domain and KOW motifs-containing protein	GPKOW	GPKOW
2.70851	29.0462	8.02741	2.20915e-06	1.61392e-05	5.17693	Q9BXW9;Q9BXW9-1;Q9BXW9-3	Fanconi anemia group D2 protein	FANCD2	FANCD2
2.28763	32.4708	8.02305	2.22232e-06	1.6199e-05	5.17089	Q02880-2;Q02880;E9PCY5	DNA topoisomerase 2-beta;DNA topoisomerase 2	TOP2B	TOP2B
2.76328	23.5945	9.67539	2.23232e-06	1.62355e-05	5.42961	O94964-2;X6R3R3;H0YDM2;O94964-4;O94964	Protein SOGA1;N-terminal form;C-terminal 80 kDa form	SOGA1	SOGA1
-4.43787	25.4332	-8.4345	2.2424e-06	1.62724e-05	5.26606	Q86UE4;E5RJU9	Protein LYRIC	MTDH	MTDH
2.01224	29.5222	8.00459	2.27893e-06	1.6464e-05	5.14532	Q5SY16	Polynucleotide 5-hydroxyl-kinase NOL9	NOL9	NOL9
3.65895	29.5891	8.00495	2.27781e-06	1.6464e-05	5.14582	Q6P1J9	Parafibromin	CDC73	CDC73
3.58051	25.2083	8.41834	2.28734e-06	1.64881e-05	5.24605	B1AVT0;P49760-3;P49760	Dual specificity protein kinase CLK2	CLK2	CLK2
3.5635	25.0275	8.94136	2.30879e-06	1.66059e-05	5.33568	A0A075B6T1;Q9C0C7-4;Q9C0C7-5;Q9C0C7-2;Q9C0C7-3;Q9C0C7;Q9C0C7-6	Activating molecule in BECN1-regulated autophagy protein 1	AMBRA1	AMBRA1
2.30991	27.9181	7.99331	2.31426e-06	1.66085e-05	5.12967	Q9HB07;F8VR84;F8VQQ3	UPF0160 protein MYG1, mitochondrial	C12orf10	C12orf10
2.54628	29.4206	7.99102	2.32149e-06	1.66237e-05	5.1265	Q12788;J3KNP2	Transducin beta-like protein 3	TBL3	TBL3
3.88712	28.1627	7.98313	2.34664e-06	1.67669e-05	5.11555	Q9UPT9;Q9UPT9-2	Ubiquitin carboxyl-terminal hydrolase 22	USP22	USP22
2.74399	28.6476	7.97981	2.35732e-06	1.68062e-05	5.11093	C9JEJ2;P49585;C9J050;H7C1T3;C9J2E1	Choline-phosphate cytidylyltransferase A	PCYT1A	PCYT1A
2.67406	26.4315	7.9695	2.3908e-06	1.70076e-05	5.09659	Q9NYP9	Protein Mis18-alpha	MIS18A	MIS18A
2.07926	31.9651	7.94967	2.45657e-06	1.74374e-05	5.06899	P42166	Lamina-associated polypeptide 2, isoform alpha;Thymopoietin;Thymopentin	TMPO	TMPO
2.70957	25.9263	8.35364	2.47722e-06	1.75456e-05	5.16563	Q9Y6K1;A0A0C4DG02;Q9Y6K1-2;F8WE91	DNA (cytosine-5)-methyltransferase 3A	DNMT3A	DNMT3A
3.70842	30.3994	7.94159	2.48394e-06	1.7555e-05	5.05773	A0A087WWP4;Q96T37-4;Q96T37-2;Q96T37-3;Q96T37	Putative RNA-binding protein 15	RBM15	RBM15
2.44994	27.6607	7.93709	2.49929e-06	1.76251e-05	5.05146	P62306	Small nuclear ribonucleoprotein F	SNRPF	SNRPF
2.97636	28.9281	7.92972	2.5247e-06	1.77658e-05	5.04118	J3KPG5;F8VU39;Q9UIF9-2;Q9UIF9-3;Q9UIF9	Bromodomain adjacent to zinc finger domain protein 2A	BAZ2A	BAZ2A
3.27443	30.6892	7.92632	2.53651e-06	1.78104e-05	5.03643	Q15020;Q15020-4;F8VV04	Squamous cell carcinoma antigen recognized by T-cells 3	SART3	SART3
3.27512	25.8462	7.91764	2.56695e-06	1.79852e-05	5.02429	Q969R5;Q969R5-2;Q969R5-3	Lethal(3)malignant brain tumor-like protein 2	L3MBTL2	L3MBTL2
4.08535	26.7029	7.90584	2.60889e-06	1.82398e-05	5.00781	Q86T24	Transcriptional regulator Kaiso	ZBTB33	ZBTB33
-2.36934	25.3134	-8.30784	2.62182e-06	1.82908e-05	5.10838	E7EMV2;E7ESP9;P07197	Neurofilament medium polypeptide	NEFM	NEFM
2.9519	25.9906	7.90044	2.62838e-06	1.82973e-05	5.00024	A3KN83-3;A3KN83-2;A3KN83;A3KN83-4	Protein strawberry notch homolog 1	SBNO1	SBNO1
2.79455	29.2992	7.89648	2.64272e-06	1.83579e-05	4.9947	Q9UBU9;E9PIN3;Q9UBU9-2	Nuclear RNA export factor 1	NXF1	NXF1
2.41211	31.0358	7.8868	2.6782e-06	1.85647e-05	4.98114	P98179	RNA-binding protein 3	RBM3	RBM3
2.32299	26.8538	7.86563	2.75751e-06	1.90738e-05	4.95144	Q8WTT2	Nucleolar complex protein 3 homolog	NOC3L	NOC3L
1.95705	33.1419	7.86241	2.76979e-06	1.9118e-05	4.94692	P55265;P55265-4;P55265-5;H0YCK3;P55265-2;P55265-3	Double-stranded RNA-specific adenosine deaminase	ADAR	ADAR
-2.15301	27.9004	-7.85206	2.80968e-06	1.92706e-05	4.93237	Q6PGP7	Tetratricopeptide repeat protein 37	TTC37	TTC37
3.09715	28.7062	7.85238	2.80845e-06	1.92706e-05	4.93282	Q9GZU8;H3BP64;H3BUL4;H3BMX9;H3BU93;H3BTI2;H3BTP8;H3BSY6	Protein FAM192A	FAM192A	FAM192A
3.56619	26.3459	8.76328	2.80681e-06	1.92706e-05	5.14291	Q9NYB0	Telomeric repeat-binding factor 2-interacting protein 1	TERF2IP	TERF2IP
1.96903	29.0112	7.83199	2.88873e-06	1.97711e-05	4.90414	J3QQW9;Q15022	Polycomb protein SUZ12	SUZ12	SUZ12
3.87644	27.3849	7.81317	2.96506e-06	2.02509e-05	4.8776	O60942;Q5TCW7;O60942-4;O60942-2;O60942-3	mRNA-capping enzyme;Polynucleotide 5-triphosphatase;mRNA guanylyltransferase	RNGTT	RNGTT
3.18828	26.8375	7.81006	2.97788e-06	2.02958e-05	4.87321	P06400	Retinoblastoma-associated protein	RB1	RB1
2.16115	31.9816	7.80726	2.98946e-06	2.03321e-05	4.86926	K7EQ55;K7EK33;Q96EP5-2;Q96EP5;K7EQ02	DAZ-associated protein 1	DAZAP1	DAZAP1
3.92452	25.4695	8.67272	3.10358e-06	2.10641e-05	5.04352	Q9BRD0-2;Q9BRD0	BUD13 homolog	BUD13	BUD13
2.23779	27.0771	7.77474	3.12757e-06	2.11828e-05	4.82329	P24468;P24468-3;P24468-2	COUP transcription factor 2	NR2F2	NR2F2
1.63916	28.9341	7.77005	3.14807e-06	2.12055e-05	4.81664	Q9BQ52-4;Q9BQ52;G5E9D5;E7ES68;Q9BQ52-3	Zinc phosphodiesterase ELAC protein 2	ELAC2	ELAC2
2.49274	31.643	7.7712	3.14301e-06	2.12055e-05	4.81828	P38919	Eukaryotic initiation factor 4A-III;Eukaryotic initiation factor 4A-III, N-terminally processed	EIF4A3	EIF4A3
4.0028	26.3517	8.16078	3.1505e-06	2.12055e-05	4.92286	O95983-2;O95983;K7EIE8;A0A0A0MTS6;A0A087X1H1	Methyl-CpG-binding domain protein 3	MBD3	MBD3
1.97145	34.1338	7.76609	3.16545e-06	2.12537e-05	4.81103	Q13151	Heterogeneous nuclear ribonucleoprotein A0	HNRNPA0	HNRNPA0
2.24645	28.0652	7.76403	3.17455e-06	2.12537e-05	4.80811	Q96Q89-3;Q96Q89;Q96Q89-2;Q96Q89-4	Kinesin-like protein KIF20B	KIF20B	KIF20B
2.29005	28.4296	7.76047	3.19035e-06	2.12537e-05	4.80306	Q9H582;Q9H582-2	Zinc finger protein 644	ZNF644	ZNF644
2.80848	25.9309	7.76287	3.17968e-06	2.12537e-05	4.80647	Q9NR45	Sialic acid synthase	NANS	NANS
4.26407	29.4293	7.76137	3.18634e-06	2.12537e-05	4.80434	Q96QC0	Serine/threonine-protein phosphatase 1 regulatory subunit 10	PPP1R10	PPP1R10
2.16512	34.8791	7.75817	3.20056e-06	2.12782e-05	4.7998	Q92945;A0A087WTP3;M0R0I5	Far upstream element-binding protein 2	KHSRP	KHSRP
3.53998	26.6723	8.13288	3.26308e-06	2.16495e-05	4.88738	Q9NPI1-2;Q9NPI1	Bromodomain-containing protein 7	BRD7	BRD7
2.22455	30.8762	7.7412	3.27717e-06	2.16547e-05	4.77572	Q9NRL2;Q9NRL2-2	Bromodomain adjacent to zinc finger domain protein 1A	BAZ1A	BAZ1A
2.7769	28.5246	7.74176	3.27464e-06	2.16547e-05	4.77651	A0A087X239;Q6PCB5;Q6PCB5-2	Round spermatid basic protein 1-like protein	RSBN1L	RSBN1L
4.07597	26.4635	7.73479	3.30664e-06	2.18051e-05	4.76661	Q9Y6Q9-5;Q9Y6Q9;Q9Y6Q9-2;Q9Y6Q9-3;Q9Y6Q9-4	Nuclear receptor coactivator 3	NCOA3	NCOA3
3.14101	29.6236	7.72885	3.33417e-06	2.19421e-05	4.75816	Q9UMS4;F5GY56	Pre-mRNA-processing factor 19	PRPF19	PRPF19
2.20425	30.5008	7.72535	3.35049e-06	2.20049e-05	4.75319	Q52LJ0-2;Q52LJ0	Protein FAM98B	FAM98B	FAM98B
3.64671	29.012	7.71428	3.40274e-06	2.2303e-05	4.73744	Q15648;Q15648-3	Mediator of RNA polymerase II transcription subunit 1	MED1	MED1
1.91709	29.8012	7.6996	3.47336e-06	2.27201e-05	4.71652	O75691	Small subunit processome component 20 homolog	UTP20	UTP20
2.04206	31.772	7.67357	3.60241e-06	2.34032e-05	4.67937	O75494-6;O75494-3;Q5JRI1;O75494-5;O75494-4;O75494-2;O75494	Serine/arginine-rich splicing factor 10	SRSF10	SRSF10
2.81096	30.9766	7.67401	3.6002e-06	2.34032e-05	4.67999	Q96SI9;Q96SI9-2	Spermatid perinuclear RNA-binding protein	STRBP	STRBP
3.33543	25.1252	9.17478	3.60659e-06	2.34032e-05	4.96594	Q99626	Homeobox protein CDX-2	CDX2	CDX2
3.70893	25.9688	7.67361	3.60222e-06	2.34032e-05	4.67942	A8MUA9;A8MU27;P55854;P55854-2	Small ubiquitin-related modifier 3	SUMO3	SUMO3
3.54918	30.0671	7.6672	3.63476e-06	2.35391e-05	4.67026	O43290	U4/U6.U5 tri-snRNP-associated protein 1	SART1	SART1
4.33276	26.6927	7.65832	3.68042e-06	2.37873e-05	4.65755	Q96DF8;F8WEF8	Protein DGCR14	DGCR14	DGCR14
2.32685	26.609	7.64343	3.75827e-06	2.42423e-05	4.63623	D6RB59;O60645-2;O60645-3;O60645	Exocyst complex component 3	EXOC3	EXOC3
2.42889	26.3588	8.01222	3.80214e-06	2.44767e-05	4.73276	O75177	Calcium-responsive transactivator	SS18L1	SS18L1
2.41626	30.4214	7.61852	3.89244e-06	2.50086e-05	4.60049	Q9UQE7	Structural maintenance of chromosomes protein 3	SMC3	SMC3
2.32303	30.9468	7.61235	3.92648e-06	2.51775e-05	4.59162	P51991-2	Heterogeneous nuclear ribonucleoprotein A3	HNRNPA3	HNRNPA3
2.20727	31.5624	7.60353	3.97566e-06	2.54426e-05	4.57894	P49756;P49756-2;P49756-3	RNA-binding protein 25	RBM25	RBM25
1.97366	29.8815	7.5978	4.00798e-06	2.55991e-05	4.57069	Q9Y5Q8;Q9Y5Q8-3;Q9Y5Q8-2;Q5T7U1;H7BY84	General transcription factor 3C polypeptide 5	GTF3C5	GTF3C5
2.25092	25.8109	7.58407	4.08652e-06	2.60496e-05	4.55091	K7EMM8;Q49A26-2;Q49A26-4;Q49A26-3;Q49A26;Q49A26-5	Putative oxidoreductase GLYR1	GLYR1	GLYR1
2.94084	26.8726	7.56843	4.17798e-06	2.65286e-05	4.52836	Q06546	GA-binding protein alpha chain	GABPA	GABPA
2.9933	25.6277	7.56956	4.17129e-06	2.65286e-05	4.52999	Q6P0N0	Mis18-binding protein 1	MIS18BP1	MIS18BP1
3.43976	27.4767	7.56455	4.20098e-06	2.66226e-05	4.52277	Q68E01-2;Q68E01;Q68E01-3	Integrator complex subunit 3	INTS3	INTS3
2.52393	28.8011	7.56013	4.22738e-06	2.66531e-05	4.51638	O75934	Pre-mRNA-splicing factor SPF27	BCAS2	BCAS2
2.53563	29.2867	7.55963	4.23039e-06	2.66531e-05	4.51566	O60306	Intron-binding protein aquarius	AQR	AQR
4.05372	26.9644	7.56123	4.22078e-06	2.66531e-05	4.51798	P62312	U6 snRNA-associated Sm-like protein LSm6	LSM6	LSM6
2.36591	28.1862	7.55546	4.25546e-06	2.67076e-05	4.50963	Q9NXH9-2;Q9NXH9;K7EQQ8	tRNA (guanine(26)-N(2))-dimethyltransferase	TRMT1	TRMT1
4.06085	24.8093	7.92536	4.24876e-06	2.67076e-05	4.62034	Q9ULD4;Q9ULD4-3;Q9ULD4-2;E9PI60;E9PSF3	Bromodomain and PHD finger-containing protein 3	BRPF3	BRPF3
2.75671	29.4865	7.54258	4.33393e-06	2.71476e-05	4.49101	Q6VMQ6-4;Q6VMQ6;Q6VMQ6-5;Q6VMQ6-2	Activating transcription factor 7-interacting protein 1	ATF7IP	ATF7IP
2.13422	31.1621	7.54051	4.34666e-06	2.7175e-05	4.48803	P38432	Coilin	COIL	COIL
2.02445	31.8458	7.52968	4.41406e-06	2.75434e-05	4.47234	Q9P258	Protein RCC2	RCC2	RCC2
2.19248	26.416	7.52205	4.46221e-06	2.77905e-05	4.46128	P09661;H0YKK0;H0YMA0	U2 small nuclear ribonucleoprotein A	SNRPA1	SNRPA1
2.07254	32.214	7.51388	4.51435e-06	2.80359e-05	4.44945	Q96KR1	Zinc finger RNA-binding protein	ZFR	ZFR
3.05036	26.011	7.87746	4.51885e-06	2.80359e-05	4.55792	Q9NS91;F8WE49	E3 ubiquitin-protein ligase RAD18	RAD18	RAD18
-2.08426	27.7525	-7.49987	4.60529e-06	2.85177e-05	4.42911	O95714	E3 ubiquitin-protein ligase HERC2	HERC2	HERC2
3.17103	26.5569	8.30402	4.71252e-06	2.9071e-05	4.62915	B3KPJ4;A0A0A0MSI2;Q8IXK0-2;Q8IXK0-4;Q8IXK0;Q8IXK0-5	Polyhomeotic-like protein 2	PHC2	PHC2
3.45826	26.6579	7.48373	4.71247e-06	2.9071e-05	4.40566	P54198;P54198-2	Protein HIRA	HIRA	HIRA
3.65469	28.7843	7.46125	4.86622e-06	2.99623e-05	4.37293	Q15427;Q5SZ64	Splicing factor 3B subunit 4	SF3B4	SF3B4
3.76276	28.575	7.4549	4.91059e-06	3.01783e-05	4.36368	A0A0A0MT33;Q9UPN6;Q9UPN6-2	Protein SCAF8	SCAF8	SCAF8
2.93434	29.9449	7.4464	4.97073e-06	3.04903e-05	4.35126	A0A024RAC6;Q14241	Transcription elongation factor B polypeptide 3	TCEB3	TCEB3
2.46433	28.6192	7.43122	5.07996e-06	3.09849e-05	4.3291	O96019;O96019-2	Actin-like protein 6A	ACTL6A	ACTL6A
3.83177	26.7454	7.43283	5.06827e-06	3.09849e-05	4.33145	B5MCW3;Q9H0E9-2;Q9H0E9;H7C128;H7C179;H7C127;Q9H0E9-4;Q9H0E9-3	Bromodomain-containing protein 8	BRD8	BRD8
4.38421	27.0914	7.43173	5.07628e-06	3.09849e-05	4.32984	Q8N6N3;Q8N6N3-2	UPF0690 protein C1orf52	C1orf52	C1orf52
2.5395	24.3724	8.22996	5.13358e-06	3.11949e-05	4.54399	A0A087WY47;O95409	Zinc finger protein ZIC 2	ZIC2	ZIC2
2.74856	24.2767	7.42458	5.12858e-06	3.11949e-05	4.31939	P52952	Homeobox protein Nkx-2.5	NKX2-5	NKX2-5
1.99038	33.6577	7.41351	5.21065e-06	3.16041e-05	4.3032	Q96PK6	RNA-binding protein 14	RBM14	RBM14
2.70866	28.7191	7.40611	5.26635e-06	3.18825e-05	4.29236	Q7RTV0	PHD finger-like domain-containing protein 5A	PHF5A	PHF5A
2.20376	30.3297	7.4012	5.30356e-06	3.20481e-05	4.28518	Q6W2J9;Q6W2J9-2;Q6W2J9-4;H7BYY2;Q6W2J9-3	BCL-6 corepressor	BCOR	BCOR
3.71196	25.8423	8.77208	5.38851e-06	3.2501e-05	4.53935	B3KTM8;Q9UBU8-2;H0YMJ0;Q9UBU8;H0YLJ3	Mortality factor 4-like protein 1	MORF4L1	MORF4L1
4.23679	27.6694	7.38859	5.40065e-06	3.25139e-05	4.26668	P16220;P16220-2;P16220-3;C9J896;C9JBT4	Cyclic AMP-responsive element-binding protein 1	CREB1	CREB1
2.08243	29.3405	7.38206	5.45161e-06	3.27601e-05	4.2571	P42167;G5E972;P42167-2;P42167-3;H0YJH7	Lamina-associated polypeptide 2, isoforms beta/gamma;Thymopoietin;Thymopentin	TMPO	TMPO
1.80959	29.0032	7.37535	5.50458e-06	3.29565e-05	4.24723	Q9NW13;Q9NW13-2	RNA-binding protein 28	RBM28	RBM28
3.64204	26.7176	7.72582	5.50186e-06	3.29565e-05	4.35843	P55201-2	Peregrin	BRPF1	BRPF1
3.20293	25.8817	7.36367	5.59794e-06	3.34539e-05	4.23008	E2QRD4;Q6ZRQ5	Protein MMS22-like	MMS22L	MMS22L
3.30902	25.5394	7.35876	5.63774e-06	3.36299e-05	4.22285	Q9BSC4;Q9BSC4-2;Q9BSC4-4	Nucleolar protein 10	NOL10	NOL10
3.12081	24.3036	7.34184	5.77717e-06	3.43985e-05	4.19793	Q15723-4;Q15723-2;Q15723-3;Q15723-1;Q15723	ETS-related transcription factor Elf-2	ELF2	ELF2
3.82006	28.15	7.33559	5.82952e-06	3.46467e-05	4.18873	Q9C0B1	Alpha-ketoglutarate-dependent dioxygenase FTO	FTO	FTO
2.56461	26.5381	8.68788	5.87125e-06	3.47676e-05	4.48571	Q5T0C7;A0A0A0MR87;E9PSF2;Q15468;Q15468-2	SCL-interrupting locus protein	STIL	STIL
2.9098	26.5422	7.67714	5.86402e-06	3.47676e-05	4.29377	Q00403;B1APE1;B1APE2	Transcription initiation factor IIB	GTF2B	GTF2B
3.32885	27.6644	7.32199	5.94534e-06	3.51424e-05	4.16866	Q562F6;Q562F6-2	Shugoshin-like 2	SGOL2	SGOL2
4.16245	25.7047	7.66286	5.9751e-06	3.52542e-05	4.27473	Q8N108-17;Q8N108;Q8N108-13;Q8N108-12;Q8N108-19;Q8N108-16;Q8N108-14;Q8N108-18;Q8N108-15	Mesoderm induction early response protein 1	MIER1	MIER1
2.73055	27.1822	7.31343	6.01942e-06	3.54513e-05	4.15603	M0QXZ5;Q96B54	Zinc finger protein 428	ZNF428	ZNF428
3.88408	25.8647	8.06858	6.19833e-06	3.6439e-05	4.35615	F2Z2Y6;O95777;C9JNV3	U6 snRNA-associated Sm-like protein LSm8	LSM8	LSM8
2.06034	31.7231	7.28891	6.2373e-06	3.66019e-05	4.11975	Q9HAV4	Exportin-5	XPO5	XPO5
1.96969	30.2996	7.28311	6.29001e-06	3.68448e-05	4.11116	F8VXG7;Q99590-2;Q99590;A0A0A0MTP7	Protein SCAF11	SCAF11	SCAF11
2.63106	26.9086	7.27834	6.33368e-06	3.70338e-05	4.10411	G5E9A6;P51784	Ubiquitin carboxyl-terminal hydrolase;Ubiquitin carboxyl-terminal hydrolase 11	USP11	USP11
3.91377	31.4202	7.27574	6.35771e-06	3.71076e-05	4.10024	J3KP15;Q01130;J3QL05;Q01130-2	Serine/arginine-rich splicing factor 2	SRSF2	SRSF2
2.87883	27.0419	7.2632	6.47462e-06	3.77222e-05	4.08165	F8VSL3;P25208	Nuclear transcription factor Y subunit beta	NFYB	NFYB
3.38527	27.7666	7.25677	6.53552e-06	3.80089e-05	4.0721	Q12873-2;Q12873;Q12873-3	Chromodomain-helicase-DNA-binding protein 3	CHD3	CHD3
2.17911	29.62	7.23524	6.74369e-06	3.91495e-05	4.0401	P49916-3;P49916;P49916-4;P49916-2;K7ERZ5	DNA ligase 3	LIG3	LIG3
1.73945	30.2851	7.2226	6.8692e-06	3.98071e-05	4.02128	Q7Z2T5	TRMT1-like protein	TRMT1L	TRMT1L
2.09204	28.2127	7.21768	6.91876e-06	4.0023e-05	4.01394	Q8N5C6;Q8N5C6-2	S1 RNA-binding domain-containing protein 1	SRBD1	SRBD1
2.03349	25.4637	7.21422	6.95381e-06	4.01543e-05	4.00878	Q8NCD3-3;Q8NCD3-2;Q8NCD3;C9JWC4	Holliday junction recognition protein	HJURP	HJURP
1.88418	28.5933	7.21072	6.98943e-06	4.02171e-05	4.00357	P49959;F8W7U8;P49959-2;P49959-3	Double-strand break repair protein MRE11A	MRE11A	MRE11A
2.57436	26.9489	7.21192	6.97724e-06	4.02171e-05	4.00535	Q6NSI4;Q6NSI4-4;B1AQ74;Q6NSI4-3	Uncharacterized protein CXorf57	CXorf57	CXorf57
2.44433	28.8604	7.1986	7.11435e-06	4.08635e-05	3.98549	P54132;H0YNU5	Bloom syndrome protein	BLM	BLM
2.2375	29.76	7.19534	7.14838e-06	4.09144e-05	3.98062	Q15061	WD repeat-containing protein 43	WDR43	WDR43
3.25178	27.1971	7.19621	7.13932e-06	4.09144e-05	3.98191	H0Y9X1;Q96EY4;D6RA57;D6RE67;D6RC31	Translation machinery-associated protein 16	TMA16	TMA16
5.92283	25.6417	7.93353	7.27296e-06	4.15543e-05	4.19651	D6REP8;D6RE99;D6RD60;P49773;D6RC06	Histidine triad nucleotide-binding protein 1	HINT1	HINT1
2.65338	31.3148	7.1775	7.33761e-06	4.18501e-05	3.95395	Q8IWS0;Q8IWS0-5;Q8IWS0-3;Q5JRC6;Q8IWS0-4;Q8IWS0-2	PHD finger protein 6	PHF6	PHF6
3.70981	27.7904	7.16787	7.44195e-06	4.23709e-05	3.93954	P35249;C9JZI1;P35249-2;C9J8M3	Replication factor C subunit 4	RFC4	RFC4
2.00737	29.1712	7.15995	7.52891e-06	4.2791e-05	3.92768	Q9Y5Q9	General transcription factor 3C polypeptide 3	GTF3C3	GTF3C3
3.97014	26.6647	7.46387	7.77938e-06	4.41375e-05	4.00682	Q96G46;Q96G46-2	tRNA-dihydrouridine(47) synthase [NAD(P)(+)]-like	DUS3L	DUS3L
3.79699	25.1391	8.40461	7.87421e-06	4.45976e-05	4.18398	P31277;A0A087WWK9	Homeobox protein Hox-D11	HOXD11	HOXD11
2.22856	25.9971	7.1204	7.97969e-06	4.49601e-05	3.86831	P83876;K7ESL1	Thioredoxin-like protein 4A	TXNL4A	TXNL4A
3.42082	27.2746	7.12241	7.95609e-06	4.49601e-05	3.87134	Q9H814	Phosphorylated adapter RNA export protein	PHAX	PHAX
4.21138	26.4664	7.12144	7.96751e-06	4.49601e-05	3.86987	Q9UQR1	Zinc finger protein 148	ZNF148	ZNF148
2.57675	28.4967	7.11594	8.0323e-06	4.51782e-05	3.8616	Q14149	MORC family CW-type zinc finger protein 3	MORC3	MORC3
2.35109	28.9975	7.10711	8.13743e-06	4.56905e-05	3.84832	P46100-3;P46100;P46100-5;P46100-4;P46100-2	Transcriptional regulator ATRX	ATRX	ATRX
2.48697	26.2518	7.0884	8.36534e-06	4.68892e-05	3.82012	O95551-3;O95551;O95551-2;X6R5A3	Tyrosyl-DNA phosphodiesterase 2	TDP2	TDP2
3.41025	25.4301	7.81421	8.39029e-06	4.69481e-05	4.05359	Q96SH1;P05549-5;P05549-6;P05549;H7C5E5;C1K3N0;P05549-2;C9JXZ2	Transcription factor AP-2-alpha	TFAP2A	TFAP2A
2.81696	27.4846	7.08445	8.41423e-06	4.70011e-05	3.81417	Q6ZU65;Q6ZU65-2	Ubinuclein-2	UBN2	UBN2
1.72565	34.3586	7.08313	8.43064e-06	4.7012e-05	3.81218	O43390;O43390-3;B4DT28	Heterogeneous nuclear ribonucleoprotein R	HNRNPR	HNRNPR
2.42467	26.6357	7.80852	8.44795e-06	4.70279e-05	4.04673	Q7L4I2;Q7L4I2-2	Arginine/serine-rich coiled-coil protein 2	RSRC2	RSRC2
1.92282	30.126	7.07784	8.49682e-06	4.72191e-05	3.8042	Q9Y4W2-2;Q9Y4W2;Q9Y4W2-3	Ribosomal biogenesis protein LAS1L	LAS1L	LAS1L
3.7547	28.4637	7.07635	8.51555e-06	4.72424e-05	3.80195	O60341;O60341-2	Lysine-specific histone demethylase 1A	KDM1A	KDM1A
2.40591	29.4823	7.07499	8.5327e-06	4.72569e-05	3.79989	A6NHB5;Q14202-2;Q14202;A6NHN7	Zinc finger MYM-type protein 3	ZMYM3	ZMYM3
2.07975	30.6304	7.07009	8.5948e-06	4.75199e-05	3.79249	P43246;P43246-2;E9PHA6;V9H019;A0A087X078;A0A087X1E7	DNA mismatch repair protein Msh2	MSH2	MSH2
2.00281	28.5387	7.06407	8.67176e-06	4.7864e-05	3.78338	F5H2X7;Q9ULV3-5;Q9ULV3;H0Y5D5;Q9BTG3;Q5SYW2;Q9ULV3-2;Q9ULV3-3;Q9ULV3-4	Cip1-interacting zinc finger protein	CIZ1	CIZ1
2.18362	30.3586	7.05849	8.74366e-06	4.81791e-05	3.77495	Q7LBC6;Q7LBC6-2	Lysine-specific demethylase 3B	KDM3B	KDM3B
4.02706	26.0804	8.29302	8.8581e-06	4.87271e-05	4.073	Q9H7L9	Sin3 histone deacetylase corepressor complex component SDS3	SUDS3	SUDS3
3.31903	27.4875	7.0467	8.89774e-06	4.88624e-05	3.75711	Q8N8A6	ATP-dependent RNA helicase DDX51	DDX51	DDX51
2.07681	24.8744	7.35359	9.02307e-06	4.93839e-05	3.85608	G3V2F4;E7EPD8;Q9NUW8;Q9NUW8-2;G3V2J6	Tyrosyl-DNA phosphodiesterase 1	TDP1	TDP1
1.91868	33.9014	7.02838	9.14279e-06	4.98712e-05	3.72937	P52597	Heterogeneous nuclear ribonucleoprotein F;Heterogeneous nuclear ribonucleoprotein F, N-terminally processed	HNRNPF	HNRNPF
4.19528	25.837	7.02884	9.13659e-06	4.98712e-05	3.73006	J3KPD3;F5GXV8;Q9Y580;I3L521;F5GY08;F5H606	RNA-binding protein 7	RBM7	RBM7
2.29582	28.5965	7.02042	9.25161e-06	5.03802e-05	3.71728	Q8WYQ5-3;Q8WYQ5	Microprocessor complex subunit DGCR8	DGCR8	DGCR8
2.95716	25.3269	7.7283	9.30868e-06	5.06062e-05	3.90279	Q9NVC6;E9PJZ4;E9PM72	Mediator of RNA polymerase II transcription subunit 17	MED17	MED17
3.69994	26.2667	7.00615	9.44997e-06	5.12886e-05	3.69561	Q9NXV6	CDKN2A-interacting protein	CDKN2AIP	CDKN2AIP
2.14977	26.9139	7.00037	9.53156e-06	5.16451e-05	3.68683	Q8NDT2;Q8NDT2-2	Putative RNA-binding protein 15B	RBM15B	RBM15B
2.49917	27.564	6.99566	9.59873e-06	5.19226e-05	3.67966	Q96PU4;Q96PU4-2	E3 ubiquitin-protein ligase UHRF2	UHRF2	UHRF2
1.7208	31.6089	6.99121	9.66247e-06	5.21805e-05	3.6729	Q13148;A0A087WYY0;A0A087X260;G3V162;B1AKP7;A0A087WX29;K7EJM5;K7EN94;A0A087WV68;A0A087WXQ5	TAR DNA-binding protein 43	TARDBP	TARDBP
3.34669	28.7048	6.98171	9.80027e-06	5.28369e-05	3.65844	Q86YP4-2;Q86YP4;Q86YP4-3	Transcriptional repressor p66-alpha	GATAD2A	GATAD2A
-1.85139	26.9696	-6.97832	9.84989e-06	5.30165e-05	3.65328	D6RBR7;Q9Y3S2;D6R8Y9;D6R9C8	Zinc finger protein 330	ZNF330	ZNF330
1.65941	34.0327	6.95353	1.02213e-05	5.49247e-05	3.61547	Q14980-2;A0A087WY61	Nuclear mitotic apparatus protein 1	NUMA1	NUMA1
2.58588	27.1232	6.94292	1.03847e-05	5.57109e-05	3.59926	P61964	WD repeat-containing protein 5	WDR5	WDR5
3.60314	25.2723	7.63406	1.04421e-05	5.59265e-05	3.83441	Q9BWE0;Q9BWE0-4;C9JZE3;C9JYJ8;E7EVL6	Replication initiator 1	REPIN1	REPIN1
1.82399	27.5101	7.2434	1.04799e-05	5.59444e-05	3.70384	E9PSH0	NA	CELF1	CELF1
3.4081	30.918	6.93765	1.0467e-05	5.59444e-05	3.5912	O14776-2;O14776;G3V220	Transcription elongation regulator 1	TCERG1	TCERG1
3.66855	25.6271	8.11669	1.06963e-05	5.70062e-05	3.89461	Q8NCF5;H3BSZ7;Q8NCF5-3;Q8NCF5-2	NFATC2-interacting protein	NFATC2IP	NFATC2IP
3.44936	26.5273	6.91481	1.08312e-05	5.76307e-05	3.55625	E9PJ24;F8WEF5;Q9P1Y6-3;Q9P1Y6;Q9P1Y6-2	PHD and RING finger domain-containing protein 1	PHRF1	PHRF1
3.46925	27.5067	6.90523	1.09881e-05	5.83695e-05	3.54157	Q8WVD3;J3KSI2;J3QKM8	E3 ubiquitin-protein ligase RNF138	RNF138	RNF138
2.27384	29.1486	6.88431	1.1339e-05	6.01353e-05	3.50945	Q9NVI1;Q9NVI1-1;Q9NVI1-2;F8W7R3;H3BP78	Fanconi anemia group I protein	FANCI	FANCI
3.47078	30.5818	6.87465	1.15048e-05	6.09156e-05	3.49461	Q86U86-5;Q86U86-4;Q86U86-7;Q86U86-9;Q86U86-2;Q86U86-8;Q86U86;Q86U86-3;E7EVG2;H0Y5B5;Q86U86-6	Protein polybromo-1	PBRM1	PBRM1
2.66242	31.8583	6.86445	1.16829e-05	6.17577e-05	3.47892	Q13247;Q13247-3	Serine/arginine-rich splicing factor 6	SRSF6	SRSF6
2.79553	29.9529	6.85752	1.18055e-05	6.23048e-05	3.46824	Q8NFD5;Q8NFD5-2;Q8NFD5-3;H0Y7H8;Q8NFD5-4	AT-rich interactive domain-containing protein 1B	ARID1B	ARID1B
2.73796	25.8196	7.15139	1.18887e-05	6.26423e-05	3.57547	I3L4X7;I3L3Y9;Q13227-2;Q13227	G protein pathway suppressor 2	GPS2	GPS2
1.98218	29.7087	6.85056	1.19301e-05	6.27587e-05	3.45751	O14929;O14929-2	Histone acetyltransferase type B catalytic subunit	HAT1	HAT1
1.83806	27.7298	6.84411	1.20468e-05	6.32698e-05	3.44757	Q5H9F3-3;A0A075B6Q3;Q5H9F3-2;Q5H9F3;H7C4B2	BCL-6 corepressor-like protein 1	BCORL1	BCORL1
2.01469	31.8346	6.83918	1.21367e-05	6.36394e-05	3.43997	P11388;P11388-2;P11388-3;P11388-4	DNA topoisomerase 2-alpha	TOP2A	TOP2A
-3.29073	22.7264	-7.98326	1.23627e-05	6.47198e-05	3.74411	Q9UDY8-2;Q9UDY8	Mucosa-associated lymphoid tissue lymphoma translocation protein 1	MALT1	MALT1
1.96935	31.8489	6.82332	1.24309e-05	6.49726e-05	3.41549	Q14966;Q14966-3;Q14966-4;Q14966-5	Zinc finger protein 638	ZNF638	ZNF638
1.88301	30.9397	6.79645	1.29469e-05	6.75609e-05	3.37393	Q12830-4;E7ETD6;Q12830;Q12830-2;F5GXF5	Nucleosome-remodeling factor subunit BPTF	BPTF	BPTF
2.13228	26.3758	7.08404	1.30473e-05	6.79758e-05	3.48078	Q9NVX2;A0A0A0MRH0	Notchless protein homolog 1	NLE1	NLE1
2.47102	29.9161	6.78554	1.31629e-05	6.8468e-05	3.35702	Q9NRZ9;Q9NRZ9-3;Q9NRZ9-2;A0A0B4J1V9;Q9NRZ9-4;F6XU50;Q9NRZ9-6;Q9NRZ9-5;A0A087WSW7	Lymphoid-specific helicase	HELLS	HELLS
3.20585	27.5676	6.77564	1.33621e-05	6.93935e-05	3.34166	Q2TBE0;Q2TBE0-2;H7C3G7;Q2TBE0-3;H0YE03	CWF19-like protein 2	CWF19L2	CWF19L2
1.76797	27.6644	6.76625	1.35541e-05	7.02779e-05	3.32709	Q9NXG2	THUMP domain-containing protein 1	THUMPD1	THUMPD1
1.61157	30.0043	6.76419	1.35966e-05	7.0386e-05	3.32389	Q9H0A0;Q9H0A0-2;A0A087WV29	N-acetyltransferase 10	NAT10	NAT10
2.23621	26.8239	6.75932	1.36976e-05	7.06837e-05	3.31632	E7EVZ1;Q86UP3-2;Q86UP3-5;Q86UP3;Q86UP3-4	Zinc finger homeobox protein 4	ZFHX4	ZFHX4
2.84513	25.9716	6.75969	1.36899e-05	7.06837e-05	3.3169	P49643	DNA primase large subunit	PRIM2	PRIM2
3.30621	25.5263	7.04716	1.37325e-05	7.07515e-05	3.42865	Q13895	Bystin	BYSL	BYSL
2.19733	29.0613	6.75424	1.38038e-05	7.09864e-05	3.30843	Q15269;A0A0B4J2E5	Periodic tryptophan protein 2 homolog	PWP2	PWP2
2.47598	29.258	6.75339	1.38217e-05	7.09864e-05	3.3071	Q8N5F7	NF-kappa-B-activating protein	NKAP	NKAP
3.66629	27.5751	6.75159	1.38595e-05	7.10682e-05	3.30431	P39880-3;P39880;P39880-4;P39880-2;P39880-5;P39880-6	Homeobox protein cut-like 1	CUX1	CUX1
3.08507	29.9906	6.74625	1.39725e-05	7.15348e-05	3.29601	P16104;Q96QV6;Q8IUE6	Histone H2AX;Histone H2A type 1-A;Histone H2A type 2-B	H2AFX;HIST1H2AA;HIST2H2AB	H2AFX
3.0978	29.1272	6.73261	1.42659e-05	7.26969e-05	3.27476	E9PKP7;P17480-2;P17480	Nucleolar transcription factor 1	UBTF	UBTF
3.29305	25.0705	7.01974	1.42666e-05	7.26969e-05	3.38978	Q86Y37;Q86Y37-2;Q86Y37-4	CDK2-associated and cullin domain-containing protein 1	CACUL1	CACUL1
3.93907	26.1454	7.02198	1.42221e-05	7.26969e-05	3.39296	P32780;P32780-2	General transcription factor IIH subunit 1	GTF2H1	GTF2H1
2.34361	28.422	6.71738	1.4601e-05	7.42844e-05	3.25103	Q96RS6;Q96RS6-3;Q96RS6-2	NudC domain-containing protein 1	NUDCD1	NUDCD1
2.69915	24.4167	6.98285	1.50202e-05	7.6298e-05	3.33733	E9PEP7;P17010-2;P08048-2;P08048-3;P08048;P17010;P17010-3	Zinc finger X-chromosomal protein;Zinc finger Y-chromosomal protein	ZFX;ZFY	ZFX
2.10382	28.7191	6.66371	1.58501e-05	8.02628e-05	3.16711	P61962;A0A087WWI6	DDB1- and CUL4-associated factor 7	DCAF7	DCAF7
2.68845	27.2496	6.66447	1.58318e-05	8.02628e-05	3.1683	O96017-9;O96017;O96017-13;O96017-4;O96017-12;H0Y820	Serine/threonine-protein kinase Chk2	CHEK2	CHEK2
3.3141	25.5357	6.65795	1.59908e-05	8.08493e-05	3.15808	J3KNV1;O60281-2;O60281	Zinc finger protein 292	ZNF292	ZNF292
2.13912	27.7671	6.93103	1.61517e-05	8.1517e-05	3.26331	Q9H6F5	Coiled-coil domain-containing protein 86	CCDC86	CCDC86
3.10654	27.9619	6.65056	1.6173e-05	8.1517e-05	3.14649	Q14004;Q14004-2	Cyclin-dependent kinase 13	CDK13	CDK13
1.95306	29.3245	6.63779	1.64933e-05	8.28745e-05	3.12644	Q9UBT2;Q9UBT2-2	SUMO-activating enzyme subunit 2	UBA2	UBA2
1.99988	27.474	6.63795	1.64894e-05	8.28745e-05	3.12669	Q96GD4-5;Q96GD4;Q96GD4-2;Q96GD4-4;J3KTD6;J3QLN8;Q96GD4-3;J3KT86;J3QR41	Aurora kinase B	AURKB	AURKB
1.8239	25.4896	6.91358	1.65526e-05	8.30439e-05	3.23832	Q9Y2K1-2;Q9Y2K1	Zinc finger and BTB domain-containing protein 1	ZBTB1	ZBTB1
3.42322	27.404	6.6337	1.65975e-05	8.31411e-05	3.12	J9JID7;Q03252	Lamin-B2	LMNB2	LMNB2
3.76307	27.8291	6.62929	1.67103e-05	8.35771e-05	3.11308	Q9NQS7;Q9NQS7-2	Inner centromere protein	INCENP	INCENP
1.71438	32.2431	6.62733	1.67608e-05	8.37011e-05	3.10999	Q5UIP0;Q5UIP0-2	Telomere-associated protein RIF1	RIF1	RIF1
3.0663	25.2034	7.24093	1.70519e-05	8.5024e-05	3.34152	Q8WW12-2;Q8WW12	PEST proteolytic signal-containing nuclear protein	PCNP	PCNP
3.04632	27.9616	6.6145	1.7095e-05	8.51084e-05	3.08981	O60216	Double-strand-break repair protein rad21 homolog	RAD21	RAD21
2.4727	29.0447	6.60299	1.74008e-05	8.64983e-05	3.07168	Q86UV5;Q86UV5-8;Q86UV5-2;Q86UV5-3	Ubiquitin carboxyl-terminal hydrolase 48	USP48	USP48
1.74878	34.3376	6.58596	1.78638e-05	8.83741e-05	3.04482	Q8TD26	Chromodomain-helicase-DNA-binding protein 6	CHD6	CHD6
1.85477	25.0767	6.5852	1.78849e-05	8.83741e-05	3.04362	H0YDD4;E9PEJ4;P10515	Acetyltransferase component of pyruvate dehydrogenase complex;Dihydrolipoyllysine-residue acetyltransferase component of pyruvate dehydrogenase complex, mitochondrial	DLAT	DLAT
3.74055	27.8843	6.58513	1.78868e-05	8.83741e-05	3.04351	Q8WWY3;E7EVX8;Q8WWY3-4;Q8WWY3-2;Q8WWY3-3;E7EU94;E7ESX0;E7EN72	U4/U6 small nuclear ribonucleoprotein Prp31	PRPF31	PRPF31
4.49066	25.4812	7.65234	1.78454e-05	8.83741e-05	3.40665	F5GX09;Q5HYJ3;Q5HYJ3-3;Q5HYJ3-2	Protein FAM76B	FAM76B	FAM76B
4.89872	28.5926	6.56983	1.83145e-05	9.03498e-05	3.01935	O60832;O60832-2;C9IYT0	H/ACA ribonucleoprotein complex subunit 4	DKC1	DKC1
3.23935	30.5419	6.56878	1.83444e-05	9.036e-05	3.01768	O94906;O94906-2	Pre-mRNA-processing factor 6	PRPF6	PRPF6
1.61535	27.7344	6.55782	1.8658e-05	9.17657e-05	3.00035	P09234;A0A0A0MRR7	U1 small nuclear ribonucleoprotein C	SNRPC	SNRPC
2.88529	27.3198	6.55321	1.87915e-05	9.22828e-05	2.99305	Q9HCJ3-2;Q9HCJ3	Ribonucleoprotein PTB-binding 2	RAVER2	RAVER2
3.47743	27.3222	6.55185	1.88311e-05	9.23378e-05	2.9909	Q9BQ61;K7ELS0;K7ERU7;K7EN60	Uncharacterized protein C19orf43	C19orf43	C19orf43
4.05523	28.4754	6.54578	1.9009e-05	9.30697e-05	2.98129	Q8IU81	Interferon regulatory factor 2-binding protein 1	IRF2BP1	IRF2BP1
2.70034	27.0667	6.54354	1.90749e-05	9.32519e-05	2.97775	Q9UER7;Q9UER7-3;Q9UER7-5;Q9UER7-4;Q9UER7-2	Death domain-associated protein 6	DAXX	DAXX
-1.62274	26.9762	-6.8054	1.92884e-05	9.40533e-05	3.03658	Q9BRP8-2;Q9BRP8	Partner of Y14 and mago	WIBG	WIBG
3.49221	25.4992	7.58319	1.92967e-05	9.40533e-05	3.33165	Q9BWT3;Q9BWT3-2;F8WAT4	Poly(A) polymerase gamma	PAPOLG	PAPOLG
1.99088	25.9259	6.80342	1.93428e-05	9.41368e-05	3.07948	Q5TGY3	AT-hook DNA-binding motif-containing protein 1	AHDC1	AHDC1
2.65035	25.3095	7.1355	1.95096e-05	9.48065e-05	3.20584	A0A087WXR7;Q5TBB1;Q5TBB1-2	Ribonuclease H2 subunit B	RNASEH2B	RNASEH2B
2.39928	27.745	6.51948	1.98004e-05	9.60761e-05	2.93958	A0A087WT20;Q9NV06	DDB1- and CUL4-associated factor 13	DCAF13	DCAF13
3.50103	28.1793	6.51752	1.98605e-05	9.62242e-05	2.93648	Q9GZL7	Ribosome biogenesis protein WDR12	WDR12	WDR12
2.6286	24.8557	6.50872	2.01339e-05	9.74039e-05	2.92249	H0Y9G6;E7ETU7;P09001;E9PF06;D6RC14	39S ribosomal protein L3, mitochondrial	MRPL3	MRPL3
2.05387	25.7651	6.49752	2.04876e-05	9.86743e-05	2.90468	A0A087WZ30;O94761;A0A087X072	ATP-dependent DNA helicase Q4	RECQL4	RECQL4
2.24739	29.6172	6.4978	2.04787e-05	9.86743e-05	2.90512	Q68CP9;Q68CP9-3;F8WCU9;F8W108	AT-rich interactive domain-containing protein 2	ARID2	ARID2
3.27474	25.2526	6.76388	2.04628e-05	9.86743e-05	3.02207	Q5JTV1;Q9UKD1	Glucocorticoid modulatory element-binding protein 2	GMEB2	GMEB2
2.5522	26.3353	6.49625	2.05281e-05	9.87233e-05	2.90266	Q15054;Q15054-3;Q15054-2	DNA polymerase delta subunit 3	POLD3	POLD3
3.11714	23.5371	7.07796	2.10089e-05	0.000100886	3.07242	F5H5U2;Q8NHQ9	ATP-dependent RNA helicase DDX55	DDX55	DDX55
1.69408	26.2618	6.47365	2.12636e-05	0.000101959	2.86666	Q9Y2P8	RNA 3-terminal phosphate cyclase-like protein	RCL1	RCL1
2.96576	27.8142	6.46882	2.14244e-05	0.000102344	2.85896	C9JR56;Q9UPW6;Q9UPW6-2	DNA-binding protein SATB;DNA-binding protein SATB2	SATB2	SATB2
3.55587	26.0083	6.46929	2.14084e-05	0.000102344	2.85972	Q01831;Q01831-2	DNA repair protein complementing XP-C cells	XPC	XPC
1.87944	28.8184	6.45833	2.17776e-05	0.000103811	2.84223	Q5VWN6;Q5VWN6-2	Protein FAM208B	FAM208B	FAM208B
1.77246	30.6128	6.44788	2.21359e-05	0.000105364	2.82554	O95239;O95239-2	Chromosome-associated kinesin KIF4A	KIF4A	KIF4A
2.55734	25.6476	6.70552	2.22441e-05	0.000105632	2.93691	Q92613	Protein Jade-3	JADE3	JADE3
2.59994	28.1973	6.44439	2.22572e-05	0.000105632	2.81995	Q9BUQ8	Probable ATP-dependent RNA helicase DDX23	DDX23	DDX23
2.60195	28.5555	6.44206	2.23383e-05	0.000105745	2.81623	Q93074-2;Q93074-3;Q93074;Q7Z3Z5	Mediator of RNA polymerase II transcription subunit 12	MED12;TNRC11	MED12
2.64086	30.4975	6.44184	2.2346e-05	0.000105745	2.81588	Q01780;Q01780-2	Exosome component 10	EXOSC10	EXOSC10
2.14965	28.3372	6.43249	2.2675e-05	0.000107146	2.80093	Q8IX18-3;Q8IX18;Q8IX18-4;Q8IX18-2;J3KSW6	Probable ATP-dependent RNA helicase DHX40	DHX40	DHX40
1.75807	32.3095	6.42942	2.27844e-05	0.000107507	2.79601	Q9NU22	Midasin	MDN1	MDN1
2.31384	27.0718	6.42164	2.30634e-05	0.000108665	2.78356	P31260	Homeobox protein Hox-A10	HOXA10	HOXA10
2.33597	24.754	6.67364	2.3286e-05	0.000109555	2.8902	Q96JN0-2;Q96JN0	Ligand-dependent corepressor	LCOR	LCOR
1.99757	30.9301	6.41248	2.33967e-05	0.000109758	2.76888	Q9ULW0;Q9ULW0-2	Targeting protein for Xklp2	TPX2	TPX2
3.68101	28.6032	6.41289	2.33818e-05	0.000109758	2.76953	P27695;G3V3M6;G3V5Q1;G3V3C7;A0A0C4DGK8	DNA-(apurinic or apyrimidinic site) lyase;DNA-(apurinic or apyrimidinic site) lyase, mitochondrial	APEX1	APEX1
3.73765	28.8597	6.41103	2.34501e-05	0.000109851	2.76655	Q13185	Chromobox protein homolog 3	CBX3	CBX3
2.07849	30.6318	6.40935	2.35118e-05	0.000109981	2.76386	O43823	A-kinase anchor protein 8	AKAP8	AKAP8
1.71907	27.6179	6.40377	2.37185e-05	0.000110788	2.75491	O60287	Nucleolar pre-ribosomal-associated protein 1	URB1	URB1
3.46216	26.8676	7.40112	2.37671e-05	0.000110856	3.13122	P61244-2;P61244;Q6V3B1;G3V563;G3V5L1;G3V2R5;P61244-3;P61244-4;G3V570	Protein max	MAX	MAX
3.4142	28.4822	6.38745	2.43337e-05	0.000113336	2.72872	Q9Y5S9;Q9Y5S9-2	RNA-binding protein 8A	RBM8A	RBM8A
2.61847	28.1724	6.37921	2.4651e-05	0.00011465	2.71547	Q9H0L4	Cleavage stimulation factor subunit 2 tau variant	CSTF2T	CSTF2T
1.55514	32.8676	6.37613	2.47705e-05	0.000115041	2.71052	P22314;P22314-2	Ubiquitin-like modifier-activating enzyme 1	UBA1	UBA1
3.18257	26.461	6.37186	2.49374e-05	0.000115651	2.70365	Q9UFW8;C9JUJ0	CGG triplet repeat-binding protein 1	CGGBP1	CGGBP1
-2.62643	26.1498	-6.35527	2.55971e-05	0.000118541	2.67694	Q01968-2;Q01968	Inositol polyphosphate 5-phosphatase OCRL-1	OCRL	OCRL
2.45647	26.9109	6.3533	2.56766e-05	0.000118693	2.67377	Q9ULL5-3;Q9ULL5-2;Q9ULL5	Proline-rich protein 12	PRR12	PRR12
2.57816	25.0657	6.60519	2.57029e-05	0.000118693	2.78941	C9JQD4;O43447;O43447-2	Peptidyl-prolyl cis-trans isomerase;Peptidyl-prolyl cis-trans isomerase H	PPIH	PPIH
2.11329	28.0375	6.35133	2.57564e-05	0.000118772	2.6706	Q8WUA4;A0A087WZD8;Q8WUA4-2	General transcription factor 3C polypeptide 2	GTF3C2	GTF3C2
1.72491	31.6015	6.34079	2.61879e-05	0.000120591	2.6536	Q9Y2L1;G3V1J5;Q9Y2L1-2;F2Z2C0	Exosome complex exonuclease RRP44	DIS3	DIS3
4.4703	24.9466	6.88882	2.68762e-05	0.000123585	2.8825	Q6P1R4;J3QKP9;J3QQZ0;J3QLE4;H0YGW8	tRNA-dihydrouridine(16/17) synthase [NAD(P)(+)]-like	DUS1L	DUS1L
3.13293	27.0831	6.32329	2.69211e-05	0.000123617	2.62535	Q86U44;F5H6D8;B4DTN4;H0YFV6	N6-adenosine-methyltransferase 70 kDa subunit	METTL3	METTL3
1.69671	28.2159	6.30763	2.75959e-05	0.00012618	2.60003	Q5THK1;Q5THK1-2;Q5THK1-4;Q5THK1-3	Protein PRR14L	PRR14L	PRR14L
2.34938	29.5642	6.30834	2.75651e-05	0.00012618	2.60117	Q9UKJ3;Q9UKJ3-2	G patch domain-containing protein 8	GPATCH8	GPATCH8
4.35132	26.1734	6.30903	2.75349e-05	0.00012618	2.60229	Q9Y6X9;Q9Y6X9-2	MORC family CW-type zinc finger protein 2	MORC2	MORC2
1.90655	28.617	6.3006	2.79043e-05	0.000127412	2.58866	Q03701;A0A087X1N2	CCAAT/enhancer-binding protein zeta	CEBPZ	CEBPZ
2.63696	29.0068	6.29842	2.80007e-05	0.000127672	2.58513	Q13451	Peptidyl-prolyl cis-trans isomerase FKBP5;Peptidyl-prolyl cis-trans isomerase FKBP5, N-terminally processed	FKBP5	FKBP5
1.98577	32.7116	6.2959	2.81127e-05	0.000128003	2.58105	Q15717;Q15717-2	ELAV-like protein 1	ELAVL1	ELAVL1
-2.2473	25.9443	-6.29142	2.83132e-05	0.000128736	2.57378	P13807;P13807-2	Glycogen [starch] synthase, muscle	GYS1	GYS1
-2.57137	25.3608	-6.5305	2.86478e-05	0.000130075	2.63053	H3BMH2;H3BSC1;P62491-2;Q15907-2;P62491;Q15907;B4DQU5	Ras-related protein Rab-11A;Ras-related protein Rab-11B	RAB11A;RAB11B	RAB11A
-2.87324	25.4127	-6.2793	2.88621e-05	0.000130683	2.55414	Q9NZJ4;Q9NZJ4-2	Sacsin	SACS	SACS
1.89994	28.5947	6.27943	2.88559e-05	0.000130683	2.55436	A0A0A0MQX8;Q9NR56;C9JP00;Q9NR56-7;Q9NR56-5;Q9NR56-2;Q86VM6;Q9NR56-6;Q9NR56-3;H7C4T5;Q9NR56-4	Muscleblind-like protein 1	MBNL1	MBNL1
2.95327	26.823	6.2623	2.96509e-05	0.000134068	2.52655	O94762;O94762-4	ATP-dependent DNA helicase Q5	RECQL5	RECQL5
5.23007	26.3026	6.25385	3.00516e-05	0.000135691	2.51282	Q12906;Q12906-5;Q12906-2;Q12906-3	Interleukin enhancer-binding factor 3	ILF3	ILF3
2.30508	27.9991	6.25246	3.01182e-05	0.000135803	2.51056	Q9UKN8	General transcription factor 3C polypeptide 4	GTF3C4	GTF3C4
1.57264	32.3058	6.24852	3.03073e-05	0.000136467	2.50415	P49321;P49321-3;P49321-4;P49321-2	Nuclear autoantigenic sperm protein	NASP	NASP
2.1171	29.0232	6.24243	3.06025e-05	0.000137415	2.49424	Q71U36;Q71U36-2;Q13748;Q13748-2;F8VQQ4	Tubulin alpha-1A chain;Tubulin alpha-3C/D chain	TUBA1A;TUBA3C	TUBA1A
2.40458	26.9066	6.24294	3.05774e-05	0.000137415	2.49508	Q9Y3B9	RRP15-like protein	RRP15	RRP15
1.76488	32.1317	6.24118	3.06631e-05	0.000137498	2.49221	O15226-2;O15226	NF-kappa-B-repressing factor	NKRF	NKRF
5.77351	25.8855	6.77562	3.12116e-05	0.000139764	2.7313	Q9UHF7;Q9UHF7-3;Q9UHF7-2;E5RJ97;E5RFF3	Zinc finger transcription factor Trps1	TRPS1	TRPS1
1.84766	26.3169	6.22402	3.15125e-05	0.000140918	2.46426	Q13426-3;Q13426-2;Q13426	DNA repair protein XRCC4	XRCC4	XRCC4
1.76863	32.1126	6.22181	3.16234e-05	0.00014122	2.46067	P49750-4;P49750;P49750-3;H0YIQ2;F8VU51	YLP motif-containing protein 1	YLPM1	YLPM1
2.79735	27.4295	6.43664	3.2866e-05	0.000146567	2.53838	Q8WVC0-2;Q8WVC0	RNA polymerase-associated protein LEO1	LEO1	LEO1
1.49067	34.0279	6.1934	3.30897e-05	0.000147362	2.4143	Q9Y5E3;A0A096LNH7	Protocadherin beta-6	PCDHB6	PCDHB6
2.3034	27.2178	6.18416	3.35821e-05	0.000149351	2.39919	Q92610;H0YM74	Zinc finger protein 592	ZNF592	ZNF592
1.7321	31.8513	6.18101	3.37513e-05	0.000149898	2.39405	P49790;P49790-3;P49790-2	Nuclear pore complex protein Nup153	NUP153	NUP153
2.92425	25.1611	6.6885	3.50574e-05	0.000155487	2.61372	O15446;O15446-2	DNA-directed RNA polymerase I subunit RPA34	CD3EAP	CD3EAP
2.7122	29.2847	6.1525	3.53279e-05	0.000156473	2.34734	Q9NVP1	ATP-dependent RNA helicase DDX18	DDX18	DDX18
3.06856	25.9882	6.15085	3.54213e-05	0.000156673	2.34464	Q9H6R0;I3L1L6	Putative ATP-dependent RNA helicase DHX33	DHX33	DHX33
2.80792	25.0461	6.38399	3.55172e-05	0.000156884	2.45913	Q8N4J0;Q5T8V1	UPF0586 protein C9orf41	C9orf41	C9orf41
2.36561	23.8551	7.0439	3.61643e-05	0.000159525	2.66294	A0A0C4DGT5;Q5RL73;Q5RL73-2	RNA-binding protein 48	RBM48	RBM48
1.95473	30.1502	6.13167	3.65283e-05	0.000160913	2.31315	Q9BYW2;H7C3H4;Q9BYW2-2;Q9BYW2-3;C9JG86;H7BXT4;H7BZ93	Histone-lysine N-methyltransferase SETD2	SETD2	SETD2
-3.13439	24.171	-6.11662	3.74227e-05	0.00016463	2.2884	Q96RL7-4;Q96RL7-2;Q96RL7-3;Q96RL7	Vacuolar protein sorting-associated protein 13A	VPS13A	VPS13A
2.7401	24.6104	6.63267	3.77871e-05	0.000166008	2.53781	O15379-2;O15379;E7ESJ6	Histone deacetylase 3	HDAC3	HDAC3
3.69144	26.8447	6.109	3.78843e-05	0.00016621	2.27586	Q86WJ1;A0A0A0MSH9;Q86WJ1-4;Q86WJ1-2;Q86WJ1-3;A0A0A0MRH8;Q86WJ1-5	Chromodomain-helicase-DNA-binding protein 1-like	CHD1L	CHD1L
1.67315	28.4606	6.10554	3.80956e-05	0.000166912	2.27017	Q96RL1;Q96RL1-3;Q96RL1-2	BRCA1-A complex subunit RAP80	UIMC1	UIMC1
2.82289	25.2774	6.99816	3.82022e-05	0.000167154	2.60741	Q6P2C8;Q6P2C8-2;Q6P2C8-4	Mediator of RNA polymerase II transcription subunit 27	MED27	MED27
3.05368	25.5438	6.09556	3.87124e-05	0.000169159	2.25374	O94782	Ubiquitin carboxyl-terminal hydrolase 1	USP1	USP1
-2.34611	25.1799	-6.08903	3.91218e-05	0.000170718	2.24298	Q96RF0-3;Q96RF0-2;Q96RF0	Sorting nexin-18	SNX18	SNX18
1.99045	29.4306	6.08778	3.92011e-05	0.000170835	2.24091	Q09161	Nuclear cap-binding protein subunit 1	NCBP1	NCBP1
2.00571	28.2785	6.0819	3.95744e-05	0.000172231	2.23121	Q8IY37;F5H3Y4	Probable ATP-dependent RNA helicase DHX37	DHX37	DHX37
-1.63919	27.8783	-6.0698	4.03545e-05	0.000175391	2.21124	P53990-2;P53990;P53990-4;H3BMU1;H3BUI0;P53990-3;P53990-5;H3BQF7;J3KR23;F5GXM3	IST1 homolog	IST1	IST1
-2.45619	25.0632	-7.44097	4.04874e-05	0.000175734	2.58897	E9PC74;Q13144	Translation initiation factor eIF-2B subunit epsilon	EIF2B5	EIF2B5
1.81062	27.7308	6.06249	4.08341e-05	0.000177002	2.19915	Q9NY93-2;Q9NY93;G3V0G3;H7C3E9;F8WDT8	Probable ATP-dependent RNA helicase DDX56	DDX56	DDX56
1.80481	26.6985	6.28436	4.11749e-05	0.000178242	2.3081	Q96KM6	Zinc finger protein 512B	ZNF512B	ZNF512B
2.46567	26.7715	6.05546	4.13005e-05	0.000178548	2.18753	Q9NX24;D6RC52;D6RCB9	H/ACA ribonucleoprotein complex subunit 2	NHP2	NHP2
3.14105	25.862	6.55577	4.19259e-05	0.000181011	2.43252	P52298;P52298-3;C9JQX9;B3KSB0;P52298-2	Nuclear cap-binding protein subunit 2	NCBP2	NCBP2
1.77864	28.3013	6.26565	4.23408e-05	0.00018256	2.27956	Q8WXX5	DnaJ homolog subfamily C member 9	DNAJC9	DNAJC9
1.63336	29.406	6.03738	4.25262e-05	0.000183116	2.15761	Q8TDN6	Ribosome biogenesis protein BRX1 homolog	BRIX1	BRIX1
-2.23326	24.4698	-6.03486	4.27e-05	0.000183379	2.15344	Q9NYL2	Mitogen-activated protein kinase kinase kinase MLT	ZAK	ZAK
3.80923	26.1888	6.03525	4.2673e-05	0.000183379	2.15409	Q5JWT2;Q9ULK4-4;Q9ULK4-5;Q9ULK4-3;Q9ULK4;Q9ULK4-2	Mediator of RNA polymerase II transcription subunit 23	MED23	MED23
4.95501	24.6795	6.03329	4.28084e-05	0.000183602	2.15084	Q5T481	RNA-binding protein 20	RBM20	RBM20
-2.30674	24.358	-6.90104	4.29541e-05	0.000183984	2.38231	Q8N573-2;Q8N573-5;Q8N573-8;Q8N573;Q8N573-3;H0YC07	Oxidation resistance protein 1	OXR1	OXR1
1.56795	32.0686	6.02861	4.31348e-05	0.000184515	2.14308	Q14676;Q14676-2;Q14676-3;Q14676-4	Mediator of DNA damage checkpoint protein 1	MDC1	MDC1
1.97549	24.7607	6.02736	4.32217e-05	0.000184644	2.14102	Q6DKI1	60S ribosomal protein L7-like 1	RPL7L1	RPL7L1
2.68087	24.4376	6.01608	4.40196e-05	0.000187806	2.1223	Q92551;Q92551-2;C9JNA8	Inositol hexakisphosphate kinase 1	IP6K1	IP6K1
-2.32547	26.8738	-6.00679	4.46885e-05	0.000190409	2.10687	O43865;O43865-2	Putative adenosylhomocysteinase 2	AHCYL1	AHCYL1
2.24593	24.3747	6.84959	4.57272e-05	0.00019458	2.42507	Q5T1V6;Q5T1V6-2	Probable ATP-dependent RNA helicase DDX59	DDX59	DDX59
2.16768	30.9505	5.98262	4.64778e-05	0.000197516	2.06671	Q5VZL5;Q5VZL5-4;Q5VZL5-2;Q5VZL5-3;H7C1I7	Zinc finger MYM-type protein 4	ZMYM4	ZMYM4
2.56408	29.8287	5.97792	4.68351e-05	0.000198774	2.05887	Q5QJE6;J3KP30	Deoxynucleotidyltransferase terminal-interacting protein 2	DNTTIP2	DNTTIP2
1.52225	25.1379	5.97081	4.73799e-05	0.000200824	2.04704	Q6NW34;Q6NW34-2	Uncharacterized protein C3orf17	C3orf17	C3orf17
-2.54471	24.6265	-6.81678	4.75968e-05	0.000201081	2.40614	Q9UBC3-2;Q9UBC3-6;Q9UBC3;Q9UBC3-3;Q9UBC3-7;Q9UBC3-8;Q9UBC3-4;Q9UBC3-5	DNA (cytosine-5)-methyltransferase 3B	DNMT3B	DNMT3B
1.88409	27.4737	5.96889	4.75286e-05	0.000201081	2.04384	Q13535-3;Q13535;Q13535-2	Serine/threonine-protein kinase ATR	ATR	ATR
2.6059	31.3532	5.96763	4.76261e-05	0.000201081	2.04174	O75150;O75150-3	E3 ubiquitin-protein ligase BRE1B	RNF40	RNF40
1.7373	29.0568	5.95053	4.89721e-05	0.000206496	2.01323	Q8ND82;Q9UJJ2	Zinc finger protein 280C	ZNF280C	ZNF280C
1.46168	26.1425	5.94627	4.93139e-05	0.000207094	2.00611	J3KSZ8;Q68DK7;J3QQY0;Q68DK7-2	Male-specific lethal 1 homolog	MSL1	MSL1
2.32997	24.9687	5.94558	4.93688e-05	0.000207094	2.00497	E7EQS8;Q6N021	Methylcytosine dioxygenase TET2	TET2	TET2
2.58794	28.4255	5.94688	4.9265e-05	0.000207094	2.00713	Q69YN2;Q69YN2-3	CWF19-like protein 1	CWF19L1	CWF19L1
3.82177	26.3207	5.94649	4.92962e-05	0.000207094	2.00648	E7EMP6;Q96FZ2;D6R9T3;D6RAZ3;D6RGK7	Embryonic stem cell-specific 5-hydroxymethylcytosine-binding protein	HMCES	HMCES
1.47707	27.5623	5.93897	4.99051e-05	0.000209011	1.99392	Q96HR8;Q96HR8-2	H/ACA ribonucleoprotein complex non-core subunit NAF1	NAF1	NAF1
2.07931	28.3132	5.93836	4.99544e-05	0.000209011	1.99291	Q4LE39-2;Q4LE39;Q4LE39-3;X6RCR8;Q4LE39-4	AT-rich interactive domain-containing protein 4B	ARID4B	ARID4B
2.04993	26.148	5.937	5.00654e-05	0.000209206	1.99064	Q86W50;Q86W50-2	Methyltransferase-like protein 16	METTL16	METTL16
4.58428	26.6367	5.93378	5.03298e-05	0.000210041	1.98525	A0A0A0MRP6;P28370-2	Probable global transcription activator SNF2L1	SMARCA1	SMARCA1
4.60482	28.031	5.93019	5.06257e-05	0.000211005	1.97926	O94842-3;O94842-2;O94842	TOX high mobility group box family member 4	TOX4	TOX4
2.22543	28.5519	5.90253	5.29688e-05	0.000220488	1.93297	Q9H4L4;A0A087X0R7	Sentrin-specific protease 3	SENP3;SENP3-EIF4A1	SENP3
1.49622	29.0377	5.89203	5.38877e-05	0.000224001	1.91538	Q99575	Ribonucleases P/MRP protein subunit POP1	POP1	POP1
1.62856	31.2033	5.89132	5.39504e-05	0.000224001	1.91419	P33993;P33993-3	DNA replication licensing factor MCM7	MCM7	MCM7
-2.35457	24.8067	-6.36649	5.4327e-05	0.000225144	2.04958	Q9Y485;F5H269	DmX-like protein 1	DMXL1	DMXL1
2.69583	27.5073	5.88666	5.43642e-05	0.000225144	1.90637	H7C0N4	NA	SF1	SF1
1.87202	30.9473	5.88194	5.47866e-05	0.000226317	1.89845	Q16576;E9PC52;Q16576-2;Q5JP01	Histone-binding protein RBBP7	RBBP7	RBBP7
2.16423	26.2356	6.09494	5.47415e-05	0.000226317	2.01699	A0A0C4DGZ1;Q8N5P1	Zinc finger CCCH domain-containing protein 8	ZC3H8	ZC3H8
2.16504	26.583	5.8698	5.58898e-05	0.000230581	1.87806	P20585	DNA mismatch repair protein Msh3	MSH3	MSH3
3.6776	26.3725	6.68107	5.62554e-05	0.000231795	2.29458	O75151	Lysine-specific demethylase PHF2	PHF2	PHF2
1.81589	28.1442	5.85022	5.77173e-05	0.000237517	1.84515	Q96GX5-2;Q96GX5-3;Q96GX5;A0A087WUU7	Serine/threonine-protein kinase greatwall	MASTL	MASTL
3.75871	25.9451	6.65543	5.80749e-05	0.000238687	2.26345	O43818	U3 small nucleolar RNA-interacting protein 2	RRP9	RRP9
1.89398	27.3573	6.05078	5.85404e-05	0.000240297	1.94839	Q9H8V3-2;Q9H8V3-4;Q9H8V3;Q9H8V3-3	Protein ECT2	ECT2	ECT2
2.26488	28.925	5.83793	5.88974e-05	0.000241457	1.82444	A0A0A0MTN0;Q13617;Q13617-2;Q5T2B5	Cullin-2	CUL2	CUL2
-3.90141	25.8936	-5.82709	5.99587e-05	0.000244615	1.80617	Q9Y5S2	Serine/threonine-protein kinase MRCK beta	CDC42BPB	CDC42BPB
-2.24923	24.6159	-6.035	5.99653e-05	0.000244615	1.87164	A0A087WUA5;Q9H223	EH domain-containing protein 4	EHD4	EHD4
3.24956	28.567	5.82708	5.9959e-05	0.000244615	1.80617	C9JE98;C9J0Q5;C9JFD3;Q9Y618-5;Q9Y618-4;Q9Y618-3;Q9Y618;C9J7T7;C9JQE8	Nuclear receptor corepressor 2	NCOR2	NCOR2
5.06433	24.7838	6.62965	5.99687e-05	0.000244615	2.23206	B8ZZF8;Q9Y4Y9	U6 snRNA-associated Sm-like protein LSm5	LSM5	LSM5
2.03318	25.0224	6.01711	6.16245e-05	0.000251054	1.8959	Q96N46-3;Q96N46-2;Q96N46	Tetratricopeptide repeat protein 14	TTC14	TTC14
3.70486	28.205	5.80781	6.18957e-05	0.000251843	1.77365	Q75N03-2;Q75N03;C9J2P9	E3 ubiquitin-protein ligase Hakai	CBLL1	CBLL1
1.73382	30.9491	5.80675	6.20044e-05	0.000251971	1.77185	Q08J23;Q08J23-2;Q08J23-3	tRNA (cytosine(34)-C(5))-methyltransferase	NSUN2	NSUN2
2.15333	24.5391	6.00166	6.3097e-05	0.00025609	1.87175	H7C2B1;Q9UMY1-2;Q9UMY1	Nucleolar protein 7	NOL7	NOL7
1.52418	29.9437	5.7903	6.37127e-05	0.000258267	1.74405	P62136;P62136-2;E9PMD7;P62136-3	Serine/threonine-protein phosphatase PP1-alpha catalytic subunit;Serine/threonine-protein phosphatase	PPP1CA	PPP1CA
1.7247	29.5298	5.78281	6.45072e-05	0.000260837	1.73138	Q9UNX4	WD repeat-containing protein 3	WDR3	WDR3
2.41031	28.6801	5.78311	6.44748e-05	0.000260837	1.73189	A0A0A0MTB8;Q8NI36	WD repeat-containing protein 36	WDR36	WDR36
2.78765	25.9328	5.98449	6.47778e-05	0.000261596	1.84487	Q9NPD8	Ubiquitin-conjugating enzyme E2 T	UBE2T	UBE2T
3.41321	25.407	5.77955	6.48558e-05	0.000261596	1.72586	P27707;D6RFG8;D6RCP9	Deoxycytidine kinase	DCK	DCK
1.60234	24.2677	6.23429	6.52889e-05	0.000262723	1.91026	Q96EM0	Trans-3-hydroxy-L-proline dehydratase	L3HYPDH	L3HYPDH
2.27629	29.1348	6.23421	6.52968e-05	0.000262723	1.91014	Q7Z7A3	Cytoplasmic tRNA 2-thiolation protein 1	CTU1	CTU1
-1.62552	28.2481	-5.76584	6.63446e-05	0.000266609	1.70265	Q9H3S7	Tyrosine-protein phosphatase non-receptor type 23	PTPN23	PTPN23
1.80179	31.1362	5.76251	6.67123e-05	0.000267755	1.697	Q8NFC6	Biorientation of chromosomes in cell division protein 1-like 1	BOD1L1	BOD1L1
2.75468	28.6839	5.75908	6.70928e-05	0.00026895	1.69118	Q9BQ39;A0A087WVB0;A0A087WVC1	ATP-dependent RNA helicase DDX50	DDX50	DDX50
2.36545	25.7451	5.75674	6.7353e-05	0.000269661	1.68722	Q5SRQ6;P67870;Q5SRQ3;N0E472;N0E644	Casein kinase II subunit beta	CSNK2B;CSNK2B-LY6G5B-1181;CSNK2B-LY6G5B--991;CSNK2B-LY6G5B-562	CSNK2B
3.32016	24.3115	5.7546	6.75927e-05	0.000270288	1.68359	P01106;H0YBT0;A0A087WUS5;P01106-2	Myc proto-oncogene protein	MYC	MYC
3.06998	29.2219	5.75027	6.808e-05	0.000271902	1.67624	Q5T200	Zinc finger CCCH domain-containing protein 13	ZC3H13	ZC3H13
4.07269	25.6083	5.74127	6.91045e-05	0.000275655	1.66096	H0YN81;Q9GZS3;H0YMF9	WD repeat-containing protein 61;WD repeat-containing protein 61, N-terminally processed	WDR61	WDR61
1.58821	27.1785	5.72857	7.05779e-05	0.000280843	1.63938	Q9Y4X0;Q9Y4X0-4;Q9Y4X0-3	AMME syndrome candidate gene 1 protein	AMMECR1	AMMECR1
2.36841	27.9529	5.72924	7.04988e-05	0.000280843	1.64053	P41229-2;P41229-5;P41229;P41229-3;P41229-4	Lysine-specific demethylase 5C	KDM5C	KDM5C
-1.47004	27.8498	-5.72283	7.12547e-05	0.00028319	1.62962	Q96A49	Synapse-associated protein 1	SYAP1	SYAP1
3.96272	25.7542	5.72073	7.15043e-05	0.000283835	1.62605	Q9P215	Pogo transposable element with KRAB domain	POGK	POGK
2.30416	25.138	5.71675	7.1979e-05	0.00028537	1.61928	Q9NRF9	DNA polymerase epsilon subunit 3	POLE3	POLE3
4.66408	27.1345	5.71285	7.24476e-05	0.000286879	1.61264	O95251-4;O95251;E7EUP3;O95251-2;O95251-3;O95251-5	Histone acetyltransferase KAT7;Histone acetyltransferase	KAT7	KAT7
2.11101	29.8854	5.69688	7.44004e-05	0.000294253	1.58544	Q9UBW7	Zinc finger MYM-type protein 2	ZMYM2	ZMYM2
1.38821	31.2925	5.69287	7.48992e-05	0.000295506	1.57861	Q9Y2X3	Nucleolar protein 58	NOP58	NOP58
3.33942	25.6518	6.45343	7.48439e-05	0.000295506	2.01487	P52747;P52747-2;P52747-3;E7EN86	Zinc finger protein 143	ZNF143	ZNF143
4.88499	27.501	5.69039	7.52089e-05	0.000296369	1.57439	E9PES6;E7ES08;E7EQU1;O15347	High mobility group protein B3	HMGB3	HMGB3
2.60935	27.2349	5.8724	7.69792e-05	0.000302977	1.66839	H7BZQ3;A0A087WXV6;Q96G74-2;Q96G74-3;Q96G74-5;Q96G74;Q96G74-4	OTU domain-containing protein 5	OTUD5	OTUD5
3.46217	26.9512	5.87124	7.71175e-05	0.000303155	1.61312	P17252;J3KRN5	Protein kinase C alpha type	PRKCA	PRKCA
1.23382	32.4958	5.66462	7.85152e-05	0.00030756	1.53039	B5MDF5;P62826;J3KQE5;F5H018;H0YFC6	GTP-binding nuclear protein Ran	RAN	RAN
1.97079	28.0285	5.66313	7.87112e-05	0.00030756	1.52784	Q96HA7;Q96HA7-2	Tonsoku-like protein	TONSL	TONSL
2.1709	28.6554	5.66383	7.86188e-05	0.00030756	1.52904	F2Z2U4;H0Y4W2;Q9Y4A5-2;Q9Y4A5	Transformation/transcription domain-associated protein	TRRAP	TRRAP
2.28692	25.7416	5.66542	7.841e-05	0.00030756	1.53176	A0A0B4J294;H3BP13;Q9UL33-2;Q9UL33;A0A0B4J286;H3BUK6	Trafficking protein particle complex subunit 2-like protein	TRAPPC2L	TRAPPC2L
3.13432	25.2379	5.85917	7.85723e-05	0.00030756	1.64744	Q99633;Q5T9P7;M0R3G1	Pre-mRNA-splicing factor 18	PRPF18	PRPF18
1.36792	26.588	5.65587	7.96717e-05	0.000310939	1.51543	Q6GQQ9;Q6GQQ9-2;Q5SZ59	OTU domain-containing protein 7B	OTUD7B	OTUD7B
2.32092	24.6345	6.39995	8.01131e-05	0.000312288	1.94806	F5H872;Q13503	Mediator of RNA polymerase II transcription subunit 21	MED21	MED21
2.82431	24.8309	6.79729	8.14329e-05	0.000317052	2.00424	P58012;Q12946	Forkhead box protein L2;Forkhead box protein F1	FOXL2;FOXF1	FOXL2
1.97445	27.5236	5.62215	8.43002e-05	0.000327823	1.45769	Q8TBC4-2;Q8TBC4;F8W8D4	NEDD8-activating enzyme E1 catalytic subunit	UBA3	UBA3
3.51867	26.7151	6.04495	8.53006e-05	0.000331317	1.71156	Q5T8P6-2;Q5T8P6-3;Q5T8P6-5	RNA-binding protein 26	RBM26	RBM26
1.43828	29.6203	5.61065	8.59422e-05	0.000333411	1.43796	Q7Z4Q2;Q7Z4Q2-2	HEAT repeat-containing protein 3	HEATR3	HEATR3
1.96488	26.1941	5.60774	8.63635e-05	0.000334646	1.43296	Q9UFC0;H7C5S6	Leucine-rich repeat and WD repeat-containing protein 1	LRWD1	LRWD1
2.8904	28.0014	5.60547	8.66933e-05	0.000335524	1.42906	Q8N3X1-2;Q8N3X1	Formin-binding protein 4	FNBP4	FNBP4
2.34778	25.34	5.79471	8.68493e-05	0.000335728	1.54501	Q9NXL9;Q9NXL9-4	DNA helicase MCM9	MCM9	MCM9
5.58918	28.4943	5.59001	8.89749e-05	0.000343536	1.4025	Q9NW82;D6RIW8	WD repeat-containing protein 70	WDR70	WDR70
1.46753	30.7883	5.58486	8.9749e-05	0.000346114	1.39364	Q9BVP2-2;Q9BVP2	Guanine nucleotide-binding protein-like 3	GNL3	GNL3
2.53594	27.718	5.58376	8.99149e-05	0.000346343	1.39176	Q8N1G0;Q8N1G0-2;H0Y5I5;F8WCX2	Zinc finger protein 687	ZNF687	ZNF687
1.84038	25.5103	5.76458	9.10297e-05	0.000349834	1.49693	Q96JB3-2;Q96JB3	Hypermethylated in cancer 2 protein	HIC2	HIC2
3.32212	28.1799	5.57639	9.10365e-05	0.000349834	1.37908	P43243;D6REM6	Matrin-3	MATR3	MATR3
1.36371	27.2582	5.57528	9.12077e-05	0.000350078	1.37716	Q9Y2U8	Inner nuclear membrane protein Man1	LEMD3	LEMD3
1.9187	26.1403	5.57016	9.19966e-05	0.00035269	1.36835	Q8WVY7	Ubiquitin-like domain-containing CTD phosphatase 1	UBLCP1	UBLCP1
-1.41688	28.0632	-5.56327	9.30712e-05	0.000356389	1.35648	Q9HC35;B5MBZ0;Q9HC35-2	Echinoderm microtubule-associated protein-like 4	EML4	EML4
1.87937	29.6422	5.56218	9.32425e-05	0.000356625	1.3546	Q15393	Splicing factor 3B subunit 3	SF3B3	SF3B3
1.42479	27.8347	5.56004	9.35796e-05	0.000357494	1.35091	Q6UXN9	WD repeat-containing protein 82	WDR82	WDR82
4.00184	26.6512	5.55831	9.38517e-05	0.000358113	1.34794	Q9Y483;B4DZG1;Q96G26;Q9Y483-3;Q9Y483-4;Q9Y483-2	Metal-response element-binding transcription factor 2	MTF2	MTF2
4.20502	26.1936	5.97695	9.40085e-05	0.00035829	1.61272	Q8IWD4-4;Q8IWD4-3;Q8IWD4;Q8IWD4-2	Coiled-coil domain-containing protein 117	CCDC117	CCDC117
2.0166	23.3788	5.97608	9.41259e-05	0.000358318	1.53447	Q5JVF3-3;Q5JVF3-2;Q5JVF3;Q5JVF3-4	PCI domain-containing protein 2	PCID2	PCID2
1.76938	29.8904	5.54831	9.54483e-05	0.000362927	1.3307	Q07864;F5H1D6	DNA polymerase epsilon catalytic subunit A;DNA polymerase	POLE	POLE
2.15635	30.3506	5.54613	9.57998e-05	0.000363838	1.32694	G5EA30;Q92879-4;Q92879-2;Q92879-3;Q92879-6;Q92879;Q92879-5	CUGBP Elav-like family member 1	CELF1	CELF1
1.67047	27.2438	5.72559	9.67579e-05	0.000367048	1.43451	Q99549;Q99549-2	M-phase phosphoprotein 8	MPHOSPH8	MPHOSPH8
4.72513	26.2528	5.94135	9.89427e-05	0.000374898	1.5607	O75683	Surfeit locus protein 6	SURF6	SURF6
2.05318	28.3698	5.51944	0.000100219	0.000377971	1.28084	P49458;E9PE20;P49458-2	Signal recognition particle 9 kDa protein	SRP9	SRP9
2.45637	27.2545	6.22732	0.00010004	0.000377971	1.7295	Q9BUI4;E9PHH9	DNA-directed RNA polymerase III subunit RPC3	POLR3C	POLR3C
3.16868	26.2828	5.93296	0.000100145	0.000377971	1.54841	P17544-4;P17544-2;P17544-3;P17544-6;P17544;K7ELQ4;K7ESA4;P17544-5	Cyclic AMP-dependent transcription factor ATF-7	ATF7	ATF7
3.23555	27.6242	5.52019	0.000100091	0.000377971	1.28214	A0A075B7F8;A8CG34;A0A087WY75;A8CG34-2	Nuclear envelope pore membrane protein POM 121C	POM121C	POM121C
1.56039	29.746	5.51629	0.000100754	0.000378236	1.27539	Q9H6Z4-3;Q9H6Z4;B7Z7F3;Q9H6Z4-2	Ran-binding protein 3	RANBP3	RANBP3
2.5545	27.3906	5.51712	0.000100613	0.000378236	1.27682	Q5T5X7	BEN domain-containing protein 3	BEND3	BEND3
3.28278	24.5747	5.92953	0.000100642	0.000378236	1.54338	Q8NEF9	Serum response factor-binding protein 1	SRFBP1	SRFBP1
3.47233	25.211	6.61076	0.000100598	0.000378236	1.79732	A0A0C4DGP2;A0A0C4DGP5;Q86Y91-2;Q86Y91-3;Q86Y91;Q86Y91-4	Kinesin-like protein;Kinesin-like protein KIF18B	KIF18B	KIF18B
1.63586	29.0951	5.50779	0.000102214	0.000383273	1.26068	Q9H0C8;F8SNU7;E9PC05	Integrin-linked kinase-associated serine/threonine phosphatase 2C	ILKAP;ILKAP3	ILKAP
1.68164	27.3372	5.50419	0.000102838	0.000385169	1.25446	Q9NQT5;Q9NQT5-2	Exosome complex component RRP40	EXOSC3	EXOSC3
1.55776	30.4624	5.5018	0.000103256	0.000386289	1.25032	M0R2B7;P28340;M0QZR8	DNA polymerase;DNA polymerase delta catalytic subunit	POLD1	POLD1
1.49456	30.3031	5.49641	0.000104202	0.000389381	1.24099	G3V529;Q9GZR7;Q9GZR7-2;F5GYL3;A0A087WXU8	ATP-dependent RNA helicase DDX24	DDX24	DDX24
1.46184	32.0719	5.48617	0.000106028	0.000395283	1.22323	A6NEM2;P51610-4	Host cell factor 1;HCF N-terminal chain 1;HCF N-terminal chain 2;HCF N-terminal chain 3;HCF N-terminal chain 4;HCF N-terminal chain 5;HCF N-terminal chain 6;HCF C-terminal chain 1;HCF C-terminal chain 2;HCF C-terminal chain 3;HCF C-terminal chain 4;HCF C-terminal chain 5;HCF C-terminal chain 6	HCFC1	HCFC1
1.54842	28.557	5.48551	0.000106146	0.000395283	1.22209	Q9Y3T9	Nucleolar complex protein 2 homolog	NOC2L	NOC2L
2.03956	29.7263	5.48598	0.000106062	0.000395283	1.2229	Q5JTH9;Q5JTH9-2;Q5JTH9-3	RRP12-like protein	RRP12	RRP12
1.70671	29.4537	5.48054	0.000107044	0.000398171	1.21348	O00273	DNA fragmentation factor subunit alpha	DFFA	DFFA
2.89627	28.6622	5.47925	0.000107279	0.000398589	1.21124	F5H8F7;Q9UBL3-3;Q9UBL3;Q9UBL3-2	Set1/Ash2 histone methyltransferase complex subunit ASH2	ASH2L	ASH2L
1.66841	31.6259	5.47474	0.000108104	0.000401196	1.20341	Q14683;G8JLG1	Structural maintenance of chromosomes protein 1A;Structural maintenance of chromosomes protein	SMC1A	SMC1A
3.71974	25.315	5.47203	0.000108603	0.000402585	1.19871	Q149N8;Q149N8-4	E3 ubiquitin-protein ligase SHPRH	SHPRH	SHPRH
3.69025	27.8362	5.65075	0.000108849	0.00040304	1.31408	X6RAL5;O00422	Histone deacetylase complex subunit SAP18	SAP18	SAP18
1.66229	29.3728	5.46781	0.000109383	0.000404557	1.19139	O95235;O95235-2	Kinesin-like protein KIF20A	KIF20A	KIF20A
1.68817	30.5903	5.46399	0.000110095	0.000406726	1.18476	P61956-2;P61956	Small ubiquitin-related modifier 2	SUMO2	SUMO2
-1.88274	26.8263	-5.46218	0.000110434	0.000407515	1.18162	Q86UW6;Q86UW6-2;H0YA93	NEDD4-binding protein 2	N4BP2	N4BP2
-1.68577	26.5394	-5.45855	0.000111118	0.000409576	1.1753	Q12756;Q12756-3;Q12756-2;F8W8V9	Kinesin-like protein KIF1A;Kinesin-like protein	KIF1A	KIF1A
2.66382	28.8655	5.45173	0.000112414	0.000413882	1.16345	A0A0A0MTH9;O14981	TATA-binding protein-associated factor 172	BTAF1	BTAF1
2.09157	24.3432	5.44743	0.000113238	0.000416446	1.15598	Q96SI1-2;Q96SI1;V9GYY8;K7EN63	BTB/POZ domain-containing protein KCTD15	KCTD15	KCTD15
1.36156	30.2722	5.44534	0.000113642	0.000417459	1.15235	O75152;E9PQ61;E9PBY7	Zinc finger CCCH domain-containing protein 11A	ZC3H11A	ZC3H11A
-1.37646	23.7841	-5.6201	0.000114252	0.000418752	1.26453	E9PFQ4;Q86SQ0-2;Q86SQ0-3;Q86SQ0;E9PGF6	Pleckstrin homology-like domain family B member 2	PHLDB2	PHLDB2
2.12829	29.182	5.44277	0.000114141	0.000418752	1.14787	Q7L2J0	7SK snRNA methylphosphate capping enzyme	MEPCE	MEPCE
1.52161	31.6797	5.43643	0.000115378	0.000421928	1.13685	Q12888-2;A6NNK5;Q12888	Tumor suppressor p53-binding protein 1	TP53BP1	TP53BP1
2.92913	25.4668	5.8312	0.000116036	0.000423857	1.39857	Q9NVR2	Integrator complex subunit 10	INTS10	INTS10
-2.0429	24.9949	-5.429	0.000116849	0.000426349	1.1239	Q7Z3E2;H0Y7V5	Coiled-coil domain-containing protein 186	CCDC186	CCDC186
2.4919	26.1916	5.42311	0.000118027	0.000430163	1.11366	Q96SB8;Q96SB8-2;C9JMN1	Structural maintenance of chromosomes protein 6	SMC6	SMC6
2.09529	26.8979	5.41494	0.000119683	0.00043571	1.09942	Q9Y5J1	U3 small nucleolar RNA-associated protein 18 homolog	UTP18	UTP18
2.91217	25.707	5.80496	0.000120557	0.000438402	1.35968	Q9BXS6-3;Q9BXS6-5;Q9BXS6-2;Q9BXS6;Q9BXS6-4;Q9BXS6-6;Q9BXS6-7;H0YMD2	Nucleolar and spindle-associated protein 1	NUSAP1	NUSAP1
2.65043	27.601	5.4075	0.000121212	0.00044029	1.08644	P62318;P62318-2	Small nuclear ribonucleoprotein Sm D3	SNRPD3	SNRPD3
1.51173	27.9325	5.39605	0.000123604	0.000448479	1.06647	Q14807;H3BRB3;Q14807-2	Kinesin-like protein KIF22;Kinesin-like protein	KIF22	KIF22
1.25455	36.629	5.39404	0.00012403	0.000449521	1.06296	P35637-2;P35637;H3BPE7	RNA-binding protein FUS	FUS	FUS
2.18197	29.0153	5.39213	0.000124436	0.000450493	1.05961	Q96F45;Q96F45-2	Zinc finger protein 503	ZNF503	ZNF503
-2.7636	24.7415	-5.56453	0.000124783	0.000451245	1.17436	Q86US8	Telomerase-binding protein EST1A	SMG6	SMG6
2.37587	26.7251	5.38875	0.000125156	0.000452091	1.05372	C9J0I9;Q86WB0;Q86WB0-3;C9J672;Q86WB0-2	Nuclear-interacting partner of ALK	ZC3HC1	ZC3HC1
1.40206	28.623	5.38432	0.000126109	0.000454495	1.04597	Q13111;Q13111-3;Q13111-2	Chromatin assembly factor 1 subunit A	CHAF1A	CHAF1A
2.03605	25.2074	5.77341	0.000126241	0.000454495	1.31279	Q8TAP9	M-phase-specific PLK1-interacting protein	MPLKIP	MPLKIP
2.27801	26.1973	5.38403	0.00012617	0.000454495	1.04547	Q9ULI0-2;Q9ULI0	ATPase family AAA domain-containing protein 2B	ATAD2B	ATAD2B
1.2639	26.5684	5.3802	0.000127	0.000456722	1.03878	P51610;P51610-2	Host cell factor 1;HCF N-terminal chain 1;HCF N-terminal chain 2;HCF N-terminal chain 3;HCF N-terminal chain 4;HCF N-terminal chain 5;HCF N-terminal chain 6;HCF C-terminal chain 1;HCF C-terminal chain 2;HCF C-terminal chain 3;HCF C-terminal chain 4;HCF C-terminal chain 5;HCF C-terminal chain 6	HCFC1	HCFC1
2.86046	26.2038	5.37821	0.000127433	0.000457773	1.0353	E9PL17;Q92989;Q92989-2	Polyribonucleotide 5-hydroxyl-kinase Clp1	CLP1	CLP1
1.63691	28.2117	5.37549	0.000128029	0.000459405	1.03053	Q9NYZ3	G2 and S phase-expressed protein 1	GTSE1	GTSE1
2.30204	27.5577	5.36593	0.000130139	0.000466463	1.01383	Q9NRR4-2;Q9NRR4-4;Q9NRR4;Q9NRR4-3	Ribonuclease 3	DROSHA	DROSHA
2.61454	24.638	5.74476	0.000131651	0.000471361	1.13532	O15305;H3BRM0;H3BV55;O15305-2	Phosphomannomutase 2;Phosphomannomutase	PMM2	PMM2
1.73866	31.4825	5.35739	0.000132059	0.000472302	0.998864	O15355	Protein phosphatase 1G	PPM1G	PPM1G
2.39115	28.6084	5.35308	0.000133036	0.000475142	0.991328	Q13547	Histone deacetylase 1	HDAC1	HDAC1
4.67889	26.4896	6.0095	0.000133145	0.000475142	1.44737	F5H7P7;Q96BP3;Q96BP3-2;D6R9Q1	Peptidylprolyl isomerase domain and WD repeat-containing protein 1	PPWD1	PPWD1
3.01346	24.9403	6.00832	0.000133354	0.000475366	1.44582	P21675-5;P21675-9;P21675-4;P21675-8;P21675-6;P21675-7;P21675-3;P21675;P21675-2;P21675-12;P21675-10;	Transcription initiation factor TFIID subunit 1	TAF1	TAF1
1.82233	27.4984	5.33004	0.000138403	0.000492824	0.950923	O95376	E3 ubiquitin-protein ligase ARIH2	ARIH2	ARIH2
1.81951	24.7603	5.32701	0.000139123	0.000494846	0.945622	M0R073;M0QYA8;Q8IV63-2;Q8IV63-3;Q8IV63	Inactive serine/threonine-protein kinase VRK3	VRK3	VRK3
2.52107	28.3485	5.31753	0.00014141	0.000502431	0.928964	Q92794;A5PLL3;C9K0F9	Histone acetyltransferase KAT6A;Histone acetyltransferase	KAT6A;MYST3	KAT6A
1.84038	29.7269	5.30746	0.000143881	0.000510651	0.911269	Q14011;K7EJV1;K7EQR7;D6W5Y5;K7EPM4;K7EMY9;Q14011-2;K7ER40;K7EJV5;K7ELT6;K7ELV6;K7ENX8	Cold-inducible RNA-binding protein	CIRBP	CIRBP
-1.79134	24.6824	-5.30452	0.00014461	0.000512121	0.906106	E7EMV7;A0A0A0MRZ4;Q15025-7;Q15025-8;Q15025-5;Q15025-6;Q15025-4;Q15025-3;Q15025-2;Q15025;H0YC17	TNFAIP3-interacting protein 1	TNIP1	TNIP1
2.54932	25.9131	5.47234	0.000144578	0.000512121	1.02379	Q9NX07	tRNA selenocysteine 1-associated protein 1	TRNAU1AP	TRNAU1AP
2.53304	25.6939	5.29879	0.000146044	0.000516637	0.896024	P19387;H3BRR2	DNA-directed RNA polymerase II subunit RPB3	POLR2C	POLR2C
2.00209	27.5081	5.29485	0.000147037	0.000519583	0.889106	O95696-2	Bromodomain-containing protein 1	BRD1	BRD1
1.42961	30.696	5.2888	0.000148577	0.000524456	0.87846	Q9BQG0;Q9BQG0-2;I3L1L3	Myb-binding protein 1A	MYBBP1A	MYBBP1A
1.54052	30.857	5.2866	0.000149141	0.000525876	0.87459	Q14690	Protein RRP5 homolog	PDCD11	PDCD11
-1.36021	29.6778	-5.28239	0.000150228	0.000529133	0.867175	A0A087X2D8;O60271-4;O60271-2;O60271-9;O60271-5	C-Jun-amino-terminal kinase-interacting protein 4	SPAG9	SPAG9
3.09901	24.6575	5.65181	0.000150967	0.000531163	1.1307	Q14691	DNA replication complex GINS protein PSF1	GINS1	GINS1
1.57413	25.0377	5.2777	0.000151449	0.000531989	0.858901	E9PE17;I3L0E3;Q9Y2R5	28S ribosomal protein S17, mitochondrial	MRPS17;hCG_1984214	MRPS17
2.73778	25.5373	5.44309	0.000151529	0.000531989	0.975762	G3V2W9;A0A087X060;Q56P03	E2F-associated phosphoprotein	EAPP	EAPP
1.42699	31.5741	5.26813	0.000153969	0.000539971	0.842048	C9J2Y9;P30876;C9J4M6	DNA-directed RNA polymerase;DNA-directed RNA polymerase II subunit RPB2	POLR2B	POLR2B
1.32836	27.8011	5.25654	0.000157082	0.000550295	0.821605	Q8IY18	Structural maintenance of chromosomes protein 5	SMC5	SMC5
3.34291	25.5713	5.61891	0.000158511	0.000554703	1.08105	C9JJV1;Q9Y5U2-2;Q9Y5U2;A6NCC9;E9PME3;C9JHT9	Protein TSSC4	TSSC4	TSSC4
2.14276	25.9986	5.24927	0.000159067	0.000556051	0.808779	P14373;P14373-2	Zinc finger protein RFP	TRIM27	TRIM27
2.76129	26.3844	5.24565	0.000160066	0.000558943	0.802383	H3BQM0;Q8NDF8;Q8NDF8-5;Q8NDF8-3;Q8NDF8-2;Q8NDF8-4	Non-canonical poly(A) RNA polymerase PAPD5	PAPD5	PAPD5
1.52398	27.3053	5.24173	0.000161156	0.000562143	0.795457	Q9H2Y7;A0A0C4DGM5;Q9H2Y7-2	Zinc finger protein 106	ZNF106	ZNF106
-1.7485	26.0791	-5.23902	0.000161913	0.00056416	0.790668	F5H7S7;Q13576;E7EWC2;Q13576-3;Q13576-2;D6R939	Ras GTPase-activating-like protein IQGAP2	IQGAP2	IQGAP2
1.95603	27.5128	5.23842	0.000162081	0.00056416	0.789609	O15160-2;O15160;E7EQB9	DNA-directed RNA polymerases I and III subunit RPAC1	POLR1C	POLR1C
2.16123	29.0343	5.22756	0.000165158	0.000574254	0.770407	Q9H7N4	Splicing factor, arginine/serine-rich 19	SCAF1	SCAF1
1.50568	30.2201	5.21874	0.000167698	0.000582105	0.75482	Q16531;F5GY55	DNA damage-binding protein 1	DDB1	DDB1
3.28381	25.8876	5.21848	0.000167774	0.000582105	0.754358	Q9H0S4;Q9H0S4-2	Probable ATP-dependent RNA helicase DDX47	DDX47	DDX47
3.09893	27.0895	5.37321	0.000169606	0.000587834	0.86053	Q08170	Serine/arginine-rich splicing factor 4	SRSF4	SRSF4
1.45971	30.6731	5.20682	0.000171201	0.000592732	0.733708	Q5VUA4	Zinc finger protein 318	ZNF318	ZNF318
2.51306	26.8684	5.20448	0.000171897	0.000594506	0.729568	Q9BQ04;E9PLB0;E9PM61;U3KQD5	RNA-binding protein 4B	RBM4B	RBM4B
2.25146	25.39	5.19997	0.000173247	0.000598541	0.721577	Q9UKD2	mRNA turnover protein 4 homolog	MRTO4	MRTO4
1.69443	29.3495	5.55501	0.000174331	0.000601644	0.946416	Q9BQS8;Q9BQS8-4	FYVE and coiled-coil domain-containing protein 1	FYCO1	FYCO1
2.53957	25.7024	6.13703	0.000175383	0.000604636	1.24958	Q9BZK7	F-box-like/WD repeat-containing protein TBL1XR1	TBL1XR1	TBL1XR1
1.35155	31.7597	5.18749	0.00017704	0.000609701	0.699464	P49915;P49915-2	GMP synthase [glutamine-hydrolyzing]	GMPS	GMPS
4.21974	28.5044	5.18096	0.000179063	0.000616015	0.687865	Q9UEG4	Zinc finger protein 629	ZNF629	ZNF629
2.06107	26.2958	5.18031	0.000179264	0.000616056	0.686718	G3V5T9;P24941-2;P24941;E7ESI2	Cyclin-dependent kinase 2	CDK2	CDK2
2.11789	24.4088	5.17242	0.000181741	0.000623906	0.672711	Q9UJA3-3;Q9UJA3;Q9UJA3-4;Q9UJA3-2	DNA helicase MCM8	MCM8	MCM8
-1.97412	27.8145	-5.16791	0.000183171	0.000628154	0.664706	Q03001;F8W9J4	Dystonin	DST	DST
2.08502	27.1539	5.15937	0.000185913	0.000636885	0.649539	O15550;A0A087X0R0;F8W8R6;F5H6S1;F5H5V6;H0Y6I7;H0Y5J3	Lysine-specific demethylase 6A	KDM6A	KDM6A
2.77861	27.61	5.14834	0.00018952	0.000648556	0.629925	E9PK91;Q9NYF8-3;E9PQN2;E9PKI6;E9PK09	Bcl-2-associated transcription factor 1	BCLAF1	BCLAF1
2.51308	28.1984	5.14026	0.000192206	0.000656369	0.615555	Q9BTT0;Q5TB19;E9PLC4;E9PPH5;Q9BTT0-3;Q9BTT0-2	Acidic leucine-rich nuclear phosphoprotein 32 family member E	ANP32E	ANP32E
2.74484	25.8345	5.73695	0.000192129	0.000656369	1.08418	Q9NTW7;Q9NTW7-3;Q9NTW7-2	Zinc finger protein 64 homolog, isoforms 3 and 4	ZFP64	ZFP64
-1.77363	28.5837	-5.13353	0.000194478	0.000663429	0.603564	B3KS98;O15372;A0A087WZK9;E5RJT0	Eukaryotic translation initiation factor 3 subunit H	EIF3H	EIF3H
2.56172	27.2204	5.12173	0.000198525	0.000676525	0.58254	Q99986;H0YJ50	Serine/threonine-protein kinase VRK1	VRK1	VRK1
2.15463	24.9899	5.69972	0.000202159	0.000688187	0.909183	Q9NUP7	tRNA:m(4)X modification enzyme TRM13 homolog	TRMT13	TRMT13
1.7062	26.7496	5.10942	0.000202839	0.00068978	0.5606	Q8NEZ4;Q8NEZ4-3;Q8NEZ4-2;H7BY37	Histone-lysine N-methyltransferase 2C	KMT2C	KMT2C
1.95352	28.0805	5.10753	0.000203511	0.000691343	0.557224	F2Z2W7;Q8IZ69;Q8IZ69-2	tRNA (uracil-5-)-methyltransferase homolog A	TRMT2A	TRMT2A
-1.9101	25.4817	-5.2554	0.000205414	0.000696351	0.606791	G5E9L0;Q8N6H7;Q8N6H7-2;E9PQP3;Q8N6H7-3;E9PMU9;H0YDN9	ADP-ribosylation factor GTPase-activating protein 2	ARFGAP2	ARFGAP2
2.72248	27.2626	5.10272	0.000205228	0.000696351	0.548652	E7ESG2;Q9HAW4;Q9HAW4-2;Q9HAW4-3	Claspin	CLSPN	CLSPN
1.39339	28.1025	5.08574	0.000211418	0.000715959	0.518326	Q96QE3;A0A075B754;Q96QE3-2	ATPase family AAA domain-containing protein 5	ATAD5	ATAD5
2.26567	27.2934	5.07694	0.0002147	0.000726316	0.502607	Q9H307;Q9H307-2	Pinin	PNN	PNN
2.73697	29.2386	5.06703	0.000218462	0.000738275	0.484882	Q96PV6-2;A0A087WTE7;C9JMY0;A0A087WUE4;Q96PV6	Leukocyte receptor cluster member 8	LENG8	LENG8
2.3669	25.1731	5.21654	0.000218902	0.000738994	0.599707	Q92994-7;Q92994-8;Q92994-5;Q92994;Q92994-9;Q92994-3;F8VQ19	Transcription factor IIIB 90 kDa subunit	BRF1	BRF1
1.57043	31.1372	5.06118	0.000220717	0.000744346	0.474407	Q92576-2;Q92576;E7EVH3	PHD finger protein 3	PHF3	PHF3
3.34071	25.8707	5.19887	0.000225342	0.000759158	0.570074	Q8NDV3-2;Q8NDV3-3;Q8NDV3	Structural maintenance of chromosomes protein 1B	SMC1B	SMC1B
3.0075	25.1427	5.92402	0.000227285	0.000764912	0.992557	Q9H1D9	DNA-directed RNA polymerase III subunit RPC6	POLR3F	POLR3F
-1.63755	27.6272	-5.03903	0.000229469	0.000771462	0.434731	P25054;P25054-2;E9PFT7	Adenomatous polyposis coli protein	APC	APC
1.4278	28.6856	5.03643	0.00023052	0.000774194	0.430071	Q8IWA0	WD repeat-containing protein 75	WDR75	WDR75
-2.20171	24.209	-5.03363	0.000231654	0.000777201	0.425063	E9PCX7;Q13423	NAD(P) transhydrogenase, mitochondrial	NNT	NNT
1.36448	28.0666	5.0309	0.000232769	0.000780136	0.420166	Q9UKF6;G5E9W3	Cleavage and polyadenylation specificity factor subunit 3	CPSF3	CPSF3
2.74189	27.8192	5.02482	0.000235273	0.000787716	0.40925	Q53EL6;Q53EL6-2	Programmed cell death protein 4	PDCD4	PDCD4
1.57835	28.6462	5.01562	0.000239113	0.000799171	0.392738	Q86XI2;Q86XI2-2;H0Y6U5	Condensin-2 complex subunit G2	NCAPG2	NCAPG2
3.08699	26.3583	5.34527	0.000239186	0.000799171	0.661973	Q9HC52	Chromobox protein homolog 8	CBX8	CBX8
2.75962	27.4134	5.0133	0.000240089	0.000801365	0.388581	P02545;P02545-2;P02545-6;P02545-3;Q3BDU5;P02545-5;P02545-4;Q5TCI8	Prelamin-A/C;Lamin-A/C	LMNA	LMNA
1.71729	28.9699	5.00429	0.000243931	0.000811688	0.372389	Q6ZRS2-2;Q6ZRS2;A0A0A0MS59;A0A0C4DFX4;Q6ZRS2-3	Helicase SRCAP	SRCAP	SRCAP
2.68455	26.1492	5.33262	0.000243844	0.000811688	0.642322	Q9HCE5;D6RBL4	N6-adenosine-methyltransferase subunit METTL14	METTL14	METTL14
3.97149	27.7532	5.00515	0.000243559	0.000811688	0.373944	P17028;K7EPL1;P17028-2	Zinc finger protein 24	ZNF24	ZNF24
2.259	27.5241	5.00178	0.000245011	0.000814448	0.367883	O14757;E7EPP6;O14757-2;J3KN87;O14757-3	Serine/threonine-protein kinase Chk1	CHEK1	CHEK1
1.32924	31.0028	4.99816	0.000246578	0.000818819	0.361381	Q01085-2	Nucleolysin TIAR	TIAL1	TIAL1
1.93512	26.4854	4.988	0.000251035	0.00083277	0.34311	Q9GZS1-2;Q9GZS1	DNA-directed RNA polymerase I subunit RPA49	POLR1E	POLR1E
2.91756	28.4373	4.98733	0.000251333	0.000832908	0.341901	O94880;O94880-2	PHD finger protein 14	PHF14	PHF14
1.95418	30.1568	4.98495	0.000252391	0.000835563	0.337616	P68032;P68133;P62736;P63267;A6NL76;P63267-2	Actin, alpha cardiac muscle 1;Actin, alpha skeletal muscle;Actin, aortic smooth muscle;Actin, gamma-enteric smooth muscle	ACTC1;ACTA1;ACTA2;ACTG2	ACTC1
-2.0317	27.8589	-4.98313	0.000253204	0.000837404	0.334334	Q96K76-4;Q96K76;Q96K76-2	Ubiquitin carboxyl-terminal hydrolase 47	USP47	USP47
2.54509	25.9693	4.9821	0.000253662	0.000838063	0.332495	Q13112	Chromatin assembly factor 1 subunit B	CHAF1B	CHAF1B
-2.1771	25.6348	-4.97111	0.000258634	0.000853622	0.3127	P42345	Serine/threonine-protein kinase mTOR	MTOR	MTOR
1.46313	27.116	4.96511	0.000261391	0.000861848	0.301886	P56182	Ribosomal RNA processing protein 1 homolog A	RRP1	RRP1
1.61096	28.5432	4.96054	0.000263509	0.000867074	0.293656	Q13618-2;Q13618;Q13618-3	Cullin-3	CUL3	CUL3
4.3634	27.5183	5.282	0.000263455	0.000867074	0.563509	Q53F19;Q53F19-2	Uncharacterized protein C17orf85	C17orf85	C17orf85
1.94859	24.7069	5.09761	0.0002663	0.000875371	0.399432	O95926-2;O95926	Pre-mRNA-splicing factor SYF2	SYF2	SYF2
2.65518	24.8931	4.95167	0.000267673	0.000878996	0.27767	M0R2M1;P54920;M0R0Y2;M0R0I4	Alpha-soluble NSF attachment protein	NAPA	NAPA
2.78589	27.0667	4.94934	0.000268779	0.000881737	0.273466	O96028;O96028-5;O96028-3;O96028-6	Histone-lysine N-methyltransferase NSD2	WHSC1	WHSC1
1.79654	28.6956	4.9385	0.000273987	0.000897915	0.2539	Q4G0J3;Q4G0J3-3;H0YA82	La-related protein 7	LARP7	LARP7
1.23041	28.0963	4.93791	0.000274273	0.000897947	0.252837	Q9H6R4-4;Q9H6R4;A0A0A0MRW6;Q9H6R4-2;Q9H6R4-3	Nucleolar protein 6	NOL6	NOL6
3.25665	26.4613	4.93382	0.000276267	0.000903565	0.245452	Q96RN5;G3V1P5;Q96RN5-3;Q96RN5-2	Mediator of RNA polymerase II transcription subunit 15	MED15	MED15
-1.77362	26.8122	-4.93309	0.000276621	0.000903816	0.244144	R4GMT0;P61163;P42025	Alpha-centractin;Beta-centractin	ACTR1A;ACTR1B	ACTR1A
1.26477	32.3077	4.92134	0.000282442	0.000921906	0.222917	P13010	X-ray repair cross-complementing protein 5	XRCC5	XRCC5
1.60968	31.0475	4.9193	0.000283466	0.000924321	0.219228	Q92878;Q92878-2;Q92878-3;E7EN38	DNA repair protein RAD50	RAD50	RAD50
-1.39044	29.7609	-4.91753	0.000284358	0.000925372	0.216027	C9J9K3;A0A0C4DG17;P08865;A6NE09	40S ribosomal protein SA	RPSA;RPSAP58	RPSA
1.82454	24.4821	5.45382	0.000284296	0.000925372	0.560001	Q9BXY0	Protein MAK16 homolog	MAK16	MAK16
2.4602	25.3292	4.91475	0.000285762	0.000929014	0.211003	Q9H444	Charged multivesicular body protein 4b	CHMP4B	CHMP4B
2.15168	24.7575	5.2197	0.000289918	0.000941583	0.378034	Q15475;Q9NPC8	Homeobox protein SIX1;Homeobox protein SIX2	SIX1;SIX2	SIX1
1.93774	28.3396	4.90604	0.000290213	0.0009416	0.195249	Q9NVN8	Guanine nucleotide-binding protein-like 3-like protein	GNL3L	GNL3L
3.13451	27.7657	4.88607	0.000300689	0.000974616	0.159108	Q96RE7	Nucleus accumbens-associated protein 1	NACC1	NACC1
1.94283	24.6124	5.01802	0.000303956	0.000984223	0.264341	O00213-3;A0A087WYH9;J3KPL8;O00213-4;A0A075B7G8;O00213;O00213-2;O00213-6;O00213-5;A0A087X0V7;V9GY97;	Amyloid beta A4 precursor protein-binding family B member 1	APBB1	APBB1
1.59721	34.5166	4.87904	0.000304473	0.000984916	0.146363	P06748;P06748-3;P06748-2	Nucleophosmin	NPM1	NPM1
1.90624	29.3684	4.87587	0.000306195	0.000989503	0.140616	Q92547	DNA topoisomerase 2-binding protein 1	TOPBP1	TOPBP1
-2.81225	24.6093	-6.61986	0.000308108	0.000994381	0.87773	D3DTX6;Q96SB3	Neurabin-2	PPP1R9B	PPP1R9B
1.75274	26.489	4.87199	0.000308316	0.000994381	0.13358	Q9UKY1	Zinc fingers and homeoboxes protein 1	ZHX1	ZHX1
1.94796	23.1662	5.17277	0.000311707	0.00100429	0.303564	Q8N5L8	Ribonuclease P protein subunit p25-like protein	RPP25L	RPP25L
2.35095	25.8614	5.17215	0.000312007	0.00100429	0.391173	Q9ULR0;Q9ULR0-2;Q9ULR0-1;D6RC18;A8MVI5	Pre-mRNA-splicing factor ISY1 homolog	ISY1	ISY1
1.50844	30.3877	4.85647	0.000316951	0.0010186	0.105436	A6NHR9;A6NHR9-2;J3KTL8	Structural maintenance of chromosomes flexible hinge domain-containing protein 1	SMCHD1	SMCHD1
2.31653	25.6734	4.85625	0.000317077	0.0010186	0.105028	Q5C9Z4	Nucleolar MIF4G domain-containing protein 1	NOM1	NOM1
1.8391	25.1598	5.15764	0.000319099	0.00102408	0.368274	A8MX75;P18074-2;P18074;K7ENL1;K7EIT8;E7EVE9	TFIIH basal transcription factor complex helicase XPD subunit	ERCC2	ERCC2
1.52238	28.0848	4.85172	0.000319648	0.00102483	0.0968009	Q9BZX2	Uridine-cytidine kinase 2	UCK2	UCK2
3.37566	25.6433	4.98569	0.000320812	0.00102755	0.209225	P17482	Homeobox protein Hox-B9	HOXB9	HOXB9
1.8124	26.7821	4.84568	0.000323105	0.00103387	0.085842	H0Y459	NA	NCOR1	NCOR1
2.62616	25.8837	4.8428	0.000324771	0.00103818	0.080602	O95677-2;E9PLN6;O95677-4;E7ESD5;O95677;F2Z2Y1;O95677-5	Eyes absent homolog 4;Eyes absent homolog	EYA4	EYA4
2.23798	24.9192	4.83213	0.000331007	0.00105708	0.0612263	O14965;Q5QPD4;A3KFJ0;A3KFJ1	Aurora kinase A	AURKA	AURKA
1.57408	30.9957	4.82519	0.000335136	0.00106921	0.048596	Q9BTE3;Q9BTE3-2;Q9BTE3-3	Mini-chromosome maintenance complex-binding protein	MCMBP	MCMBP
-1.5881	26.2957	-4.82403	0.000335827	0.00107037	0.0464993	P61160;P61160-2;F5H6T1	Actin-related protein 2	ACTR2	ACTR2
1.13722	27.4016	4.81493	0.000341334	0.00108685	0.0299305	Q96GX9;S4R3D6;Q96GX9-3	Methylthioribulose-1-phosphate dehydratase	APIP	APIP
2.10939	25.3228	4.94726	0.000342129	0.00108832	0.143542	Q9UG01;H0YAI8;Q9UG01-2	Intraflagellar transport protein 172 homolog	IFT172	IFT172
1.79726	28.0269	4.81286	0.000342594	0.00108873	0.0261775	Q8IZL8;C9JFV4;E7EV54	Proline-, glutamic acid- and leucine-rich protein 1	PELP1	PELP1
1.97354	25.3084	4.92842	0.00035312	0.00112109	0.111263	Q9Y294	Histone chaperone ASF1A	ASF1A	ASF1A
2.16147	24.9144	5.09057	0.000354161	0.0011222	0.262056	P28702;P28702-3;P19793-2;P19793;A0A087WZ88;P48443	Retinoic acid receptor RXR-beta;Retinoic acid receptor RXR-alpha;Retinoic acid receptor RXR-gamma	RXRB;RXRA;RXRG	RXRB
2.20811	25.1381	5.94118	0.00035384	0.0011222	0.526752	E9PKH6;E9PPW7;O00217	NADH dehydrogenase [ubiquinone] iron-sulfur protein 8, mitochondrial	NDUFS8	NDUFS8
2.36559	24.1822	4.92251	0.000356645	0.00112897	0.101123	P50219;P50219-2;C9K088	Motor neuron and pancreas homeobox protein 1	MNX1	MNX1
2.11329	24.9472	4.91788	0.000359429	0.00113668	0.033001	O75362	Zinc finger protein 217	ZNF217	ZNF217
1.84351	24.5401	5.28579	0.000360645	0.00113941	0.17192	Q5T6V5;Q5T6V6;Q5T6V7	UPF0553 protein C9orf64	C9orf64	C9orf64
1.23691	28.6571	4.77613	0.000365867	0.00115479	-0.0407559	P38398-7;P38398;P38398-4;E9PFZ0;Q5YLB2	Breast cancer type 1 susceptibility protein	BRCA1	BRCA1
1.7962	27.9676	4.768	0.000371235	0.0011706	-0.0555887	O15014	Zinc finger protein 609	ZNF609	ZNF609
2.11834	28.6083	4.76419	0.00037378	0.00117748	-0.0625444	Q96PZ0;E7EUH7	Pseudouridylate synthase 7 homolog	PUS7	PUS7
-1.82509	26.9629	-4.76348	0.000374257	0.00117784	-0.0638425	Q14318;Q14318-2;U3KQ64;A0A0A0MTJ1;Q14318-3	Peptidyl-prolyl cis-trans isomerase FKBP8	FKBP8	FKBP8
3.44421	24.7266	4.88884	0.000377436	0.0011867	0.0432915	P55197-1;P55197;H0Y5P4	Protein AF-10	MLLT10	MLLT10
1.53057	24.5583	5.253	0.00037796	0.0011872	0.180892	Q9Y535-2;Q9Y535	DNA-directed RNA polymerase III subunit RPC8	POLR3H	POLR3H
-1.32781	32.6102	-4.75684	0.000378743	0.00118851	-0.0759737	E7EX17;P23588;P23588-2;F8VX11	Eukaryotic translation initiation factor 4B	EIF4B	EIF4B
1.38589	31.3207	4.75398	0.000380689	0.00119314	-0.0811924	Q92804-2;Q92804;A0A075B7D9	TATA-binding protein-associated factor 2N	TAF15	TAF15
[truncated: 2,266 more rows]

## Sheet: MUTvsFUS_DEresults
log_fc	ave_expr	t	p_value	adj_p_val	b	protein	protein_names	gene_names	gene_id
[truncated: 3,299 more rows]
