# Supplementary material for: Proximity-based labeling reveals DNA damage–induced phosphorylation of fused in sarcoma (FUS) causes distinct changes in the FUS protein interactome
Source: J Biol Chem. 2022 Jun 14;298(8):102135. doi: 10.1016/j.jbc.2022.102135 (PMC9372748; doi:10.1016/j.jbc.2022.102135)
Supplement: Supporting Table 3 Other FUS proteomes [file mmc3.xlsx]

## Sheet: Legend
	Supplemental Table 3: Comparison of APEX2 FUS dataset to other FUS proteomes.
	We compared our APEX2-dervied FUS protein interactome data to previosuly published proteomic datasets reported in Kamelgarn et al. 2016 and Reber et al. 2021 (references 20, 65). Proteins found in our dataset and the other dataset are labeled as "TRUE". Proteins found in our dataset and the other dataset are labeled as "TRUE". Proteins found in our data set but not the other FUS data set is label…

## Sheet: Other FUS proteomes 
uniprot	protein	gene_id	protein_names	gene_names	fasta_headers	sequence_coverage_percent	mol_weight_k_da	q_value	intensity_fus_01	intensity_fus_02	intensity_fus_03	intensity_fus_04	intensity_mut_01	intensity_mut_02	intensity_mut_03	intensity_mut_04	intensity_pm_01	intensity_pm_02	intensity_pm_03	intensity_pm_04	ave_fus	ave_mut	ave_pm	found_in_kamelgarn_2016_all_conditions	found_in_reber_2021_all_conditions
O60942	O60942;Q5TCW7;O60942-4;O60942-2;O60942-3	RNGTT	mRNA-capping enzyme;Polynucleotide 5-triphosphatase;mRNA guanylyltransferase	RNGTT	sp|O60942|MCE1_HUMAN mRNA-capping enzyme OS=Homo sapiens GN=RNGTT PE=1 SV=1;tr|Q5TCW7|Q5TCW7_HUMAN mRNA-capping enzyme OS=Homo sapiens GN=RNGTT PE=1 SV=1;sp|O60942-4|MCE1_HUMAN Isoform 4 of mRNA-capping enzyme OS=Homo sapiens GN=RNGTT;sp|O60942-2|MCE1_HUMA	28.5	68.556	0	294046950	301476950	195566950	428806950	12185950	33587950	37376950	101836950	441096950	490146950	617926950	542566950	304974450	46246950	522934450	TRUE	FALSE
P09651	P09651;F8W6I7;P09651-3;Q32P51;F8VTQ5	HNRNPA1	Heterogeneous nuclear ribonucleoprotein A1;Heterogeneous nuclear ribonucleoprotein A1, N-terminally processed;Heterogeneous nuclear ribonucleoprotein A1-like 2	HNRNPA1;HNRNPA1L2	sp|P09651|ROA1_HUMAN Heterogeneous nuclear ribonucleoprotein A1 OS=Homo sapiens GN=HNRNPA1 PE=1 SV=5;tr|F8W6I7|F8W6I7_HUMAN Heterogeneous nuclear ribonucleoprotein A1 OS=Homo sapiens GN=HNRNPA1 PE=1 SV=2;sp|P09651-3|ROA1_HUMAN Isoform 2 of Heterogeneous nu	74.7	38.746	0	110000000000	106000000000	113000000000	136000000000	14584942250	18217942250	26853942250	20614942250	105000000000	97495942250	91856942250	111000000000	116000000000	20067942250	101000000000	TRUE	FALSE
P61978	P61978;P61978-2	HNRNPK	Heterogeneous nuclear ribonucleoprotein K	HNRNPK	sp|P61978|HNRPK_HUMAN Heterogeneous nuclear ribonucleoprotein K OS=Homo sapiens GN=HNRNPK PE=1 SV=1;sp|P61978-2|HNRPK_HUMAN Isoform 2 of Heterogeneous nuclear ribonucleoprotein K OS=Homo sapiens GN=HNRNPK	78.8	50.976	0	102000000000	100000000000	102000000000	143000000000	24273805000	20929805000	25769805000	29347805000	89806805000	106000000000	94902805000	94396805000	112000000000	25080305000	96248805000	TRUE	FALSE
P62318	P62318;P62318-2	SNRPD3	Small nuclear ribonucleoprotein Sm D3	SNRPD3	sp|P62318|SMD3_HUMAN Small nuclear ribonucleoprotein Sm D3 OS=Homo sapiens GN=SNRPD3 PE=1 SV=1;sp|P62318-2|SMD3_HUMAN Isoform 2 of Small nuclear ribonucleoprotein Sm D3 OS=Homo sapiens GN=SNRPD3	22.2	13.916	0	537889550	265709550	235669550	210709550	73235550	28216550	89496550	115899550	246969550	768559550	591469550	296689550	312494550	76712050	475922050	TRUE	FALSE
A0A024QZ33	A0A024QZ33;Q9H0G5	CCDC55	Nuclear speckle splicing regulatory protein 1	CCDC55;NSRP1	tr|A0A024QZ33|A0A024QZ33_HUMAN Coiled-coil domain containing 55, isoform CRA_a OS=Homo sapiens GN=CCDC55 PE=1 SV=1;sp|Q9H0G5|NSRP1_HUMAN Nuclear speckle splicing regulatory protein 1 OS=Homo sapiens GN=NSRP1 PE=1 SV=1	26.2	60.441	0	808056675	951796675	1044076675	503836675	61344675	81734675	91169675	75878675	823376675	919286675	881376675	685916675	826941675	77531925	827489175	FALSE	FALSE
A0A024QZP7	A0A024QZP7;A0A087WY43;P06493;A0A087WZZ9;P06493-2;E5RIU6	CDC2	Cyclin-dependent kinase 1	CDC2;CDK1	tr|A0A024QZP7|A0A024QZP7_HUMAN Cell division cycle 2, G1 to S and G2 to M, isoform CRA_a OS=Homo sapiens GN=CDC2 PE=1 SV=1;tr|A0A087WY43|A0A087WY43_HUMAN Cyclin-dependent kinase 1 OS=Homo sapiens GN=CDK1 PE=1 SV=1;sp|P06493|CDK1_HUMAN Cyclin-dependent kina	49.2	34.081	0	542420000	331070000	456990000	232770000	227530000	280290000	328470000	585770000	435590000	412460000	641610000	529020000	390812500	355515000	504670000	FALSE	FALSE
A0A087X1N8	A0A087X1N8;A0A024QZX5;P35237	SERPINB6	Serpin B6	SERPINB6	tr|A0A087X1N8|A0A087X1N8_HUMAN Serpin B6 OS=Homo sapiens GN=SERPINB6 PE=1 SV=1;tr|A0A024QZX5|A0A024QZX5_HUMAN Serpin B6 OS=Homo sapiens GN=SERPINB6 PE=1 SV=1;sp|P35237|SPB6_HUMAN Serpin B6 OS=Homo sapiens GN=SERPINB6 PE=1 SV=3	20.8	44.822	0	50463000	49944000	43559000	68455000	9355800	18195000	39606000	35385000	22737000	21618000	27122000	14463000	53105250	25635450	21485000	FALSE	FALSE
A0A024R341	A0A024R341;Q6I9Y2	NIF3L1BP1	THO complex subunit 7 homolog	NIF3L1BP1;THOC7	tr|A0A024R341|A0A024R341_HUMAN Ngg1 interacting factor 3 like 1 binding protein 1, isoform CRA_b OS=Homo sapiens GN=NIF3L1BP1 PE=1 SV=1;sp|Q6I9Y2|THOC7_HUMAN THO complex subunit 7 homolog OS=Homo sapiens GN=THOC7 PE=1 SV=3	12.5	17.856	0	25985000	20597000	17289000	36325000	0	0	9148200	0	33097000	32233000	43230000	28812000	25049000	9148200	34343000	FALSE	FALSE
A0A024R4E5	A0A024R4E5;Q00341;Q00341-2;H0Y394	HDLBP	Vigilin	HDLBP	tr|A0A024R4E5|A0A024R4E5_HUMAN High density lipoprotein binding protein (Vigilin), isoform CRA_a OS=Homo sapiens GN=HDLBP PE=1 SV=1;sp|Q00341|VIGLN_HUMAN Vigilin OS=Homo sapiens GN=HDLBP PE=1 SV=2;sp|Q00341-2|VIGLN_HUMAN Isoform 2 of Vigilin OS=Homo sapien	48.3	141.44	0	2209119450	1842019450	1985319450	2272719450	3009119450	4667319450	5279719450	6671719450	3413519450	3083519450	3273119450	3288619450	2077294450	4906969450	3264694450	FALSE	FALSE
C9JC03	C9JC03;A0A024R571;Q9H4M9;C9J2Z4	EHD1	EH domain-containing protein 1	EHD1	tr|C9JC03|C9JC03_HUMAN EH domain-containing protein 1 (Fragment) OS=Homo sapiens GN=EHD1 PE=1 SV=1;tr|A0A024R571|A0A024R571_HUMAN EH domain-containing protein 1 OS=Homo sapiens GN=EHD1 PE=1 SV=1;sp|Q9H4M9|EHD1_HUMAN EH domain-containing protein 1 OS=Homo s	13.9	42.737	0	19366000	14108000	5422400	0	8103300	32038000	31295000	63523000	20616000	30582000	30894000	41857000	1.29655e+07	33739825	30987250	FALSE	FALSE
A0A024RAC6	A0A024RAC6;Q14241	TCEB3	Transcription elongation factor B polypeptide 3	TCEB3	tr|A0A024RAC6|A0A024RAC6_HUMAN Transcription elongation factor B (SIII), polypeptide 3 (110kDa, elongin A), isoform CRA_a OS=Homo sapiens GN=TCEB3 PE=1 SV=1;sp|Q14241|ELOA1_HUMAN Transcription elongation factor B polypeptide 3 OS=Homo sapiens GN=TCEB3 PE=1	38.1	87.229	0	1971873250	2542373250	2213373250	2195273250	104713250	210213250	498503250	385103250	1751073250	1972573250	1970873250	2119373250	2230723250	299633250	1953473250	FALSE	FALSE
A0A075B6T1	A0A075B6T1;Q9C0C7-4;Q9C0C7-5;Q9C0C7-2;Q9C0C7-3;Q9C0C7;Q9C0C7-6	AMBRA1	Activating molecule in BECN1-regulated autophagy protein 1	AMBRA1	tr|A0A075B6T1|A0A075B6T1_HUMAN Activating molecule in BECN1-regulated autophagy protein 1 OS=Homo sapiens GN=AMBRA1 PE=1 SV=1;sp|Q9C0C7-4|AMRA1_HUMAN Isoform 4 of Activating molecule in BECN1-regulated autophagy protein 1 OS=Homo sapiens GN=AMBRA1;sp|Q9C0C	14.2	129.6	0	35977000	76022000	42026000	26678000	0	5061100	0	6556000	62805000	57560000	75769000	78531000	45175750	5808550	68666250	FALSE	FALSE
A0A087WT45	A0A087WT45;A0A075B793;Q4V328-4;Q4V328;Q4V328-2	GRIPAP1	GRIP1-associated protein 1	GRIPAP1	tr|A0A087WT45|A0A087WT45_HUMAN GRIP1-associated protein 1 OS=Homo sapiens GN=GRIPAP1 PE=1 SV=1;tr|A0A075B793|A0A075B793_HUMAN GRIP1-associated protein 1 OS=Homo sapiens GN=GRIPAP1 PE=1 SV=2;sp|Q4V328-4|GRAP1_HUMAN Isoform 4 of GRIP1-associated protein 1 OS	19.3	90.856	0	4939000	4236000	20734000	26492000	63237000	79264000	89100000	101870000	35916000	66558000	52416000	27530000	14100250	83367750	45605000	FALSE	FALSE
A0A075B7F8	A0A075B7F8;A8CG34;A0A087WY75;A8CG34-2	POM121C	Nuclear envelope pore membrane protein POM 121C	POM121C	tr|A0A075B7F8|A0A075B7F8_HUMAN Nuclear envelope pore membrane protein POM 121C OS=Homo sapiens GN=POM121C PE=1 SV=2;sp|A8CG34|P121C_HUMAN Nuclear envelope pore membrane protein POM 121C OS=Homo sapiens GN=POM121C PE=1 SV=2;tr|A0A087WY75|A0A087WY75_HUMAN Nu	15.9	125.09	0	511060000	472980000	507160000	484640000	10118000	35463000	84404000	119720000	463830000	528970000	287750000	404190000	493960000	62426250	421185000	FALSE	FALSE
O00213-3	O00213-3;A0A087WYH9;J3KPL8;O00213-4;A0A075B7G8;O00213;O00213-2;O00213-6;O00213-5;A0A087X0V7;V9GY97;	APBB1	Amyloid beta A4 precursor protein-binding family B member 1	APBB1	sp|O00213-3|APBB1_HUMAN Isoform 3 of Amyloid beta A4 precursor protein-binding family B member 1 OS=Homo sapiens GN=APBB1;tr|A0A087WYH9|A0A087WYH9_HUMAN Amyloid beta A4 precursor protein-binding family B member 1 OS=Homo sapiens GN=APBB1 PE=1 SV=1;tr|J3KPL	11.3	53.926	0	29130000	10233000	21991000	21291000	13451000	0	13545000	14953000	54056000	75597000	31459000	64663000	20661250	13983000	56443750	FALSE	FALSE
Q16881	Q16881;E9PIR7;Q16881-6;Q16881-3;Q16881-4;Q16881-2;Q16881-5;A0A087WSY9;E9PNQ6;A0A087WSW9;F8W809;Q168	TXNRD1	Thioredoxin reductase 1, cytoplasmic	TXNRD1	sp|Q16881|TRXR1_HUMAN Thioredoxin reductase 1, cytoplasmic OS=Homo sapiens GN=TXNRD1 PE=1 SV=3;tr|E9PIR7|E9PIR7_HUMAN Thioredoxin reductase 1, cytoplasmic OS=Homo sapiens GN=TXNRD1 PE=1 SV=1;sp|Q16881-6|TRXR1_HUMAN Isoform 6 of Thioredoxin reductase 1, cyt	8.2	70.905	0	68832000	61316000	46054000	64399000	45167000	85598000	67407000	105440000	70970000	71640000	53228000	57856000	60150250	75903000	63423500	FALSE	FALSE
A0A087X2I2	A0A087X2I2;A0A087WT12;P36969-2;P36969;K7ERP4;K7EJ20;K7ENB4;K7EKX7;A0A0A0MTT1;R4GNE4	GPX4	Glutathione peroxidase;Phospholipid hydroperoxide glutathione peroxidase, mitochondrial	GPX4	tr|A0A087X2I2|A0A087X2I2_HUMAN Glutathione peroxidase OS=Homo sapiens GN=GPX4 PE=1 SV=1;tr|A0A087WT12|A0A087WT12_HUMAN Glutathione peroxidase OS=Homo sapiens GN=GPX4 PE=1 SV=1;sp|P36969-2|GPX4_HUMAN Isoform Cytoplasmic of Phospholipid hydroperoxide glutath	41.8	22.024	0	198560000	216640000	169820000	157700000	65596000	150510000	266850000	133790000	242880000	178890000	184730000	179280000	185680000	154186500	196445000	FALSE	FALSE
A0A087WT20	A0A087WT20;Q9NV06	DCAF13	DDB1- and CUL4-associated factor 13	DCAF13	tr|A0A087WT20|A0A087WT20_HUMAN DDB1- and CUL4-associated factor 13 OS=Homo sapiens GN=DCAF13 PE=1 SV=1;sp|Q9NV06|DCA13_HUMAN DDB1- and CUL4-associated factor 13 OS=Homo sapiens GN=DCAF13 PE=1 SV=2	21.1	67.55	0	495612455	419572455	508702455	527342455	32027455	60674455	115692455	87676455	339312455	420862455	466622455	229102455	487807455	74017705	363974955	FALSE	FALSE
A0A087WT21	A0A087WT21;Q9BXF3-3;Q9BXF3;B7WPH3;Q9BXF3-2	CECR2	Cat eye syndrome critical region protein 2	CECR2	tr|A0A087WT21|A0A087WT21_HUMAN Cat eye syndrome critical region protein 2 OS=Homo sapiens GN=CECR2 PE=1 SV=1;sp|Q9BXF3-3|CECR2_HUMAN Isoform C of Cat eye syndrome critical region protein 2 OS=Homo sapiens GN=CECR2;sp|Q9BXF3|CECR2_HUMAN Cat eye syndrome cri	7.6	159.68	0	67320000	47922000	56613000	59268000	21042000	6319200	21588000	18445000	137670000	139360000	101280000	122820000	57780750	16848550	125282500	FALSE	FALSE
A0A087WT44	A0A087WT44;P30519-2;P30519;I3L159;I3L1F5	HMOX2	Heme oxygenase 2	HMOX2	tr|A0A087WT44|A0A087WT44_HUMAN Heme oxygenase 2 OS=Homo sapiens GN=HMOX2 PE=1 SV=1;sp|P30519-2|HMOX2_HUMAN Isoform 2 of Heme oxygenase 2 OS=Homo sapiens GN=HMOX2;sp|P30519|HMOX2_HUMAN Heme oxygenase 2 OS=Homo sapiens GN=HMOX2 PE=1 SV=2;tr|I3L159|I3L159_HUM	32.7	41.669	0	143740000	111120000	126180000	180910000	59949000	166650000	86708000	90529000	208070000	205960000	187770000	211720000	140487500	100959000	203380000	FALSE	FALSE
A0A087WTA5	A0A087WTA5;Q9UI10-3;Q9UI10;E7ERK9;Q9UI10-2	EIF2B4	Translation initiation factor eIF-2B subunit delta	EIF2B4	tr|A0A087WTA5|A0A087WTA5_HUMAN Translation initiation factor eIF-2B subunit delta OS=Homo sapiens GN=EIF2B4 PE=1 SV=1;sp|Q9UI10-3|EI2BD_HUMAN Isoform 3 of Translation initiation factor eIF-2B subunit delta OS=Homo sapiens GN=EIF2B4;sp|Q9UI10|EI2BD_HUMAN Tr	31.3	57.495	0	185050000	1135600000	167630000	172150000	35710000	235360000	269360000	325830000	157410000	149250000	761190000	594760000	415107500	216565000	415652500	FALSE	FALSE
A0A087WTB8	A0A087WTB8;P15374;Q5TBK7	UCHL3	Ubiquitin carboxyl-terminal hydrolase;Ubiquitin carboxyl-terminal hydrolase isozyme L3	UCHL3	tr|A0A087WTB8|A0A087WTB8_HUMAN Ubiquitin carboxyl-terminal hydrolase OS=Homo sapiens GN=UCHL3 PE=1 SV=1;sp|P15374|UCHL3_HUMAN Ubiquitin carboxyl-terminal hydrolase isozyme L3 OS=Homo sapiens GN=UCHL3 PE=1 SV=1;tr|Q5TBK7|Q5TBK7_HUMAN Ubiquitin carboxyl-term	44.8	21.945	0	251850000	326610000	204550000	206930000	79630000	150930000	181340000	312020000	178030000	292920000	231950000	205180000	247485000	180980000	227020000	FALSE	FALSE
A0A087WTU9	A0A087WTU9;A0A087WZY3;Q8TCU4-2;Q8TCU4;A0A087WV20;Q8TCU4-3	ALMS1	Alstrom syndrome protein 1	ALMS1	tr|A0A087WTU9|A0A087WTU9_HUMAN Alstrom syndrome protein 1 OS=Homo sapiens GN=ALMS1 PE=1 SV=1;tr|A0A087WZY3|A0A087WZY3_HUMAN Alstrom syndrome protein 1 OS=Homo sapiens GN=ALMS1 PE=1 SV=1;sp|Q8TCU4-2|ALMS1_HUMAN Isoform 2 of Alstrom syndrome protein 1 OS=Hom	3.6	456.41	0	107980000	65236000	91337000	13016000	136430000	301170000	249240000	326420000	286480000	202970000	183690000	35714000	69392250	253315000	177213500	FALSE	FALSE
D6R9U7	D6R9U7;A0A087WTV7;O15318;D6RIT0;D6R921;D6RJH6	POLR3G	DNA-directed RNA polymerase III subunit RPC7	POLR3G	tr|D6R9U7|D6R9U7_HUMAN DNA-directed RNA polymerase III subunit RPC7 (Fragment) OS=Homo sapiens GN=POLR3G PE=1 SV=4;tr|A0A087WTV7|A0A087WTV7_HUMAN DNA-directed RNA polymerase III subunit RPC7 OS=Homo sapiens GN=POLR3G PE=1 SV=1;sp|O15318|RPC7_HUMAN DNA-dire	29.1	25.579	0	35536000	40221000	45995000	75449000	0	0	0	0	104060000	58288000	144190000	93290000	49300250	NA	99957000	FALSE	FALSE
A0A087WTW5	A0A087WTW5;Q9UKL3	CASP8AP2	CASP8-associated protein 2	CASP8AP2	tr|A0A087WTW5|A0A087WTW5_HUMAN CASP8-associated protein 2 OS=Homo sapiens GN=CASP8AP2 PE=1 SV=1;sp|Q9UKL3|C8AP2_HUMAN CASP8-associated protein 2 OS=Homo sapiens GN=CASP8AP2 PE=1 SV=1	1	221.36	0.000528	133800000	147220000	136370000	68046000	11457000	13327000	96214000	24241000	139410000	127070000	132660000	17638000	121359000	36309750	104194500	FALSE	FALSE
A0A087WUA5	A0A087WUA5;Q9H223	EHD4	EH domain-containing protein 4	EHD4	tr|A0A087WUA5|A0A087WUA5_HUMAN EH domain-containing protein 4 OS=Homo sapiens GN=EHD4 PE=1 SV=1;sp|Q9H223|EHD4_HUMAN EH domain-containing protein 4 OS=Homo sapiens GN=EHD4 PE=1 SV=1	14.1	61.113	0	17137000	0	9080300	12264000	48206000	49718000	84007000	146400000	19279000	15152000	11652000	16950000	12827100	82082750	15758250	FALSE	FALSE
A0A087WUB9	A0A087WUB9;Q8WYA6;Q8WYA6-4;Q8WYA6-3;Q8WYA6-2	CTNNBL1	Beta-catenin-like protein 1	CTNNBL1	tr|A0A087WUB9|A0A087WUB9_HUMAN Beta-catenin-like protein 1 OS=Homo sapiens GN=CTNNBL1 PE=1 SV=1;sp|Q8WYA6|CTBL1_HUMAN Beta-catenin-like protein 1 OS=Homo sapiens GN=CTNNBL1 PE=1 SV=1;sp|Q8WYA6-4|CTBL1_HUMAN Isoform 4 of Beta-catenin-like protein 1 OS=Homo	34.2	65.702	0	283481900	311661900	264771900	393501900	0	11926900	0	6283900	354111900	366421900	418331900	410731900	313354400	9105400	387399400	FALSE	FALSE
E9PL01	E9PL01;A0A087WUC6;E9PI68;Q15005;E9PRB9	SPCS2	Signal peptidase complex subunit 2	SPCS2	tr|E9PL01|E9PL01_HUMAN Signal peptidase complex subunit 2 OS=Homo sapiens GN=SPCS2 PE=1 SV=1;tr|A0A087WUC6|A0A087WUC6_HUMAN Signal peptidase complex subunit 2 OS=Homo sapiens GN=SPCS2 PE=1 SV=1;tr|E9PI68|E9PI68_HUMAN Signal peptidase complex subunit 2 OS=H	60.5	17.027	0	169460000	193080000	194580000	266190000	91794000	145550000	279230000	297390000	203010000	204790000	181940000	162130000	205827500	203491000	187967500	FALSE	FALSE
A0A087WUD1	A0A087WUD1;Q6DD87	ZNF787	Zinc finger protein 787	ZNF787	tr|A0A087WUD1|A0A087WUD1_HUMAN Zinc finger protein 787 OS=Homo sapiens GN=ZNF787 PE=1 SV=1;sp|Q6DD87|ZN787_HUMAN Zinc finger protein 787 OS=Homo sapiens GN=ZNF787 PE=1 SV=3	13.4	40.428	0	126140000	189600000	212620000	135710000	0	0	0	22061000	160170000	172650000	119660000	54223000	166017500	22061000	126675750	FALSE	FALSE
A0A087WUK0	A0A087WUK0;Q2M2I8-2;Q2M2I8;E9PG46	AAK1	AP2-associated protein kinase 1	AAK1	tr|A0A087WUK0|A0A087WUK0_HUMAN AP2-associated protein kinase 1 OS=Homo sapiens GN=AAK1 PE=1 SV=1;sp|Q2M2I8-2|AAK1_HUMAN Isoform 2 of AP2-associated protein kinase 1 OS=Homo sapiens GN=AAK1;sp|Q2M2I8|AAK1_HUMAN AP2-associated protein kinase 1 OS=Homo sapien	25	85.759	0	23305600	35096600	19953600	34480600	190912600	111772600	223002600	349782600	86800600	112142600	76850600	117022600	28209100	218867600	98204100	FALSE	FALSE
A0A087WUK2	A0A087WUK2;O14979	HNRNPDL	Heterogeneous nuclear ribonucleoprotein D-like	HNRNPDL	tr|A0A087WUK2|A0A087WUK2_HUMAN Heterogeneous nuclear ribonucleoprotein D-like OS=Homo sapiens GN=HNRNPDL PE=1 SV=1;sp|O14979|HNRDL_HUMAN Heterogeneous nuclear ribonucleoprotein D-like OS=Homo sapiens GN=HNRNPDL PE=1 SV=3	56.5	40.04	0	22700054250	21304054250	18552054250	21159054250	2707154250	4778254250	4599754250	4782754250	17710054250	16899054250	16896054250	18027054250	20928804250	4216979250	17383054250	FALSE	FALSE
A0A087WUL0	A0A087WUL0;Q3LXA3;I3L252;H0YCY6;Q3LXA3-2	TKFC	Bifunctional ATP-dependent dihydroxyacetone kinase/FAD-AMP lyase (cyclizing);ATP-dependent dihydroxyacetone kinase;FAD-AMP lyase (cyclizing)	TKFC;DAK	tr|A0A087WUL0|A0A087WUL0_HUMAN Bifunctional ATP-dependent dihydroxyacetone kinase/FAD-AMP lyase (cyclizing) OS=Homo sapiens GN=DAK PE=1 SV=1;sp|Q3LXA3|DHAK_HUMAN Bifunctional ATP-dependent dihydroxyacetone kinase/FAD-AMP lyase (cyclizing) OS=Homo sapiens G	11.8	59.057	0	15569000	15246000	11358000	13630000	10208000	0	12198000	17970000	19538000	25179000	51132000	31247000	13950750	1.34587e+07	31774000	FALSE	FALSE
A0A087WUL5	A0A087WUL5;Q9BSM1-3;Q9BSM1	PCGF1	Polycomb group RING finger protein 1	PCGF1	tr|A0A087WUL5|A0A087WUL5_HUMAN Polycomb group RING finger protein 1 OS=Homo sapiens GN=PCGF1 PE=1 SV=1;sp|Q9BSM1-3|PCGF1_HUMAN Isoform 2 of Polycomb group RING finger protein 1 OS=Homo sapiens GN=PCGF1;sp|Q9BSM1|PCGF1_HUMAN Polycomb group RING finger prote	12.7	27.741	0.000271	109180000	105610000	160180000	35378000	0	0	0	0	169080000	209620000	192410000	156000000	102587000	NA	181777500	FALSE	FALSE
H0YJW7	H0YJW7;A0A087WUN7;H0YJ40;G3V4X6;G3V2S9;Q9GZT3-2;Q9GZT3;H0YJ07;H0YJU7	SLIRP	SRA stem-loop-interacting RNA-binding protein, mitochondrial	SLIRP	tr|H0YJW7|H0YJW7_HUMAN SRA stem-loop-interacting RNA-binding protein, mitochondrial (Fragment) OS=Homo sapiens GN=SLIRP PE=1 SV=1;tr|A0A087WUN7|A0A087WUN7_HUMAN SRA stem-loop-interacting RNA-binding protein, mitochondrial OS=Homo sapiens GN=SLIRP PE=1 SV=1	31.6	8.6918	0.0017378	28213000	40402000	30828000	6830800	0	3881800	6756500	48932000	34774000	49924000	32941000	19617000	26568450	1.98568e+07	34314000	FALSE	FALSE
A0A087WUT6	A0A087WUT6;O60841	EIF5B	Eukaryotic translation initiation factor 5B	EIF5B	tr|A0A087WUT6|A0A087WUT6_HUMAN Eukaryotic translation initiation factor 5B OS=Homo sapiens GN=EIF5B PE=1 SV=1;sp|O60841|IF2P_HUMAN Eukaryotic translation initiation factor 5B OS=Homo sapiens GN=EIF5B PE=1 SV=4	40.7	138.68	0	1083272275	1266772275	1181672275	1085272275	1762272275	2844972275	3139972275	4076272275	1580272275	2046172275	1756472275	2172972275	1154247275	2955872275	1888972275	FALSE	FALSE
A0A087WUU9	A0A087WUU9;P47974	ZFP36L2	Zinc finger protein 36, C3H1 type-like 2	ZFP36L2	tr|A0A087WUU9|A0A087WUU9_HUMAN Zinc finger protein 36, C3H1 type-like 2 OS=Homo sapiens GN=ZFP36L2 PE=1 SV=1;sp|P47974|TISD_HUMAN Zinc finger protein 36, C3H1 type-like 2 OS=Homo sapiens GN=ZFP36L2 PE=1 SV=3	19.5	51.047	0	29010000	59939000	59928000	50959000	74387000	135390000	127170000	191540000	119990000	115850000	88796000	144730000	49959000	132121750	117341500	FALSE	FALSE
A0A087WV05	A0A087WV05;Q99417	MYCBP	C-Myc-binding protein	MYCBP	tr|A0A087WV05|A0A087WV05_HUMAN Protein GJA9-MYCBP OS=Homo sapiens GN=GJA9-MYCBP PE=4 SV=1;sp|Q99417|MYCBP_HUMAN C-Myc-binding protein OS=Homo sapiens GN=MYCBP PE=1 SV=3	69.1	12.755	0	1183500	13887000	180720000	983870000	24316000	51952000	16049000	114950000	105170000	106550000	300930000	364570000	294915125	51816750	219305000	FALSE	FALSE
B5LMG6	B5LMG6;A0A087WV86;Q6PGQ7-2;Q6PGQ7;H3BLY2	C13orf34	Protein aurora borealis	C13orf34;BORA	tr|B5LMG6|B5LMG6_HUMAN Aurora borealis OS=Homo sapiens GN=C13orf34 PE=1 SV=1;tr|A0A087WV86|A0A087WV86_HUMAN Protein aurora borealis OS=Homo sapiens GN=BORA PE=1 SV=1;sp|Q6PGQ7-2|BORA_HUMAN Isoform 2 of Protein aurora borealis OS=Homo sapiens GN=BORA;sp|Q6P	3.2	67.671	0.0012472	20239000	30889000	30462000	0	5490400	16072000	24284000	25039000	33971000	9051000	9536500	30332000	2.71967e+07	17721350	20722625	FALSE	FALSE
A0A087WVD1	A0A087WVD1;Q96B70	LENG9	Leukocyte receptor cluster member 9	LENG9	tr|A0A087WVD1|A0A087WVD1_HUMAN Leukocyte receptor cluster member 9 OS=Homo sapiens GN=LENG9 PE=1 SV=1;sp|Q96B70|LENG9_HUMAN Leukocyte receptor cluster member 9 OS=Homo sapiens GN=LENG9 PE=2 SV=2	9.2	50.766	0.0063529	28698000	18160000	7679900	36088000	0	0	20193000	29348000	11811000	53607000	25883000	8405900	22656475	24770500	24926725	FALSE	FALSE
A0A087WVF5	A0A087WVF5;A0A0A0MSK4;A0A0A0MRC4;Q86YR5-3;Q86YR5-4;Q86YR5	GPSM1	G-protein-signaling modulator 1	GPSM1	tr|A0A087WVF5|A0A087WVF5_HUMAN G-protein-signaling modulator 1 OS=Homo sapiens GN=GPSM1 PE=1 SV=1;tr|A0A0A0MSK4|A0A0A0MSK4_HUMAN G-protein-signaling modulator 1 OS=Homo sapiens GN=GPSM1 PE=1 SV=1;tr|A0A0A0MRC4|A0A0A0MRC4_HUMAN G-protein-signaling modulator	6.1	49.656	0	10866000	9662000	16551000	10589000	0	34841000	35974000	25624000	21263000	33022000	15497000	24860000	11917000	3.21463e+07	23660500	FALSE	FALSE
A0A087WVF7	A0A087WVF7;Q9NZM3-2;Q9NZM3;Q9NZM3-4;Q9NZM3-3;E7EPJ2	ITSN2	Intersectin-2	ITSN2	tr|A0A087WVF7|A0A087WVF7_HUMAN Intersectin-2 OS=Homo sapiens GN=ITSN2 PE=1 SV=1;sp|Q9NZM3-2|ITSN2_HUMAN Isoform 2 of Intersectin-2 OS=Homo sapiens GN=ITSN2;sp|Q9NZM3|ITSN2_HUMAN Intersectin-2 OS=Homo sapiens GN=ITSN2 PE=1 SV=3;sp|Q9NZM3-4|ITSN2_HUMAN Isofo	6.5	191.6	0	0	24309000	0	7257700	11616000	72848000	88303000	81119000	36933000	16293000	7674400	11604000	15783350	63471500	18126100	FALSE	FALSE
A0A087WVQ6	A0A087WVQ6;Q00610-2;Q00610	CLTC	Clathrin heavy chain;Clathrin heavy chain 1	CLTC	tr|A0A087WVQ6|A0A087WVQ6_HUMAN Clathrin heavy chain 1 OS=Homo sapiens GN=CLTC PE=1 SV=1;sp|Q00610-2|CLH1_HUMAN Isoform 2 of Clathrin heavy chain 1 OS=Homo sapiens GN=CLTC;sp|Q00610|CLH1_HUMAN Clathrin heavy chain 1 OS=Homo sapiens GN=CLTC PE=1 SV=5	71.9	192.06	0	15489294750	13025294750	13682294750	14794294750	21827294750	27812294750	35917294750	44218294750	22387294750	27649294750	24987294750	20896294750	14247794750	32443794750	23980044750	FALSE	FALSE
A0A087WVU5	A0A087WVU5;O00512	BCL9	B-cell CLL/lymphoma 9 protein	BCL9	tr|A0A087WVU5|A0A087WVU5_HUMAN B-cell CLL/lymphoma 9 protein OS=Homo sapiens GN=BCL9 PE=1 SV=1;sp|O00512|BCL9_HUMAN B-cell CLL/lymphoma 9 protein OS=Homo sapiens GN=BCL9 PE=1 SV=4	6.6	145.94	0	108230000	112120000	79311000	180430000	4213000	0	5770100	16801000	132750000	98413000	166750000	175560000	120022750	8.92803e+06	143368250	FALSE	FALSE
A0A087WW06	A0A087WW06;Q96AY4	TTC28	Tetratricopeptide repeat protein 28	TTC28	tr|A0A087WW06|A0A087WW06_HUMAN Tetratricopeptide repeat protein 28 OS=Homo sapiens GN=TTC28 PE=1 SV=1;sp|Q96AY4|TTC28_HUMAN Tetratricopeptide repeat protein 28 OS=Homo sapiens GN=TTC28 PE=1 SV=4	13.5	256.86	0	94945000	52757000	49919000	77081000	216560000	300930000	356770000	426440000	844550000	76094000	194220000	52012000	68675500	325175000	291719000	FALSE	FALSE
A0A087WW40	A0A087WW40;Q9Y371;Q9Y371-2	SH3GLB1	Endophilin-B1	SH3GLB1	tr|A0A087WW40|A0A087WW40_HUMAN Endophilin-B1 OS=Homo sapiens GN=SH3GLB1 PE=1 SV=1;sp|Q9Y371|SHLB1_HUMAN Endophilin-B1 OS=Homo sapiens GN=SH3GLB1 PE=1 SV=1;sp|Q9Y371-2|SHLB1_HUMAN Isoform 2 of Endophilin-B1 OS=Homo sapiens GN=SH3GLB1	26.4	44.26	0	136210000	0	41112000	52095000	133760000	387030000	306610000	439650000	145930000	202260000	125780000	118390000	7.64723e+07	316762500	148090000	FALSE	FALSE
A0A087WW66	A0A087WW66;Q99460-2;Q99460	PSMD1	26S proteasome non-ATPase regulatory subunit 1	PSMD1	tr|A0A087WW66|A0A087WW66_HUMAN 26S proteasome non-ATPase regulatory subunit 1 OS=Homo sapiens GN=PSMD1 PE=1 SV=1;sp|Q99460-2|PSMD1_HUMAN Isoform 2 of 26S proteasome non-ATPase regulatory subunit 1 OS=Homo sapiens GN=PSMD1;sp|Q99460|PSMD1_HUMAN 26S proteaso	25.1	105.85	0	723830000	524930000	562790000	555020000	138160000	234590000	323720000	399070000	579700000	822820000	692990000	593600000	591642500	273885000	672277500	FALSE	FALSE
A0A087WW76	A0A087WW76;Q5T5U3	ARHGAP21	Rho GTPase-activating protein 21	ARHGAP21	tr|A0A087WW76|A0A087WW76_HUMAN Rho GTPase-activating protein 21 OS=Homo sapiens GN=ARHGAP21 PE=1 SV=1;sp|Q5T5U3|RHG21_HUMAN Rho GTPase-activating protein 21 OS=Homo sapiens GN=ARHGAP21 PE=1 SV=1	10.5	155.98	0	9067300	7383300	8071100	18819000	94275000	77614000	94563000	71192000	85462000	24437000	58074000	17093000	10835175	84411000	46266500	FALSE	FALSE
A0A087WWH3	A0A087WWH3;Q9NZM4-2;Q9NZM4	GLTSCR1	Glioma tumor suppressor candidate region gene 1 protein	GLTSCR1	tr|A0A087WWH3|A0A087WWH3_HUMAN Glioma tumor suppressor candidate region gene 1 protein OS=Homo sapiens GN=GLTSCR1 PE=1 SV=1;sp|Q9NZM4-2|GSCR1_HUMAN Isoform 2 of Glioma tumor suppressor candidate region gene 1 protein OS=Homo sapiens GN=GLTSCR1;sp|Q9NZM4|GS	10.2	152.82	0	96508000	85592000	72865000	95857000	0	0	4452000	7016700	97817000	122530000	96601000	76435000	87705500	5734350	98345750	FALSE	FALSE
A0A0C4DGT3	A0A0C4DGT3;A0A087WWK8;Q6DN90-2;Q6DN90	IQSEC1	IQ motif and SEC7 domain-containing protein 1	IQSEC1	tr|A0A0C4DGT3|A0A0C4DGT3_HUMAN IQ motif and SEC7 domain-containing protein 1 OS=Homo sapiens GN=IQSEC1 PE=4 SV=1;tr|A0A087WWK8|A0A087WWK8_HUMAN IQ motif and SEC7 domain-containing protein 1 OS=Homo sapiens GN=IQSEC1 PE=1 SV=1;sp|Q6DN90-2|IQEC1_HUMAN Isofor	10.9	91.997	0	26881000	12711000	22835000	24015000	57716000	89156000	75203000	179450000	72763000	51937000	77480000	37551000	21610500	100381250	59932750	FALSE	FALSE
A0A087WWP4	A0A087WWP4;Q96T37-4;Q96T37-2;Q96T37-3;Q96T37	RBM15	Putative RNA-binding protein 15	RBM15	tr|A0A087WWP4|A0A087WWP4_HUMAN Putative RNA-binding protein 15 OS=Homo sapiens GN=RBM15 PE=1 SV=1;sp|Q96T37-4|RBM15_HUMAN Isoform 4 of Putative RNA-binding protein 15 OS=Homo sapiens GN=RBM15;sp|Q96T37-2|RBM15_HUMAN Isoform 2 of Putative RNA-binding protei	47.6	102.13	0	2978750000	2866650000	3033450000	3769450000	77590000	282440000	388820000	560840000	3206250000	3736450000	3525150000	3304250000	3162075000	327422500	3443025000	FALSE	FALSE
A0A087WWP5	A0A087WWP5;Q12962	TAF10	Transcription initiation factor TFIID subunit 10	TAF10	tr|A0A087WWP5|A0A087WWP5_HUMAN Transcription initiation factor TFIID subunit 10 (Fragment) OS=Homo sapiens GN=TAF10 PE=1 SV=1;sp|Q12962|TAF10_HUMAN Transcription initiation factor TFIID subunit 10 OS=Homo sapiens GN=TAF10 PE=1 SV=1	19.1	12.197	0.000515	121700000	77334000	118570000	54863000	7154700	8053700	14339000	39172000	101160000	0	0	96023000	93116750	17179850	98591500	FALSE	FALSE
A0A087WWP8	A0A087WWP8;Q5VWQ0;A0A0C4DGT8	RSBN1	Round spermatid basic protein 1	RSBN1	tr|A0A087WWP8|A0A087WWP8_HUMAN Round spermatid basic protein 1 OS=Homo sapiens GN=RSBN1 PE=1 SV=1;sp|Q5VWQ0|RSBN1_HUMAN Round spermatid basic protein 1 OS=Homo sapiens GN=RSBN1 PE=1 SV=2;tr|A0A0C4DGT8|A0A0C4DGT8_HUMAN Round spermatid basic protein 1 OS=Hom	12.9	84.975	0	46399000	51998000	61153000	56935000	13998000	30920000	511620000	33960000	96797000	50605000	57632000	57182000	54121250	147624500	65554000	FALSE	FALSE
A0A087WWS1	A0A087WWS1;Q96FV9	THOC1	THO complex subunit 1	THOC1	tr|A0A087WWS1|A0A087WWS1_HUMAN THO complex subunit 1 OS=Homo sapiens GN=THOC1 PE=1 SV=1;sp|Q96FV9|THOC1_HUMAN THO complex subunit 1 OS=Homo sapiens GN=THOC1 PE=1 SV=1	30.4	75.651	0	414900000	409660000	282270000	255440000	0	33389000	40279000	71646000	438060000	438680000	397670000	276150000	340567500	48438000	387640000	FALSE	FALSE
A0A087WWW8	A0A087WWW8;Q9Y6J0-2;Q9Y6J0	CABIN1	Calcineurin-binding protein cabin-1	CABIN1	tr|A0A087WWW8|A0A087WWW8_HUMAN Calcineurin-binding protein cabin-1 OS=Homo sapiens GN=CABIN1 PE=1 SV=1;sp|Q9Y6J0-2|CABIN_HUMAN Isoform 2 of Calcineurin-binding protein cabin-1 OS=Homo sapiens GN=CABIN1;sp|Q9Y6J0|CABIN_HUMAN Calcineurin-binding protein cabi	7.9	240.76	0	187400000	163330000	166350000	132650000	4158300	20138000	48158000	47089000	101190000	122510000	131430000	109090000	162432500	29885825	116055000	FALSE	FALSE
A0A087WXB3	A0A087WXB3;A0A087X223;H7BY14;A0A087WYU3;A0A087X1J5;A0A087WYW1;Q96NU1-6;Q96NU1-4;Q96NU1;Q96NU1-5;H7C	SAMD11	Sterile alpha motif domain-containing protein 11	SAMD11	tr|A0A087WXB3|A0A087WXB3_HUMAN Sterile alpha motif domain-containing protein 11 OS=Homo sapiens GN=SAMD11 PE=1 SV=1;tr|A0A087X223|A0A087X223_HUMAN Sterile alpha motif domain-containing protein 11 OS=Homo sapiens GN=SAMD11 PE=1 SV=1;tr|H7BY14|H7BY14_HUMAN S	12.8	59.205	0	61269000	34724000	46101000	98278000	0	2643100	156300000	0	93086000	39391000	103040000	81977000	60093000	79471550	79373500	FALSE	FALSE
A0A087WXK9	A0A087WXK9;Q15643;H0YJ97	TRIP11	Thyroid receptor-interacting protein 11	TRIP11	tr|A0A087WXK9|A0A087WXK9_HUMAN Thyroid receptor-interacting protein 11 OS=Homo sapiens GN=TRIP11 PE=1 SV=1;sp|Q15643|TRIPB_HUMAN Thyroid receptor-interacting protein 11 OS=Homo sapiens GN=TRIP11 PE=1 SV=3;tr|H0YJ97|H0YJ97_HUMAN Thyroid receptor-interacting	7.3	227.42	0	111550000	133600000	138220000	62596000	262070000	94270000	70977000	168020000	177860000	213170000	68956000	177470000	111491500	148834250	159364000	FALSE	FALSE
B7Z879	B7Z879;A0A087WXL6;Q9H270	VPS11	Vacuolar protein sorting-associated protein 11 homolog	VPS11	tr|B7Z879|B7Z879_HUMAN Vacuolar protein sorting-associated protein 11 homolog OS=Homo sapiens GN=VPS11 PE=1 SV=1;tr|A0A087WXL6|A0A087WXL6_HUMAN Vacuolar protein sorting 11 (Yeast), isoform CRA_a OS=Homo sapiens GN=VPS11 PE=1 SV=1;sp|Q9H270|VPS11_HUMAN Vacu	3.2	107.37	0.000512	7602000	5413600	0	0	23134000	36091000	16078000	33430000	0	75038000	0	0	6507800	27183250	75038000	FALSE	FALSE
A0A087WXM6	A0A087WXM6;J3QQT2;J3KRX5;A0A0A6YYL6;P18621;P18621-3;J3QLC8;A0A0A0MRF8;P18621-2;J3KRB3;A0A087WWH0;J3	RPL17	60S ribosomal protein L17	RPL17;RPL17-C18orf32	tr|A0A087WXM6|A0A087WXM6_HUMAN 60S ribosomal protein L17 (Fragment) OS=Homo sapiens GN=RPL17 PE=1 SV=1;tr|J3QQT2|J3QQT2_HUMAN 60S ribosomal protein L17 (Fragment) OS=Homo sapiens GN=RPL17 PE=1 SV=1;tr|J3KRX5|J3KRX5_HUMAN 60S ribosomal protein L17 (Fragment	62.1	19.586	0	1225689500	1133289500	1528889500	1883989500	1130289500	730789500	974189500	1574689500	2076089500	2296689500	1707889500	1849089500	1442964500	1102489500	1982439500	FALSE	FALSE
A0A087WXR7	A0A087WXR7;Q5TBB1;Q5TBB1-2	RNASEH2B	Ribonuclease H2 subunit B	RNASEH2B	tr|A0A087WXR7|A0A087WXR7_HUMAN Ribonuclease H2 subunit B OS=Homo sapiens GN=RNASEH2B PE=1 SV=1;sp|Q5TBB1|RNH2B_HUMAN Ribonuclease H2 subunit B OS=Homo sapiens GN=RNASEH2B PE=1 SV=1;sp|Q5TBB1-2|RNH2B_HUMAN Isoform 2 of Ribonuclease H2 subunit B OS=Homo sapi	14.8	37.36	0	62781000	91074000	77472000	46110000	0	0	6752900	11653000	57741000	61687000	65441000	41273000	69359250	9202950	56535500	FALSE	FALSE
H7BXI1	H7BXI1;A0A087WXU3;A0FGR8-2;A0FGR8;A0FGR8-6;A0FGR8-5	ESYT2	Extended synaptotagmin-2	ESYT2	tr|H7BXI1|H7BXI1_HUMAN Extended synaptotagmin-2 (Fragment) OS=Homo sapiens GN=ESYT2 PE=1 SV=1;tr|A0A087WXU3|A0A087WXU3_HUMAN Extended synaptotagmin-2 OS=Homo sapiens GN=ESYT2 PE=1 SV=1;sp|A0FGR8-2|ESYT2_HUMAN Isoform 2 of Extended synaptotagmin-2 OS=Homo s	7.6	98.008	0	15909000	11358000	19125000	9507600	7454500	13036000	33184000	47274000	37874000	21852000	40857000	54124000	13974900	25237125	38676750	FALSE	FALSE
H7BZQ3	H7BZQ3;A0A087WXV6;Q96G74-2;Q96G74-3;Q96G74-5;Q96G74;Q96G74-4	OTUD5	OTU domain-containing protein 5	OTUD5	tr|H7BZQ3|H7BZQ3_HUMAN OTU domain-containing protein 5 (Fragment) OS=Homo sapiens GN=OTUD5 PE=1 SV=1;tr|A0A087WXV6|A0A087WXV6_HUMAN OTU domain-containing protein 5 OS=Homo sapiens GN=OTUD5 PE=1 SV=1;sp|Q96G74-2|OTUD5_HUMAN Isoform 2 of OTU domain-containin	24.3	48.893	0	295530000	262050000	205190000	267670000	0	34377000	22768000	99486000	292590000	286510000	330780000	166280000	257610000	5.22103e+07	269040000	FALSE	FALSE
A0A087WY47	A0A087WY47;O95409	ZIC2	Zinc finger protein ZIC 2	ZIC2	tr|A0A087WY47|A0A087WY47_HUMAN Zinc finger protein ZIC 2 OS=Homo sapiens GN=ZIC2 PE=1 SV=1;sp|O95409|ZIC2_HUMAN Zinc finger protein ZIC 2 OS=Homo sapiens GN=ZIC2 PE=1 SV=2	1.9	54.773	0.0034005	26667000	35692000	25799000	38392000	0	0	4351900	6407000	26293000	31270000	34606000	31218000	31637500	5379450	30846750	FALSE	FALSE
A0A087WY55	A0A087WY55;Q9NP79	VTA1	Vacuolar protein sorting-associated protein VTA1 homolog	VTA1	tr|A0A087WY55|A0A087WY55_HUMAN Chromosome 6 open reading frame 55, isoform CRA_b OS=Homo sapiens GN=VTA1 PE=1 SV=1;sp|Q9NP79|VTA1_HUMAN Vacuolar protein sorting-associated protein VTA1 homolog OS=Homo sapiens GN=VTA1 PE=1 SV=1	52.9	31.102	0	674870000	567840000	632150000	554630000	434900000	726640000	851200000	1144000000	768570000	750950000	725380000	494060000	607372500	789185000	684740000	FALSE	FALSE
A0A087WY71	A0A087WY71;E9PFW3;Q96CW1-2;Q96CW1;C9JJ47	AP2M1	AP-2 complex subunit mu	AP2M1	tr|A0A087WY71|A0A087WY71_HUMAN AP-2 complex subunit mu OS=Homo sapiens GN=AP2M1 PE=1 SV=1;tr|E9PFW3|E9PFW3_HUMAN AP-2 complex subunit mu OS=Homo sapiens GN=AP2M1 PE=1 SV=1;sp|Q96CW1-2|AP2M1_HUMAN Isoform 2 of AP-2 complex subunit mu OS=Homo sapiens GN=AP2M	11.5	49.526	0	96441850	64319850	82402850	73506850	92329850	129531850	123671850	201451850	162141850	99651850	97569850	132261850	79167850	136746350	122906350	FALSE	FALSE
P61077-3	P61077-3;P61077-2;P61077;A0A087WY85;D6RAH7;A0A0A0MQU3;P62837;P62837-2;H9KV45;D6RFM0;D6RAW0;D6RA11	UBE2D3	Ubiquitin-conjugating enzyme E2 D3;Ubiquitin-conjugating enzyme E2 D2	UBE2D3;UBE2D2	sp|P61077-3|UB2D3_HUMAN Isoform 3 of Ubiquitin-conjugating enzyme E2 D3 OS=Homo sapiens GN=UBE2D3;sp|P61077-2|UB2D3_HUMAN Isoform 2 of Ubiquitin-conjugating enzyme E2 D3 OS=Homo sapiens GN=UBE2D3;sp|P61077|UB2D3_HUMAN Ubiquitin-conjugating enzyme E2 D3 OS=	40.3	16.893	0	127330000	502570000	176840000	348240000	126240000	286870000	179210000	228330000	64254000	69578000	450450000	302370000	288745000	205162500	221663000	FALSE	FALSE
Q641Q2	Q641Q2;F8W7U3;A0A087WYF6;Q5SNT6;Q641Q2-2;Q9Y4E1-4;Q9Y4E1;Q9Y4E1-2;Q9Y4E1-3;Q9Y4E1-5;J3KP36;A0A0A0MR	FAM21A	WASH complex subunit FAM21A;WASH complex subunit FAM21B;WASH complex subunit FAM21C	FAM21A;FAM21B;FAM21C	sp|Q641Q2|FA21A_HUMAN WASH complex subunit FAM21A OS=Homo sapiens GN=FAM21A PE=2 SV=3;tr|F8W7U3|F8W7U3_HUMAN WASH complex subunit FAM21A OS=Homo sapiens GN=FAM21A PE=1 SV=1;tr|A0A087WYF6|A0A087WYF6_HUMAN WASH complex subunit FAM21A OS=Homo sapiens GN=FAM21	9.4	147.18	0	6631700	0	1878800	71002900	73539900	82792900	65391900	58869900	13864900	15904900	26379900	13483900	2.65045e+07	70148650	17408400	FALSE	FALSE
A0A087WYK2	A0A087WYK2;Q9BYP7-3;Q9BYP7-4;Q9BYP7-2;Q9BYP7	WNK3	Serine/threonine-protein kinase WNK3	WNK3	tr|A0A087WYK2|A0A087WYK2_HUMAN Serine/threonine-protein kinase WNK3 OS=Homo sapiens GN=WNK3 PE=1 SV=1;sp|Q9BYP7-3|WNK3_HUMAN Isoform 3 of Serine/threonine-protein kinase WNK3 OS=Homo sapiens GN=WNK3;sp|Q9BYP7-4|WNK3_HUMAN Isoform 4 of Serine/threonine-prot	8.2	198.28	0	16410000	16161000	11371000	14164000	16522000	22311000	35227000	42824000	42243000	26635000	22285000	38972000	14526500	29221000	32533750	FALSE	FALSE
A0A087WYR3	A0A087WYR3;O43399-2;O43399-4;O43399;O43399-3;O43399-5;O43399-7;O43399-6;A0A087WZ51	TPD52L2	Tumor protein D54	TPD52L2	tr|A0A087WYR3|A0A087WYR3_HUMAN Tumor protein D54 OS=Homo sapiens GN=TPD52L2 PE=1 SV=1;sp|O43399-2|TPD54_HUMAN Isoform 2 of Tumor protein D54 OS=Homo sapiens GN=TPD52L2;sp|O43399-4|TPD54_HUMAN Isoform 4 of Tumor protein D54 OS=Homo sapiens GN=TPD52L2;sp|O43	34.2	23.764	0	42814000	41100000	33395000	42569000	19758000	64067000	78298000	90738000	96436000	72543000	91772000	34660000	39969500	63215250	73852750	FALSE	FALSE
A0A087WYT3	A0A087WYT3;Q15185-4;Q15185;Q15185-3;B4DDC6	PTGES3	Prostaglandin E synthase 3	PTGES3	tr|A0A087WYT3|A0A087WYT3_HUMAN Prostaglandin E synthase 3 OS=Homo sapiens GN=PTGES3 PE=1 SV=1;sp|Q15185-4|TEBP_HUMAN Isoform 4 of Prostaglandin E synthase 3 OS=Homo sapiens GN=PTGES3;sp|Q15185|TEBP_HUMAN Prostaglandin E synthase 3 OS=Homo sapiens GN=PTGES3	40.9	19.155	0	898793075	666993075	881503075	1052993075	394693075	601953075	865493075	1304293075	1387293075	1347993075	1085993075	1059493075	875070575	791608075	1220193075	FALSE	FALSE
A0A087WYU1	A0A087WYU1;Q9Y5X1	SNX9	Sorting nexin;Sorting nexin-9	SNX9	tr|A0A087WYU1|A0A087WYU1_HUMAN Sorting nexin OS=Homo sapiens GN=SNX9 PE=1 SV=1;sp|Q9Y5X1|SNX9_HUMAN Sorting nexin-9 OS=Homo sapiens GN=SNX9 PE=1 SV=1	26.8	66.476	0	62630075	53015075	38504075	59018075	127378075	129628075	240158075	260078075	128928075	73772075	29464075	76361075	53291825	189310575	77131325	FALSE	FALSE
A0A087WZ09	A0A087WZ09;P43694;P43694-2;E9PKS4;B3KUF4;P23771;P23771-2	GATA4	Transcription factor GATA-4;Trans-acting T-cell-specific transcription factor GATA-3	GATA4;GATA3	tr|A0A087WZ09|A0A087WZ09_HUMAN Transcription factor GATA-4 OS=Homo sapiens GN=GATA4 PE=1 SV=1;sp|P43694|GATA4_HUMAN Transcription factor GATA-4 OS=Homo sapiens GN=GATA4 PE=1 SV=2;sp|P43694-2|GATA4_HUMAN Isoform 2 of Transcription factor GATA-4 OS=Homo sapi	13.2	45.423	0.0014933	40604000	69122000	38392000	34164000	0	7832300	0	9868000	32201000	24483000	25673000	33820000	45570500	8850150	29044250	FALSE	FALSE
A0A087WZ13	A0A087WZ13;E9PAU2;Q8IY67-2;Q8IY67	RAVER1	Ribonucleoprotein PTB-binding 1	RAVER1	tr|A0A087WZ13|A0A087WZ13_HUMAN Ribonucleoprotein PTB-binding 1 OS=Homo sapiens GN=RAVER1 PE=1 SV=1;tr|E9PAU2|E9PAU2_HUMAN Ribonucleoprotein PTB-binding 1 OS=Homo sapiens GN=RAVER1 PE=1 SV=1;sp|Q8IY67-2|RAVR1_HUMAN Isoform 2 of Ribonucleoprotein PTB-binding	84.4	77.843	0	3385400000	3328900000	3039500000	3802500000	140240000	221920000	277620000	352480000	3362500000	2893500000	3616800000	2973700000	3389075000	248065000	3211625000	FALSE	FALSE
A0A087WZ30	A0A087WZ30;O94761;A0A087X072	RECQL4	ATP-dependent DNA helicase Q4	RECQL4	tr|A0A087WZ30|A0A087WZ30_HUMAN ATP-dependent DNA helicase Q4 OS=Homo sapiens GN=RECQL4 PE=1 SV=1;sp|O94761|RECQ4_HUMAN ATP-dependent DNA helicase Q4 OS=Homo sapiens GN=RECQL4 PE=1 SV=1;tr|A0A087X072|A0A087X072_HUMAN ATP-dependent DNA helicase Q4 OS=Homo sa	13.2	133.07	0	73904000	45328000	65359000	83941000	14265000	35887000	30551000	29754000	115950000	110370000	84819000	127430000	67133000	27614250	109642250	FALSE	FALSE
A0A087WZF7	A0A087WZF7;Q96CS4	ZNF689	Zinc finger protein 689	ZNF689	tr|A0A087WZF7|A0A087WZF7_HUMAN Zinc finger protein 689 OS=Homo sapiens GN=ZNF689 PE=1 SV=1;sp|Q96CS4|ZN689_HUMAN Zinc finger protein 689 OS=Homo sapiens GN=ZNF689 PE=1 SV=1	4.4	56.431	0.000524	59857000	26941000	65023000	53618000	0	3353800	20931000	22639000	56331000	26991000	45817000	30886000	51359750	1.56413e+07	40006250	FALSE	FALSE
A0A087WZH7	A0A087WZH7;P29966	MARCKS	Myristoylated alanine-rich C-kinase substrate	MARCKS	tr|A0A087WZH7|A0A087WZH7_HUMAN Myristoylated alanine-rich C-kinase substrate OS=Homo sapiens GN=MARCKS PE=1 SV=1;sp|P29966|MARCS_HUMAN Myristoylated alanine-rich C-kinase substrate OS=Homo sapiens GN=MARCKS PE=1 SV=4	53.9	31.595	0	1181500000	1098400000	1045400000	1413400000	1473000000	1455700000	1725900000	1918500000	1510200000	1630500000	1527400000	1554700000	1184675000	1643275000	1555700000	FALSE	FALSE
A0A087WZP2	A0A087WZP2;Q9UI36-2;Q9UI36;A0A087WZA7;Q9UI36-3;A0A087WY66;Q9UI36-4	DACH1	Dachshund homolog 1	DACH1	tr|A0A087WZP2|A0A087WZP2_HUMAN Dachshund homolog 1 OS=Homo sapiens GN=DACH1 PE=1 SV=1;sp|Q9UI36-2|DACH1_HUMAN Isoform 2 of Dachshund homolog 1 OS=Homo sapiens GN=DACH1;sp|Q9UI36|DACH1_HUMAN Dachshund homolog 1 OS=Homo sapiens GN=DACH1 PE=1 SV=3;tr|A0A087WZ	27.2	78.561	0	1004100000	1010000000	958160000	986120000	84561000	114300000	104070000	59899000	1032100000	1171400000	1005200000	851370000	989595000	90707500	1015017500	FALSE	FALSE
A0A087WZR3	A0A087WZR3;H9KVA9;P46736-2;P46736-3;P46736;X6RJS7;P46736-4;P46736-5	BRCC3	Lys-63-specific deubiquitinase BRCC36	BRCC3	tr|A0A087WZR3|A0A087WZR3_HUMAN Lys-63-specific deubiquitinase BRCC36 OS=Homo sapiens GN=BRCC3 PE=1 SV=1;tr|H9KVA9|H9KVA9_HUMAN Lys-63-specific deubiquitinase BRCC36 OS=Homo sapiens GN=BRCC3 PE=1 SV=2;sp|P46736-2|BRCC3_HUMAN Isoform 1 of Lys-63-specific deu	35.2	33.404	0	190730000	72143000	91574000	58197000	40887000	87359000	143500000	157160000	96067000	244200000	168540000	184440000	103161000	107226500	173311750	FALSE	FALSE
A0A087WZV0	A0A087WZV0;O43314;O43314-2;D6RBU4	PPIP5K2	Inositol hexakisphosphate and diphosphoinositol-pentakisphosphate kinase 2	PPIP5K2	tr|A0A087WZV0|A0A087WZV0_HUMAN Inositol hexakisphosphate and diphosphoinositol-pentakisphosphate kinase 2 OS=Homo sapiens GN=PPIP5K2 PE=1 SV=1;sp|O43314|VIP2_HUMAN Inositol hexakisphosphate and diphosphoinositol-pentakisphosphate kinase 2 OS=Homo sapiens G	9.5	144.36	0	86307000	62586000	42715000	22161000	15908000	50103000	80298000	112420000	49169000	37022000	70811000	68169000	53442250	64682250	56292750	FALSE	FALSE
G3V2W9	G3V2W9;A0A087X060;Q56P03	EAPP	E2F-associated phosphoprotein	EAPP	tr|G3V2W9|G3V2W9_HUMAN E2F-associated phosphoprotein (Fragment) OS=Homo sapiens GN=EAPP PE=1 SV=1;tr|A0A087X060|A0A087X060_HUMAN E2F-associated phosphoprotein OS=Homo sapiens GN=EAPP PE=1 SV=1;sp|Q56P03|EAPP_HUMAN E2F-associated phosphoprotein OS=Homo sapi	24.4	23.468	0	102000000	57593000	61696000	77257000	0	4401900	26601000	19158000	89559000	90896000	76800000	92992000	74636500	16720300	87561750	FALSE	FALSE
A0A087X0H7	A0A087X0H7;Q8NEL9-3;Q8NEL9-2;Q8NEL9-4;Q8NEL9	DDHD1	Phospholipase DDHD1	DDHD1	tr|A0A087X0H7|A0A087X0H7_HUMAN Phospholipase DDHD1 OS=Homo sapiens GN=DDHD1 PE=1 SV=1;sp|Q8NEL9-3|DDHD1_HUMAN Isoform 3 of Phospholipase DDHD1 OS=Homo sapiens GN=DDHD1;sp|Q8NEL9-2|DDHD1_HUMAN Isoform 2 of Phospholipase DDHD1 OS=Homo sapiens GN=DDHD1;sp|Q8N	3.2	86.357	0.0052319	18109000	29273000	14238000	21760000	0	19756000	15683000	15276000	33421000	51888000	43867000	0	20845000	16905000	4.30587e+07	FALSE	FALSE
B4DIB3	B4DIB3;A0A087X0I6;Q9P0L2;Q9P0L2-3;Q9P0L2-2	MARK1	Serine/threonine-protein kinase MARK1	MARK1	tr|B4DIB3|B4DIB3_HUMAN MAP/microtubule affinity-regulating kinase 1, isoform CRA_a OS=Homo sapiens GN=MARK1 PE=1 SV=1;tr|A0A087X0I6|A0A087X0I6_HUMAN Serine/threonine-protein kinase MARK1 OS=Homo sapiens GN=MARK1 PE=1 SV=1;sp|Q9P0L2|MARK1_HUMAN Serine/threo	19.1	87.455	0	71143000	130980000	76236000	83847000	59972000	116150000	187870000	240380000	156280000	162450000	163460000	119720000	90551500	151093000	150477500	FALSE	FALSE
A0A087X0K1	A0A087X0K1;Q9Y376	CAB39	Calcium-binding protein 39	CAB39	tr|A0A087X0K1|A0A087X0K1_HUMAN Calcium-binding protein 39 OS=Homo sapiens GN=CAB39 PE=1 SV=1;sp|Q9Y376|CAB39_HUMAN Calcium-binding protein 39 OS=Homo sapiens GN=CAB39 PE=1 SV=1	12.1	39.452	0	37666000	32753000	8276600	0	0	24917000	14269000	46824000	35543000	39957000	52398000	40577000	2.62319e+07	28670000	42118750	FALSE	FALSE
A0A087X0M4	A0A087X0M4;Q9BWU0	SLC4A1AP	Kanadaptin	SLC4A1AP	tr|A0A087X0M4|A0A087X0M4_HUMAN Kanadaptin OS=Homo sapiens GN=SLC4A1AP PE=1 SV=1;sp|Q9BWU0|NADAP_HUMAN Kanadaptin OS=Homo sapiens GN=SLC4A1AP PE=1 SV=1	62.1	82.89	0	3196100000	3516500000	3377700000	3871300000	242950000	546090000	627200000	940780000	3736100000	3426100000	3557300000	3274000000	3490400000	589255000	3498375000	FALSE	FALSE
O15550	O15550;A0A087X0R0;F8W8R6;F5H6S1;F5H5V6;H0Y6I7;H0Y5J3	KDM6A	Lysine-specific demethylase 6A	KDM6A	sp|O15550|KDM6A_HUMAN Lysine-specific demethylase 6A OS=Homo sapiens GN=KDM6A PE=1 SV=2;tr|A0A087X0R0|A0A087X0R0_HUMAN Lysine-specific demethylase 6A OS=Homo sapiens GN=KDM6A PE=1 SV=1;tr|F8W8R6|F8W8R6_HUMAN Lysine-specific demethylase 6A OS=Homo sapiens G	14	154.17	0	270610000	224820000	270460000	207230000	26291000	118810000	53023000	63676000	304320000	286740000	277330000	141220000	243280000	65450000	252402500	FALSE	FALSE
A0A087X0R6	A0A087X0R6;Q9UMY4-2;Q9UMY4;Q9UMY4-3	SNX12	Sorting nexin-12	SNX12	tr|A0A087X0R6|A0A087X0R6_HUMAN Sorting nexin-12 OS=Homo sapiens GN=SNX12 PE=1 SV=1;sp|Q9UMY4-2|SNX12_HUMAN Isoform 2 of Sorting nexin-12 OS=Homo sapiens GN=SNX12;sp|Q9UMY4|SNX12_HUMAN Sorting nexin-12 OS=Homo sapiens GN=SNX12 PE=1 SV=3;sp|Q9UMY4-3|SNX12_HU	20.3	19.825	0	78665725	136493725	58110725	107733725	14996725	64579725	75236725	153133725	74783725	64340725	50686725	57321725	95250975	76986725	61783225	FALSE	FALSE
Q2TAM5	Q2TAM5;A0A087X0W8;Q04206-2;Q04206-3;Q04206;E9PKH5;Q04206-4;E9PKV4;A0A087WVP0;E9PI38;E9PQS6	RELA	Transcription factor p65	RELA	tr|Q2TAM5|Q2TAM5_HUMAN RELA protein OS=Homo sapiens GN=RELA PE=1 SV=1;tr|A0A087X0W8|A0A087X0W8_HUMAN Transcription factor p65 OS=Homo sapiens GN=RELA PE=1 SV=1;sp|Q04206-2|TF65_HUMAN Isoform 2 of Transcription factor p65 OS=Homo sapiens GN=RELA;sp|Q04206-3	42.4	42.868	0	279010000	177010000	212150000	123830000	368690000	443660000	630070000	576300000	356450000	316740000	272030000	240480000	198000000	504680000	296425000	FALSE	FALSE
E7EWM3	E7EWM3;A0A087X127;Q8NF64-3;Q8NF64-2;Q8NF64	ZMIZ2	Zinc finger MIZ domain-containing protein 2	ZMIZ2	tr|E7EWM3|E7EWM3_HUMAN Zinc finger MIZ domain-containing protein 2 OS=Homo sapiens GN=ZMIZ2 PE=1 SV=1;tr|A0A087X127|A0A087X127_HUMAN Zinc finger MIZ domain-containing protein 2 OS=Homo sapiens GN=ZMIZ2 PE=1 SV=1;sp|Q8NF64-3|ZMIZ2_HUMAN Isoform 3 of Zinc fi	11	93.667	0	625530000	668670000	668800000	596980000	69527000	147950000	159870000	152760000	664200000	796310000	748410000	709290000	639995000	132526750	729552500	FALSE	FALSE
Q5W0J0	Q5W0J0;A0A087X163;Q9NP72-3;Q9NP72;Q9NP72-2	RAB18	Ras-related protein Rab-18	RAB18	tr|Q5W0J0|Q5W0J0_HUMAN Ras-related protein Rab-18 OS=Homo sapiens GN=RAB18 PE=1 SV=1;tr|A0A087X163|A0A087X163_HUMAN Ras-related protein Rab-18 OS=Homo sapiens GN=RAB18 PE=1 SV=1;sp|Q9NP72-3|RAB18_HUMAN Isoform 3 of Ras-related protein Rab-18 OS=Homo sapien	16.1	18.023	0.0097177	44557000	25519000	24918000	0	0	12024000	31309000	37456000	20443000	20803000	40179000	15621000	3.16647e+07	2.69297e+07	24261500	FALSE	FALSE
A0A087X1B1	A0A087X1B1;Q9Y6K9;Q9Y6K9-2;A0A087X0G7;A0A087WUW6;C9JN51;Q9Y6K9-3;C9J2V2	IKBKG	NF-kappa-B essential modulator	IKBKG	tr|A0A087X1B1|A0A087X1B1_HUMAN NF-kappa-B essential modulator OS=Homo sapiens GN=IKBKG PE=1 SV=1;sp|Q9Y6K9|NEMO_HUMAN NF-kappa-B essential modulator OS=Homo sapiens GN=IKBKG PE=1 SV=2;sp|Q9Y6K9-2|NEMO_HUMAN Isoform 2 of NF-kappa-B essential modulator OS=Ho	28.5	48.069	0	111520000	67634000	83718000	97589000	88346000	99124000	186660000	217500000	197830000	223040000	168630000	163030000	90115250	147907500	188132500	FALSE	FALSE
A0A087X1E4	A0A087X1E4;P53365-3;P53365;P53365-2;E9PRV8	ARFIP2	Arfaptin-2	ARFIP2	tr|A0A087X1E4|A0A087X1E4_HUMAN Arfaptin-2 OS=Homo sapiens GN=ARFIP2 PE=1 SV=1;sp|P53365-3|ARFP2_HUMAN Isoform 3 of Arfaptin-2 OS=Homo sapiens GN=ARFIP2;sp|P53365|ARFP2_HUMAN Arfaptin-2 OS=Homo sapiens GN=ARFIP2 PE=1 SV=1;sp|P53365-2|ARFP2_HUMAN Isoform 2 o	14.4	41.595	0	59716000	42445000	27798000	33576000	13046000	67829000	61512000	94600000	122220000	50715000	32248000	56525000	40883750	59246750	65427000	FALSE	FALSE
A0A087X1H5	A0A087X1H5;Q15057;H7C3K3	ACAP2	Arf-GAP with coiled-coil, ANK repeat and PH domain-containing protein 2	ACAP2	tr|A0A087X1H5|A0A087X1H5_HUMAN Arf-GAP with coiled-coil, ANK repeat and PH domain-containing protein 2 OS=Homo sapiens GN=ACAP2 PE=1 SV=1;sp|Q15057|ACAP2_HUMAN Arf-GAP with coiled-coil, ANK repeat and PH domain-containing protein 2 OS=Homo sapiens GN=ACAP2	5.4	88.02	0	8210500	12120000	20180000	0	33665000	40429000	49691000	56740000	30051000	36170000	17246000	14883000	13503500	45131250	24587500	FALSE	FALSE
Q96C00	Q96C00;A0A087X1K1;A0A087X1Z5	ZBTB9	Zinc finger and BTB domain-containing protein 9	ZBTB9	sp|Q96C00|ZBTB9_HUMAN Zinc finger and BTB domain-containing protein 9 OS=Homo sapiens GN=ZBTB9 PE=1 SV=1;tr|A0A087X1K1|A0A087X1K1_HUMAN Zinc finger and BTB domain-containing protein 9 (Fragment) OS=Homo sapiens GN=ZBTB9 PE=1 SV=1;tr|A0A087X1Z5|A0A087X1Z5_H	10.8	50.602	0.000273	22301000	16093000	22685000	40872000	0	0	5037600	12725000	28980000	17965000	32549000	34265000	25487750	8881300	28439750	FALSE	FALSE
A0A087X1Z3	A0A087X1Z3;Q9UL46;H0YM70	PSME2	Proteasome activator complex subunit 2	PSME2	tr|A0A087X1Z3|A0A087X1Z3_HUMAN Proteasome activator complex subunit 2 OS=Homo sapiens GN=PSME2 PE=1 SV=1;sp|Q9UL46|PSME2_HUMAN Proteasome activator complex subunit 2 OS=Homo sapiens GN=PSME2 PE=1 SV=4;tr|H0YM70|H0YM70_HUMAN Proteasome activator complex sub	41.3	29.126	0	385518450	387198450	386138450	445768450	200198450	153978450	143258450	375758450	306668450	536788450	508238450	453138450	401155950	218298450	451208450	FALSE	FALSE
A0A087X211	A0A087X211;Q8TCG1;Q8TCG1-2	KIAA1524	Protein CIP2A	KIAA1524	tr|A0A087X211|A0A087X211_HUMAN Protein CIP2A OS=Homo sapiens GN=KIAA1524 PE=1 SV=1;sp|Q8TCG1|CIP2A_HUMAN Protein CIP2A OS=Homo sapiens GN=KIAA1524 PE=1 SV=2;sp|Q8TCG1-2|CIP2A_HUMAN Isoform 2 of Protein CIP2A OS=Homo sapiens GN=KIAA1524	27.9	102.28	0	208290000	184660000	230840000	332480000	360840000	512730000	318140000	656530000	258750000	276390000	327170000	283870000	239067500	462060000	286545000	FALSE	FALSE
A0A087X239	A0A087X239;Q6PCB5;Q6PCB5-2	RSBN1L	Round spermatid basic protein 1-like protein	RSBN1L	tr|A0A087X239|A0A087X239_HUMAN Round spermatid basic protein 1-like protein OS=Homo sapiens GN=RSBN1L PE=1 SV=1;sp|Q6PCB5|RSBNL_HUMAN Round spermatid basic protein 1-like protein OS=Homo sapiens GN=RSBN1L PE=1 SV=2;sp|Q6PCB5-2|RSBNL_HUMAN Isoform 2 of Roun	34.9	94.611	0	822615855	543275855	524205855	801535855	51772855	107545855	159365855	183565855	735175855	862785855	700495855	808925855	672908355	125562605	776845855	FALSE	FALSE
E7ER32	E7ER32;A0A087X287;B0QY83;A0A087WU73;W0Z7M9;Q969V6	MKL1	MKL/myocardin-like protein 1	MKL1;mkl1	tr|E7ER32|E7ER32_HUMAN MKL/myocardin-like protein 1 OS=Homo sapiens GN=MKL1 PE=1 SV=2;tr|A0A087X287|A0A087X287_HUMAN MKL/myocardin-like protein 1 OS=Homo sapiens GN=MKL1 PE=1 SV=1;tr|B0QY83|B0QY83_HUMAN MKL/myocardin-like protein 1 OS=Homo sapiens GN=MKL1	6.9	85.075	0.0086328	7658500	71219000	59654000	126590000	42521000	56663000	54456000	59882000	131030000	152250000	159900000	12236000	66280375	53380500	113854000	FALSE	FALSE
A0A087X295	A0A087X295;Q9NNW5;E9PDU5	WDR6	WD repeat-containing protein 6	WDR6	tr|A0A087X295|A0A087X295_HUMAN WD repeat-containing protein 6 OS=Homo sapiens GN=WDR6 PE=1 SV=1;sp|Q9NNW5|WDR6_HUMAN WD repeat-containing protein 6 OS=Homo sapiens GN=WDR6 PE=1 SV=1;tr|E9PDU5|E9PDU5_HUMAN WD repeat-containing protein 6 OS=Homo sapiens GN=W	36.2	125	0	1894852500	1391452500	1635652500	1888952500	1337052500	2079352500	2475852500	3526352500	2272252500	2771552500	2374352500	2323552500	1702727500	2354652500	2435427500	FALSE	FALSE
A0A087X2D8	A0A087X2D8;O60271-4;O60271-2;O60271-9;O60271-5	SPAG9	C-Jun-amino-terminal kinase-interacting protein 4	SPAG9	tr|A0A087X2D8|A0A087X2D8_HUMAN C-Jun-amino-terminal kinase-interacting protein 4 OS=Homo sapiens GN=SPAG9 PE=1 SV=1;sp|O60271-4|JIP4_HUMAN Isoform 4 of C-Jun-amino-terminal kinase-interacting protein 4 OS=Homo sapiens GN=SPAG9;sp|O60271-2|JIP4_HUMAN Isofor	44.4	145.17	0	534590000	399050000	413100000	451210000	1283900000	1840100000	2122200000	2645300000	800220000	813490000	786590000	596300000	449487500	1972875000	749150000	FALSE	FALSE
A0A087X2I1	A0A087X2I1;P62333;H0YJC0;H0YJS8	PSMC6	26S protease regulatory subunit 10B	PSMC6	tr|A0A087X2I1|A0A087X2I1_HUMAN 26S protease regulatory subunit 10B OS=Homo sapiens GN=PSMC6 PE=1 SV=1;sp|P62333|PRS10_HUMAN 26S protease regulatory subunit 10B OS=Homo sapiens GN=PSMC6 PE=1 SV=1;tr|H0YJC0|H0YJC0_HUMAN 26S protease regulatory subunit 10B (F	50.9	45.796	0	519108075	471198075	421808075	530878075	219398075	322208075	406638075	778848075	396058075	439048075	464518075	291718075	485748075	431773075	397835575	FALSE	FALSE
Q13098-7	Q13098-7;Q13098;Q13098-5;A8K070;A0A096LPJ3;A0A096LP07;C9JFE4;Q13098-6	GPS1	COP9 signalosome complex subunit 1	GPS1	sp|Q13098-7|CSN1_HUMAN Isoform 2 of COP9 signalosome complex subunit 1 OS=Homo sapiens GN=GPS1;sp|Q13098|CSN1_HUMAN COP9 signalosome complex subunit 1 OS=Homo sapiens GN=GPS1 PE=1 SV=4;sp|Q13098-5|CSN1_HUMAN Isoform 4 of COP9 signalosome complex subunit 1	20.7	59.05	0	188340000	201140000	192860000	92574000	67012000	97713000	141900000	159570000	260250000	185660000	209080000	172430000	168728500	116548750	206855000	FALSE	FALSE
A0A096LP25	A0A096LP25;A0A096LNZ0;Q6ZSR9	AAK1	Uncharacterized protein FLJ45252	AAK1	tr|A0A096LP25|A0A096LP25_HUMAN AP2-associated protein kinase 1 (Fragment) OS=Homo sapiens GN=AAK1 PE=1 SV=1;tr|A0A096LNZ0|A0A096LNZ0_HUMAN AP2-associated protein kinase 1 (Fragment) OS=Homo sapiens GN=AAK1 PE=1 SV=2;sp|Q6ZSR9|YJ005_HUMAN Uncharacterized pr	24.5	54.448	0	0	24542000	14673000	17062000	62309000	46391000	123290000	149510000	47274000	76108000	70110000	92735000	18759000	95375000	71556750	FALSE	FALSE
A0A0A0MQR2	A0A0A0MQR2;Q9BY42;A2A2L5	RTFDC1	Protein RTF2 homolog	RTFDC1	tr|A0A0A0MQR2|A0A0A0MQR2_HUMAN Protein RTF2 homolog OS=Homo sapiens GN=RTFDC1 PE=1 SV=1;sp|Q9BY42|RTF2_HUMAN Protein RTF2 homolog OS=Homo sapiens GN=RTFDC1 PE=1 SV=3;tr|A2A2L5|A2A2L5_HUMAN Protein RTF2 homolog (Fragment) OS=Homo sapiens GN=RTFDC1 PE=1 SV=1	25.9	37.531	0	320326250	290376250	345076250	296096250	54010250	67046250	85272250	137286250	187456250	191896250	169266250	158306250	312968750	85903750	176731250	FALSE	FALSE
P27448-6	P27448-6;P27448;A0A0A0MT23;P27448-4;P27448-3;A0A0A0MQR8;P27448-8;A0A0A0MST9;J3KNR0;P27448-7;P27448-	MARK3	MAP/microtubule affinity-regulating kinase 3	MARK3	sp|P27448-6|MARK3_HUMAN Isoform 5 of MAP/microtubule affinity-regulating kinase 3 OS=Homo sapiens GN=MARK3;sp|P27448|MARK3_HUMAN MAP/microtubule affinity-regulating kinase 3 OS=Homo sapiens GN=MARK3 PE=1 SV=4;tr|A0A0A0MT23|A0A0A0MT23_HUMAN MAP/microtubule	16.7	79.935	0	13748000	18526000	14096000	0	29150000	40209000	43310000	47906000	35698000	33251000	20389000	10334000	1.54567e+07	40143750	24918000	FALSE	FALSE
A0A0A0MQS1	A0A0A0MQS1;Q53H96-2;Q53H96;B5MD87	PYCRL	Pyrroline-5-carboxylate reductase;Pyrroline-5-carboxylate reductase 3	PYCRL	tr|A0A0A0MQS1|A0A0A0MQS1_HUMAN Pyrroline-5-carboxylate reductase 3 OS=Homo sapiens GN=PYCRL PE=1 SV=1;sp|Q53H96-2|P5CR3_HUMAN Isoform 2 of Pyrroline-5-carboxylate reductase 3 OS=Homo sapiens GN=PYCRL;sp|Q53H96|P5CR3_HUMAN Pyrroline-5-carboxylate reductase	32.5	29.892	0	54696000	41487000	16418000	92495000	4272300	98169000	29189000	34705000	209420000	130970000	78645000	109900000	51274000	41583825	132233750	FALSE	FALSE
F5H0Q6	F5H0Q6;A0A0A0MQS2;Q8N2M8;Q8N2M8-3;Q8N2M8-4	CLASRP	CLK4-associating serine/arginine rich protein	CLASRP	tr|F5H0Q6|F5H0Q6_HUMAN CLK4-associating serine/arginine-rich protein OS=Homo sapiens GN=CLASRP PE=1 SV=2;tr|A0A0A0MQS2|A0A0A0MQS2_HUMAN CLK4-associating serine/arginine-rich protein OS=Homo sapiens GN=CLASRP PE=1 SV=1;sp|Q8N2M8|CLASR_HUMAN CLK4-associating	12.4	74.824	0	249670000	181950000	288380000	651730000	17105000	34151000	30329000	21612000	387840000	389880000	325730000	257950000	342932500	25799250	340350000	FALSE	FALSE
U3KQC1	U3KQC1;A0A0A0MQU0;Q9BV38;K7EIR0	WDR18	WD repeat-containing protein 18	WDR18	tr|U3KQC1|U3KQC1_HUMAN WD repeat-containing protein 18 (Fragment) OS=Homo sapiens GN=WDR18 PE=1 SV=1;tr|A0A0A0MQU0|A0A0A0MQU0_HUMAN WD repeat-containing protein 18 (Fragment) OS=Homo sapiens GN=WDR18 PE=1 SV=1;sp|Q9BV38|WDR18_HUMAN WD repeat-containing pro	42.1	43.237	0	371921473	334151473	356331473	324681473	73815473	223831473	226821473	281991473	432361473	419851473	404511473	390531473	346771473	201614973	411813973	FALSE	FALSE
A0A0A0MQV2	A0A0A0MQV2;O75582;O75582-2;O75582-3	RPS6KA5	Ribosomal protein S6 kinase;Ribosomal protein S6 kinase alpha-5	RPS6KA5	tr|A0A0A0MQV2|A0A0A0MQV2_HUMAN Ribosomal protein S6 kinase alpha-5 OS=Homo sapiens GN=RPS6KA5 PE=1 SV=1;sp|O75582|KS6A5_HUMAN Ribosomal protein S6 kinase alpha-5 OS=Homo sapiens GN=RPS6KA5 PE=1 SV=1;sp|O75582-2|KS6A5_HUMAN Isoform 2 of Ribosomal protein S6	8.2	90.507	0	66483000	34890000	53983000	47290000	0	0	0	12020000	101510000	58871000	78258000	43350000	50661500	12020000	70497250	FALSE	FALSE
A0A0A0MQX8	A0A0A0MQX8;Q9NR56;C9JP00;Q9NR56-7;Q9NR56-5;Q9NR56-2;Q86VM6;Q9NR56-6;Q9NR56-3;H7C4T5;Q9NR56-4	MBNL1	Muscleblind-like protein 1	MBNL1	tr|A0A0A0MQX8|A0A0A0MQX8_HUMAN Muscleblind-like protein 1 OS=Homo sapiens GN=MBNL1 PE=1 SV=1;sp|Q9NR56|MBNL1_HUMAN Muscleblind-like protein 1 OS=Homo sapiens GN=MBNL1 PE=1 SV=2;tr|C9JP00|C9JP00_HUMAN Muscleblind-like protein 1 OS=Homo sapiens GN=MBNL1 PE=1	27.8	42.978	0	717215025	506805025	748035025	597665025	91140025	176145025	188915025	260625025	646605025	614045025	697105025	553965025	642430025	179206275	627930025	FALSE	FALSE
A0A0A0MR59	A0A0A0MR59;Q8TB72-4;A0A0C4DG68;Q8TB72-3;Q8TB72-2;Q8TB72	PUM2	Pumilio homolog 2	PUM2	tr|A0A0A0MR59|A0A0A0MR59_HUMAN Pumilio homolog 2 OS=Homo sapiens GN=PUM2 PE=1 SV=1;sp|Q8TB72-4|PUM2_HUMAN Isoform 4 of Pumilio homolog 2 OS=Homo sapiens GN=PUM2;tr|A0A0C4DG68|A0A0C4DG68_HUMAN Pumilio homolog 2 (Fragment) OS=Homo sapiens GN=PUM2 PE=4 SV=1;s	21.6	99.645	0	150600000	97888000	86528000	57335000	199610000	412480000	518320000	315120000	227550000	222390000	140050000	191730000	98087750	361382500	195430000	FALSE	FALSE
A0A0A0MR66	A0A0A0MR66;P98175;P98175-3	RBM10	RNA-binding protein 10	RBM10	tr|A0A0A0MR66|A0A0A0MR66_HUMAN RNA binding motif protein 10, isoform CRA_d OS=Homo sapiens GN=RBM10 PE=1 SV=1;sp|P98175|RBM10_HUMAN RNA-binding protein 10 OS=Homo sapiens GN=RBM10 PE=1 SV=3;sp|P98175-3|RBM10_HUMAN Isoform 3 of RNA-binding protein 10 OS=Hom	47.4	110.36	0	5570500000	3368400000	4379800000	4153600000	347890000	882420000	663520000	1007800000	4840000000	5574900000	4969300000	4199800000	4368075000	725407500	4896000000	FALSE	FALSE
Q5T0C7	Q5T0C7;A0A0A0MR87;E9PSF2;Q15468;Q15468-2	STIL	SCL-interrupting locus protein	STIL	tr|Q5T0C7|Q5T0C7_HUMAN SCL-interrupting locus protein (Fragment) OS=Homo sapiens GN=STIL PE=1 SV=1;tr|A0A0A0MR87|A0A0A0MR87_HUMAN SCL-interrupting locus protein OS=Homo sapiens GN=STIL PE=1 SV=1;tr|E9PSF2|E9PSF2_HUMAN SCL-interrupting locus protein OS=Homo	5.4	102.23	0	132700000	114270000	143370000	0	0	0	28444000	23470000	156430000	189420000	141410000	130280000	1.30113e+08	25957000	154385000	FALSE	FALSE
A0A0A0MRA3	A0A0A0MRA3;Q8WZ42-3;Q8WZ42-10;Q8WZ42-9;A0A0A0MTS7;Q8WZ42-5;Q8WZ42-11;Q8WZ42-4;Q8WZ42-7;Q8WZ42-2;Q8W	TTN	Titin	TTN	tr|A0A0A0MRA3|A0A0A0MRA3_HUMAN Titin OS=Homo sapiens GN=TTN PE=1 SV=1;sp|Q8WZ42-3|TITIN_HUMAN Isoform 3 of Titin OS=Homo sapiens GN=TTN;sp|Q8WZ42-10|TITIN_HUMAN Isoform 10 of Titin OS=Homo sapiens GN=TTN;sp|Q8WZ42-9|TITIN_HUMAN Isoform 9 of Titin OS=Homo s	0.3	3014	0.000521	46347000	21375000	0	11525000	10286000	8848100	13089000	74005000	176760000	91099000	82836000	11466000	2.64157e+07	26557025	90540250	FALSE	FALSE
A0A0A0MRB7	A0A0A0MRB7;P15923-2;X6REB3	TCF3	NA	TCF3	tr|A0A0A0MRB7|A0A0A0MRB7_HUMAN Transcription factor E2-alpha OS=Homo sapiens GN=TCF3 PE=1 SV=1;sp|P15923-2|TFE2_HUMAN Isoform E47 of Transcription factor E2-alpha OS=Homo sapiens GN=TCF3;tr|X6REB3|X6REB3_HUMAN Transcription factor E2-alpha OS=Homo sapiens	22.7	62.044	0	62974000	99569000	149120000	89200000	0	10648000	111090000	0	184540000	261610000	201220000	231070000	100215750	60869000	219610000	FALSE	FALSE
Q99996-6	Q99996-6;Q99996;A0A0A0MRF6;Q99996-5;Q99996-3;Q99996-2;A0A0A0MRE9	AKAP9	A-kinase anchor protein 9	AKAP9	sp|Q99996-6|AKAP9_HUMAN Isoform 6 of A-kinase anchor protein 9 OS=Homo sapiens GN=AKAP9;sp|Q99996|AKAP9_HUMAN A-kinase anchor protein 9 OS=Homo sapiens GN=AKAP9 PE=1 SV=3;tr|A0A0A0MRF6|A0A0A0MRF6_HUMAN A-kinase anchor protein 9 OS=Homo sapiens GN=AKAP9 PE=	20.9	455.42	0	582124825	426864825	544214825	481774825	979454825	1148214825	1224914825	1440814825	692054825	820544825	774774825	667614825	508744825	1198349825	738747325	FALSE	FALSE
A0A0A0MRI0	A0A0A0MRI0	CDKN2A	NA	CDKN2A	tr|A0A0A0MRI0|A0A0A0MRI0_HUMAN Cyclin-dependent kinase inhibitor 2A, isoforms 1/2/3 OS=Homo sapiens GN=CDKN2A PE=1 SV=1	42.4	18.519	0.000523	24277000	57154000	66168000	28310000	0	0	17428000	19501000	34154000	0	25364000	37554000	43977250	18464500	3.23573e+07	FALSE	FALSE
A0A0A0MRI1	A0A0A0MRI1;Q8IXQ4;Q8IXQ4-3;Q8IXQ4-2	GPALPP1	GPALPP motifs-containing protein 1	GPALPP1	tr|A0A0A0MRI1|A0A0A0MRI1_HUMAN GPALPP motifs-containing protein 1 OS=Homo sapiens GN=GPALPP1 PE=1 SV=1;sp|Q8IXQ4|GPAM1_HUMAN GPALPP motifs-containing protein 1 OS=Homo sapiens GN=GPALPP1 PE=1 SV=1;sp|Q8IXQ4-3|GPAM1_HUMAN Isoform 3 of GPALPP motifs-containi	8.6	37.971	0.0031731	35036000	36055000	40143000	15898000	0	0	0	0	30654000	55804000	10599000	28705000	31783000	NA	31440500	FALSE	FALSE
A0A0A0MRI2	A0A0A0MRI2;Q9UNH7;G3V5X9;Q9UNH7-2	SNX6	Sorting nexin-6;Sorting nexin-6, N-terminally processed	SNX6	tr|A0A0A0MRI2|A0A0A0MRI2_HUMAN Sorting nexin 6, isoform CRA_b OS=Homo sapiens GN=SNX6 PE=1 SV=1;sp|Q9UNH7|SNX6_HUMAN Sorting nexin-6 OS=Homo sapiens GN=SNX6 PE=1 SV=1;tr|G3V5X9|G3V5X9_HUMAN Sorting nexin-6 (Fragment) OS=Homo sapiens GN=SNX6 PE=1 SV=1;sp|Q9	13.4	47.804	0	31161000	26903000	21062000	33969000	38277000	42744000	76872000	144480000	16963000	16354000	17173000	28997000	28273750	75593250	19871750	FALSE	FALSE
Q5VT25-6	Q5VT25-6;Q5VT25-4;A0A0A0MRJ0;Q5VT25-2;Q5VT25;Q5VT25-5;Q5VT25-3;H0Y5V1;A0A0A0MRJ1;H0Y7V8;H0Y6V3	CDC42BPA	Serine/threonine-protein kinase MRCK alpha;Non-specific serine/threonine protein kinase	CDC42BPA	sp|Q5VT25-6|MRCKA_HUMAN Isoform 6 of Serine/threonine-protein kinase MRCK alpha OS=Homo sapiens GN=CDC42BPA;sp|Q5VT25-4|MRCKA_HUMAN Isoform 4 of Serine/threonine-protein kinase MRCK alpha OS=Homo sapiens GN=CDC42BPA;tr|A0A0A0MRJ0|A0A0A0MRJ0_HUMAN Serine/th	16.1	202.81	0	385348325	346228325	136988325	104128325	139068325	316648325	413278325	292908325	380028325	203428325	114498325	160848325	243173325	290475825	214700825	FALSE	FALSE
A0A0A0MRJ3	A0A0A0MRJ3;Q8NEY1-7;Q8NEY1-4;Q8NEY1-2;Q8NEY1-3;Q8NEY1;Q8NEY1-5;Q8NEY1-6	NAV1	Neuron navigator 1	NAV1	tr|A0A0A0MRJ3|A0A0A0MRJ3_HUMAN Neuron navigator 1 OS=Homo sapiens GN=NAV1 PE=1 SV=1;sp|Q8NEY1-7|NAV1_HUMAN Isoform 7 of Neuron navigator 1 OS=Homo sapiens GN=NAV1;sp|Q8NEY1-4|NAV1_HUMAN Isoform 4 of Neuron navigator 1 OS=Homo sapiens GN=NAV1;sp|Q8NEY1-2|NA	9.5	197.4	0	20402000	29382000	45450000	9284500	79955000	156090000	205740000	251210000	144450000	109000000	132730000	104260000	26129625	173248750	122610000	FALSE	FALSE
J3QSX6	J3QSX6;F8W8M4;A0A0A0MRL6;O14639-4;O14639-3;O14639-5;O14639-2;O14639-6;O14639;H0Y3K7	ABLIM1	Actin-binding LIM protein 1	ABLIM1	tr|J3QSX6|J3QSX6_HUMAN Actin-binding LIM protein 1 OS=Homo sapiens GN=ABLIM1 PE=1 SV=2;tr|F8W8M4|F8W8M4_HUMAN Actin-binding LIM protein 1 OS=Homo sapiens GN=ABLIM1 PE=1 SV=1;tr|A0A0A0MRL6|A0A0A0MRL6_HUMAN Actin-binding LIM protein 1 OS=Homo sapiens GN=ABLI	11.2	46.07	0	12959000	0	6840600	0	42438000	95446000	51478000	59192000	13952000	0	14770000	0	9899800	62138500	14361000	FALSE	FALSE
A0A0A0MRM8	A0A0A0MRM8;Q9UM54-5;Q9UM54-2;E7EW20;Q9UM54-6;Q9UM54-4;Q9UM54-1;Q9UM54	MYO6	Unconventional myosin-VI	MYO6	tr|A0A0A0MRM8|A0A0A0MRM8_HUMAN Unconventional myosin-VI OS=Homo sapiens GN=MYO6 PE=1 SV=1;sp|Q9UM54-5|MYO6_HUMAN Isoform 5 of Unconventional myosin-VI OS=Homo sapiens GN=MYO6;sp|Q9UM54-2|MYO6_HUMAN Isoform 2 of Unconventional myosin-VI OS=Homo sapiens GN=M	14.5	145.01	0	138910000	107190000	121650000	106350000	20381000	140890000	228480000	281620000	158420000	185360000	106660000	180800000	118525000	167842750	157810000	FALSE	FALSE
A0A0A0MRN5	A0A0A0MRN5;Q9NZT2-2;Q9NZT2	OGFR	Opioid growth factor receptor	OGFR	tr|A0A0A0MRN5|A0A0A0MRN5_HUMAN Opioid growth factor receptor OS=Homo sapiens GN=OGFR PE=1 SV=1;sp|Q9NZT2-2|OGFR_HUMAN Isoform 2 of Opioid growth factor receptor OS=Homo sapiens GN=OGFR;sp|Q9NZT2|OGFR_HUMAN Opioid growth factor receptor OS=Homo sapiens GN=O	19.8	67.194	0	215680000	149270000	164500000	198010000	91360000	134930000	132560000	159620000	223580000	255260000	234630000	263370000	181865000	129617500	244210000	FALSE	FALSE
A0A0A0MRP6	A0A0A0MRP6;P28370-2	SMARCA1	Probable global transcription activator SNF2L1	SMARCA1	tr|A0A0A0MRP6|A0A0A0MRP6_HUMAN Probable global transcription activator SNF2L1 OS=Homo sapiens GN=SMARCA1 PE=1 SV=1;sp|P28370-2|SMCA1_HUMAN Isoform 2 of Probable global transcription activator SNF2L1 OS=Homo sapiens GN=SMARCA1	30.5	122.86	0	265810000	199620000	271330000	305960000	2074700	7754400	37651000	55779000	315730000	344320000	296300000	347350000	260680000	25814775	325925000	FALSE	FALSE
H7C3B3	H7C3B3;A0A0A0MRS4;Q9NVV0;H7C4C1	TMEM38B	Trimeric intracellular cation channel type B	TMEM38B	tr|H7C3B3|H7C3B3_HUMAN Trimeric intracellular cation channel type B (Fragment) OS=Homo sapiens GN=TMEM38B PE=1 SV=1;tr|A0A0A0MRS4|A0A0A0MRS4_HUMAN Transmembrane protein 38B, isoform CRA_b OS=Homo sapiens GN=TMEM38B PE=1 SV=1;sp|Q9NVV0|TM38B_HUMAN Trimeric	15.4	18.236	0.000513	21930000	10545000	11188000	28304000	14462000	22474000	21780000	19160000	13169000	0	0	0	17991750	19469000	13169000	FALSE	FALSE
B6VEX4	B6VEX4;A0A0A0MRT6;Q8IZP0-10;Q8IZP0-8;Q8IZP0-7;Q8IZP0-2;Q8IZP0-4;Q8IZP0-3;Q8IZP0-5;Q8IZP0-6;Q8IZP0-9	ABI1	Abl interactor 1	ABI1	tr|B6VEX4|B6VEX4_HUMAN Abl interactor 1 OS=Homo sapiens GN=ABI1 PE=1 SV=1;tr|A0A0A0MRT6|A0A0A0MRT6_HUMAN Abl interactor 1 OS=Homo sapiens GN=ABI1 PE=1 SV=1;sp|Q8IZP0-10|ABI1_HUMAN Isoform 10 of Abl interactor 1 OS=Homo sapiens GN=ABI1;sp|Q8IZP0-8|ABI1_HUMA	35.4	43.294	0	124810000	131550000	59622000	96427000	351170000	822500000	752990000	1223000000	324160000	403660000	238540000	203210000	103102250	787415000	292392500	FALSE	FALSE
A0A0A0MRX1	A0A0A0MRX1;Q12926-2;Q12926;B1AM48;B1APY9;B1APY8;P26378-4;P26378-2;P26378-5;P26378;P26378-3	ELAVL2	ELAV-like protein;ELAV-like protein 2;ELAV-like protein 4	ELAVL2;ELAVL4	tr|A0A0A0MRX1|A0A0A0MRX1_HUMAN ELAV-like protein 2 OS=Homo sapiens GN=ELAVL2 PE=1 SV=1;sp|Q12926-2|ELAV2_HUMAN Isoform 2 of ELAV-like protein 2 OS=Homo sapiens GN=ELAVL2;sp|Q12926|ELAV2_HUMAN ELAV-like protein 2 OS=Homo sapiens GN=ELAVL2 PE=1 SV=2;tr|B1AM4	14.7	42.632	0.00076	0	0	8619100	0	38591000	35399000	41674000	62084000	7970900	56079000	52130000	10070000	8619100	44437000	31562475	FALSE	FALSE
E7EMV7	E7EMV7;A0A0A0MRZ4;Q15025-7;Q15025-8;Q15025-5;Q15025-6;Q15025-4;Q15025-3;Q15025-2;Q15025;H0YC17	TNIP1	TNFAIP3-interacting protein 1	TNIP1	tr|E7EMV7|E7EMV7_HUMAN TNFAIP3-interacting protein 1 OS=Homo sapiens GN=TNIP1 PE=1 SV=1;tr|A0A0A0MRZ4|A0A0A0MRZ4_HUMAN TNFAIP3-interacting protein 1 OS=Homo sapiens GN=TNIP1 PE=1 SV=1;sp|Q15025-7|TNIP1_HUMAN Isoform 7 of TNFAIP3-interacting protein 1 OS=Ho	18.9	55.697	0	10210000	13742000	12086000	19190000	43604000	66456000	76882000	113560000	26680000	20577000	24544000	13080000	13807000	75125500	21220250	FALSE	FALSE
Q13555-8	Q13555-8;Q13555-2;A0A0A0MS52;Q13555-6;Q13555;Q13555-9;Q13555-4;A0A0A0MT11;Q5SWX3;Q13555-7;Q13555-5;	CAMK2G	Calcium/calmodulin-dependent protein kinase type II subunit gamma	CAMK2G	sp|Q13555-8|KCC2G_HUMAN Isoform 8 of Calcium/calmodulin-dependent protein kinase type II subunit gamma OS=Homo sapiens GN=CAMK2G;sp|Q13555-2|KCC2G_HUMAN Isoform 2 of Calcium/calmodulin-dependent protein kinase type II subunit gamma OS=Homo sapiens GN=CAMK2	30	62.164	0	172860000	146520000	171080000	223190000	63622000	178120000	236910000	328200000	225570000	222270000	227840000	191700000	178412500	201713000	216845000	FALSE	FALSE
A0A0A0MSA7	A0A0A0MSA7;O43432;O43432-3;O43432-4	EIF4G3	Eukaryotic translation initiation factor 4 gamma 3	EIF4G3	tr|A0A0A0MSA7|A0A0A0MSA7_HUMAN Eukaryotic translation initiation factor 4 gamma 3 OS=Homo sapiens GN=EIF4G3 PE=1 SV=1;sp|O43432|IF4G3_HUMAN Eukaryotic translation initiation factor 4 gamma 3 OS=Homo sapiens GN=EIF4G3 PE=1 SV=2;sp|O43432-3|IF4G3_HUMAN Isofo	39.7	180.5	0	1051523403	790463403	950493403	1094623403	1876923403	2756423403	3938723403	3859723403	1807323403	1858123403	1555223403	1736123403	971775903	3107948403	1739198403	FALSE	FALSE
A0A0A0MSB8	A0A0A0MSB8;Q9UPT5-5;Q9UPT5-6;Q9UPT5;A0A0A0MRE1;B4DJ07;Q9UPT5-2;Q9UPT5-1	EXOC7	Exocyst complex component 7	EXOC7	tr|A0A0A0MSB8|A0A0A0MSB8_HUMAN Exocyst complex component 7 OS=Homo sapiens GN=EXOC7 PE=1 SV=1;sp|Q9UPT5-5|EXOC7_HUMAN Isoform 5 of Exocyst complex component 7 OS=Homo sapiens GN=EXOC7;sp|Q9UPT5-6|EXOC7_HUMAN Isoform 6 of Exocyst complex component 7 OS=Homo	4.2	78.808	0.000761	32368000	22650000	16720000	0	13721000	17772000	32704000	45332000	33110000	0	6610800	6834800	2.39127e+07	27382250	1.55185e+07	FALSE	FALSE
J3KNW4	J3KNW4;A0A0A0MSG2;Q14192	FHL2	Four and a half LIM domains protein 2	FHL2	tr|J3KNW4|J3KNW4_HUMAN Four and a half LIM domains protein 2 OS=Homo sapiens GN=FHL2 PE=1 SV=1;tr|A0A0A0MSG2|A0A0A0MSG2_HUMAN Four and a half LIM domains protein 2 OS=Homo sapiens GN=FHL2 PE=1 SV=1;sp|Q14192|FHL2_HUMAN Four and a half LIM domains protein 2	35.5	44.205	0	327780000	283790000	257600000	182600000	80284000	291520000	342990000	502530000	318210000	333310000	245940000	292890000	262942500	304331000	297587500	FALSE	FALSE
B3KPJ4	B3KPJ4;A0A0A0MSI2;Q8IXK0-2;Q8IXK0-4;Q8IXK0;Q8IXK0-5	PHC2	Polyhomeotic-like protein 2	PHC2	tr|B3KPJ4|B3KPJ4_HUMAN Polyhomeotic-like protein 2 OS=Homo sapiens GN=PHC2 PE=1 SV=1;tr|A0A0A0MSI2|A0A0A0MSI2_HUMAN Polyhomeotic-like protein 2 OS=Homo sapiens GN=PHC2 PE=1 SV=1;sp|Q8IXK0-2|PHC2_HUMAN Isoform 2 of Polyhomeotic-like protein 2 OS=Homo sapien	21.6	50.403	0	78208000	96448000	117330000	165800000	0	18157000	24780000	0	130300000	247810000	221200000	186530000	114446500	21468500	196460000	FALSE	FALSE
A0A0A0MSK6	A0A0A0MSK6;Q13017-2;Q13017	ARHGAP5	Rho GTPase-activating protein 5	ARHGAP5	tr|A0A0A0MSK6|A0A0A0MSK6_HUMAN Rho GTPase-activating protein 5 OS=Homo sapiens GN=ARHGAP5 PE=1 SV=1;sp|Q13017-2|RHG05_HUMAN Isoform 2 of Rho GTPase-activating protein 5 OS=Homo sapiens GN=ARHGAP5;sp|Q13017|RHG05_HUMAN Rho GTPase-activating protein 5 OS=Hom	19.2	171.68	0	73012000	81649000	91819000	59331000	172270000	244800000	301780000	426080000	105130000	318910000	107090000	115690000	76452750	286232500	161705000	FALSE	FALSE
A0A0A0MSS3	A0A0A0MSS3;Q8ND83;Q8ND83-4;A0A0C4DFN6;Q8ND83-2;X6RGK9;B7Z326	SLAIN1	SLAIN motif-containing protein 1	SLAIN1	tr|A0A0A0MSS3|A0A0A0MSS3_HUMAN SLAIN motif-containing protein 1 OS=Homo sapiens GN=SLAIN1 PE=1 SV=1;sp|Q8ND83|SLAI1_HUMAN SLAIN motif-containing protein 1 OS=Homo sapiens GN=SLAIN1 PE=1 SV=3;sp|Q8ND83-4|SLAI1_HUMAN Isoform 4 of SLAIN motif-containing prote	26.9	62.196	0	479286558	417386558	487006558	277636558	571766558	821316558	894496558	1182436558	517306558	696426558	493696558	422646558	415329058	867504058	532519058	FALSE	FALSE
A0A0A0MSU2	A0A0A0MSU2;Q6PJG2	ELMSAN1	ELM2 and SANT domain-containing protein 1	ELMSAN1	tr|A0A0A0MSU2|A0A0A0MSU2_HUMAN ELM2 and SANT domain-containing protein 1 (Fragment) OS=Homo sapiens GN=ELMSAN1 PE=1 SV=2;sp|Q6PJG2|EMSA1_HUMAN ELM2 and SANT domain-containing protein 1 OS=Homo sapiens GN=ELMSAN1 PE=1 SV=2	14.6	111.83	0	128507750	170217750	138477750	65073750	514250	0	2421550	2231050	100527750	94204750	197957750	173937750	125569250	1.72228e+06	141657000	FALSE	FALSE
A0A0A0MT33	A0A0A0MT33;Q9UPN6;Q9UPN6-2	SCAF8	Protein SCAF8	SCAF8	tr|A0A0A0MT33|A0A0A0MT33_HUMAN Protein SCAF8 OS=Homo sapiens GN=SCAF8 PE=1 SV=1;sp|Q9UPN6|SCAF8_HUMAN Protein SCAF8 OS=Homo sapiens GN=SCAF8 PE=1 SV=1;sp|Q9UPN6-2|SCAF8_HUMAN Isoform 2 of Protein SCAF8 OS=Homo sapiens GN=SCAF8	22.5	148.86	0	1070900000	881710000	1039600000	914560000	18095000	77232000	106130000	157940000	833190000	1086600000	947930000	926630000	976692500	89849250	948587500	FALSE	FALSE
A0A0A0MT60	A0A0A0MT60;Q5T1M5-2;Q5T1M5	FKBP15	Peptidyl-prolyl cis-trans isomerase;FK506-binding protein 15	FKBP15	tr|A0A0A0MT60|A0A0A0MT60_HUMAN FK506-binding protein 15 (Fragment) OS=Homo sapiens GN=FKBP15 PE=1 SV=1;sp|Q5T1M5-2|FKB15_HUMAN Isoform 2 of FK506-binding protein 15 OS=Homo sapiens GN=FKBP15;sp|Q5T1M5|FKB15_HUMAN FK506-binding protein 15 OS=Homo sapiens GN	15.8	136.27	0	128780000	108630000	98180000	138240000	261770000	335920000	383310000	548170000	166430000	236280000	247100000	208030000	118457500	382292500	214460000	FALSE	FALSE
A0A0A0MTB8	A0A0A0MTB8;Q8NI36	WDR36	WD repeat-containing protein 36	WDR36	tr|A0A0A0MTB8|A0A0A0MTB8_HUMAN WD repeat-containing protein 36 OS=Homo sapiens GN=WDR36 PE=1 SV=1;sp|Q8NI36|WDR36_HUMAN WD repeat-containing protein 36 OS=Homo sapiens GN=WDR36 PE=1 SV=1	39.4	99.365	0	763770000	695840000	611560000	535830000	70612000	99311000	217700000	351640000	970790000	703220000	821850000	764060000	651750000	184815750	814980000	FALSE	FALSE
Q9NUL3	Q9NUL3;F8VPI7;Q9NUL3-2;Q9NUL3-4;Q9NUL3-7;Q9NUL3-3;Q9NUL3-6;Q9NUL3-8;A0A0A0MTC5;E9PH62;E7EVJ4;A0A0A0	STAU2	Double-stranded RNA-binding protein Staufen homolog 2	STAU2	sp|Q9NUL3|STAU2_HUMAN Double-stranded RNA-binding protein Staufen homolog 2 OS=Homo sapiens GN=STAU2 PE=1 SV=1;tr|F8VPI7|F8VPI7_HUMAN Double-stranded RNA-binding protein Staufen homolog 2 OS=Homo sapiens GN=STAU2 PE=1 SV=1;sp|Q9NUL3-2|STAU2_HUMAN Isoform 2	23.2	62.64	0	11846000	8889000	24247000	60379000	63778000	48427000	86759000	52527000	57554000	60503000	75006000	52036000	26340250	62872750	61274750	FALSE	FALSE
A0A0A0MTG4	A0A0A0MTG4;P82094;P82094-2;F8WF45	TMF1	TATA element modulatory factor	TMF1	tr|A0A0A0MTG4|A0A0A0MTG4_HUMAN TATA element modulatory factor OS=Homo sapiens GN=TMF1 PE=1 SV=1;sp|P82094|TMF1_HUMAN TATA element modulatory factor OS=Homo sapiens GN=TMF1 PE=1 SV=2;sp|P82094-2|TMF1_HUMAN Isoform 2 of TATA element modulatory factor OS=Homo	17.2	122.96	0	43198000	14100000	28821000	20012000	163140000	178380000	244710000	185190000	72553000	44378000	240420000	50882000	26532750	192855000	102058250	FALSE	FALSE
A0A0A0MTH3	A0A0A0MTH3;Q13418-3;Q13418;Q13418-2	ILK	Integrin-linked protein kinase	ILK	tr|A0A0A0MTH3|A0A0A0MTH3_HUMAN Integrin-linked protein kinase OS=Homo sapiens GN=ILK PE=1 SV=1;sp|Q13418-3|ILK_HUMAN Isoform 3 of Integrin-linked protein kinase OS=Homo sapiens GN=ILK;sp|Q13418|ILK_HUMAN Integrin-linked protein kinase OS=Homo sapiens GN=IL	22.6	54.611	0	13776000	0	9585000	23785000	21975000	20913000	17546000	42465000	13792000	81162000	0	41922000	1.57153e+07	25724750	4.56253e+07	FALSE	FALSE
A0A0A0MTH9	A0A0A0MTH9;O14981	BTAF1	TATA-binding protein-associated factor 172	BTAF1	tr|A0A0A0MTH9|A0A0A0MTH9_HUMAN TATA-binding protein-associated factor 172 OS=Homo sapiens GN=BTAF1 PE=1 SV=1;sp|O14981|BTAF1_HUMAN TATA-binding protein-associated factor 172 OS=Homo sapiens GN=BTAF1 PE=1 SV=2	25.7	206.93	0	889642950	623312950	1121142950	1042042950	40126950	177162950	200142950	297592950	824412950	901272950	900792950	1020242950	919035450	178756450	911680450	FALSE	FALSE
A0A0A0MTL5	A0A0A0MTL5;Q13309;Q13309-2	SKP2	S-phase kinase-associated protein 2	SKP2	tr|A0A0A0MTL5|A0A0A0MTL5_HUMAN S-phase kinase-associated protein 2 OS=Homo sapiens GN=SKP2 PE=1 SV=1;sp|Q13309|SKP2_HUMAN S-phase kinase-associated protein 2 OS=Homo sapiens GN=SKP2 PE=1 SV=2;sp|Q13309-2|SKP2_HUMAN Isoform 2 of S-phase kinase-associated pr	10.6	48.885	0	222450000	130190000	64800000	102020000	0	22769000	40956000	7988700	184790000	185050000	56996000	58260000	129865000	2.39046e+07	121274000	FALSE	FALSE
A0A0A0MTN0	A0A0A0MTN0;Q13617;Q13617-2;Q5T2B5	CUL2	Cullin-2	CUL2	tr|A0A0A0MTN0|A0A0A0MTN0_HUMAN Cullin-2 OS=Homo sapiens GN=CUL2 PE=1 SV=1;sp|Q13617|CUL2_HUMAN Cullin-2 OS=Homo sapiens GN=CUL2 PE=1 SV=2;sp|Q13617-2|CUL2_HUMAN Isoform 2 of Cullin-2 OS=Homo sapiens GN=CUL2;tr|Q5T2B5|Q5T2B5_HUMAN Cullin-2 OS=Homo sapiens G	41.3	88.505	0	780601500	732801500	856551500	769451500	97661500	158361500	168471500	474311500	1095271500	858841500	980671500	714811500	784851500	224701500	912399000	FALSE	FALSE
A0A0A0MTR2	A0A0A0MTR2;Q8N543;Q8N543-2	OGFOD1	Prolyl 3-hydroxylase OGFOD1	OGFOD1	tr|A0A0A0MTR2|A0A0A0MTR2_HUMAN Prolyl 3-hydroxylase OGFOD1 OS=Homo sapiens GN=OGFOD1 PE=1 SV=1;sp|Q8N543|OGFD1_HUMAN Prolyl 3-hydroxylase OGFOD1 OS=Homo sapiens GN=OGFOD1 PE=1 SV=1;sp|Q8N543-2|OGFD1_HUMAN Isoform 2 of Prolyl 3-hydroxylase OGFOD1 OS=Homo sa	15.8	58.378	0	14642248250	9480748250	13453248250	11291248250	0	9232448250	9056148250	15128248250	16900248250	18914248250	14488248250	17834248250	12216873250	11138948250	17034248250	FALSE	FALSE
A0A0A6YYC7	A0A0A6YYC7;Q96JP5-2;Q96JP5	ZFP91-CNTF	E3 ubiquitin-protein ligase ZFP91	ZFP91-CNTF;ZFP91	tr|A0A0A6YYC7|A0A0A6YYC7_HUMAN HCG2042749, isoform CRA_d OS=Homo sapiens GN=ZFP91-CNTF PE=1 SV=1;sp|Q96JP5-2|ZFP91_HUMAN Isoform 2 of E3 ubiquitin-protein ligase ZFP91 OS=Homo sapiens GN=ZFP91;sp|Q96JP5|ZFP91_HUMAN E3 ubiquitin-protein ligase ZFP91 OS=Homo	13.2	59.57	0	119598325	210008325	318348325	347608325	915738325	54627325	40499325	62619325	277178325	307898325	211328325	215478325	248890825	268371075	252970825	FALSE	FALSE
F8WDD7	F8WDD7;F8WCF6;A0A0A6YYG9;P59998;P59998-2;P59998-3	ARPC4	Actin-related protein 2/3 complex subunit 4	ARPC4;ARPC4-TTLL3	tr|F8WDD7|F8WDD7_HUMAN Actin-related protein 2/3 complex subunit 4 OS=Homo sapiens GN=ARPC4 PE=1 SV=1;tr|F8WCF6|F8WCF6_HUMAN Protein ARPC4-TTLL3 OS=Homo sapiens GN=ARPC4-TTLL3 PE=1 SV=1;tr|A0A0A6YYG9|A0A0A6YYG9_HUMAN Protein ARPC4-TTLL3 OS=Homo sapiens GN=	27.4	13.057	0	55097000	30313000	39319000	12257000	19680000	14999000	30083000	60693000	53607000	77971000	54762000	55499000	34246500	31363750	60459750	FALSE	FALSE
A0A0A6YYH1	A0A0A6YYH1;Q7Z6K5;Q7Z6K5-2	C15orf38-AP3S2	Arpin	C15orf38-AP3S2;ARPIN	tr|A0A0A6YYH1|A0A0A6YYH1_HUMAN Protein C15orf38-AP3S2 OS=Homo sapiens GN=C15orf38-AP3S2 PE=1 SV=1;sp|Q7Z6K5|ARPIN_HUMAN Arpin OS=Homo sapiens GN=ARPIN PE=1 SV=1;sp|Q7Z6K5-2|ARPIN_HUMAN Isoform C15orf38-AP3S2 of Arpin OS=Homo sapiens GN=ARPIN	6.1	43.881	0	27876000	42576000	55978000	26575000	11872000	41919000	38585000	47889000	77820000	45270000	32498000	48767000	38251250	35066250	51088750	FALSE	FALSE
A0A0A6YYI3	A0A0A6YYI3;A0A0B4J1V8;Q9NQ55-2;Q9NQ55;Q9NQ55-3;A8MV53;C9J3W3	PPAN-P2RY11	Suppressor of SWI4 1 homolog	PPAN-P2RY11;PPAN	tr|A0A0A6YYI3|A0A0A6YYI3_HUMAN Protein PPAN-P2RY11 OS=Homo sapiens GN=PPAN-P2RY11 PE=1 SV=1;tr|A0A0B4J1V8|A0A0B4J1V8_HUMAN HCG2039996 OS=Homo sapiens GN=PPAN-P2RY11 PE=1 SV=1;sp|Q9NQ55-2|SSF1_HUMAN Isoform 2 of Suppressor of SWI4 1 homolog OS=Homo sapiens	40	58.199	0	504469738	403219738	448859738	571809738	63113738	164299738	145259738	386129738	410919738	551839738	391669738	428679738	482089738	189700738	445777238	FALSE	FALSE
A0A0A6YYL4	A0A0A6YYL4;P57737-2;P57737-4;P57737;P57737-3;E7EP81;I3L167	CORO7-PAM16	Coronin;Coronin-7	CORO7-PAM16;CORO7	tr|A0A0A6YYL4|A0A0A6YYL4_HUMAN Protein CORO7-PAM16 OS=Homo sapiens GN=CORO7-PAM16 PE=1 SV=1;sp|P57737-2|CORO7_HUMAN Isoform 2 of Coronin-7 OS=Homo sapiens GN=CORO7;sp|P57737-4|CORO7_HUMAN Isoform 4 of Coronin-7 OS=Homo sapiens GN=CORO7;sp|P57737|CORO7_HUMA	5.2	114.16	0	27299000	0	25757000	25518000	38736000	37144000	39952000	45273000	42273000	57576000	32090000	31884000	2.61913e+07	40276250	40955750	FALSE	FALSE
R4GN77	R4GN77;R4GND1;A0A0A6YYP9;Q96LR5;Q969T4;A0A087X283;C9J180	UBE2E3	Ubiquitin-conjugating enzyme E2 E2;Ubiquitin-conjugating enzyme E2 E3	UBE2E3;UBE2E2	tr|R4GN77|R4GN77_HUMAN Ubiquitin-conjugating enzyme E2 E3 (Fragment) OS=Homo sapiens GN=UBE2E3 PE=1 SV=1;tr|R4GND1|R4GND1_HUMAN Ubiquitin-conjugating enzyme E2 E3 OS=Homo sapiens GN=UBE2E3 PE=1 SV=4;tr|A0A0A6YYP9|A0A0A6YYP9_HUMAN Ubiquitin-conjugating enzy	21.1	13.429	0.000535	26434000	16332000	18849000	0	14688000	6901800	10190000	11689000	24138000	20478000	18941000	22189000	2.05383e+07	10867200	21436500	FALSE	FALSE
A0A0B4J1S8	A0A0B4J1S8;Q9UBF8-2;Q9UBF8;Q9UBF8-3	PI4KB	Phosphatidylinositol 4-kinase beta	PI4KB	tr|A0A0B4J1S8|A0A0B4J1S8_HUMAN Phosphatidylinositol 4-kinase beta OS=Homo sapiens GN=PI4KB PE=1 SV=1;sp|Q9UBF8-2|PI4KB_HUMAN Isoform 2 of Phosphatidylinositol 4-kinase beta OS=Homo sapiens GN=PI4KB;sp|Q9UBF8|PI4KB_HUMAN Phosphatidylinositol 4-kinase beta O	16.3	92.723	0	156980000	97532000	128790000	176020000	129290000	218880000	253240000	264780000	171870000	163340000	140940000	176740000	139830500	216547500	163222500	FALSE	FALSE
F5H5K2	F5H5K2;F5GY88;A0A0B4J1W0;O75448-2;O75448	MED24	Mediator of RNA polymerase II transcription subunit 24	MED24	tr|F5H5K2|F5H5K2_HUMAN Mediator of RNA polymerase II transcription subunit 24 (Fragment) OS=Homo sapiens GN=MED24 PE=1 SV=2;tr|F5GY88|F5GY88_HUMAN Mediator of RNA polymerase II transcription subunit 24 OS=Homo sapiens GN=MED24 PE=1 SV=2;tr|A0A0B4J1W0|A0A0B	5.8	88.349	0.0031746	79928000	68675000	82831000	88610000	0	246870000	206890000	315030000	96552000	76895000	16918000	78787000	80011000	2.56263e+08	67288000	FALSE	FALSE
A0A0B4J1Z1	A0A0B4J1Z1;C9JAB2;Q16629-3;Q16629-2;Q16629-4;Q16629	SRSF7	Serine/arginine-rich splicing factor 7	SRSF7	tr|A0A0B4J1Z1|A0A0B4J1Z1_HUMAN Serine/arginine-rich-splicing factor 7 OS=Homo sapiens GN=SRSF7 PE=1 SV=1;tr|C9JAB2|C9JAB2_HUMAN Serine/arginine-rich-splicing factor 7 OS=Homo sapiens GN=SRSF7 PE=1 SV=1;sp|Q16629-3|SRSF7_HUMAN Isoform 3 of Serine/arginine-r	75.2	15.763	0	6516633650	6688133650	7850533650	8624233650	309443650	764023650	753373650	906493650	5723033650	4821333650	5822133650	5116433650	7419883650	683333650	5370733650	FALSE	FALSE
A0A0B4J269	A0A0B4J269;Q13509;Q13509-2	TUBB3	Tubulin beta-3 chain	TUBB3	tr|A0A0B4J269|A0A0B4J269_HUMAN Tubulin beta-3 chain OS=Homo sapiens GN=TUBB3 PE=1 SV=1;sp|Q13509|TBB3_HUMAN Tubulin beta-3 chain OS=Homo sapiens GN=TUBB3 PE=1 SV=2;sp|Q13509-2|TBB3_HUMAN Isoform 2 of Tubulin beta-3 chain OS=Homo sapiens GN=TUBB3	16.4	88.381	0.0017396	19502000	13155000	14288000	25968000	13762000	11471000	19821000	26946000	14741000	11914000	13192000	13652000	18228250	18000000	13374750	FALSE	FALSE
A0A0B4J294	A0A0B4J294;H3BP13;Q9UL33-2;Q9UL33;A0A0B4J286;H3BUK6	TRAPPC2L	Trafficking protein particle complex subunit 2-like protein	TRAPPC2L	tr|A0A0B4J294|A0A0B4J294_HUMAN Trafficking protein particle complex subunit 2-like protein OS=Homo sapiens GN=TRAPPC2L PE=1 SV=1;tr|H3BP13|H3BP13_HUMAN Trafficking protein particle complex subunit 2-like protein OS=Homo sapiens GN=TRAPPC2L PE=1 SV=1;sp|Q9U	43.2	16.676	0	58325000	32343000	43602000	48455000	25049000	24128000	28826000	37646000	356970000	118760000	78222000	112180000	45681250	28912250	166533000	FALSE	FALSE
A0A0B4J2A0	A0A0B4J2A0;Q9UHJ6	TRPV1	Sedoheptulokinase	TRPV1;SHPK	tr|A0A0B4J2A0|A0A0B4J2A0_HUMAN Transient receptor potential cation channel subfamily V member 1 OS=Homo sapiens GN=TRPV1 PE=1 SV=1;sp|Q9UHJ6|SHPK_HUMAN Sedoheptulokinase OS=Homo sapiens GN=SHPK PE=1 SV=3	16.7	51.504	0	67710000	47920000	56604000	42742000	41068000	61898000	38941000	97187000	72140000	106960000	92894000	80144000	53744000	59773500	88034500	FALSE	FALSE
Q5W0H4	Q5W0H4;A0A0B4J2C3;P13693;J3KPG2;E9PJF7;P13693-2	TPT1	Translationally-controlled tumor protein	TPT1	tr|Q5W0H4|Q5W0H4_HUMAN Translationally-controlled tumor protein OS=Homo sapiens GN=TPT1 PE=1 SV=1;tr|A0A0B4J2C3|A0A0B4J2C3_HUMAN Translationally-controlled tumor protein OS=Homo sapiens GN=TPT1 PE=1 SV=1;sp|P13693|TCTP_HUMAN Translationally-controlled tumo	60.1	21.525	0	722355275	571035275	703715275	738105275	492725275	669605275	1046525275	1299125275	1417325275	1339325275	768055275	884155275	683802775	876995275	1102215275	FALSE	FALSE
A0A0C4DFL7	A0A0C4DFL7;Q16850;Q16850-2;H7C0D0	CYP51A1	Lanosterol 14-alpha demethylase	CYP51A1	tr|A0A0C4DFL7|A0A0C4DFL7_HUMAN Lanosterol 14-alpha demethylase OS=Homo sapiens GN=CYP51A1 PE=4 SV=1;sp|Q16850|CP51A_HUMAN Lanosterol 14-alpha demethylase OS=Homo sapiens GN=CYP51A1 PE=1 SV=3;sp|Q16850-2|CP51A_HUMAN Isoform 2 of Lanosterol 14-alpha demethyl	35.6	57.278	0	232320000	129260000	99894000	120770000	86729000	114430000	120330000	237280000	105060000	91370000	94895000	180210000	145561000	139692250	117883750	FALSE	FALSE
A0A0C4DFL8	A0A0C4DFL8;F5GX28;K7EQ54;O94953;O94953-2	KDM4B	Lysine-specific demethylase 4B	KDM4B	tr|A0A0C4DFL8|A0A0C4DFL8_HUMAN Lysine-specific demethylase 4B OS=Homo sapiens GN=KDM4B PE=4 SV=1;tr|F5GX28|F5GX28_HUMAN Lysine-specific demethylase 4B OS=Homo sapiens GN=KDM4B PE=1 SV=2;tr|K7EQ54|K7EQ54_HUMAN Lysine-specific demethylase 4B (Fragment) OS=Ho	4.9	121.9	0	15341000	29429000	30205000	56114000	13364000	0	12928000	0	26458000	1442100	20530000	31917000	32772250	13146000	20086775	FALSE	FALSE
A0A0C4DFM7	A0A0C4DFM7;Q5TAX3;E9PKY2;E9PKX1	ZCCHC11	Terminal uridylyltransferase 4	ZCCHC11	tr|A0A0C4DFM7|A0A0C4DFM7_HUMAN Terminal uridylyltransferase 4 OS=Homo sapiens GN=ZCCHC11 PE=4 SV=1;sp|Q5TAX3|TUT4_HUMAN Terminal uridylyltransferase 4 OS=Homo sapiens GN=ZCCHC11 PE=1 SV=3;tr|E9PKY2|E9PKY2_HUMAN Terminal uridylyltransferase 4 (Fragment) OS=	20.5	185.25	0	450424375	194994375	348184375	264874375	312644375	438754375	675014375	827984375	1020524375	463954375	305514375	277094375	314619375	563599375	516771875	FALSE	FALSE
E9PL24	E9PL24;A0A0C4DFQ0;Q5VU43-2	PDE4DIP	Myomegalin	PDE4DIP	tr|E9PL24|E9PL24_HUMAN Myomegalin OS=Homo sapiens GN=PDE4DIP PE=1 SV=2;tr|A0A0C4DFQ0|A0A0C4DFQ0_HUMAN Myomegalin OS=Homo sapiens GN=PDE4DIP PE=4 SV=1;sp|Q5VU43-2|MYOME_HUMAN Isoform 2 of Myomegalin OS=Homo sapiens GN=PDE4DIP	24.1	126.95	0	136418550	63635550	163028550	154208550	245548550	247208550	393108550	544768550	204358550	142998550	224668550	217388550	129322800	357658550	197353550	FALSE	FALSE
A0A0C4DFX9	A0A0C4DFX9;Q9H3P2;H0Y3X6;C9JHL4;C9JEM7	NELFA	Negative elongation factor A	NELFA	tr|A0A0C4DFX9|A0A0C4DFX9_HUMAN Negative elongation factor A OS=Homo sapiens GN=NELFA PE=4 SV=1;sp|Q9H3P2|NELFA_HUMAN Negative elongation factor A OS=Homo sapiens GN=NELFA PE=1 SV=3;tr|H0Y3X6|H0Y3X6_HUMAN Negative elongation factor A (Fragment) OS=Homo sapi	48.4	58.499	0	919070000	1456800000	984250000	2380000000	536970000	506680000	98475000	903950000	888700000	1770500000	1666500000	944600000	1435030000	511518750	1317575000	FALSE	FALSE
C9J9K3	C9J9K3;A0A0C4DG17;P08865;A6NE09	RPSA	40S ribosomal protein SA	RPSA;RPSAP58	tr|C9J9K3|C9J9K3_HUMAN 40S ribosomal protein SA (Fragment) OS=Homo sapiens GN=RPSA PE=1 SV=4;tr|A0A0C4DG17|A0A0C4DG17_HUMAN 40S ribosomal protein SA OS=Homo sapiens GN=RPSA PE=4 SV=1;sp|P08865|RSSA_HUMAN 40S ribosomal protein SA OS=Homo sapiens GN=RPSA PE=	70.7	29.404	0	642322250	442442250	512992250	687232250	2041912250	1356612250	1759212250	2526412250	643392250	974042250	512402250	811692250	571247250	1921037250	735382250	FALSE	FALSE
F8WAL6	F8WAL6;Q9NYB9;Q9NYB9-4;Q9NYB9-2;A0A0C4DG21;E7EP65;E7EW77;E9PEZ7;Q9NYB9-3;B7Z836	ABI2	Abl interactor 2	ABI2	tr|F8WAL6|F8WAL6_HUMAN Abl interactor 2 OS=Homo sapiens GN=ABI2 PE=1 SV=2;sp|Q9NYB9|ABI2_HUMAN Abl interactor 2 OS=Homo sapiens GN=ABI2 PE=1 SV=1;sp|Q9NYB9-4|ABI2_HUMAN Isoform 4 of Abl interactor 2 OS=Homo sapiens GN=ABI2;sp|Q9NYB9-2|ABI2_HUMAN Isoform 2	15.2	55.682	0	0	11314000	0	0	17899000	30709000	47025000	57825000	23269000	20173000	24939000	14101000	11314000	38364500	20620500	FALSE	FALSE
Q8NF91	Q8NF91;A0A0C4DG40;Q8NF91-4;E7ENN3;Q8NF91-7;Q8NF91-2;Q8NF91-8	SYNE1	Nesprin-1	SYNE1	sp|Q8NF91|SYNE1_HUMAN Nesprin-1 OS=Homo sapiens GN=SYNE1 PE=1 SV=4;tr|A0A0C4DG40|A0A0C4DG40_HUMAN Nesprin-1 OS=Homo sapiens GN=SYNE1 PE=4 SV=1;sp|Q8NF91-4|SYNE1_HUMAN Isoform 4 of Nesprin-1 OS=Homo sapiens GN=SYNE1;tr|E7ENN3|E7ENN3_HUMAN Nesprin-1 OS=Homo	0.9	1011.1	0.000513	98560000	73171000	230140000	34121000	61924000	269150000	28508000	46569000	13663000	39207000	39685000	28906000	108998000	101537750	30365250	FALSE	FALSE
A0A0C4DG89	A0A0C4DG89	DDX46	NA	DDX46	tr|A0A0C4DG89|A0A0C4DG89_HUMAN Probable ATP-dependent RNA helicase DDX46 OS=Homo sapiens GN=DDX46 PE=4 SV=1	54.9	117.46	0	8607879050	8204679050	8386979050	10388379050	555079050	673739050	905069050	1145979050	9066079050	10457379050	9381079050	8612679050	8896979050	819966550	9379304050	FALSE	FALSE
A0A0C4DGA2	A0A0C4DGA2;O75521-2;O75521;F1LLU7	ECI2	Enoyl-CoA delta isomerase 2, mitochondrial	ECI2	tr|A0A0C4DGA2|A0A0C4DGA2_HUMAN Enoyl-CoA delta isomerase 2, mitochondrial OS=Homo sapiens GN=ECI2 PE=4 SV=1;sp|O75521-2|ECI2_HUMAN Isoform 2 of Enoyl-CoA delta isomerase 2, mitochondrial OS=Homo sapiens GN=ECI2;sp|O75521|ECI2_HUMAN Enoyl-CoA delta isomeras	13.7	40.183	0.0090719	0	6470900	11541000	0	192480000	7153900	7996300	9535700	31119000	9375400	37312000	34640000	9005950	54291475	28111600	FALSE	FALSE
A0A0C4DGA6	A0A0C4DGA6;Q14527;Q14527-2	HLTF	Helicase-like transcription factor	HLTF	tr|A0A0C4DGA6|A0A0C4DGA6_HUMAN Helicase-like transcription factor OS=Homo sapiens GN=HLTF PE=4 SV=1;sp|Q14527|HLTF_HUMAN Helicase-like transcription factor OS=Homo sapiens GN=HLTF PE=1 SV=2;sp|Q14527-2|HLTF_HUMAN Isoform 2 of Helicase-like transcription fa	57.4	113.86	0	2141323075	2200423075	2246423075	2914623075	187793075	374113075	370413075	542103075	2933623075	3233323075	2982523075	2633123075	2375698075	368605575	2945648075	FALSE	FALSE
A0A0C4DGG3	A0A0C4DGG3;Q8NHM5-4;Q8NHM5;Q8NHM5-3;Q8NHM5-2	KDM2B	Lysine-specific demethylase 2B	KDM2B	tr|A0A0C4DGG3|A0A0C4DGG3_HUMAN Lysine-specific demethylase 2B OS=Homo sapiens GN=KDM2B PE=4 SV=1;sp|Q8NHM5-4|KDM2B_HUMAN Isoform 4 of Lysine-specific demethylase 2B OS=Homo sapiens GN=KDM2B;sp|Q8NHM5|KDM2B_HUMAN Lysine-specific demethylase 2B OS=Homo sapie	16.3	80.049	0	44667000	59852000	49415000	70985000	31176000	21087000	0	24452000	53921000	74584000	45227000	54605000	56229750	2.55717e+07	57084250	FALSE	FALSE
F5GWX5	F5GWX5;A0A0C4DGG9;Q14839;Q14839-2	CHD4	Chromodomain-helicase-DNA-binding protein 4	CHD4	tr|F5GWX5|F5GWX5_HUMAN Chromodomain-helicase-DNA-binding protein 4 OS=Homo sapiens GN=CHD4 PE=1 SV=1;tr|A0A0C4DGG9|A0A0C4DGG9_HUMAN Chromodomain-helicase-DNA-binding protein 4 OS=Homo sapiens GN=CHD4 PE=4 SV=1;sp|Q14839|CHD4_HUMAN Chromodomain-helicase-DNA	57	217.1	0	18781482800	15923482800	19227482800	20725482800	1661982800	2621482800	3484682800	4560582800	18683482800	19625482800	18211482800	16564482800	18664482800	3082182800	18271232800	FALSE	FALSE
A0A0C4DGH3	A0A0C4DGH3;Q9Y6R0;M0QXQ4	NUMBL	Numb-like protein	NUMBL	tr|A0A0C4DGH3|A0A0C4DGH3_HUMAN Numb-like protein OS=Homo sapiens GN=NUMBL PE=4 SV=1;sp|Q9Y6R0|NUMBL_HUMAN Numb-like protein OS=Homo sapiens GN=NUMBL PE=1 SV=1;tr|M0QXQ4|M0QXQ4_HUMAN Numb-like protein (Fragment) OS=Homo sapiens GN=NUMBL PE=1 SV=1	7.4	60.812	0.0010119	0	0	0	0	9949800	29955000	34318000	45313000	0	0	0	11903000	NA	29883950	11903000	FALSE	FALSE
A0A0C4DGP2	A0A0C4DGP2;A0A0C4DGP5;Q86Y91-2;Q86Y91-3;Q86Y91;Q86Y91-4	KIF18B	Kinesin-like protein;Kinesin-like protein KIF18B	KIF18B	tr|A0A0C4DGP2|A0A0C4DGP2_HUMAN Kinesin-like protein KIF18B OS=Homo sapiens GN=KIF18B PE=4 SV=1;tr|A0A0C4DGP5|A0A0C4DGP5_HUMAN Kinesin-like protein KIF18B OS=Homo sapiens GN=KIF18B PE=4 SV=1;sp|Q86Y91-2|KI18B_HUMAN Isoform 2 of Kinesin-like protein KIF18B O	5.8	91.054	0	38069000	54462000	56087000	0	0	0	0	4937500	95987000	43877000	48097000	44521000	4.95393e+07	4937500	58120500	FALSE	FALSE
A0A0C4DGS5	A0A0C4DGS5;Q08379;Q08379-2	GOLGA2	Golgin subfamily A member 2	GOLGA2	tr|A0A0C4DGS5|A0A0C4DGS5_HUMAN Golgi autoantigen, golgin subfamily a, 2, isoform CRA_a OS=Homo sapiens GN=GOLGA2 PE=4 SV=1;sp|Q08379|GOGA2_HUMAN Golgin subfamily A member 2 OS=Homo sapiens GN=GOLGA2 PE=1 SV=3;sp|Q08379-2|GOGA2_HUMAN Isoform 2 of Golgin sub	28.7	111.66	0	587615625	610755625	652655625	676975625	361115625	383655625	418205625	654755625	691335625	649635625	812505625	707845625	632000625	454433125	715330625	FALSE	FALSE
A0A0C4DGS9	A0A0C4DGS9;Q9Y6K0	CEPT1	Choline/ethanolaminephosphotransferase 1	CEPT1	tr|A0A0C4DGS9|A0A0C4DGS9_HUMAN Choline/ethanolaminephosphotransferase 1 OS=Homo sapiens GN=CEPT1 PE=4 SV=1;sp|Q9Y6K0|CEPT1_HUMAN Choline/ethanolaminephosphotransferase 1 OS=Homo sapiens GN=CEPT1 PE=1 SV=1	12.9	31.293	0	56417000	34612000	59284000	101260000	39453000	51310000	36413000	17409000	65941000	71520000	108320000	64383000	62893250	36146250	77541000	FALSE	FALSE
A0A0C4DGT5	A0A0C4DGT5;Q5RL73;Q5RL73-2	RBM48	RNA-binding protein 48	RBM48	tr|A0A0C4DGT5|A0A0C4DGT5_HUMAN RNA-binding protein 48 OS=Homo sapiens GN=RBM48 PE=4 SV=1;sp|Q5RL73|RBM48_HUMAN RNA-binding protein 48 OS=Homo sapiens GN=RBM48 PE=2 SV=1;sp|Q5RL73-2|RBM48_HUMAN Isoform 2 of RNA-binding protein 48 OS=Homo sapiens GN=RBM48	4.7	41.121	0.000536	12590000	13575000	17224000	0	0	0	5555900	4929200	38975000	20677000	27907000	23526000	14463000	5242550	27771250	FALSE	FALSE
A0A0C4DGV5	A0A0C4DGV5;O95218-2;O95218	ZRANB2	Zinc finger Ran-binding domain-containing protein 2	ZRANB2	tr|A0A0C4DGV5|A0A0C4DGV5_HUMAN Zinc finger Ran-binding domain-containing protein 2 OS=Homo sapiens GN=ZRANB2 PE=4 SV=1;sp|O95218-2|ZRAB2_HUMAN Isoform 2 of Zinc finger Ran-binding domain-containing protein 2 OS=Homo sapiens GN=ZRANB2;sp|O95218|ZRAB2_HUMAN	32	38.223	0	1909900000	1771000000	1893500000	2122700000	227210000	132380000	242340000	233880000	2175700000	2396400000	2233800000	2364800000	1924275000	208952500	2292675000	FALSE	FALSE
A0A0C4DGZ0	A0A0C4DGZ0;P24928;A0A087WWE2	POLR2A	DNA-directed RNA polymerase;DNA-directed RNA polymerase II subunit RPB1	POLR2A	tr|A0A0C4DGZ0|A0A0C4DGZ0_HUMAN DNA-directed RNA polymerase II subunit RPB1 OS=Homo sapiens GN=POLR2A PE=4 SV=1;sp|P24928|RPB1_HUMAN DNA-directed RNA polymerase II subunit RPB1 OS=Homo sapiens GN=POLR2A PE=1 SV=2;tr|A0A087WWE2|A0A087WWE2_HUMAN DNA-directed	56.1	217.2	0	13112763500	13433763500	13734763500	15193763500	2512763500	3804163500	3194463500	4943663500	14212763500	17675763500	14551763500	14371763500	13868763500	3613763500	15203013500	FALSE	FALSE
A0A0C4DGZ1	A0A0C4DGZ1;Q8N5P1	ZC3H8	Zinc finger CCCH domain-containing protein 8	ZC3H8	tr|A0A0C4DGZ1|A0A0C4DGZ1_HUMAN Zinc finger CCCH domain-containing protein 8 OS=Homo sapiens GN=ZC3H8 PE=4 SV=1;sp|Q8N5P1|ZC3H8_HUMAN Zinc finger CCCH domain-containing protein 8 OS=Homo sapiens GN=ZC3H8 PE=1 SV=2	22.2	34.315	0	141490000	112530000	120800000	51511000	0	22501000	32867000	34172000	110710000	152890000	115550000	153050000	106582750	2.98467e+07	133050000	FALSE	FALSE
A0A0C4DH01	A0A0C4DH01;Q9NVU0-5;Q9NVU0;Q9NVU0-3;Q9NVU0-2;Q9NVU0-4	POLR3E	DNA-directed RNA polymerase III subunit RPC5	POLR3E	tr|A0A0C4DH01|A0A0C4DH01_HUMAN DNA-directed RNA polymerase III subunit RPC5 OS=Homo sapiens GN=POLR3E PE=4 SV=1;sp|Q9NVU0-5|RPC5_HUMAN Isoform 5 of DNA-directed RNA polymerase III subunit RPC5 OS=Homo sapiens GN=POLR3E;sp|Q9NVU0|RPC5_HUMAN DNA-directed RNA	27.4	75.773	0	251450000	183960000	224630000	145290000	66113000	88050000	118240000	188880000	204820000	186290000	208670000	238750000	201332500	115320750	209632500	FALSE	FALSE
A0JNW5	A0JNW5;A0A0C4DGH6;A0JNW5-2	UHRF1BP1L	UHRF1-binding protein 1-like	UHRF1BP1L	sp|A0JNW5|UH1BL_HUMAN UHRF1-binding protein 1-like OS=Homo sapiens GN=UHRF1BP1L PE=1 SV=2;tr|A0A0C4DGH6|A0A0C4DGH6_HUMAN UHRF1-binding protein 1-like OS=Homo sapiens GN=UHRF1BP1L PE=4 SV=1;sp|A0JNW5-2|UH1BL_HUMAN Isoform 2 of UHRF1-binding protein 1-like O	6.8	164.2	0	85720000	79135000	76293000	11086000	31585000	46847000	153910000	277050000	36707000	96696000	43441000	36439000	63058500	127348000	53320750	FALSE	FALSE
A0MZ66	A0MZ66;A0MZ66-3;A0MZ66-4;A0MZ66-6;A0MZ66-5;A0MZ66-8;A0MZ66-2	KIAA1598	Shootin-1	KIAA1598	sp|A0MZ66|SHOT1_HUMAN Shootin-1 OS=Homo sapiens GN=KIAA1598 PE=1 SV=4;sp|A0MZ66-3|SHOT1_HUMAN Isoform 3 of Shootin-1 OS=Homo sapiens GN=KIAA1598;sp|A0MZ66-4|SHOT1_HUMAN Isoform 4 of Shootin-1 OS=Homo sapiens GN=KIAA1598;sp|A0MZ66-6|SHOT1_HUMAN Isoform 6 of	45.6	71.639	0	460730000	273280000	390570000	379150000	129510000	226760000	335860000	423640000	396370000	477270000	303530000	452740000	375932500	278942500	407477500	FALSE	FALSE
A1L020	A1L020	MEX3A	RNA-binding protein MEX3A	MEX3A	sp|A1L020|MEX3A_HUMAN RNA-binding protein MEX3A OS=Homo sapiens GN=MEX3A PE=1 SV=1	12.5	54.173	0	60592000	46325000	55857000	82744000	184060000	127440000	130550000	218120000	110580000	119100000	105620000	93557000	61379500	165042500	107214250	FALSE	FALSE
A1X283	A1X283;G3V144	SH3PXD2B	SH3 and PX domain-containing protein 2B	SH3PXD2B	sp|A1X283|SPD2B_HUMAN SH3 and PX domain-containing protein 2B OS=Homo sapiens GN=SH3PXD2B PE=1 SV=3;tr|G3V144|G3V144_HUMAN SH3 and PX domain-containing protein 2B OS=Homo sapiens GN=SH3PXD2B PE=1 SV=1	27.7	101.58	0	425780000	403470000	333390000	390150000	316670000	477920000	547160000	764600000	698970000	653270000	588440000	617170000	388197500	526587500	639462500	FALSE	FALSE
A2A2Q9	A2A2Q9;Q9Y312	AAR2	Protein AAR2 homolog	AAR2	tr|A2A2Q9|A2A2Q9_HUMAN Protein AAR2 homolog OS=Homo sapiens GN=AAR2 PE=1 SV=1;sp|Q9Y312|AAR2_HUMAN Protein AAR2 homolog OS=Homo sapiens GN=AAR2 PE=1 SV=2	7.3	45.034	0	0	40497000	17869000	23787000	5094800	16951000	12051000	17217000	22601000	44439000	44721000	41627000	2.73843e+07	12828450	38347000	FALSE	FALSE
A2A3N6	A2A3N6	PIPSL	Putative PIP5K1A and PSMD4-like protein	PIPSL	sp|A2A3N6|PIPSL_HUMAN Putative PIP5K1A and PSMD4-like protein OS=Homo sapiens GN=PIPSL PE=5 SV=1	9.4	95.047	0.000268	20120000	18030000	19001000	28013000	6007100	24505000	58484000	33198000	35142000	31564000	48642000	57113000	21291000	30548525	43115250	FALSE	FALSE
A2RRD8	A2RRD8;Q96IR2;M0QX96	ZNF320	Zinc finger protein 320;Zinc finger protein 845	ZNF320;ZNF845	sp|A2RRD8|ZN320_HUMAN Zinc finger protein 320 OS=Homo sapiens GN=ZNF320 PE=2 SV=1;sp|Q96IR2|ZN845_HUMAN Zinc finger protein 845 OS=Homo sapiens GN=ZNF845 PE=2 SV=3;tr|M0QX96|M0QX96_HUMAN Zinc finger protein 320 (Fragment) OS=Homo sapiens GN=ZNF320 PE=4 SV=	6.1	59.326	0.0031646	23941000	0	0	5963300	62994000	83990000	61675000	81252000	60679000	74192000	39212000	46175000	14952150	72477750	55064500	FALSE	FALSE
A2RRP1-2	A2RRP1-2;A2RRP1;H0Y5G7	NBAS	Neuroblastoma-amplified sequence	NBAS	sp|A2RRP1-2|NBAS_HUMAN Isoform 2 of Neuroblastoma-amplified sequence OS=Homo sapiens GN=NBAS;sp|A2RRP1|NBAS_HUMAN Neuroblastoma-amplified sequence OS=Homo sapiens GN=NBAS PE=1 SV=2;tr|H0Y5G7|H0Y5G7_HUMAN Neuroblastoma-amplified sequence (Fragment) OS=Homo	4.4	254.81	0	20985000	16424000	8735600	25850000	15819000	30071000	44978000	88271000	27716000	9368700	60471000	72364000	17998650	44784750	42479925	FALSE	FALSE
B7ZM87	B7ZM87;A2RUF3;O75044;A0A075B7B5;Q5VZB4	SRGAP2	SLIT-ROBO Rho GTPase-activating protein 2	SRGAP2	tr|B7ZM87|B7ZM87_HUMAN SLIT-ROBO Rho GTPase-activating protein 2 OS=Homo sapiens GN=SRGAP2 PE=1 SV=1;tr|A2RUF3|A2RUF3_HUMAN SLIT-ROBO Rho GTPase activating protein 2 OS=Homo sapiens GN=SRGAP2 PE=1 SV=1;sp|O75044|SRGP2_HUMAN SLIT-ROBO Rho GTPase-activating	21.7	120.74	0	175970000	110000000	110320000	122200000	65850000	102730000	173930000	306420000	199530000	281260000	217670000	256870000	129622500	162232500	238832500	FALSE	FALSE
A3KN83-3	A3KN83-3;A3KN83-2;A3KN83;A3KN83-4	SBNO1	Protein strawberry notch homolog 1	SBNO1	sp|A3KN83-3|SBNO1_HUMAN Isoform 3 of Protein strawberry notch homolog 1 OS=Homo sapiens GN=SBNO1;sp|A3KN83-2|SBNO1_HUMAN Isoform 2 of Protein strawberry notch homolog 1 OS=Homo sapiens GN=SBNO1;sp|A3KN83|SBNO1_HUMAN Protein strawberry notch homolog 1 OS=Ho	13.7	154.06	0	159700000	131290000	161420000	110850000	7731300	24790000	15109000	26156000	162120000	141750000	140110000	84323000	140815000	18446575	132075750	FALSE	FALSE
C9J1X0	C9J1X0;A4D1P6;A4D1P6-2	WDR91	WD repeat-containing protein 91	WDR91	tr|C9J1X0|C9J1X0_HUMAN WD repeat-containing protein 91 OS=Homo sapiens GN=WDR91 PE=1 SV=1;sp|A4D1P6|WDR91_HUMAN WD repeat-containing protein 91 OS=Homo sapiens GN=WDR91 PE=1 SV=2;sp|A4D1P6-2|WDR91_HUMAN Isoform 2 of WD repeat-containing protein 91 OS=Homo	17.4	79.239	0	73375000	56440000	71247000	0	106880000	196830000	207830000	274340000	91351000	105750000	62257000	132390000	6.70207e+07	196470000	97937000	FALSE	FALSE
A5D8V6	A5D8V6;F5H4Q5	VPS37C	Vacuolar protein sorting-associated protein 37C	VPS37C	sp|A5D8V6|VP37C_HUMAN Vacuolar protein sorting-associated protein 37C OS=Homo sapiens GN=VPS37C PE=1 SV=2;tr|F5H4Q5|F5H4Q5_HUMAN Vacuolar protein sorting-associated protein 37C (Fragment) OS=Homo sapiens GN=VPS37C PE=1 SV=1	14.1	38.658	0	21532000	27266000	28418000	0	25170000	70241000	73099000	57633000	4472100	42021000	42370000	4969000	2.57387e+07	56535750	23458025	FALSE	FALSE
A6NEM2	A6NEM2;P51610-4	HCFC1	Host cell factor 1;HCF N-terminal chain 1;HCF N-terminal chain 2;HCF N-terminal chain 3;HCF N-terminal chain 4;HCF N-terminal chain 5;HCF N-terminal chain 6;HCF C-terminal chain 1;HCF C-terminal chain 2;HCF C-terminal chain 3;HCF C-terminal chain 4;HCF C-terminal chain 5;HCF C-terminal chain 6	HCFC1	tr|A6NEM2|A6NEM2_HUMAN Host cell factor 1 OS=Homo sapiens GN=HCFC1 PE=1 SV=2;sp|P51610-4|HCFC1_HUMAN Isoform 4 of Host cell factor 1 OS=Homo sapiens GN=HCFC1	33.3	213.47	0	6451181180	5524381180	6305481180	5717181180	1538281180	2156781180	2494381180	3760381180	5825281180	7219281180	6523881180	6530581180	5999556180	2487456180	6524756180	FALSE	FALSE
A6NFI3	A6NFI3	ZNF316	Zinc finger protein 316	ZNF316	sp|A6NFI3|ZN316_HUMAN Zinc finger protein 316 OS=Homo sapiens GN=ZNF316 PE=1 SV=1	9.8	108.44	0	13903000	58462000	44196000	120310000	0	0	0	0	70347000	67639000	118080000	90876000	59217750	NA	86735500	FALSE	FALSE
K7EIJ0	K7EIJ0;K7ENL2;A6NG10;K7EMC9;Q969T9;B4DFG2;K7EIN1;K7ESN4	WBP2	WW domain-binding protein 2	WBP2	tr|K7EIJ0|K7EIJ0_HUMAN WW domain-binding protein 2 (Fragment) OS=Homo sapiens GN=WBP2 PE=1 SV=1;tr|K7ENL2|K7ENL2_HUMAN WW domain-binding protein 2 OS=Homo sapiens GN=WBP2 PE=1 SV=1;tr|A6NG10|A6NG10_HUMAN WW domain-binding protein 2 OS=Homo sapiens GN=WBP2	18	18.224	0	567060000	423690000	550530000	442050000	200260000	336620000	428490000	624510000	588740000	556670000	474890000	460620000	495832500	397470000	520230000	FALSE	FALSE
A6NHB5	A6NHB5;Q14202-2;Q14202;A6NHN7	ZMYM3	Zinc finger MYM-type protein 3	ZMYM3	tr|A6NHB5|A6NHB5_HUMAN Zinc finger MYM-type protein 3 OS=Homo sapiens GN=ZMYM3 PE=1 SV=1;sp|Q14202-2|ZMYM3_HUMAN Isoform 2 of Zinc finger MYM-type protein 3 OS=Homo sapiens GN=ZMYM3;sp|Q14202|ZMYM3_HUMAN Zinc finger MYM-type protein 3 OS=Homo sapiens GN=ZM	35.6	152.6	0	1252462925	1087062925	1197262925	1340662925	114572925	254582925	392722925	374152925	1290062925	1447062925	1292862925	1400862925	1219362925	284007925	1357712925	FALSE	FALSE
A6NIW2	A6NIW2;Q5JSL3	DOCK11	Dedicator of cytokinesis protein 11	DOCK11	tr|A6NIW2|A6NIW2_HUMAN Dedicator of cytokinesis protein 11 OS=Homo sapiens GN=DOCK11 PE=1 SV=2;sp|Q5JSL3|DOC11_HUMAN Dedicator of cytokinesis protein 11 OS=Homo sapiens GN=DOCK11 PE=1 SV=2	8.1	238.1	0	11085000	25770000	45403000	57498000	26906000	68924000	63035000	153900000	50109000	42645000	81866000	30123000	34939000	78191250	51185750	FALSE	FALSE
A6NKB8	A6NKB8;Q9H4A4	RNPEP	Aminopeptidase B	RNPEP	tr|A6NKB8|A6NKB8_HUMAN Aminopeptidase B OS=Homo sapiens GN=RNPEP PE=1 SV=1;sp|Q9H4A4|AMPB_HUMAN Aminopeptidase B OS=Homo sapiens GN=RNPEP PE=1 SV=2	24.4	68.168	0	54658075	93688075	119342075	46001075	14379075	48505075	131142075	97292075	142972075	118482075	129222075	140132075	78422325	72829575	132702075	FALSE	FALSE
A6NKD9	A6NKD9;H0YJY5;H0YJE0	CCDC85C	Coiled-coil domain-containing protein 85C	CCDC85C	sp|A6NKD9|CC85C_HUMAN Coiled-coil domain-containing protein 85C OS=Homo sapiens GN=CCDC85C PE=1 SV=1;tr|H0YJY5|H0YJY5_HUMAN Coiled-coil domain-containing protein 85C (Fragment) OS=Homo sapiens GN=CCDC85C PE=1 SV=1;tr|H0YJE0|H0YJE0_HUMAN Coiled-coil domain-	22.9	45.209	0	131112125	103742125	94638125	89551125	86386125	61716125	104332125	117962125	1109632125	149402125	137642125	840762125	104760875	92599125	559359625	FALSE	FALSE
J3KNE0	J3KNE0;A6NKT7;F8VYC4;P0DJD0;P0DJD1	RGPD3	RanBP2-like and GRIP domain-containing protein 3;RANBP2-like and GRIP domain-containing protein 1;RANBP2-like and GRIP domain-containing protein 2	RGPD3;RGPD1;RGPD2	tr|J3KNE0|J3KNE0_HUMAN RanBP2-like and GRIP domain-containing protein 3 OS=Homo sapiens GN=RGPD3 PE=4 SV=2;sp|A6NKT7|RGPD3_HUMAN RanBP2-like and GRIP domain-containing protein 3 OS=Homo sapiens GN=RGPD3 PE=2 SV=2;tr|F8VYC4|F8VYC4_HUMAN RANBP2-like and GRIP	38.8	197.62	0.000526	266010000	127500000	197670000	147820000	386020000	508360000	340480000	600150000	189420000	282890000	220730000	244570000	184750000	458752500	234402500	FALSE	FALSE
A6NMN0	A6NMN0;P46020-2;P46020;A6NIT2;P46020-3	PHKA1	Phosphorylase b kinase regulatory subunit alpha, skeletal muscle isoform	PHKA1	tr|A6NMN0|A6NMN0_HUMAN Phosphorylase b kinase regulatory subunit alpha, skeletal muscle isoform OS=Homo sapiens GN=PHKA1 PE=1 SV=1;sp|P46020-2|KPB1_HUMAN Isoform 2 of Phosphorylase b kinase regulatory subunit alpha, skeletal muscle isoform OS=Homo sapiens	14.3	139.05	0	30877600	9056100	12082600	22355600	99410600	153033600	262633600	371753600	53077600	72948600	54958600	55354600	18592975	221707850	59084850	FALSE	FALSE
A6NMQ3	A6NMQ3;Q5T5H1;O43768-2;O43768;O43768-9;O43768-3;O43768-4;O43768-6;O43768-5;O43768-7;O43768-8	ENSA	Alpha-endosulfine	ENSA	tr|A6NMQ3|A6NMQ3_HUMAN Alpha-endosulfine OS=Homo sapiens GN=ENSA PE=1 SV=2;tr|Q5T5H1|Q5T5H1_HUMAN Alpha-endosulfine OS=Homo sapiens GN=ENSA PE=1 SV=1;sp|O43768-2|ENSA_HUMAN Isoform 2 of Alpha-endosulfine OS=Homo sapiens GN=ENSA;sp|O43768|ENSA_HUMAN Alpha-e	56.4	15.634	0	679410000	500660000	669960000	751500000	390000000	289530000	365350000	440860000	974970000	778940000	788740000	552500000	650382500	371435000	773787500	FALSE	FALSE
C9JXU1	C9JXU1;A6NN40;Q2M3G4-2;Q2M3G4	SHROOM1	Protein Shroom1	SHROOM1	tr|C9JXU1|C9JXU1_HUMAN Protein Shroom1 (Fragment) OS=Homo sapiens GN=SHROOM1 PE=1 SV=1;tr|A6NN40|A6NN40_HUMAN Protein Shroom1 OS=Homo sapiens GN=SHROOM1 PE=1 SV=1;sp|Q2M3G4-2|SHRM1_HUMAN Isoform 2 of Protein Shroom1 OS=Homo sapiens GN=SHROOM1;sp|Q2M3G4|SHR	7.7	33.812	0.000536	0	0	0	0	18864000	11054000	22897000	24810000	17116000	0	14797000	0	NA	19406250	15956500	FALSE	FALSE
A6NN50	A6NN50;O75147-2;O75147-1;O75147-4;O75147;A8MSZ8	OBSL1	Obscurin-like protein 1	OBSL1	tr|A6NN50|A6NN50_HUMAN Obscurin-like protein 1 OS=Homo sapiens GN=OBSL1 PE=1 SV=1;sp|O75147-2|OBSL1_HUMAN Isoform 2 of Obscurin-like protein 1 OS=Homo sapiens GN=OBSL1;sp|O75147-1|OBSL1_HUMAN Isoform 3 of Obscurin-like protein 1 OS=Homo sapiens GN=OBSL1;sp	10.7	197.1	0	111240000	109220000	90049000	262510000	91688000	193800000	105700000	279700000	228870000	308850000	253080000	212160000	143254750	167722000	250740000	FALSE	FALSE
A6PW57	A6PW57;Q99755-3;Q99755;Q99755-2;Q99755-4	PIP5K1A	Phosphatidylinositol 4-phosphate 5-kinase type-1 alpha	PIP5K1A	tr|A6PW57|A6PW57_HUMAN Phosphatidylinositol 4-phosphate 5-kinase type-1 alpha OS=Homo sapiens GN=PIP5K1A PE=1 SV=2;sp|Q99755-3|PI51A_HUMAN Isoform 3 of Phosphatidylinositol 4-phosphate 5-kinase type-1 alpha OS=Homo sapiens GN=PIP5K1A;sp|Q99755|PI51A_HUMAN	15.6	61.257	0	21705000	45781000	36059000	33488000	63929000	57151000	71789000	91866000	39683000	50700000	30684000	31956000	34258250	71183750	38255750	FALSE	FALSE
H0YCW2	H0YCW2;S4R3B3;H7C453;S4R3U7;H7BZ52;S4R3H3;S4R393;S4R410;A7E2V4-5;A7E2V4;A7E2V4-3;A7E2V4-4;A7E2V4-2	ZSWIM8	Zinc finger SWIM domain-containing protein 8	ZSWIM8	tr|H0YCW2|H0YCW2_HUMAN Zinc finger SWIM domain-containing protein 8 (Fragment) OS=Homo sapiens GN=ZSWIM8 PE=1 SV=1;tr|S4R3B3|S4R3B3_HUMAN Zinc finger SWIM domain-containing protein 8 (Fragment) OS=Homo sapiens GN=ZSWIM8 PE=1 SV=1;tr|H7C453|H7C453_HUMAN Zin	7.7	96.044	0	5769800	14106000	17984000	0	20130000	29183000	52303000	46775000	9646900	23307000	47771000	14155000	1.26199e+07	37097750	23719975	FALSE	FALSE
A8MPP1	A8MPP1;Q92771	DDX11L8	Putative ATP-dependent RNA helicase DDX11-like protein 8;Putative ATP-dependent RNA helicase DDX12	DDX11L8;DDX12P	sp|A8MPP1|D11L8_HUMAN Putative ATP-dependent RNA helicase DDX11-like protein 8 OS=Homo sapiens GN=DDX11L8 PE=1 SV=1;sp|Q92771|DDX12_HUMAN Putative ATP-dependent RNA helicase DDX12 OS=Homo sapiens GN=DDX12P PE=5 SV=3	9.6	101.81	0	163130000	20112000	44949000	67138000	9931600	22543000	2182300	10791000	20214000	31575000	12728000	15876000	73832250	11361975	20098250	FALSE	FALSE
A8MQ02	A8MQ02	MLLT4	NA	MLLT4	tr|A8MQ02|A8MQ02_HUMAN Afadin OS=Homo sapiens GN=MLLT4 PE=1 SV=2	51.9	201.8	0.0031738	6079800	14338000	8734200	10270000	11727000	13525000	16089000	26153000	0	0	0	0	9855500	16873500	NA	FALSE	FALSE
A8MQB8	A8MQB8;G3V0J0;Q06787-2;A0A087WXI3;Q8IXW7	FMR1	Fragile X mental retardation protein 1	FMR1	tr|A8MQB8|A8MQB8_HUMAN Fragile X mental retardation protein 1 OS=Homo sapiens GN=FMR1 PE=1 SV=1;tr|G3V0J0|G3V0J0_HUMAN Fragile X mental retardation 1, isoform CRA_e OS=Homo sapiens GN=FMR1 PE=1 SV=1;sp|Q06787-2|FMR1_HUMAN Isoform 1 of Fragile X mental reta	47.9	65.821	0.0012494	0	18496000	0	27016000	12118000	38384000	47880000	16811000	10052000	8106600	10864000	8526600	22756000	28798250	9387300	FALSE	FALSE
A8MST6	A8MST6;Q5JTW2;Q5JTW2-5;Q5JTW2-3;Q5JTW2-2	CEP78	Centrosomal protein of 78 kDa	CEP78	tr|A8MST6|A8MST6_HUMAN Centrosomal protein of 78 kDa OS=Homo sapiens GN=CEP78 PE=1 SV=2;sp|Q5JTW2|CEP78_HUMAN Centrosomal protein of 78 kDa OS=Homo sapiens GN=CEP78 PE=1 SV=1;sp|Q5JTW2-5|CEP78_HUMAN Isoform 4 of Centrosomal protein of 78 kDa OS=Homo sapien	6	78.217	0	0	0	0	6521000	8329800	23153000	44178000	32838000	3198300	0	0	0	6521000	27124700	3198300	FALSE	FALSE
J3QLE5	J3QLE5;A8MT02;P14678-2;P63162;P14678;P63162-2;P14678-3;J3KRY3;S4R3P3	SNRPN	Small nuclear ribonucleoprotein-associated proteins B and B;Small nuclear ribonucleoprotein-associated protein N	SNRPN;SNRPB	tr|J3QLE5|J3QLE5_HUMAN Small nuclear ribonucleoprotein-associated protein N (Fragment) OS=Homo sapiens GN=SNRPN PE=4 SV=1;tr|A8MT02|A8MT02_HUMAN Small nuclear ribonucleoprotein-associated proteins B and B OS=Homo sapiens GN=SNRPB PE=1 SV=3;sp|P14678-2|RSM	35.5	17.546	0	4895414250	3880814250	3752014250	4829014250	566344250	672514250	754794250	948314250	6043114250	6357914250	5094514250	5710114250	4339314250	735491750	5801414250	FALSE	FALSE
A8MUA9	A8MUA9;A8MU27;P55854;P55854-2	SUMO3	Small ubiquitin-related modifier 3	SUMO3	tr|A8MUA9|A8MUA9_HUMAN SMT3 suppressor of mif two 3 homolog 3 (Yeast), isoform CRA_d OS=Homo sapiens GN=SUMO3 PE=1 SV=1;tr|A8MU27|A8MU27_HUMAN Small ubiquitin-related modifier 3 OS=Homo sapiens GN=SUMO3 PE=1 SV=1;sp|P55854|SUMO3_HUMAN Small ubiquitin-relat	20.7	15.317	0.0019748	196770000	114910000	151540000	44239000	6066100	14250000	18214000	24200000	150110000	244380000	184470000	164640000	126864750	15682525	185900000	FALSE	FALSE
P53779	P53779;P45984-2;Q499Y8;A8MWW6;H0Y9H3;P53779-2;P53779-3;P45984-4;P45984;P45984-3;P53779-4;P45983-3;A	MAPK10	Mitogen-activated protein kinase 10;Mitogen-activated protein kinase 9;Mitogen-activated protein kinase 8	MAPK10;MAPK9;MAPK8	sp|P53779|MK10_HUMAN Mitogen-activated protein kinase 10 OS=Homo sapiens GN=MAPK10 PE=1 SV=2;sp|P45984-2|MK09_HUMAN Isoform Alpha-1 of Mitogen-activated protein kinase 9 OS=Homo sapiens GN=MAPK9;tr|Q499Y8|Q499Y8_HUMAN MAPK10 protein OS=Homo sapiens GN=MAPK	6	52.585	0.000275	80088000	47059000	72740000	42672000	10702000	21971000	44643000	95548000	39862000	89196000	67360000	41183000	60639750	43216000	59400250	FALSE	FALSE
A8MX75	A8MX75;P18074-2;P18074;K7ENL1;K7EIT8;E7EVE9	ERCC2	TFIIH basal transcription factor complex helicase XPD subunit	ERCC2	tr|A8MX75|A8MX75_HUMAN TFIIH basal transcription factor complex helicase XPD subunit (Fragment) OS=Homo sapiens GN=ERCC2 PE=1 SV=2;sp|P18074-2|ERCC2_HUMAN Isoform 2 of TFIIH basal transcription factor complex helicase XPD subunit OS=Homo sapiens GN=ERCC2;s	6.8	80.511	0	42902000	59000000	31736000	70974000	0	0	11300000	15958000	46704000	54501000	44986000	46535000	51153000	13629000	48181500	FALSE	FALSE
A8MXP9	A8MXP9;D6R991	MATR3	NA	MATR3	tr|A8MXP9|A8MXP9_HUMAN Matrin-3 OS=Homo sapiens GN=MATR3 PE=1 SV=1;tr|D6R991|D6R991_HUMAN Matrin-3 (Fragment) OS=Homo sapiens GN=MATR3 PE=1 SV=1	76.3	99.966	0	46942793200	45074793200	44695793200	51075793200	4584893200	5645093200	8143793200	9354593200	47619793200	49325793200	44740793200	44204793200	46947293200	6932093200	46472793200	FALSE	FALSE
A8MYR4	A8MYR4;H0YK39;P52657	GTF2A2	Transcription initiation factor IIA subunit 2	GTF2A2	tr|A8MYR4|A8MYR4_HUMAN Transcription initiation factor IIA subunit 2 OS=Homo sapiens GN=GTF2A2 PE=1 SV=1;tr|H0YK39|H0YK39_HUMAN Transcription initiation factor IIA subunit 2 (Fragment) OS=Homo sapiens GN=GTF2A2 PE=1 SV=1;sp|P52657|T2AG_HUMAN Transcription	13.2	7.7969	0.0031723	0	0	21830000	0	0	0	0	0	33307000	53360000	45018000	35109000	21830000	NA	41698500	FALSE	FALSE
B0QY89	B0QY89;Q9Y262;Q9Y262-2;B0QY90	EIF3L	Eukaryotic translation initiation factor 3 subunit L	EIF3L	tr|B0QY89|B0QY89_HUMAN Eukaryotic translation initiation factor 3 subunit L OS=Homo sapiens GN=EIF3L PE=1 SV=1;sp|Q9Y262|EIF3L_HUMAN Eukaryotic translation initiation factor 3 subunit L OS=Homo sapiens GN=EIF3L PE=1 SV=1;sp|Q9Y262-2|EIF3L_HUMAN Isoform 2 o	59.3	70.901	0	3231400000	2687300000	3252500000	3860400000	7741600000	8499500000	10694000000	12025000000	6962500000	7693100000	6588600000	5740200000	3257900000	9740025000	6746100000	FALSE	FALSE
H3BQQ9	H3BQQ9;B0QYN7;P63279;H3BPC4	UBE2I	SUMO-conjugating enzyme UBC9	UBE2I	tr|H3BQQ9|H3BQQ9_HUMAN SUMO-conjugating enzyme UBC9 (Fragment) OS=Homo sapiens GN=UBE2I PE=1 SV=1;tr|B0QYN7|B0QYN7_HUMAN SUMO-conjugating enzyme UBC9 OS=Homo sapiens GN=UBE2I PE=1 SV=1;sp|P63279|UBC9_HUMAN SUMO-conjugating enzyme UBC9 OS=Homo sapiens GN=UB	36.5	15.516	0	291279650	365509650	396109650	194819650	23825650	36543650	143349650	196909650	404019650	489229650	449219650	393539650	311929650	100157150	434002150	FALSE	FALSE
B0YIW6	B0YIW6;P48444;P48444-2	ARCN1	Coatomer subunit delta	ARCN1	tr|B0YIW6|B0YIW6_HUMAN Archain 1, isoform CRA_a OS=Homo sapiens GN=ARCN1 PE=1 SV=1;sp|P48444|COPD_HUMAN Coatomer subunit delta OS=Homo sapiens GN=ARCN1 PE=1 SV=1;sp|P48444-2|COPD_HUMAN Isoform 2 of Coatomer subunit delta OS=Homo sapiens GN=ARCN1	37	61.626	0	356791825	404631825	263831825	117021825	133061825	280981825	249891825	455631825	260081825	275651825	209061825	339251825	285569325	279891825	271011825	FALSE	FALSE
B1AHD1	B1AHD1;P55769	NHP2L1	NHP2-like protein 1;NHP2-like protein 1, N-terminally processed	NHP2L1	tr|B1AHD1|B1AHD1_HUMAN NHP2-like protein 1 OS=Homo sapiens GN=NHP2L1 PE=1 SV=1;sp|P55769|NH2L1_HUMAN NHP2-like protein 1 OS=Homo sapiens GN=NHP2L1 PE=1 SV=3	44.7	14.627	0	1075400000	944370000	901910000	895480000	298310000	390610000	406450000	662630000	640310000	1066500000	897370000	723490000	954290000	439500000	831917500	FALSE	FALSE
B1AJQ6	B1AJQ6;Q86Y82	STX12	Syntaxin-12	STX12	tr|B1AJQ6|B1AJQ6_HUMAN Syntaxin-12 (Fragment) OS=Homo sapiens GN=STX12 PE=1 SV=2;sp|Q86Y82|STX12_HUMAN Syntaxin-12 OS=Homo sapiens GN=STX12 PE=1 SV=1	14.9	24.576	0	44273000	30616000	22934000	0	90202000	77090000	110930000	145140000	58138000	61547000	54479000	60883000	3.26077e+07	105840500	58761750	FALSE	FALSE
B1AKJ5	B1AKJ5;O43847;O43847-2;A0A087WYK8;G3V1R5;F5H7V1	NRD1	Nardilysin	NRD1	tr|B1AKJ5|B1AKJ5_HUMAN Nardilysin OS=Homo sapiens GN=NRD1 PE=1 SV=1;sp|O43847|NRDC_HUMAN Nardilysin OS=Homo sapiens GN=NRD1 PE=1 SV=2;sp|O43847-2|NRDC_HUMAN Isoform 2 of Nardilysin OS=Homo sapiens GN=NRD1;tr|A0A087WYK8|A0A087WYK8_HUMAN Nardilysin OS=Homo s	28.5	139.41	0	841986125	706476125	726286125	803216125	524176125	548066125	752796125	935586125	1298806125	1140506125	1093606125	1173506125	769491125	690156125	1176606125	FALSE	FALSE
B1AL69	B1AL69;Q7L3B6	CDC37L1	Hsp90 co-chaperone Cdc37-like 1	CDC37L1	tr|B1AL69|B1AL69_HUMAN Hsp90 co-chaperone Cdc37-like 1 OS=Homo sapiens GN=CDC37L1 PE=1 SV=1;sp|Q7L3B6|CD37L_HUMAN Hsp90 co-chaperone Cdc37-like 1 OS=Homo sapiens GN=CDC37L1 PE=1 SV=1	5.2	35.58	0.0010083	14596000	0	24127000	9592600	141980000	35498000	45931000	52033000	34705000	45288000	27371000	25974000	16105200	68860500	33334500	FALSE	FALSE
C9JA33	C9JA33;B1ALY0;Q8IXS6;Q8IXS6-2	PALM2	Paralemmin-2	PALM2;PALM2-AKAP2	tr|C9JA33|C9JA33_HUMAN Paralemmin-2 OS=Homo sapiens GN=PALM2 PE=1 SV=1;tr|B1ALY0|B1ALY0_HUMAN Protein PALM2-AKAP2 (Fragment) OS=Homo sapiens GN=PALM2-AKAP2 PE=1 SV=1;sp|Q8IXS6|PALM2_HUMAN Paralemmin-2 OS=Homo sapiens GN=PALM2 PE=1 SV=3;sp|Q8IXS6-2|PALM2_HU	5.3	41.924	0.000269	17858000	0	16914000	0	11044000	16187000	53194000	42037000	141270000	24436000	19353000	14115000	17386000	30615500	49793500	FALSE	FALSE
I6L9J0	I6L9J0;F8W8M9;B1AM27;O14795;O14795-2	UNC13B	Protein unc-13 homolog B	UNC13B	tr|I6L9J0|I6L9J0_HUMAN Protein unc-13 homolog B OS=Homo sapiens GN=UNC13B PE=1 SV=1;tr|F8W8M9|F8W8M9_HUMAN Protein unc-13 homolog B OS=Homo sapiens GN=UNC13B PE=1 SV=2;tr|B1AM27|B1AM27_HUMAN Protein unc-13 homolog B OS=Homo sapiens GN=UNC13B PE=1 SV=1;sp|O	3.6	136.42	0	17880000	19315000	39971000	0	16538000	40625000	35480000	59331000	9339400	25409000	31890000	13555000	25722000	37993500	20048350	FALSE	FALSE
B1AMS2	B1AMS2;Q14141-2;Q14141-4;Q14141;D6RDU5;Q9NVA2-2;H0Y961	2022-09-06	Septin-6;Septin-11	SEPT6;SEPT11	tr|B1AMS2|B1AMS2_HUMAN Septin 6, isoform CRA_b OS=Homo sapiens GN=SEPT6 PE=1 SV=1;sp|Q14141-2|SEPT6_HUMAN Isoform I of Septin-6 OS=Homo sapiens GN=SEPT6;sp|Q14141-4|SEPT6_HUMAN Isoform V of Septin-6 OS=Homo sapiens GN=SEPT6;sp|Q14141|SEPT6_HUMAN Septin-6 O	21.8	49.303	0	2961400	0	0	14464000	21896000	58463000	32206000	38509000	81651000	50516000	59391000	48262000	8712700	37768500	59955000	FALSE	FALSE
B1AMU3	B1AMU3;Q9Y3B2;R4GNH9;B1AMU7;B1AMU4;R4GMQ7	EXOSC1	Exosome complex component CSL4	EXOSC1	tr|B1AMU3|B1AMU3_HUMAN Exosome complex component CSL4 OS=Homo sapiens GN=EXOSC1 PE=1 SV=1;sp|Q9Y3B2|EXOS1_HUMAN Exosome complex component CSL4 OS=Homo sapiens GN=EXOSC1 PE=1 SV=1;tr|R4GNH9|R4GNH9_HUMAN Exosome complex component CSL4 OS=Homo sapiens GN=EXOS	35.3	18.816	0	164490000	106030000	141300000	97294000	66607000	44756000	47807000	123330000	241060000	167250000	155360000	194810000	127278500	70625000	189620000	FALSE	FALSE
B1AQP1	B1AQP1;P22415;E9PME6;P22415-2	USF1	Upstream stimulatory factor 1	USF1	tr|B1AQP1|B1AQP1_HUMAN Upstream stimulatory factor 1 OS=Homo sapiens GN=USF1 PE=1 SV=1;sp|P22415|USF1_HUMAN Upstream stimulatory factor 1 OS=Homo sapiens GN=USF1 PE=1 SV=1;tr|E9PME6|E9PME6_HUMAN Upstream stimulatory factor 1 (Fragment) OS=Homo sapiens GN=U	13.5	30.995	0.000532	21032000	16528000	15515000	17244000	0	0	0	0	15603000	19728000	11426000	9597300	17579750	NA	14088575	FALSE	FALSE
B1AVT0	B1AVT0;P49760-3;P49760	CLK2	Dual specificity protein kinase CLK2	CLK2	tr|B1AVT0|B1AVT0_HUMAN Dual-specificity protein kinase CLK2 OS=Homo sapiens GN=CLK2 PE=1 SV=1;sp|P49760-3|CLK2_HUMAN Isoform 3 of Dual specificity protein kinase CLK2 OS=Homo sapiens GN=CLK2;sp|P49760|CLK2_HUMAN Dual specificity protein kinase CLK2 OS=Homo	9.1	59.874	0	59380000	63989000	64869000	30247000	0	5041500	5752400	17098000	104860000	103990000	91590000	80486000	54621250	9297300	95231500	FALSE	FALSE
B2WTI3	B2WTI3;B2WTI4;K7EJU9;Q6NYC1-2;Q6NYC1;Q6NYC1-3	JMJD6	Bifunctional arginine demethylase and lysyl-hydroxylase JMJD6	JMJD6	tr|B2WTI3|B2WTI3_HUMAN Bifunctional arginine demethylase and lysyl-hydroxylase JMJD6 OS=Homo sapiens GN=JMJD6 PE=1 SV=1;tr|B2WTI4|B2WTI4_HUMAN Bifunctional arginine demethylase and lysyl-hydroxylase JMJD6 OS=Homo sapiens GN=JMJD6 PE=1 SV=1;tr|K7EJU9|K7EJU9	13.1	39.241	0	28929000	52047000	27621000	47574000	7050600	0	0	18541000	56424000	15380000	36147000	29056000	39042750	12795800	34251750	FALSE	FALSE
E9PM17	E9PM17;B3KNX7;Q13153;Q13153-2;H0YCG5	PAK1	Non-specific serine/threonine protein kinase;Serine/threonine-protein kinase PAK 1	PAK1	tr|E9PM17|E9PM17_HUMAN Non-specific serine/threonine protein kinase OS=Homo sapiens GN=PAK1 PE=1 SV=1;tr|B3KNX7|B3KNX7_HUMAN Serine/threonine-protein kinase PAK 1 OS=Homo sapiens GN=PAK1 PE=1 SV=1;sp|Q13153|PAK1_HUMAN Serine/threonine-protein kinase PAK 1	9.7	50.876	0.0010129	5885200	10296000	13466000	0	0	0	0	9919800	38995000	40819000	22626000	31448000	9882400	9919800	33472000	FALSE	FALSE
B3KS98	B3KS98;O15372;A0A087WZK9;E5RJT0	EIF3H	Eukaryotic translation initiation factor 3 subunit H	EIF3H	tr|B3KS98|B3KS98_HUMAN Eukaryotic translation initiation factor 3 subunit H OS=Homo sapiens GN=EIF3S3 PE=1 SV=1;sp|O15372|EIF3H_HUMAN Eukaryotic translation initiation factor 3 subunit H OS=Homo sapiens GN=EIF3H PE=1 SV=1;tr|A0A087WZK9|A0A087WZK9_HUMAN Euk	38.5	41.581	0	216780450	203530450	198180450	162610450	517300450	1009640450	1367540450	1840040450	363270450	359520450	312070450	235940450	195275450	1183630450	317700450	FALSE	FALSE
B3KTM8	B3KTM8;Q9UBU8-2;H0YMJ0;Q9UBU8;H0YLJ3	MORF4L1	Mortality factor 4-like protein 1	MORF4L1	tr|B3KTM8|B3KTM8_HUMAN Mortality factor 4-like protein 1 OS=Homo sapiens GN=MORF4L1 PE=1 SV=1;sp|Q9UBU8-2|MO4L1_HUMAN Isoform 2 of Mortality factor 4-like protein 1 OS=Homo sapiens GN=MORF4L1;tr|H0YMJ0|H0YMJ0_HUMAN Mortality factor 4-like protein 1 (Fragme	19	40.028	0	43369500	50913500	68932500	44469500	0	0	0	8764500	98378500	153391500	107671500	107091500	51921250	8764500	116633250	FALSE	FALSE
B4DDF4	B4DDF4;B4DUT8;Q99439;A0A087X271;A0A087X1X5;H3BVI6;Q99439-2	CNN2	Calponin;Calponin-2	CNN2	tr|B4DDF4|B4DDF4_HUMAN Calponin-2 OS=Homo sapiens GN=CNN2 PE=1 SV=1;tr|B4DUT8|B4DUT8_HUMAN Calponin-2 OS=Homo sapiens GN=CNN2 PE=1 SV=1;sp|Q99439|CNN2_HUMAN Calponin-2 OS=Homo sapiens GN=CNN2 PE=1 SV=4;tr|A0A087X271|A0A087X271_HUMAN Calponin (Fragment) OS=	37.6	32.616	0	126812225	109472225	96387225	77202225	226042225	135382225	158822225	258002225	385082225	446762225	205392225	327352225	102468475	194562225	341147225	FALSE	FALSE
B4DEV8	B4DEV8;F5GX11;P25786;P25786-2	PSMA1	Proteasome subunit alpha type;Proteasome subunit alpha type-1	PSMA1	tr|B4DEV8|B4DEV8_HUMAN Proteasome subunit alpha type-1 OS=Homo sapiens GN=PSMA1 PE=1 SV=1;tr|F5GX11|F5GX11_HUMAN Proteasome subunit alpha type-1 OS=Homo sapiens GN=PSMA1 PE=1 SV=1;sp|P25786|PSA1_HUMAN Proteasome subunit alpha type-1 OS=Homo sapiens GN=PSMA	12.2	18.457	0.000271	23194000	23701000	35092000	16672000	0	6308900	30074000	53627000	0	13274000	19824000	17766000	24664750	30003300	1.69547e+07	FALSE	FALSE
B4DGM3	B4DGM3;Q969G3-2;Q969G3;J3QKS7;Q969G3-6;Q969G3-5;Q969G3-3;Q969G3-4;J3QR61	SMARCE1	SWI/SNF-related matrix-associated actin-dependent regulator of chromatin subfamily E member 1	SMARCE1	tr|B4DGM3|B4DGM3_HUMAN SWI/SNF-related matrix-associated actin-dependent regulator of chromatin subfamily E member 1 OS=Homo sapiens GN=SMARCE1 PE=1 SV=1;sp|Q969G3-2|SMCE1_HUMAN Isoform 2 of SWI/SNF-related matrix-associated actin-dependent regulator of ch	52.4	44.77	0	1285200000	1338200000	1456600000	1417400000	18916000	27629000	98352000	85709000	1728000000	1287900000	1447100000	1399400000	1374350000	57651500	1465600000	FALSE	FALSE
B4DR61	B4DR61;P61619;P61619-3	SEC61A1	Protein transport protein Sec61 subunit alpha isoform 1	SEC61A1	tr|B4DR61|B4DR61_HUMAN Protein transport protein Sec61 subunit alpha isoform 1 OS=Homo sapiens GN=SEC61A1 PE=1 SV=1;sp|P61619|S61A1_HUMAN Protein transport protein Sec61 subunit alpha isoform 1 OS=Homo sapiens GN=SEC61A1 PE=1 SV=2;sp|P61619-3|S61A1_HUMAN I	13.7	52.949	0	147550000	89685000	134480000	173350000	49751000	95441000	106730000	167640000	175610000	161800000	195790000	210960000	136266250	104890500	186040000	FALSE	FALSE
B4DUA7	B4DUA7;Q9NX70;M0R3F3;Q9NX70-2	IXL	Mediator of RNA polymerase II transcription subunit 29	IXL;MED29	tr|B4DUA7|B4DUA7_HUMAN Intersex-like (Drosophila) OS=Homo sapiens GN=IXL PE=1 SV=1;sp|Q9NX70|MED29_HUMAN Mediator of RNA polymerase II transcription subunit 29 OS=Homo sapiens GN=MED29 PE=1 SV=1;tr|M0R3F3|M0R3F3_HUMAN Mediator of RNA polymerase II transcri	14	23.472	0	42278000	26761000	38781000	79707000	6467500	33706000	25185000	42710000	30714000	101000000	21888000	27700000	46881750	27017125	45325500	FALSE	FALSE
H3BPU7	H3BPU7;H3BUG1;H3BPB8;F5GX71;H3BUZ9;H3BT48;H3BP57;H3BPP3;H3BMZ9;B4DYB8;H3BT46;H3BNY8;H3BQX0;H3BN01;H	MPI	Mannose-6-phosphate isomerase	MPI	tr|H3BPU7|H3BPU7_HUMAN Mannose-6-phosphate isomerase (Fragment) OS=Homo sapiens GN=MPI PE=1 SV=1;tr|H3BUG1|H3BUG1_HUMAN Mannose-6-phosphate isomerase (Fragment) OS=Homo sapiens GN=MPI PE=1 SV=1;tr|H3BPB8|H3BPB8_HUMAN Mannose-6-phosphate isomerase OS=Homo s	13.4	13.228	0.0079532	15700000	13156000	23239000	0	0	0	0	0	51525000	37024000	37979000	17980000	17365000	NA	36127000	FALSE	FALSE
B4DZS0	B4DZS0;O76075-2;O76075;Q96P72;A0A0B4J1S5;G3XAD0;Q96P73;O76075-4;O76075-3	DFFB	DNA fragmentation factor subunit beta	DFFB	tr|B4DZS0|B4DZS0_HUMAN DNA fragmentation factor subunit beta OS=Homo sapiens GN=DFFB PE=1 SV=1;sp|O76075-2|DFFB_HUMAN Isoform Beta of DNA fragmentation factor subunit beta OS=Homo sapiens GN=DFFB;sp|O76075|DFFB_HUMAN DNA fragmentation factor subunit beta O	11.6	41.956	0.0090466	24177000	23044000	30171000	53842000	0	0	6866600	10870000	0	14801000	25665000	13810000	32808500	8868300	18092000	FALSE	FALSE
B4E0T2	B4E0T2;P50542-2;P50542-3;P50542;P50542-4	PEX5	Peroxisomal targeting signal 1 receptor	PEX5	tr|B4E0T2|B4E0T2_HUMAN Peroxisomal targeting signal 1 receptor OS=Homo sapiens GN=PEX5 PE=1 SV=1;sp|P50542-2|PEX5_HUMAN Isoform 2 of Peroxisomal targeting signal 1 receptor OS=Homo sapiens GN=PEX5;sp|P50542-3|PEX5_HUMAN Isoform 3 of Peroxisomal targeting s	8.5	73.182	0	0	0	0	69309000	24920000	36016000	71489000	88319000	15742000	807930	17441000	33084000	69309000	55186000	1.67687e+07	FALSE	FALSE
B5MBX0	B5MBX0;Q96FF9	CDCA5	Sororin	CDCA5	tr|B5MBX0|B5MBX0_HUMAN Sororin OS=Homo sapiens GN=CDCA5 PE=1 SV=1;sp|Q96FF9|CDCA5_HUMAN Sororin OS=Homo sapiens GN=CDCA5 PE=1 SV=1	12.4	33.734	0.0026961	72240000	66755000	63559000	37151000	24299000	28590000	45512000	68070000	133560000	102530000	107160000	122180000	59926250	41617750	116357500	FALSE	FALSE
B5MCF9	B5MCF9;O00541;O00541-2;B3KXD6	PES1	Pescadillo homolog	PES1	tr|B5MCF9|B5MCF9_HUMAN Pescadillo homolog OS=Homo sapiens GN=PES1 PE=1 SV=1;sp|O00541|PESC_HUMAN Pescadillo homolog OS=Homo sapiens GN=PES1 PE=1 SV=1;sp|O00541-2|PESC_HUMAN Isoform 2 of Pescadillo homolog OS=Homo sapiens GN=PES1;tr|B3KXD6|B3KXD6_HUMAN Pesc	37.5	66.077	0	1799627408	1698727408	1912927408	2116827408	170847408	406497408	376557408	446337408	1783227408	2068927408	1588527408	1796427408	1882027408	350059908	1809277408	FALSE	FALSE
B5MCH7	B5MCH7;E7ETZ4;Q9Y6E2;E9PFD4;B5MCE7;Q75MG1	BZW2	Basic leucine zipper and W2 domain-containing protein 2	BZW2	tr|B5MCH7|B5MCH7_HUMAN Basic leucine zipper and W2 domain-containing protein 2 OS=Homo sapiens GN=BZW2 PE=1 SV=1;tr|E7ETZ4|E7ETZ4_HUMAN Basic leucine zipper and W2 domain-containing protein 2 (Fragment) OS=Homo sapiens GN=BZW2 PE=1 SV=1;sp|Q9Y6E2|BZW2_HUMA	11.1	39.445	0.000277	12144000	10801000	9482200	23690000	8949400	16393000	29446000	41713000	24897000	18613000	14290000	16553000	14029300	24125350	18588250	FALSE	FALSE
B5MCW3	B5MCW3;Q9H0E9-2;Q9H0E9;H7C128;H7C179;H7C127;Q9H0E9-4;Q9H0E9-3	BRD8	Bromodomain-containing protein 8	BRD8	tr|B5MCW3|B5MCW3_HUMAN Bromodomain-containing protein 8 OS=Homo sapiens GN=BRD8 PE=1 SV=1;sp|Q9H0E9-2|BRD8_HUMAN Isoform 2 of Bromodomain-containing protein 8 OS=Homo sapiens GN=BRD8;sp|Q9H0E9|BRD8_HUMAN Bromodomain-containing protein 8 OS=Homo sapiens GN=	17.7	95.361	0	265130000	239010000	309300000	325900000	5524200	15018000	31416000	48013000	209630000	248720000	329880000	299080000	284835000	24992800	271827500	FALSE	FALSE
Q15019-2	Q15019-2;Q15019-3;Q15019;B5MCX3;H7C2Y0;C9J2Q4	2022-09-02	Septin-2	2022-09-02	sp|Q15019-2|SEPT2_HUMAN Isoform 2 of Septin-2 OS=Homo sapiens GN=SEPT2;sp|Q15019-3|SEPT2_HUMAN Isoform 3 of Septin-2 OS=Homo sapiens GN=SEPT2;sp|Q15019|SEPT2_HUMAN Septin-2 OS=Homo sapiens GN=SEPT2 PE=1 SV=1;tr|B5MCX3|B5MCX3_HUMAN Septin-2 OS=Homo sapiens	15.4	45.46	0	33651000	30521000	30214000	11230000	78379000	47221000	67654000	150810000	109730000	38961000	69428000	68563000	26404000	86016000	71670500	FALSE	FALSE
B5MD17	B5MD17;J3KS05;P83916;K7ELA4	CBX1	Chromobox protein homolog 1	CBX1	tr|B5MD17|B5MD17_HUMAN Chromobox protein homolog 1 (Fragment) OS=Homo sapiens GN=CBX1 PE=1 SV=1;tr|J3KS05|J3KS05_HUMAN Chromobox protein homolog 1 (Fragment) OS=Homo sapiens GN=CBX1 PE=1 SV=4;sp|P83916|CBX1_HUMAN Chromobox protein homolog 1 OS=Homo sapiens	33.3	19.325	0.000531	56080000	71139000	78460000	94465000	0	0	0	0	72144000	63075000	60295000	55536000	75036000	NA	62762500	FALSE	FALSE
B5MDF5	B5MDF5;P62826;J3KQE5;F5H018;H0YFC6	RAN	GTP-binding nuclear protein Ran	RAN	tr|B5MDF5|B5MDF5_HUMAN GTP-binding nuclear protein Ran OS=Homo sapiens GN=RAN PE=1 SV=1;sp|P62826|RAN_HUMAN GTP-binding nuclear protein Ran OS=Homo sapiens GN=RAN PE=1 SV=3;tr|J3KQE5|J3KQE5_HUMAN GTP-binding nuclear protein Ran (Fragment) OS=Homo sapiens G	45.5	26.224	0	8001785000	7092285000	7644985000	9164485000	3057585000	3524885000	3056085000	4294885000	6794585000	8396785000	9046785000	8385585000	7975885000	3483360000	8155935000	FALSE	FALSE
B7Z641	B7Z641;B7Z2A9;Q93050-1;Q93050;Q93050-3	ATP6V0A1	V-type proton ATPase subunit a;V-type proton ATPase 116 kDa subunit a isoform 1	ATP6V0A1	tr|B7Z641|B7Z641_HUMAN V-type proton ATPase 116 kDa subunit a isoform 1 OS=Homo sapiens GN=ATP6V0A1 PE=1 SV=1;tr|B7Z2A9|B7Z2A9_HUMAN V-type proton ATPase 116 kDa subunit a isoform 1 OS=Homo sapiens GN=ATP6V0A1 PE=1 SV=1;sp|Q93050-1|VPP1_HUMAN Isoform 2 of	9.6	90.499	0	5278200	9013000	0	0	29830000	19931000	42161000	53990000	10182000	7441500	14213000	25057000	7145600	36478000	14223375	FALSE	FALSE
B7Z3H4	B7Z3H4;Q9Y297-2;Q9Y297	BTRC	F-box/WD repeat-containing protein 1A	BTRC	tr|B7Z3H4|B7Z3H4_HUMAN Beta-transducin repeat containing, isoform CRA_b OS=Homo sapiens GN=BTRC PE=1 SV=1;sp|Q9Y297-2|FBW1A_HUMAN Isoform 2 of F-box/WD repeat-containing protein 1A OS=Homo sapiens GN=BTRC;sp|Q9Y297|FBW1A_HUMAN F-box/WD repeat-containing pr	11.9	65.873	0	62931775	57878775	61398775	306355775	29401775	19278775	27832775	82098775	137495775	76073775	73248775	31402775	122141275	39653025	79555275	FALSE	FALSE
B7Z6D5	B7Z6D5;Q96GQ7	DDX27	Probable ATP-dependent RNA helicase DDX27	DDX27	tr|B7Z6D5|B7Z6D5_HUMAN Probable ATP-dependent RNA helicase DDX27 OS=Homo sapiens GN=DDX27 PE=1 SV=1;sp|Q96GQ7|DDX27_HUMAN Probable ATP-dependent RNA helicase DDX27 OS=Homo sapiens GN=DDX27 PE=1 SV=2	26.4	86.604	0	983327450	792357450	733777450	990267450	55359450	106577450	118157450	186557450	771827450	868697450	668547450	820487450	874932450	116662950	782389950	FALSE	FALSE
F8W1R7	F8W1R7;J3KND3;G8JLA2;G3V1V0;B7Z6Z4;P60660-2;P60660;F8VPF3;G3V1Y7	MYL6	Myosin light polypeptide 6	MYL6	tr|F8W1R7|F8W1R7_HUMAN Myosin light polypeptide 6 OS=Homo sapiens GN=MYL6 PE=1 SV=1;tr|J3KND3|J3KND3_HUMAN Myosin light polypeptide 6 OS=Homo sapiens GN=MYL6 PE=1 SV=1;tr|G8JLA2|G8JLA2_HUMAN Myosin light polypeptide 6 OS=Homo sapiens GN=MYL6 PE=1 SV=1;tr|G	59.3	16.29	0	345980875	397430875	244040875	673210875	439870875	462720875	650750875	508790875	756410875	797030875	693800875	671150875	415165875	515533375	729598375	FALSE	FALSE
Q3BDU3	Q3BDU3;Q5FBZ9;E9PC65;B7ZAA0;P54277-4;P54277-2;P54277-3;P54277	PMS1	PMS1 protein homolog 1	PMS1	tr|Q3BDU3|Q3BDU3_HUMAN PMS1 protein homolog 1 OS=Homo sapiens GN=PMS1 PE=1 SV=1;tr|Q5FBZ9|Q5FBZ9_HUMAN PMS1 nirs variant 1 OS=Homo sapiens GN=PMS1 PE=1 SV=1;tr|E9PC65|E9PC65_HUMAN PMS1 protein homolog 1 (Fragment) OS=Homo sapiens GN=PMS1 PE=1 SV=1;tr|B7ZAA	8.2	74.057	0	47166000	53074000	34094000	38744000	5301700	0	12553000	16277000	58811000	29806000	25905000	21624000	43269500	1.13772e+07	34036500	FALSE	FALSE
F5H8L0	F5H8L0;B7ZAP0;Q5R372-7;Q5R372-8;Q5R372-6;Q5R372-5;E9PS63	RABGAP1L	Rab GTPase-activating protein 1-like, isoform 10;Rab GTPase-activating protein 1-like	RABGAP1L	tr|F5H8L0|F5H8L0_HUMAN Rab GTPase-activating protein 1-like OS=Homo sapiens GN=RABGAP1L PE=1 SV=1;sp|B7ZAP0|RBG10_HUMAN Rab GTPase-activating protein 1-like, isoform 10 OS=Homo sapiens GN=RABGAP1L PE=1 SV=1;sp|Q5R372-7|RBG1L_HUMAN Isoform 7 of Rab GTPase-a	28.2	35.591	0	46927000	36029000	69096000	75514000	80857000	106530000	42029000	116010000	39148000	62907000	48809000	12934000	56891500	86356500	40949500	FALSE	FALSE
B7ZC38	B7ZC38;Q9NR46;B7ZC39;Q9NR46-2	SH3GLB2	Endophilin-B2	SH3GLB2	tr|B7ZC38|B7ZC38_HUMAN Endophilin-B2 OS=Homo sapiens GN=SH3GLB2 PE=1 SV=1;sp|Q9NR46|SHLB2_HUMAN Endophilin-B2 OS=Homo sapiens GN=SH3GLB2 PE=1 SV=1;tr|B7ZC39|B7ZC39_HUMAN Endophilin-B2 OS=Homo sapiens GN=SH3GLB2 PE=1 SV=1;sp|Q9NR46-2|SHLB2_HUMAN Isoform 2 o	22.2	44.361	0	0	16638000	0	0	47098000	59017000	68559000	103210000	31658000	13526000	10977000	41273000	16638000	69471000	24358500	FALSE	FALSE
B7ZL14	B7ZL14;Q96RU3-4;Q96RU3-3;Q96RU3-5;Q96RU3-2;Q96RU3;H0Y7W6	FNBP1	Formin-binding protein 1	FNBP1	tr|B7ZL14|B7ZL14_HUMAN FNBP1 protein OS=Homo sapiens GN=FNBP1 PE=1 SV=1;sp|Q96RU3-4|FNBP1_HUMAN Isoform 4 of Formin-binding protein 1 OS=Homo sapiens GN=FNBP1;sp|Q96RU3-3|FNBP1_HUMAN Isoform 3 of Formin-binding protein 1 OS=Homo sapiens GN=FNBP1;sp|Q96RU3-	9.8	64.071	0	1395900	0	0	0	31684000	9451200	18127000	6734200	579910000	538030000	11062000	572000000	1395900	16499100	425250500	FALSE	FALSE
E5RJM0	E5RJM0;B7ZLQ8;Q17RY0-2;Q17RY0;E5RFP2;Q17RY0-3	CPEB4	Cytoplasmic polyadenylation element-binding protein 4	CPEB4	tr|E5RJM0|E5RJM0_HUMAN Cytoplasmic polyadenylation element-binding protein 4 OS=Homo sapiens GN=CPEB4 PE=1 SV=1;tr|B7ZLQ8|B7ZLQ8_HUMAN CPEB4 protein OS=Homo sapiens GN=CPEB4 PE=1 SV=1;sp|Q17RY0-2|CPEB4_HUMAN Isoform 2 of Cytoplasmic polyadenylation element	13.5	69.768	0	32763000	20816000	22700000	38470000	27344000	36769000	88447000	133840000	88685000	80026000	91408000	64260000	28687250	71600000	81094750	FALSE	FALSE
B7ZM99	B7ZM99;Q6UB35;A0A087WVM4	MTHFD1L	Monofunctional C1-tetrahydrofolate synthase, mitochondrial	MTHFD1L	tr|B7ZM99|B7ZM99_HUMAN MTHFD1L protein OS=Homo sapiens GN=MTHFD1L PE=1 SV=1;sp|Q6UB35|C1TM_HUMAN Monofunctional C1-tetrahydrofolate synthase, mitochondrial OS=Homo sapiens GN=MTHFD1L PE=1 SV=1;tr|A0A087WVM4|A0A087WVM4_HUMAN Monofunctional C1-tetrahydrofola	25	105.89	0	269068725	209408725	224728725	182568725	122028725	156228725	210898725	319838725	344148725	251608725	272308725	306278725	221443725	202248725	293586225	FALSE	FALSE
P21127-2	P21127-2;B7ZVY7;P21127-3;P21127-8;J3QKR5;J3QR29;P21127-9;P21127-6;P21127;J3QR44;Q5QPR3;Q9UQ88-4;Q9U	CDK11B	Cyclin-dependent kinase 11B;Cyclin-dependent kinase 11A	CDK11B;CDC2L1;CDK11A	sp|P21127-2|CD11B_HUMAN Isoform SV1 of Cyclin-dependent kinase 11B OS=Homo sapiens GN=CDK11B;tr|B7ZVY7|B7ZVY7_HUMAN Cell division cycle 2-like 1 (PITSLRE proteins) OS=Homo sapiens GN=CDC2L1 PE=1 SV=1;sp|P21127-3|CD11B_HUMAN Isoform 2 of Cyclin-dependent ki	29.3	91.33	0	1233300000	1278200000	1492700000	1163200000	94303000	144390000	117930000	189110000	1532000000	1355000000	1513200000	1336100000	1291850000	136433250	1434075000	FALSE	FALSE
F8WC82	F8WC82;C9J4N2;C9K058;B8ZZ77;Q9H2H8;Q9H2H8-2;H7BZ14	PPIL3	Peptidyl-prolyl cis-trans isomerase;Peptidyl-prolyl cis-trans isomerase-like 3	PPIL3	tr|F8WC82|F8WC82_HUMAN Peptidyl-prolyl cis-trans isomerase-like 3 OS=Homo sapiens GN=PPIL3 PE=1 SV=1;tr|C9J4N2|C9J4N2_HUMAN Peptidyl-prolyl cis-trans isomerase-like 3 (Fragment) OS=Homo sapiens GN=PPIL3 PE=1 SV=1;tr|C9K058|C9K058_HUMAN Peptidyl-prolyl cis-	35.8	6.329	0.000528	17056000	38165000	31047000	31395000	0	7174800	7836700	16759000	0	30613000	21643000	14583000	29415750	1.05902e+07	2.22797e+07	FALSE	FALSE
B8ZZF8	B8ZZF8;Q9Y4Y9	LSM5	U6 snRNA-associated Sm-like protein LSm5	LSM5	tr|B8ZZF8|B8ZZF8_HUMAN U6 snRNA-associated Sm-like protein LSm5 OS=Homo sapiens GN=LSM5 PE=1 SV=1;sp|Q9Y4Y9|LSM5_HUMAN U6 snRNA-associated Sm-like protein LSm5 OS=Homo sapiens GN=LSM5 PE=1 SV=3	39.1	7.0202	0	71151000	53881000	54218000	55969000	991910	0	0	0	41818000	10699000	54966000	49334000	58804750	991910	39204250	FALSE	FALSE
B8ZZN6	B8ZZN6;P63165;B8ZZJ0;B9A032	SUMO1	Small ubiquitin-related modifier 1	SUMO1	tr|B8ZZN6|B8ZZN6_HUMAN Small ubiquitin-related modifier 1 OS=Homo sapiens GN=SUMO1 PE=1 SV=1;sp|P63165|SUMO1_HUMAN Small ubiquitin-related modifier 1 OS=Homo sapiens GN=SUMO1 PE=1 SV=1;tr|B8ZZJ0|B8ZZJ0_HUMAN Small ubiquitin-related modifier 1 OS=Homo sapie	30.1	16.645	0	963280000	708420000	1327600000	1324800000	119350000	330510000	393740000	526030000	1026400000	1178500000	877770000	789910000	1081025000	342407500	968145000	FALSE	FALSE
B8ZZS4	B8ZZS4;Q9H8Y5	ANKZF1	Ankyrin repeat and zinc finger domain-containing protein 1	ANKZF1	tr|B8ZZS4|B8ZZS4_HUMAN Ankyrin repeat and zinc finger domain-containing protein 1 OS=Homo sapiens GN=ANKZF1 PE=1 SV=1;sp|Q9H8Y5|ANKZ1_HUMAN Ankyrin repeat and zinc finger domain-containing protein 1 OS=Homo sapiens GN=ANKZF1 PE=1 SV=1	8.3	57.572	0.000277	5932600	14420000	7187200	5920800	5106100	23821000	43535000	47591000	60781000	25389000	9938300	15415000	8365150	30013275	27880825	FALSE	FALSE
B8ZZU8	B8ZZU8;Q15370;Q15370-2;I3L0M9;A0A0B4J296	TCEB2	Transcription elongation factor B polypeptide 2	TCEB2	tr|B8ZZU8|B8ZZU8_HUMAN Transcription elongation factor B (SIII), polypeptide 2 (18kDa, elongin B), isoform CRA_b OS=Homo sapiens GN=TCEB2 PE=1 SV=1;sp|Q15370|ELOB_HUMAN Transcription elongation factor B polypeptide 2 OS=Homo sapiens GN=TCEB2 PE=1 SV=1;sp|Q	54.9	12.527	0	244300000	220390000	224510000	385250000	133690000	115620000	151930000	284690000	414110000	355320000	415680000	361550000	268612500	171482500	386665000	FALSE	FALSE
H7C463	H7C463;C9J406;B9A067;Q16891-3;Q16891-2;Q16891-4;Q16891	IMMT	MICOS complex subunit MIC60	IMMT	tr|H7C463|H7C463_HUMAN MICOS complex subunit MIC60 (Fragment) OS=Homo sapiens GN=IMMT PE=1 SV=1;tr|C9J406|C9J406_HUMAN MICOS complex subunit MIC60 OS=Homo sapiens GN=IMMT PE=1 SV=1;tr|B9A067|B9A067_HUMAN MICOS complex subunit MIC60 OS=Homo sapiens GN=IMMT	21.5	68.064	0	74253000	93916000	49409000	62609000	52037000	91452000	147732000	150612000	72642000	136462000	97060000	96666000	70046750	110458250	100707500	FALSE	FALSE
J3KMX2	J3KMX2;B9EGA3;Q92925-3;Q92925;Q92925-2	SMARCD2	SWI/SNF-related matrix-associated actin-dependent regulator of chromatin subfamily D member 2	SMARCD2	tr|J3KMX2|J3KMX2_HUMAN SWI/SNF-related matrix-associated actin-dependent regulator of chromatin subfamily D member 2 OS=Homo sapiens GN=SMARCD2 PE=1 SV=1;tr|B9EGA3|B9EGA3_HUMAN SMARCD2 protein OS=Homo sapiens GN=SMARCD2 PE=1 SV=1;sp|Q92925-3|SMRD2_HUMAN Is	38.2	52.238	0	555620000	515350000	501670000	499750000	25929000	66749000	69386000	73713000	687910000	722350000	719970000	651050000	518097500	58944250	695320000	FALSE	FALSE
C9IYN3	C9IYN3;D6W592;Q8WVV9-4;Q8WVV9;B7WPG3;Q8WVV9-5	HNRNPLL	Heterogeneous nuclear ribonucleoprotein L-like	HNRNPLL;HNRPLL	tr|C9IYN3|C9IYN3_HUMAN Heterogeneous nuclear ribonucleoprotein L-like OS=Homo sapiens GN=HNRNPLL PE=1 SV=2;tr|D6W592|D6W592_HUMAN Heterogeneous nuclear ribonucleoprotein L-like OS=Homo sapiens GN=HNRPLL PE=1 SV=1;sp|Q8WVV9-4|HNRLL_HUMAN Isoform 4 of Hetero	66.7	59.663	0	4318236875	3587736875	4311636875	4473336875	480446875	680016875	882726875	1107836875	4313236875	3802936875	3342836875	3446336875	4172736875	787756875	3726336875	FALSE	FALSE
C9J0I9	C9J0I9;Q86WB0;Q86WB0-3;C9J672;Q86WB0-2	ZC3HC1	Nuclear-interacting partner of ALK	ZC3HC1	tr|C9J0I9|C9J0I9_HUMAN Nuclear-interacting partner of ALK OS=Homo sapiens GN=ZC3HC1 PE=1 SV=1;sp|Q86WB0|NIPA_HUMAN Nuclear-interacting partner of ALK OS=Homo sapiens GN=ZC3HC1 PE=1 SV=1;sp|Q86WB0-3|NIPA_HUMAN Isoform 3 of Nuclear-interacting partner of ALK	23.1	50.562	0	241740000	151860000	197240000	203070000	13235000	29940000	58226000	78197000	198830000	191650000	195860000	175460000	198477500	44899500	190450000	FALSE	FALSE
C9J0J7	C9J0J7;G5E9Q6;P35080-2	PFN2	Profilin;Profilin-2	PFN2	tr|C9J0J7|C9J0J7_HUMAN Profilin-2 OS=Homo sapiens GN=PFN2 PE=1 SV=1;tr|G5E9Q6|G5E9Q6_HUMAN Profilin 2, isoform CRA_d OS=Homo sapiens GN=PFN2 PE=1 SV=1;sp|P35080-2|PROF2_HUMAN Isoform IIb of Profilin-2 OS=Homo sapiens GN=PFN2	61.5	9.8402	0	446584550	405154550	467724550	676474550	391644550	612354550	615974550	678844550	655814550	531154550	582914550	478034550	498984550	574704550	561979550	FALSE	FALSE
C9J0K6	C9J0K6;P30626-2;P30626;P30626-3	SRI	Sorcin	SRI	tr|C9J0K6|C9J0K6_HUMAN Sorcin OS=Homo sapiens GN=SRI PE=1 SV=1;sp|P30626-2|SORCN_HUMAN Isoform 2 of Sorcin OS=Homo sapiens GN=SRI;sp|P30626|SORCN_HUMAN Sorcin OS=Homo sapiens GN=SRI PE=1 SV=1;sp|P30626-3|SORCN_HUMAN Isoform 3 of Sorcin OS=Homo sapiens GN=S	91.6	17.605	0	3602700000	3026800000	3906400000	4340500000	1437200000	2108000000	2388700000	3750700000	5169600000	5621100000	4677200000	4873300000	3719100000	2421150000	5085300000	FALSE	FALSE
C9JE98	C9JE98;C9J0Q5;C9JFD3;Q9Y618-5;Q9Y618-4;Q9Y618-3;Q9Y618;C9J7T7;C9JQE8	NCOR2	Nuclear receptor corepressor 2	NCOR2	tr|C9JE98|C9JE98_HUMAN Nuclear receptor corepressor 2 OS=Homo sapiens GN=NCOR2 PE=1 SV=1;tr|C9J0Q5|C9J0Q5_HUMAN Nuclear receptor corepressor 2 OS=Homo sapiens GN=NCOR2 PE=1 SV=2;tr|C9JFD3|C9JFD3_HUMAN Nuclear receptor corepressor 2 OS=Homo sapiens GN=NCOR2	21.2	268.04	0	994457925	878907925	806167925	644337925	19467925	102767925	183787925	176447925	811167925	933057925	859647925	815877925	830967925	120617925	854937925	FALSE	FALSE
C9J0Y7	C9J0Y7;Q9UKT7	FBXL3	F-box/LRR-repeat protein 3	FBXL3	tr|C9J0Y7|C9J0Y7_HUMAN F-box/LRR-repeat protein 3 (Fragment) OS=Homo sapiens GN=FBXL3 PE=1 SV=1;sp|Q9UKT7|FBXL3_HUMAN F-box/LRR-repeat protein 3 OS=Homo sapiens GN=FBXL3 PE=1 SV=1	15.8	26.78	0	3425500	4182600	29045000	24314000	0	0	0	0	36102000	49573000	41941000	26578000	15241775	NA	38548500	FALSE	FALSE
F8WBU5	F8WBU5;C9J391;C9J1C6;H7C426;Q9P0P0	RNF181	E3 ubiquitin-protein ligase RNF181	RNF181	tr|F8WBU5|F8WBU5_HUMAN E3 ubiquitin-protein ligase RNF181 OS=Homo sapiens GN=RNF181 PE=1 SV=1;tr|C9J391|C9J391_HUMAN E3 ubiquitin-protein ligase RNF181 (Fragment) OS=Homo sapiens GN=RNF181 PE=1 SV=1;tr|C9J1C6|C9J1C6_HUMAN E3 ubiquitin-protein ligase RNF181	21.8	8.7797	0.0019729	78190000	64335000	86821000	33276000	19719000	36145000	38462000	53633000	66509000	0	30426000	0	65655500	36989750	48467500	FALSE	FALSE
C9J1Z8	C9J1Z8;P84085	ARF5	ADP-ribosylation factor 5	ARF5	tr|C9J1Z8|C9J1Z8_HUMAN ADP-ribosylation factor 5 (Fragment) OS=Homo sapiens GN=ARF5 PE=1 SV=1;sp|P84085|ARF5_HUMAN ADP-ribosylation factor 5 OS=Homo sapiens GN=ARF5 PE=1 SV=2	62.7	17.107	0	211203925	160613925	187853925	210613925	89747925	39579925	90898925	145273925	316703925	211383925	329983925	135973925	192571425	91375175	248511425	FALSE	FALSE
C9J2P0	C9J2P0;P51965;H7C061;B7Z306;P51965-2;P51965-3	UBE2E1	Ubiquitin-conjugating enzyme E2 E1	UBE2E1	tr|C9J2P0|C9J2P0_HUMAN Ubiquitin-conjugating enzyme E2 E1 (Fragment) OS=Homo sapiens GN=UBE2E1 PE=1 SV=1;sp|P51965|UB2E1_HUMAN Ubiquitin-conjugating enzyme E2 E1 OS=Homo sapiens GN=UBE2E1 PE=1 SV=1;tr|H7C061|H7C061_HUMAN Ubiquitin-conjugating enzyme E2 E1	22.4	16.21	0	144286350	121246350	151506350	117586350	46200350	116696350	121376350	138146350	148536350	168216350	117646350	108646350	133656350	105604850	135761350	FALSE	FALSE
C9J2Y9	C9J2Y9;P30876;C9J4M6	POLR2B	DNA-directed RNA polymerase;DNA-directed RNA polymerase II subunit RPB2	POLR2B	tr|C9J2Y9|C9J2Y9_HUMAN DNA-directed RNA polymerase OS=Homo sapiens GN=POLR2B PE=1 SV=2;sp|P30876|RPB2_HUMAN DNA-directed RNA polymerase II subunit RPB2 OS=Homo sapiens GN=POLR2B PE=1 SV=1;tr|C9J4M6|C9J4M6_HUMAN DNA-directed RNA polymerase OS=Homo sapiens G	56.8	133.06	0	3991436150	3626136150	4196936150	4359536150	1014436150	1712936150	2137936150	2443136150	4625536150	4963736150	4833036150	4275436150	4043511150	1827111150	4674436150	FALSE	FALSE
C9J381	C9J381;P20839-2;P20839-4;P20839;P20839-3;P20839-7;P20839-5;P20839-6;C9K0R9	IMPDH1	Inosine-5-monophosphate dehydrogenase;Inosine-5-monophosphate dehydrogenase 1	IMPDH1	tr|C9J381|C9J381_HUMAN Inosine-5-monophosphate dehydrogenase OS=Homo sapiens GN=IMPDH1 PE=1 SV=1;sp|P20839-2|IMDH1_HUMAN Isoform 2 of Inosine-5-monophosphate dehydrogenase 1 OS=Homo sapiens GN=IMPDH1;sp|P20839-4|IMDH1_HUMAN Isoform 4 of Inosine-5-monoph	14.2	55.277	0.00052	26655000	13596000	0	0	7594600	42771000	86349000	55119000	0	26645000	0	0	20125500	47958400	26645000	FALSE	FALSE
C9J384	C9J384;Q9BQ75-2;Q9BQ75;H7C515	CMSS1	Protein CMSS1	CMSS1	tr|C9J384|C9J384_HUMAN Protein CMSS1 (Fragment) OS=Homo sapiens GN=CMSS1 PE=1 SV=1;sp|Q9BQ75-2|CMS1_HUMAN Isoform 2 of Protein CMSS1 OS=Homo sapiens GN=CMSS1;sp|Q9BQ75|CMS1_HUMAN Protein CMSS1 OS=Homo sapiens GN=CMSS1 PE=1 SV=2;tr|H7C515|H7C515_HUMAN Prote	19.6	26.228	0.0019822	65475000	55937000	23722000	11333000	5019400	17562000	17123000	9608800	52440000	60543000	57963000	51101000	39116750	12328300	55511750	FALSE	FALSE
C9J494	C9J494;Q9H000;Q9H000-2	MKRN2	Probable E3 ubiquitin-protein ligase makorin-2	MKRN2	tr|C9J494|C9J494_HUMAN Probable E3 ubiquitin-protein ligase makorin-2 OS=Homo sapiens GN=MKRN2 PE=1 SV=1;sp|Q9H000|MKRN2_HUMAN Probable E3 ubiquitin-protein ligase makorin-2 OS=Homo sapiens GN=MKRN2 PE=1 SV=2;sp|Q9H000-2|MKRN2_HUMAN Isoform 2 of Probable E	29.5	46.68	0	315447700	200087700	274267700	194587700	185137700	495157700	533217700	887337700	429757700	497707700	378117700	240287700	246097700	525212700	386467700	FALSE	FALSE
C9J5J4	C9J5J4;H7C4T7;H0Y322;Q5TKA1-3;Q5TKA1;Q5TKA1-2	LIN9	Protein lin-9 homolog	LIN9	tr|C9J5J4|C9J5J4_HUMAN Protein lin-9 homolog OS=Homo sapiens GN=LIN9 PE=1 SV=1;tr|H7C4T7|H7C4T7_HUMAN Protein lin-9 homolog (Fragment) OS=Homo sapiens GN=LIN9 PE=1 SV=1;tr|H0Y322|H0Y322_HUMAN Protein lin-9 homolog (Fragment) OS=Homo sapiens GN=LIN9 PE=1 SV	12.5	55.933	0	6871600	22549000	26217000	25057000	0	0	0	0	38476000	27367000	33709000	34522000	20173650	NA	33518500	FALSE	FALSE
C9J7E8	C9J7E8;Q9UL63-2;Q9UL63	MKLN1	Muskelin	MKLN1	tr|C9J7E8|C9J7E8_HUMAN Muskelin OS=Homo sapiens GN=MKLN1 PE=1 SV=1;sp|Q9UL63-2|MKLN1_HUMAN Isoform 2 of Muskelin OS=Homo sapiens GN=MKLN1;sp|Q9UL63|MKLN1_HUMAN Muskelin OS=Homo sapiens GN=MKLN1 PE=1 SV=2	9.2	74.466	0	10223000	13536000	10792000	0	16317000	11665000	24159000	26188000	132270000	48986000	31954000	18440000	11517000	19582250	57912500	FALSE	FALSE
C9JYB6	C9JYB6;C9JGM9;C9JF73;C9JTM8;E9PJI6;C9J811;Q8N9N5-3;Q8N9N5-6;Q8N9N5-2;Q8N9N5-4;Q8N9N5-5;Q8N9N5-7;Q8N	BANP	Protein BANP	BANP	tr|C9JYB6|C9JYB6_HUMAN Protein BANP (Fragment) OS=Homo sapiens GN=BANP PE=1 SV=1;tr|C9JGM9|C9JGM9_HUMAN Protein BANP (Fragment) OS=Homo sapiens GN=BANP PE=1 SV=1;tr|C9JF73|C9JF73_HUMAN Protein BANP (Fragment) OS=Homo sapiens GN=BANP PE=1 SV=1;tr|C9JTM8|C9J	11.6	10.745	0.0090803	25399000	16866000	26305000	26273000	0	0	0	8627000	13451000	27958000	20911000	18176000	23710750	8627000	20124000	FALSE	FALSE
C9JA08	C9JA08;Q96D46	NMD3	60S ribosomal export protein NMD3	NMD3	tr|C9JA08|C9JA08_HUMAN 60S ribosomal export protein NMD3 OS=Homo sapiens GN=NMD3 PE=1 SV=1;sp|Q96D46|NMD3_HUMAN 60S ribosomal export protein NMD3 OS=Homo sapiens GN=NMD3 PE=1 SV=1	43.7	60.125	0	929974925	727894925	574954925	935664925	269374925	632354925	659354925	891794925	957334925	922874925	848374925	566634925	792122425	613219925	823804925	FALSE	FALSE
C9JA69	C9JA69;Q8WY36-2;Q8WY36	BBX	HMG box transcription factor BBX	BBX	tr|C9JA69|C9JA69_HUMAN HMG box transcription factor BBX OS=Homo sapiens GN=BBX PE=1 SV=1;sp|Q8WY36-2|BBX_HUMAN Isoform 2 of HMG box transcription factor BBX OS=Homo sapiens GN=BBX;sp|Q8WY36|BBX_HUMAN HMG box transcription factor BBX OS=Homo sapiens GN=BBX	13.2	99.328	0	123500000	211620000	215310000	217170000	6093900	66825000	50939000	97337000	147400000	242680000	170730000	205970000	191900000	55298725	191695000	FALSE	FALSE
C9JAB9	C9JAB9;P16333-2;P16333	NCK1	Cytoplasmic protein NCK1	NCK1	tr|C9JAB9|C9JAB9_HUMAN Cytoplasmic protein NCK1 (Fragment) OS=Homo sapiens GN=NCK1 PE=1 SV=1;sp|P16333-2|NCK1_HUMAN Isoform 2 of Cytoplasmic protein NCK1 OS=Homo sapiens GN=NCK1;sp|P16333|NCK1_HUMAN Cytoplasmic protein NCK1 OS=Homo sapiens GN=NCK1 PE=1 SV=	30.5	20.068	0	44338000	0	20641000	26563000	0	79413000	83963000	80661000	44549000	34973000	61442000	62795000	30514000	8.13457e+07	50939750	FALSE	FALSE
C9JCC6	C9JCC6;Q14919;Q14919-2;E9PNC7;E9PQX9	DRAP1	Dr1-associated corepressor	DRAP1	tr|C9JCC6|C9JCC6_HUMAN Dr1-associated corepressor OS=Homo sapiens GN=DRAP1 PE=1 SV=1;sp|Q14919|NC2A_HUMAN Dr1-associated corepressor OS=Homo sapiens GN=DRAP1 PE=1 SV=3;sp|Q14919-2|NC2A_HUMAN Isoform 2 of Dr1-associated corepressor OS=Homo sapiens GN=DRAP1;	25.5	23.205	0	83471000	60402000	65945000	189820000	13326000	0	11346000	16641000	189980000	164390000	183460000	138100000	99909500	13771000	168982500	FALSE	FALSE
C9JDS9	C9JDS9	TUBA4A	NA	TUBA4A	tr|C9JDS9|C9JDS9_HUMAN Tubulin alpha-4A chain (Fragment) OS=Homo sapiens GN=TUBA4A PE=1 SV=1	96.2	17.671	0.0024534	62256000	53863000	66216000	48619000	107860000	187160000	181400000	212230000	120830000	96093000	99000000	88348000	57738500	172162500	101067750	FALSE	FALSE
C9JEJ2	C9JEJ2;P49585;C9J050;H7C1T3;C9J2E1	PCYT1A	Choline-phosphate cytidylyltransferase A	PCYT1A	tr|C9JEJ2|C9JEJ2_HUMAN Choline-phosphate cytidylyltransferase A OS=Homo sapiens GN=PCYT1A PE=1 SV=1;sp|P49585|PCY1A_HUMAN Choline-phosphate cytidylyltransferase A OS=Homo sapiens GN=PCYT1A PE=1 SV=2;tr|C9J050|C9J050_HUMAN Choline-phosphate cytidylyltransfe	47.9	43.263	0	650015225	621875225	677615225	932755225	62688225	112245225	149545225	231635225	843585225	915165225	714785225	889645225	720565225	139028475	840795225	FALSE	FALSE
C9JEV6	C9JEV6;H7C3G9;Q9UJ70;Q9UJ70-2;E9PPU6;H0YC94;H0YEB7;H7C286	NAGK	N-acetyl-D-glucosamine kinase	NAGK	tr|C9JEV6|C9JEV6_HUMAN N-acetyl-D-glucosamine kinase OS=Homo sapiens GN=NAGK PE=1 SV=3;tr|H7C3G9|H7C3G9_HUMAN N-acetyl-D-glucosamine kinase OS=Homo sapiens GN=NAGK PE=1 SV=2;sp|Q9UJ70|NAGK_HUMAN N-acetyl-D-glucosamine kinase OS=Homo sapiens GN=NAGK PE=1 SV	13.3	32.017	0	35461000	31001000	17555000	0	5429100	5828000	28226000	14913000	47598000	19490000	15741000	27219000	2.80057e+07	13599025	27512000	FALSE	FALSE
C9JIF9	C9JIF9;P13798;H7C393	APEH	Acylamino-acid-releasing enzyme	APEH	tr|C9JIF9|C9JIF9_HUMAN Acylamino-acid-releasing enzyme OS=Homo sapiens GN=APEH PE=1 SV=1;sp|P13798|ACPH_HUMAN Acylamino-acid-releasing enzyme OS=Homo sapiens GN=APEH PE=1 SV=4;tr|H7C393|H7C393_HUMAN Acylamino-acid-releasing enzyme (Fragment) OS=Homo sapien	8.5	81.673	0	0	0	0	59828000	12822000	33008000	40045000	26504000	540180	0	6275700	9537000	59828000	28094750	5450960	FALSE	FALSE
C9JJV1	C9JJV1;Q9Y5U2-2;Q9Y5U2;A6NCC9;E9PME3;C9JHT9	TSSC4	Protein TSSC4	TSSC4	tr|C9JJV1|C9JJV1_HUMAN Protein TSSC4 (Fragment) OS=Homo sapiens GN=TSSC4 PE=1 SV=4;sp|Q9Y5U2-2|TSSC4_HUMAN Isoform 2 of Protein TSSC4 OS=Homo sapiens GN=TSSC4;sp|Q9Y5U2|TSSC4_HUMAN Protein TSSC4 OS=Homo sapiens GN=TSSC4 PE=1 SV=3;tr|A6NCC9|A6NCC9_HUMAN Pro	17.9	21.908	0	110930000	88416000	85578000	21228000	0	0	11662000	6817200	116820000	88681000	101090000	63969000	76538000	9239600	92640000	FALSE	FALSE
C9JLU1	C9JLU1;P52434-2;P52434;P52434-5;P52434-3;P52434-4	POLR2H	DNA-directed RNA polymerases I, II, and III subunit RPABC3	POLR2H	tr|C9JLU1|C9JLU1_HUMAN DNA-directed RNA polymerases I, II, and III subunit RPABC3 (Fragment) OS=Homo sapiens GN=POLR2H PE=1 SV=4;sp|P52434-2|RPAB3_HUMAN Isoform 2 of DNA-directed RNA polymerases I, II, and III subunit RPABC3 OS=Homo sapiens GN=POLR2H;sp|P5	29.1	16.925	0	238180875	191380875	290580875	278690875	103450875	130090875	195960875	250450875	296980875	264480875	306910875	195190875	249708375	169988375	265890875	FALSE	FALSE
I3L2L5	I3L2L5;I3L4Q0;C9JLW8;I3L317	FAM195B	Protein FAM195B	FAM195B	tr|I3L2L5|I3L2L5_HUMAN Protein FAM195B OS=Homo sapiens GN=FAM195B PE=1 SV=1;tr|I3L4Q0|I3L4Q0_HUMAN HCG1818442, isoform CRA_a OS=Homo sapiens GN=FAM195B PE=1 SV=1;sp|C9JLW8|F195B_HUMAN Protein FAM195B OS=Homo sapiens GN=FAM195B PE=1 SV=1;tr|I3L317|I3L317_HU	55.4	10.463	0	10886000	23925000	16885000	0	76733000	108450000	136560000	244330000	94762000	33521000	25824000	52460000	17232000	141518250	51641750	FALSE	FALSE
C9JNV2	C9JNV2;P41223;C9JCD9;P41223-2	BUD31	Protein BUD31 homolog	BUD31	tr|C9JNV2|C9JNV2_HUMAN Protein BUD31 homolog OS=Homo sapiens GN=BUD31 PE=1 SV=1;sp|P41223|BUD31_HUMAN Protein BUD31 homolog OS=Homo sapiens GN=BUD31 PE=1 SV=2;tr|C9JCD9|C9JCD9_HUMAN Protein BUD31 homolog OS=Homo sapiens GN=BUD31 PE=1 SV=1;sp|P41223-2|BUD31	27.8	13.568	0.000524	12145000	13779000	0	37865000	0	0	0	0	28912000	31418000	34289000	18998000	21263000	NA	28404250	FALSE	FALSE
C9JQD4	C9JQD4;O43447;O43447-2	PPIH	Peptidyl-prolyl cis-trans isomerase;Peptidyl-prolyl cis-trans isomerase H	PPIH	tr|C9JQD4|C9JQD4_HUMAN Peptidyl-prolyl cis-trans isomerase (Fragment) OS=Homo sapiens GN=PPIH PE=1 SV=1;sp|O43447|PPIH_HUMAN Peptidyl-prolyl cis-trans isomerase H OS=Homo sapiens GN=PPIH PE=1 SV=1;sp|O43447-2|PPIH_HUMAN Isoform 2 of Peptidyl-prolyl cis-tra	30.6	15.8	0	42205000	23744000	40222000	52252000	7716000	0	21708000	10509000	76426000	82573000	84124000	50915000	39605750	13311000	73509500	FALSE	FALSE
C9JR56	C9JR56;Q9UPW6;Q9UPW6-2	SATB2	DNA-binding protein SATB;DNA-binding protein SATB2	SATB2	tr|C9JR56|C9JR56_HUMAN DNA-binding protein SATB OS=Homo sapiens GN=SATB2 PE=1 SV=1;sp|Q9UPW6|SATB2_HUMAN DNA-binding protein SATB2 OS=Homo sapiens GN=SATB2 PE=1 SV=2;sp|Q9UPW6-2|SATB2_HUMAN Isoform 2 of DNA-binding protein SATB2 OS=Homo sapiens GN=SATB2	29.7	76.034	0	550411080	346151080	389901080	349371080	19977080	74050080	99631080	119221080	519151080	547841080	578281080	397971080	408958580	78219830	510811080	FALSE	FALSE
C9JRD8	C9JRD8;Q99966	CITED1	Cbp/p300-interacting transactivator 1	CITED1	tr|C9JRD8|C9JRD8_HUMAN Cbp/p300-interacting transactivator 1 (Fragment) OS=Homo sapiens GN=CITED1 PE=1 SV=4;sp|Q99966|CITE1_HUMAN Cbp/p300-interacting transactivator 1 OS=Homo sapiens GN=CITED1 PE=1 SV=2	7.9	14.133	0.000531	128050000	154620000	141570000	114030000	0	120090000	102110000	129130000	111740000	133310000	149850000	91330000	134567500	117110000	121557500	FALSE	FALSE
C9JTN7	C9JTN7;P31483-2;H7BY49	TIA1	Nucleolysin TIA-1 isoform p40	TIA1	tr|C9JTN7|C9JTN7_HUMAN Nucleolysin TIA-1 isoform p40 OS=Homo sapiens GN=TIA1 PE=1 SV=1;sp|P31483-2|TIA1_HUMAN Isoform Short of Nucleolysin TIA-1 isoform p40 OS=Homo sapiens GN=TIA1;tr|H7BY49|H7BY49_HUMAN Nucleolysin TIA-1 isoform p40 (Fragment) OS=Homo sap	46.3	31.624	0	448080000	520430000	449130000	637630000	173800000	321660000	501550000	339200000	717580000	608480000	597930000	678860000	513817500	334052500	650712500	FALSE	FALSE
D3DTX6	D3DTX6;Q96SB3	PPP1R9B	Neurabin-2	PPP1R9B	tr|D3DTX6|D3DTX6_HUMAN Neurabin-2 OS=Homo sapiens GN=PPP1R9B PE=1 SV=1;sp|Q96SB3|NEB2_HUMAN Neurabin-2 OS=Homo sapiens GN=PPP1R9B PE=1 SV=2	6.9	89.333	0	0	0	0	0	34905000	45828000	35581000	35859000	0	0	0	5381300	NA	38043250	5381300	FALSE	FALSE
D3YTB5	D3YTB5;P51617-2;P51617-3;P51617;P51617-4;H7C224;H7C2I6	IRAK1	Interleukin-1 receptor-associated kinase 1	IRAK1	tr|D3YTB5|D3YTB5_HUMAN Interleukin-1 receptor-associated kinase 1 OS=Homo sapiens GN=IRAK1 PE=1 SV=1;sp|P51617-2|IRAK1_HUMAN Isoform 2 of Interleukin-1 receptor-associated kinase 1 OS=Homo sapiens GN=IRAK1;sp|P51617-3|IRAK1_HUMAN Isoform 3 of Interleukin-1	22.2	76.059	0	136820000	149410000	105690000	62669000	162900000	235300000	263110000	357940000	144220000	163970000	171120000	138230000	113647250	254812500	154385000	FALSE	FALSE
D6R938	D6R938;Q13557-8;Q13557-12;Q13557-10;Q13557;Q13557-6;Q13557-11;E9PBG7;E9PF82;Q13557-9;Q13557-5;Q1355	CAMK2D	Calcium/calmodulin-dependent protein kinase type II subunit delta	CAMK2D	tr|D6R938|D6R938_HUMAN Calcium/calmodulin-dependent protein kinase (CaM kinase) II delta, isoform CRA_e OS=Homo sapiens GN=CAMK2D PE=1 SV=1;sp|Q13557-8|KCC2D_HUMAN Isoform Delta 6 of Calcium/calmodulin-dependent protein kinase type II subunit delta OS=Homo	42.4	56.298	0	452906500	271936500	308636500	322286500	483726500	597896500	969096500	988396500	717596500	708596500	506476500	548476500	338941500	759779000	620286500	FALSE	FALSE
D6R956	D6R956;P09936;D6RE83;D6R974	UCHL1	Ubiquitin carboxyl-terminal hydrolase;Ubiquitin carboxyl-terminal hydrolase isozyme L1	UCHL1	tr|D6R956|D6R956_HUMAN Ubiquitin carboxyl-terminal hydrolase OS=Homo sapiens GN=UCHL1 PE=1 SV=1;sp|P09936|UCHL1_HUMAN Ubiquitin carboxyl-terminal hydrolase isozyme L1 OS=Homo sapiens GN=UCHL1 PE=1 SV=2;tr|D6RE83|D6RE83_HUMAN Ubiquitin carboxyl-terminal hyd	51	26.839	0	568454250	278474250	380774250	412374250	146364250	326094250	445734250	712904250	554894250	498904250	389394250	484504250	410019250	407774250	481924250	FALSE	FALSE
D6R9W2	D6R9W2;Q8NEC7-3;Q8NEC7	GSTCD	Glutathione S-transferase C-terminal domain-containing protein	GSTCD	tr|D6R9W2|D6R9W2_HUMAN Glutathione S-transferase C-terminal domain-containing protein OS=Homo sapiens GN=GSTCD PE=1 SV=1;sp|Q8NEC7-3|GSTCD_HUMAN Isoform 2 of Glutathione S-transferase C-terminal domain-containing protein OS=Homo sapiens GN=GSTCD;sp|Q8NEC7|	15.3	38.198	0	2401600	0	0	0	23219000	44453000	44412000	25944000	0	9882700	0	7773500	2401600	34507000	8828100	FALSE	FALSE
D6RB01	D6RB01;Q9Y6X4	FAM169A	Soluble lamin-associated protein of 75 kDa	FAM169A	tr|D6RB01|D6RB01_HUMAN Soluble lamin-associated protein of 75 kDa OS=Homo sapiens GN=FAM169A PE=1 SV=1;sp|Q9Y6X4|F169A_HUMAN Soluble lamin-associated protein of 75 kDa OS=Homo sapiens GN=FAM169A PE=1 SV=2	7.4	68.054	0	43941000	58452000	21678000	56283000	0	0	0	5675900	35819000	81010000	33016000	49324000	45088500	5675900	49792250	FALSE	FALSE
D6RB59	D6RB59;O60645-2;O60645-3;O60645	EXOC3	Exocyst complex component 3	EXOC3	tr|D6RB59|D6RB59_HUMAN Exocyst complex component 3 OS=Homo sapiens GN=EXOC3 PE=1 SV=1;sp|O60645-2|EXOC3_HUMAN Isoform 2 of Exocyst complex component 3 OS=Homo sapiens GN=EXOC3;sp|O60645-3|EXOC3_HUMAN Isoform 3 of Exocyst complex component 3 OS=Homo sapiens	8.2	53.241	0.0063544	164360000	183290000	174910000	260260000	32185000	22948000	27049000	61744000	149570000	165260000	190230000	166210000	195705000	35981500	167817500	FALSE	FALSE
D6RBR7	D6RBR7;Q9Y3S2;D6R8Y9;D6R9C8	ZNF330	Zinc finger protein 330	ZNF330	tr|D6RBR7|D6RBR7_HUMAN Zinc finger protein 330 (Fragment) OS=Homo sapiens GN=ZNF330 PE=1 SV=1;sp|Q9Y3S2|ZN330_HUMAN Zinc finger protein 330 OS=Homo sapiens GN=ZNF330 PE=1 SV=1;tr|D6R8Y9|D6R8Y9_HUMAN Zinc finger protein 330 (Fragment) OS=Homo sapiens GN=ZNF	44.1	25.833	0	91098000	87446000	84497000	72748000	209490000	311260000	351570000	418250000	74018000	105820000	68689000	105110000	83947250	322642500	88409250	FALSE	FALSE
Q8IZ81	Q8IZ81;D6RBS5;D6RHX2	ELMOD2	ELMO domain-containing protein 2	ELMOD2	sp|Q8IZ81|ELMD2_HUMAN ELMO domain-containing protein 2 OS=Homo sapiens GN=ELMOD2 PE=1 SV=1;tr|D6RBS5|D6RBS5_HUMAN ELMO domain-containing protein 2 (Fragment) OS=Homo sapiens GN=ELMOD2 PE=1 SV=4;tr|D6RHX2|D6RHX2_HUMAN ELMO domain-containing protein 2 (Fragm	6.8	34.96	0.0094951	44255000	26276000	22115000	0	12538000	10132000	28229000	26320000	18056000	0	0	32028000	30882000	19304750	25042000	FALSE	FALSE
D6RBV2	D6RBV2;Q12907;D6RIU4;D6RDX1	LMAN2	Vesicular integral-membrane protein VIP36	LMAN2	tr|D6RBV2|D6RBV2_HUMAN Vesicular integral-membrane protein VIP36 OS=Homo sapiens GN=LMAN2 PE=1 SV=1;sp|Q12907|LMAN2_HUMAN Vesicular integral-membrane protein VIP36 OS=Homo sapiens GN=LMAN2 PE=1 SV=1;tr|D6RIU4|D6RIU4_HUMAN Vesicular integral-membrane protei	22.5	36.543	0	50097000	56862000	44205000	72218000	26838000	119860000	159790000	170400000	0	27478000	21767000	6893800	55845500	119222000	1.87129e+07	FALSE	FALSE
D6RBW1	D6RBW1;P06730;P06730-3;P06730-2;H0Y8J7	EIF4E	Eukaryotic translation initiation factor 4E	EIF4E	tr|D6RBW1|D6RBW1_HUMAN Eukaryotic translation initiation factor 4E OS=Homo sapiens GN=EIF4E PE=1 SV=1;sp|P06730|IF4E_HUMAN Eukaryotic translation initiation factor 4E OS=Homo sapiens GN=EIF4E PE=1 SV=2;sp|P06730-3|IF4E_HUMAN Isoform 3 of Eukaryotic transla	26.9	28.512	0	188020000	205430000	167540000	186780000	62827000	183510000	383330000	388590000	222300000	271160000	127380000	147600000	186942500	254564250	192110000	FALSE	FALSE
D6RCD0	D6RCD0;Q8NBQ5	HSD17B11	Estradiol 17-beta-dehydrogenase 11	HSD17B11	tr|D6RCD0|D6RCD0_HUMAN Estradiol 17-beta-dehydrogenase 11 OS=Homo sapiens GN=HSD17B11 PE=1 SV=2;sp|Q8NBQ5|DHB11_HUMAN Estradiol 17-beta-dehydrogenase 11 OS=Homo sapiens GN=HSD17B11 PE=1 SV=3	25.8	28.102	0	45153000	68385000	12867000	15695000	37523000	43857000	56358000	17025000	42777000	33866000	37566000	37763000	35525000	38690750	37993000	FALSE	FALSE
D6RCF4	D6RCF4;Q8N5K1	CISD2	CDGSH iron-sulfur domain-containing protein 2	CISD2	tr|D6RCF4|D6RCF4_HUMAN CDGSH iron-sulfur domain-containing protein 2 OS=Homo sapiens GN=CISD2 PE=1 SV=1;sp|Q8N5K1|CISD2_HUMAN CDGSH iron-sulfur domain-containing protein 2 OS=Homo sapiens GN=CISD2 PE=1 SV=1	24.8	16.074	0	110460000	106520000	93927000	105860000	104930000	86789000	94247000	142000000	121730000	67900000	95823000	107430000	104191750	106991500	98220750	FALSE	FALSE
D6RHY9	D6RHY9;D6RD24;Q7Z6J8;Q4G0X5	UBE3D	E3 ubiquitin-protein ligase E3D	UBE3D;UBE2CBP	tr|D6RHY9|D6RHY9_HUMAN E3 ubiquitin-protein ligase E3D OS=Homo sapiens GN=UBE3D PE=1 SV=1;tr|D6RD24|D6RD24_HUMAN E3 ubiquitin-protein ligase E3D OS=Homo sapiens GN=UBE3D PE=1 SV=1;sp|Q7Z6J8|UBE3D_HUMAN E3 ubiquitin-protein ligase E3D OS=Homo sapiens GN=UBE	23.8	13.307	0.001737	5982900	8867900	9789600	0	11044000	24076000	23598000	43757000	7456000	20663000	15643000	13866000	8.21347e+06	25618750	14407000	FALSE	FALSE
D6REP8	D6REP8;D6RE99;D6RD60;P49773;D6RC06	HINT1	Histidine triad nucleotide-binding protein 1	HINT1	tr|D6REP8|D6REP8_HUMAN Histidine triad nucleotide-binding protein 1 OS=Homo sapiens GN=HINT1 PE=1 SV=1;tr|D6RE99|D6RE99_HUMAN Histidine triad nucleotide-binding protein 1 OS=Homo sapiens GN=HINT1 PE=1 SV=1;tr|D6RD60|D6RD60_HUMAN Histidine triad nucleotide-	52.6	8.7079	0	188040000	63226000	197470000	29634000	1439700	0	0	3802200	99305000	220650000	102410000	180880000	119592500	2620950	150811250	FALSE	FALSE
O94979-8	O94979-8;D6REX3;O94979;O94979-2;O94979-9;O94979-4;O94979-10;O94979-3;O94979-6;D6RHZ5;H7BXG7;O94979-	SEC31A	Protein transport protein Sec31A	SEC31A	sp|O94979-8|SC31A_HUMAN Isoform 8 of Protein transport protein Sec31A OS=Homo sapiens GN=SEC31A;tr|D6REX3|D6REX3_HUMAN Protein transport protein Sec31A OS=Homo sapiens GN=SEC31A PE=1 SV=1;sp|O94979|SC31A_HUMAN Protein transport protein Sec31A OS=Homo sapie	33.4	134.5	0	1132826025	1056826025	1065226025	1294526025	3821126025	5021826025	6350126025	7707226025	3731326025	3168326025	3701126025	2734526025	1137351025	5725076025	3333826025	FALSE	FALSE
D6REY2	D6REY2;P23508;P23508-2;A0A096LNU0	MCC	Colorectal mutant cancer protein	MCC	tr|D6REY2|D6REY2_HUMAN Colorectal mutant cancer protein OS=Homo sapiens GN=MCC PE=1 SV=1;sp|P23508|CRCM_HUMAN Colorectal mutant cancer protein OS=Homo sapiens GN=MCC PE=1 SV=2;sp|P23508-2|CRCM_HUMAN Isoform 2 of Colorectal mutant cancer protein OS=Homo sap	14.8	86.059	0	32855658	11326658	7573658	63575658	37383658	70593658	104043658	94099658	18050658	38471658	30660658	47382658	28832908	76530158	33641408	FALSE	FALSE
P27707	P27707;D6RFG8;D6RCP9	DCK	Deoxycytidine kinase	DCK	sp|P27707|DCK_HUMAN Deoxycytidine kinase OS=Homo sapiens GN=DCK PE=1 SV=1;tr|D6RFG8|D6RFG8_HUMAN Deoxycytidine kinase OS=Homo sapiens GN=DCK PE=1 SV=1;tr|D6RCP9|D6RCP9_HUMAN Deoxycytidine kinase OS=Homo sapiens GN=DCK PE=1 SV=1	26.9	30.518	0	27878000	54373000	37055000	38061000	22887000	25631000	5282000	15087000	334520000	224550000	168410000	47596000	39341750	17221750	193769000	FALSE	FALSE
D6RFN0	D6RFN0;Q9BT78;D6RAX7;Q9BT78-2;D6RD63	COPS4	COP9 signalosome complex subunit 4	COPS4	tr|D6RFN0|D6RFN0_HUMAN COP9 signalosome complex subunit 4 OS=Homo sapiens GN=COPS4 PE=1 SV=1;sp|Q9BT78|CSN4_HUMAN COP9 signalosome complex subunit 4 OS=Homo sapiens GN=COPS4 PE=1 SV=1;tr|D6RAX7|D6RAX7_HUMAN COP9 signalosome complex subunit 4 OS=Homo sapien	32.6	49.684	0	181750000	167690000	251040000	110720000	44184000	79152000	147190000	184560000	228350000	106750000	235000000	180350000	177800000	113771500	187612500	FALSE	FALSE
D6RJ07	D6RJ07;Q9UL40;Q9UL40-2;Q9UL40-3	ZNF346	Zinc finger protein 346	ZNF346	tr|D6RJ07|D6RJ07_HUMAN Zinc finger protein 346 OS=Homo sapiens GN=ZNF346 PE=1 SV=1;sp|Q9UL40|ZN346_HUMAN Zinc finger protein 346 OS=Homo sapiens GN=ZNF346 PE=1 SV=1;sp|Q9UL40-2|ZN346_HUMAN Isoform 2 of Zinc finger protein 346 OS=Homo sapiens GN=ZNF346;sp|Q	44.2	34.645	0	415940000	358520000	326360000	306490000	43557000	74387000	93835000	126170000	422590000	481950000	456490000	439200000	351827500	84487250	450057500	FALSE	FALSE
D6W648	D6W648;Q9P1Y5;Q9P1Y5-2	hCG_2004001	Calmodulin-regulated spectrin-associated protein 3	hCG_2004001;CAMSAP3	tr|D6W648|D6W648_HUMAN Calmodulin-regulated spectrin-associated protein 3 OS=Homo sapiens GN=CAMSAP3 PE=1 SV=1;sp|Q9P1Y5|CAMP3_HUMAN Calmodulin-regulated spectrin-associated protein 3 OS=Homo sapiens GN=CAMSAP3 PE=1 SV=2;sp|Q9P1Y5-2|CAMP3_HUMAN Isoform 2 o	4.8	136.18	0	0	0	8802605	0	32197305	44372305	37371305	39171305	0	28168305	17735305	25347305	8802605	38278055	23750305	FALSE	FALSE
E2QRD4	E2QRD4;Q6ZRQ5	MMS22L	Protein MMS22-like	MMS22L	tr|E2QRD4|E2QRD4_HUMAN Protein MMS22-like OS=Homo sapiens GN=MMS22L PE=1 SV=1;sp|Q6ZRQ5|MMS22_HUMAN Protein MMS22-like OS=Homo sapiens GN=MMS22L PE=1 SV=3	9.1	137.5	0	81745000	116920000	75490000	140290000	5615800	16475000	28499000	24830000	161950000	131100000	163330000	135740000	103611250	18854950	148030000	FALSE	FALSE
E2QRF9	E2QRF9;O75496;H7C608	GMNN	Geminin	GMNN	tr|E2QRF9|E2QRF9_HUMAN Geminin (Fragment) OS=Homo sapiens GN=GMNN PE=1 SV=1;sp|O75496|GEMI_HUMAN Geminin OS=Homo sapiens GN=GMNN PE=1 SV=1;tr|H7C608|H7C608_HUMAN Geminin (Fragment) OS=Homo sapiens GN=GMNN PE=1 SV=1	30.2	20.539	0	141830000	144020000	140000000	70977000	0	18293000	27245000	20062000	108250000	41812000	60980000	64874000	124206750	2.18667e+07	68979000	FALSE	FALSE
E5KLK1	E5KLK1;E5KLJ6;E5KLJ9;E5KLJ5;O60313;O60313-2	OPA1	Dynamin-like 120 kDa protein, mitochondrial;Dynamin-like 120 kDa protein, form S1	OPA1	tr|E5KLK1|E5KLK1_HUMAN Dynamin-like 120 kDa protein, mitochondrial OS=Homo sapiens GN=OPA1 PE=1 SV=1;tr|E5KLJ6|E5KLJ6_HUMAN Dynamin-like 120 kDa protein, mitochondrial OS=Homo sapiens GN=OPA1 PE=1 SV=1;tr|E5KLJ9|E5KLJ9_HUMAN Dynamin-like 120 kDa protein, m	6.8	111.82	0	118070000	128580000	231260000	149780000	32047000	14813000	160920000	214840000	99314000	14578000	239510000	169610000	156922500	105655000	130753000	FALSE	FALSE
E5RHG8	E5RHG8;Q15369;R4GMY8;Q15369-2	TCEB1	Transcription elongation factor B polypeptide 1	TCEB1	tr|E5RHG8|E5RHG8_HUMAN Transcription elongation factor B polypeptide 1 (Fragment) OS=Homo sapiens GN=TCEB1 PE=1 SV=1;sp|Q15369|ELOC_HUMAN Transcription elongation factor B polypeptide 1 OS=Homo sapiens GN=TCEB1 PE=1 SV=1;tr|R4GMY8|R4GMY8_HUMAN Transcriptio	64	9.9601	0	186610000	178850000	169800000	131910000	31719000	79423000	72323000	135980000	130150000	121820000	122630000	49234000	166792500	79861250	105958500	FALSE	FALSE
E5RIW3	E5RIW3;E5RJD8;O75347;E5RHG6;O75347-2	TBCA	Tubulin-specific chaperone A	TBCA	tr|E5RIW3|E5RIW3_HUMAN Tubulin-specific chaperone A OS=Homo sapiens GN=TBCA PE=1 SV=1;tr|E5RJD8|E5RJD8_HUMAN Tubulin-specific chaperone A OS=Homo sapiens GN=TBCA PE=1 SV=1;sp|O75347|TBCA_HUMAN Tubulin-specific chaperone A OS=Homo sapiens GN=TBCA PE=1 SV=3;	52.4	10.08	0	474580000	279190000	523060000	362070000	87098000	160740000	344150000	304660000	412030000	483580000	407190000	364660000	409725000	224162000	416865000	FALSE	FALSE
E5RJR5	E5RJR5;P63208;E7ERH2;F8W8N3;P63208-2;E5RGM3	SKP1	S-phase kinase-associated protein 1	SKP1	tr|E5RJR5|E5RJR5_HUMAN S-phase kinase-associated protein 1 OS=Homo sapiens GN=SKP1 PE=1 SV=1;sp|P63208|SKP1_HUMAN S-phase kinase-associated protein 1 OS=Homo sapiens GN=SKP1 PE=1 SV=2;tr|E7ERH2|E7ERH2_HUMAN S-phase kinase-associated protein 1 (Fragment) OS	55.8	18.72	0	406130000	322360000	377580000	319260000	79483000	138980000	160040000	221270000	292590000	422830000	376350000	340150000	356332500	149943250	357980000	FALSE	FALSE
E7EM93	E7EM93;Q9BQG2	NUDT12	Peroxisomal NADH pyrophosphatase NUDT12	NUDT12	tr|E7EM93|E7EM93_HUMAN Peroxisomal NADH pyrophosphatase NUDT12 OS=Homo sapiens GN=NUDT12 PE=1 SV=1;sp|Q9BQG2|NUD12_HUMAN Peroxisomal NADH pyrophosphatase NUDT12 OS=Homo sapiens GN=NUDT12 PE=1 SV=1	5.9	50.051	0.0010106	8269600	7518600	5097000	0	0	12629000	20530000	27377000	20970000	26121000	25289000	17869000	6.96173e+06	2.01787e+07	22562250	FALSE	FALSE
E7EMN6	E7EMN6;P41236;E7EUI7;Q6NXS1	PPP1R2	Protein phosphatase inhibitor 2;Protein phosphatase inhibitor 2-like protein 3	PPP1R2;PPP1R2P3	tr|E7EMN6|E7EMN6_HUMAN Protein phosphatase inhibitor 2 (Fragment) OS=Homo sapiens GN=PPP1R2 PE=1 SV=1;sp|P41236|IPP2_HUMAN Protein phosphatase inhibitor 2 OS=Homo sapiens GN=PPP1R2 PE=1 SV=2;tr|E7EUI7|E7EUI7_HUMAN Protein phosphatase inhibitor 2 OS=Homo sa	32.4	19.245	0	525620000	471690000	589500000	506220000	23505000	277970000	450150000	458890000	600850000	651970000	613680000	508650000	523257500	302628750	593787500	FALSE	FALSE
E7EMP6	E7EMP6;Q96FZ2;D6R9T3;D6RAZ3;D6RGK7	HMCES	Embryonic stem cell-specific 5-hydroxymethylcytosine-binding protein	HMCES	tr|E7EMP6|E7EMP6_HUMAN Embryonic stem cell-specific 5-hydroxymethylcytosine-binding protein OS=Homo sapiens GN=HMCES PE=1 SV=1;sp|Q96FZ2|HMCES_HUMAN Embryonic stem cell-specific 5-hydroxymethylcytosine-binding protein OS=Homo sapiens GN=HMCES PE=1 SV=1;tr|	41.3	35.571	0	132370000	157390000	192500000	284440000	5731600	9448700	81474000	11632000	278520000	231780000	132820000	239330000	191675000	27071575	220612500	FALSE	FALSE
E9PGG1	E9PGG1;E7EQU2;E7EQL5;E7EV09;E7ESD3;E7EMU4;E7ETL8;E7ET01;E7ERH4;E7ERR6;E7EUM4;Q13409-6;Q13409-3;Q134	DYNC1I2	Cytoplasmic dynein 1 intermediate chain 2	DYNC1I2	tr|E9PGG1|E9PGG1_HUMAN Cytoplasmic dynein 1 intermediate chain 2 (Fragment) OS=Homo sapiens GN=DYNC1I2 PE=1 SV=1;tr|E7EQU2|E7EQU2_HUMAN Cytoplasmic dynein 1 intermediate chain 2 (Fragment) OS=Homo sapiens GN=DYNC1I2 PE=1 SV=1;tr|E7EQL5|E7EQL5_HUMAN Cytopla	31.8	12.328	0	19016000	18599000	25745000	0	35594000	39448000	57457000	83528000	42188000	40141000	37775000	29157000	21120000	54006750	37315250	FALSE	FALSE
E7EMV2	E7EMV2;E7ESP9;P07197	NEFM	Neurofilament medium polypeptide	NEFM	tr|E7EMV2|E7EMV2_HUMAN Neurofilament medium polypeptide OS=Homo sapiens GN=NEFM PE=1 SV=1;tr|E7ESP9|E7ESP9_HUMAN Neurofilament medium polypeptide OS=Homo sapiens GN=NEFM PE=1 SV=1;sp|P07197|NFM_HUMAN Neurofilament medium polypeptide OS=Homo sapiens GN=NEFM	8.7	78.881	0	46889000	46811000	41346000	55082000	61230000	64992000	105780000	89933000	12511000	0	13947000	20050000	47532000	80483750	1.55027e+07	FALSE	FALSE
O95819-3	O95819-3;G3XAA2;O95819-5;O95819;O95819-2;O95819-4;E7ESS2;E7EN19;G5E948;E7ENQ1;H7C360;E7EX83;C9J840;	MAP4K4	Mitogen-activated protein kinase kinase kinase kinase 4	MAP4K4	sp|O95819-3|M4K4_HUMAN Isoform 3 of Mitogen-activated protein kinase kinase kinase kinase 4 OS=Homo sapiens GN=MAP4K4;tr|G3XAA2|G3XAA2_HUMAN Mitogen-activated protein kinase kinase kinase kinase 4 OS=Homo sapiens GN=MAP4K4 PE=1 SV=2;sp|O95819-5|M4K4_HUMAN	16.1	150.91	0	278700000	234990000	283420000	309730000	360760000	460530000	438090000	636090000	406030000	346060000	312330000	262770000	276710000	473867500	331797500	FALSE	FALSE
Q9BXS5-2	Q9BXS5-2;Q9BXS5;E7ENJ6;K7EJL1	AP1M1	AP-1 complex subunit mu-1	AP1M1	sp|Q9BXS5-2|AP1M1_HUMAN Isoform 2 of AP-1 complex subunit mu-1 OS=Homo sapiens GN=AP1M1;sp|Q9BXS5|AP1M1_HUMAN AP-1 complex subunit mu-1 OS=Homo sapiens GN=AP1M1 PE=1 SV=3;tr|E7ENJ6|E7ENJ6_HUMAN AP-1 complex subunit mu-1 OS=Homo sapiens GN=AP1M1 PE=1 SV=1;t	31.5	49.84	0	158880000	431470000	182210000	225390000	122370000	133540000	215320000	347430000	214760000	758150000	242340000	282780000	249487500	204665000	374507500	FALSE	FALSE
E7EV99	E7EV99;E7ENY0;P35611-2;P35611-6;P35611;P35611-3;P35611-4;H0Y9H2;P35611-5	ADD1	Alpha-adducin	ADD1	tr|E7EV99|E7EV99_HUMAN Alpha-adducin OS=Homo sapiens GN=ADD1 PE=1 SV=1;tr|E7ENY0|E7ENY0_HUMAN Alpha-adducin OS=Homo sapiens GN=ADD1 PE=1 SV=1;sp|P35611-2|ADDA_HUMAN Isoform 2 of Alpha-adducin OS=Homo sapiens GN=ADD1;sp|P35611-6|ADDA_HUMAN Isoform 6 of Alph	41	70.055	0	278640000	221200000	247120000	365460000	345850000	532860000	575360000	753370000	502980000	480520000	391170000	447140000	278105000	551860000	455452500	FALSE	FALSE
G3V2F4	G3V2F4;E7EPD8;Q9NUW8;Q9NUW8-2;G3V2J6	TDP1	Tyrosyl-DNA phosphodiesterase 1	TDP1	tr|G3V2F4|G3V2F4_HUMAN Tyrosyl-DNA phosphodiesterase 1 OS=Homo sapiens GN=TDP1 PE=1 SV=1;tr|E7EPD8|E7EPD8_HUMAN Tyrosyl-DNA phosphodiesterase 1 OS=Homo sapiens GN=TDP1 PE=1 SV=1;sp|Q9NUW8|TYDP1_HUMAN Tyrosyl-DNA phosphodiesterase 1 OS=Homo sapiens GN=TDP1	15.2	64.827	0	81913000	69628000	72789000	82405000	0	7459900	7492200	9259700	25686000	52586000	28435000	34268000	76683750	8070600	35243750	FALSE	FALSE
E7EPI0	E7EPI0;Q9P2D0-2;Q9P2D0;D6R9F4;E9PDR5	IBTK	Inhibitor of Bruton tyrosine kinase	IBTK	tr|E7EPI0|E7EPI0_HUMAN Inhibitor of Bruton tyrosine kinase OS=Homo sapiens GN=IBTK PE=1 SV=1;sp|Q9P2D0-2|IBTK_HUMAN Isoform 2 of Inhibitor of Bruton tyrosine kinase OS=Homo sapiens GN=IBTK;sp|Q9P2D0|IBTK_HUMAN Inhibitor of Bruton tyrosine kinase OS=Homo sa	3.9	149.01	0.000272	0	10055000	0	0	0	0	12128000	32853000	3289600000	3455300000	2807900000	2744600000	10055000	22490500	3074350000	FALSE	FALSE
E7ES33	E7ES33;E7EPK1;Q16181-2;Q16181;G3V1Q4;H0Y3Y4	2022-09-07	Septin-7	2022-09-07	tr|E7ES33|E7ES33_HUMAN Septin-7 OS=Homo sapiens GN=SEPT7 PE=1 SV=3;tr|E7EPK1|E7EPK1_HUMAN Septin-7 OS=Homo sapiens GN=SEPT7 PE=1 SV=2;sp|Q16181-2|SEPT7_HUMAN Isoform 2 of Septin-7 OS=Homo sapiens GN=SEPT7;sp|Q16181|SEPT7_HUMAN Septin-7 OS=Homo sapiens GN=S	30.7	48.715	0	29657600	63930600	57010600	43398600	433403600	229133600	209773600	307833600	110633600	151143600	130813600	119803600	48499350	295036100	128098600	FALSE	FALSE
E7EPN9	E7EPN9;Q9Y520-4;Q9Y520-5;Q9Y520;Q9Y520-7;Q9Y520-6;Q9Y520-3;Q9Y520-2	PRRC2C	Protein PRRC2C	PRRC2C	tr|E7EPN9|E7EPN9_HUMAN Protein PRRC2C OS=Homo sapiens GN=PRRC2C PE=1 SV=1;sp|Q9Y520-4|PRC2C_HUMAN Isoform 4 of Protein PRRC2C OS=Homo sapiens GN=PRRC2C;sp|Q9Y520-5|PRC2C_HUMAN Isoform 5 of Protein PRRC2C OS=Homo sapiens GN=PRRC2C;sp|Q9Y520|PRC2C_HUMAN Prot	48.8	308.77	0	7860675975	7509175975	9015175975	10786575975	12736575975	16899575975	22481575975	25285575975	14377575975	16343575975	12728575975	14136575975	8792900975	19350825975	14396575975	FALSE	FALSE
E7EPV7	E7EPV7;P37840-2;P37840;D6RA31;H6UYS7;P37840-3	SNCA	Alpha-synuclein	SNCA	tr|E7EPV7|E7EPV7_HUMAN Alpha-synuclein OS=Homo sapiens GN=SNCA PE=1 SV=1;sp|P37840-2|SYUA_HUMAN Isoform 2-4 of Alpha-synuclein OS=Homo sapiens GN=SNCA;sp|P37840|SYUA_HUMAN Alpha-synuclein OS=Homo sapiens GN=SNCA PE=1 SV=1;tr|D6RA31|D6RA31_HUMAN Alpha-synuc	63.5	11.777	0	194194125	215904125	230604125	186114125	128924125	293544125	369134125	417744125	351524125	187694125	194674125	329614125	206704125	302336625	265876625	FALSE	FALSE
E7EWE1	E7EWE1;E7EQ61;Q9GZZ9;C9J5W5;C9JRV9;Q9GZZ9-2;C9J0F6	UBA5	Ubiquitin-like modifier-activating enzyme 5	UBA5	tr|E7EWE1|E7EWE1_HUMAN Ubiquitin-like modifier-activating enzyme 5 OS=Homo sapiens GN=UBA5 PE=1 SV=1;tr|E7EQ61|E7EQ61_HUMAN Ubiquitin-like modifier-activating enzyme 5 OS=Homo sapiens GN=UBA5 PE=1 SV=1;sp|Q9GZZ9|UBA5_HUMAN Ubiquitin-like modifier-activatin	11.8	38.753	0	37395000	14262000	34450000	11414000	33463000	88449000	194220000	251800000	55467000	43241000	59487000	63721000	24380250	141983000	55479000	FALSE	FALSE
E7EQS8	E7EQS8;Q6N021	TET2	Methylcytosine dioxygenase TET2	TET2	tr|E7EQS8|E7EQS8_HUMAN Methylcytosine dioxygenase TET2 OS=Homo sapiens GN=TET2 PE=1 SV=1;sp|Q6N021|TET2_HUMAN Methylcytosine dioxygenase TET2 OS=Homo sapiens GN=TET2 PE=1 SV=3	4.2	226.08	0	49233000	80628000	61994000	60515000	7314700	6967200	11451000	22010000	51071000	85897000	31889000	58679000	63092500	11935725	56884000	FALSE	FALSE
E7EQT4	E7EQT4;Q9UKV3;Q9UKV3-5;Q9UKV3-3;Q9UKV3-2	ACIN1	Apoptotic chromatin condensation inducer in the nucleus	ACIN1	tr|E7EQT4|E7EQT4_HUMAN Apoptotic chromatin condensation inducer in the nucleus OS=Homo sapiens GN=ACIN1 PE=1 SV=2;sp|Q9UKV3|ACINU_HUMAN Apoptotic chromatin condensation inducer in the nucleus OS=Homo sapiens GN=ACIN1 PE=1 SV=2;sp|Q9UKV3-5|ACINU_HUMAN Isofo	44.4	147.36	0	4636880947	3819180947	3885480947	4613380947	669230947	1017780947	982300947	1311680947	4813480947	4527080947	4256880947	4162980947	4238730947	995248447	4440105947	FALSE	FALSE
E9PES6	E9PES6;E7ES08;E7EQU1;O15347	HMGB3	High mobility group protein B3	HMGB3	tr|E9PES6|E9PES6_HUMAN High mobility group protein B3 (Fragment) OS=Homo sapiens GN=HMGB3 PE=1 SV=1;tr|E7ES08|E7ES08_HUMAN High mobility group protein B3 (Fragment) OS=Homo sapiens GN=HMGB3 PE=1 SV=1;tr|E7EQU1|E7EQU1_HUMAN High mobility group protein B3 (F	47.7	17.522	0	480480000	474500000	617730000	872560000	1860000	20647000	56634000	70563000	688280000	577770000	707070000	416060000	611317500	37426000	597295000	FALSE	FALSE
E7EQY4	E7EQY4;E7EV10;Q9BTC8-2;Q9BTC8;E9PCS8;D6W5A2	MTA3	Metastasis-associated protein MTA3	MTA3	tr|E7EQY4|E7EQY4_HUMAN Metastasis-associated protein MTA3 OS=Homo sapiens GN=MTA3 PE=1 SV=1;tr|E7EV10|E7EV10_HUMAN Metastasis-associated protein MTA3 OS=Homo sapiens GN=MTA3 PE=1 SV=1;sp|Q9BTC8-2|MTA3_HUMAN Isoform 2 of Metastasis-associated protein MTA3 O	31.3	58.726	0	93829000	118070000	97030000	121790000	7319400	8562000	11059000	12881000	111360000	94453000	119610000	137150000	107679750	9955350	115643250	FALSE	FALSE
E7EQZ4	E7EQZ4;Q16637-3;Q16637;Q16637-4;Q16637-2;B4DP61	SMN1	Survival motor neuron protein	SMN1;SMN2	tr|E7EQZ4|E7EQZ4_HUMAN Survival motor neuron protein OS=Homo sapiens GN=SMN1 PE=1 SV=1;sp|Q16637-3|SMN_HUMAN Isoform SMN-delta7 of Survival motor neuron protein OS=Homo sapiens GN=SMN1;sp|Q16637|SMN_HUMAN Survival motor neuron protein OS=Homo sapiens GN=SM	38.4	31.689	0	1578300000	1212300000	1064500000	1807700000	1425700000	1902900000	2263200000	2534200000	1498200000	1767200000	1554200000	1591300000	1415700000	2031500000	1602725000	FALSE	FALSE
E7ER27	E7ER27;P51659;E7EWE5;P51659-3;P51659-2	HSD17B4	Peroxisomal multifunctional enzyme type 2;(3R)-hydroxyacyl-CoA dehydrogenase;Enoyl-CoA hydratase 2	HSD17B4	tr|E7ER27|E7ER27_HUMAN Peroxisomal multifunctional enzyme type 2 OS=Homo sapiens GN=HSD17B4 PE=1 SV=3;sp|P51659|DHB4_HUMAN Peroxisomal multifunctional enzyme type 2 OS=Homo sapiens GN=HSD17B4 PE=1 SV=3;tr|E7EWE5|E7EWE5_HUMAN Peroxisomal multifunctional enz	29.2	53.928	0	105690000	79429000	80507000	92907000	35317000	116470000	58322000	140840000	49775000	90310000	142040000	206590000	89633250	87737250	122178750	FALSE	FALSE
E7ER68	E7ER68;Q658Y4	FAM91A1	Protein FAM91A1	FAM91A1	tr|E7ER68|E7ER68_HUMAN Protein FAM91A1 OS=Homo sapiens GN=FAM91A1 PE=1 SV=1;sp|Q658Y4|F91A1_HUMAN Protein FAM91A1 OS=Homo sapiens GN=FAM91A1 PE=1 SV=3	3.8	88.986	0.000524	8507600	18057000	0	0	31907000	32191000	43715000	27693000	0	0	0	11156000	13282300	33876500	11156000	FALSE	FALSE
E7ERI8	E7ERI8;E7EW49;O75122-3	CLASP2	CLIP-associating protein 2	CLASP2	tr|E7ERI8|E7ERI8_HUMAN CLIP-associating protein 2 OS=Homo sapiens GN=CLASP2 PE=1 SV=1;tr|E7EW49|E7EW49_HUMAN CLIP-associating protein 2 OS=Homo sapiens GN=CLASP2 PE=1 SV=1;sp|O75122-3|CLAP2_HUMAN Isoform 3 of CLIP-associating protein 2 OS=Homo sapiens GN=C	38.3	165.63	0	916306983	638116983	686886983	927796983	1196146983	1481246983	1838546983	2363646983	1681846983	1600946983	1196546983	1505046983	792276983	1719896983	1496096983	FALSE	FALSE
E7ERS3	E7ERS3;Q86VM9;Q86VM9-2	ZC3H18	Zinc finger CCCH domain-containing protein 18	ZC3H18	tr|E7ERS3|E7ERS3_HUMAN Zinc finger CCCH domain-containing protein 18 OS=Homo sapiens GN=ZC3H18 PE=1 SV=1;sp|Q86VM9|ZCH18_HUMAN Zinc finger CCCH domain-containing protein 18 OS=Homo sapiens GN=ZC3H18 PE=1 SV=2;sp|Q86VM9-2|ZCH18_HUMAN Isoform 2 of Zinc finge	18	108.94	0	1795140625	1626240625	1750440625	1776340625	89911625	145170625	184630625	252350625	1763240625	1759340625	1623840625	1645540625	1737040625	168015875	1697990625	FALSE	FALSE
E7ERX9	E7ERX9;Q9NQT8	KIF13B	Kinesin-like protein;Kinesin-like protein KIF13B	KIF13B	tr|E7ERX9|E7ERX9_HUMAN Kinesin-like protein OS=Homo sapiens GN=KIF13B PE=1 SV=1;sp|Q9NQT8|KI13B_HUMAN Kinesin-like protein KIF13B OS=Homo sapiens GN=KIF13B PE=1 SV=2	5	83.877	0.000523	0	0	0	0	28760000	93350000	133600000	123850000	75950000	97635000	45180000	83379000	NA	94890000	75536000	FALSE	FALSE
E7ESC7	E7ESC7;Q7L5Y9;B4DQT1;B4DVN3;Q7L5Y9-3;Q7L5Y9-2;D6RIB6;Q7L5Y9-4	MAEA	Macrophage erythroblast attacher	MAEA	tr|E7ESC7|E7ESC7_HUMAN Macrophage erythroblast attacher OS=Homo sapiens GN=MAEA PE=1 SV=1;sp|Q7L5Y9|MAEA_HUMAN Macrophage erythroblast attacher OS=Homo sapiens GN=MAEA PE=1 SV=1;tr|B4DQT1|B4DQT1_HUMAN Macrophage erythroblast attacher OS=Homo sapiens GN=MAE	23	49.392	0	116847650	149037650	152187650	34899650	34246650	38231650	58242650	160087650	173087650	190087650	171437650	138727650	113243150	72702150	168335150	FALSE	FALSE
E7ESG2	E7ESG2;Q9HAW4;Q9HAW4-2;Q9HAW4-3	CLSPN	Claspin	CLSPN	tr|E7ESG2|E7ESG2_HUMAN Claspin OS=Homo sapiens GN=CLSPN PE=1 SV=1;sp|Q9HAW4|CLSPN_HUMAN Claspin OS=Homo sapiens GN=CLSPN PE=1 SV=3;sp|Q9HAW4-2|CLSPN_HUMAN Isoform 2 of Claspin OS=Homo sapiens GN=CLSPN;sp|Q9HAW4-3|CLSPN_HUMAN Isoform 3 of Claspin OS=Homo sa	16.7	145.31	0	162480000	226270000	261180000	243240000	14696000	42128000	100020000	133640000	320310000	393250000	359310000	346960000	223292500	72621000	354957500	FALSE	FALSE
E7ESY4	E7ESY4;Q13330;Q13330-3;H0Y4T7;Q13330-2	MTA1	Metastasis-associated protein MTA1	MTA1	tr|E7ESY4|E7ESY4_HUMAN Metastasis-associated protein MTA1 OS=Homo sapiens GN=MTA1 PE=1 SV=1;sp|Q13330|MTA1_HUMAN Metastasis-associated protein MTA1 OS=Homo sapiens GN=MTA1 PE=1 SV=2;sp|Q13330-3|MTA1_HUMAN Isoform 3 of Metastasis-associated protein MTA1 OS=	46.2	79.372	0	986430000	881350000	1001000000	1024200000	26457000	93974000	87977000	113260000	1297700000	1116000000	1171200000	1034500000	973245000	80417000	1154850000	FALSE	FALSE
E7ET07	E7ET07;Q9NXR8	ING3	Inhibitor of growth protein;Inhibitor of growth protein 3	ING3	tr|E7ET07|E7ET07_HUMAN Inhibitor of growth protein OS=Homo sapiens GN=ING3 PE=1 SV=1;sp|Q9NXR8|ING3_HUMAN Inhibitor of growth protein 3 OS=Homo sapiens GN=ING3 PE=1 SV=2	13.2	44.86	0	40109000	46046000	43081000	28929000	0	10702000	13926000	10319000	89008000	71267000	91034000	83419000	39541250	11649000	83682000	FALSE	FALSE
E7ETA6	E7ETA6	PCM1	NA	PCM1	tr|E7ETA6|E7ETA6_HUMAN Pericentriolar material 1 protein OS=Homo sapiens GN=PCM1 PE=1 SV=1	30.4	227.73	0	0	0	0	0	20737000	17694000	21451000	22915000	0	0	0	0	NA	20699250	NA	FALSE	FALSE
E7ETU5	E7ETU5;F6Y5H0;P29558-2;P29558;E7EPF2;C9J9B2;C9JIJ9;Q6XE24-3;Q6XE24-4;Q6XE24-5;Q6XE24-2;Q6XE24	RBMS1	RNA-binding motif, single-stranded-interacting protein 1;RNA-binding motif, single-stranded-interacting protein 3	RBMS1;RBMS3	tr|E7ETU5|E7ETU5_HUMAN RNA-binding motif, single-stranded-interacting protein 1 OS=Homo sapiens GN=RBMS1 PE=1 SV=1;tr|F6Y5H0|F6Y5H0_HUMAN RNA-binding motif, single-stranded-interacting protein 1 OS=Homo sapiens GN=RBMS1 PE=1 SV=1;sp|P29558-2|RBMS1_HUMAN Is	22.2	40.147	0	232750575	159100575	232940575	218500575	498860575	536840575	672360575	720520575	380130575	409400575	439120575	456070575	210823075	607145575	421180575	FALSE	FALSE
H0Y9G6	H0Y9G6;E7ETU7;P09001;E9PF06;D6RC14	MRPL3	39S ribosomal protein L3, mitochondrial	MRPL3	tr|H0Y9G6|H0Y9G6_HUMAN 39S ribosomal protein L3, mitochondrial (Fragment) OS=Homo sapiens GN=MRPL3 PE=1 SV=1;tr|E7ETU7|E7ETU7_HUMAN 39S ribosomal protein L3, mitochondrial OS=Homo sapiens GN=MRPL3 PE=1 SV=1;sp|P09001|RM03_HUMAN 39S ribosomal protein L3, mi	17.4	40.47	0	19448000	16167000	20192000	49353000	10492000	10934000	10970000	29072000	65738000	103400000	92332000	85267000	26290000	15367000	86684250	FALSE	FALSE
Q7KZI7	Q7KZI7;Q7KZI7-16;E9PC69;E7ETY4;Q7KZI7-9;Q7KZI7-8;Q7KZI7-6;Q7KZI7-3;Q7KZI7-14;Q7KZI7-4;Q7KZI7-2;Q7KZ	MARK2	Serine/threonine-protein kinase MARK2	MARK2	sp|Q7KZI7|MARK2_HUMAN Serine/threonine-protein kinase MARK2 OS=Homo sapiens GN=MARK2 PE=1 SV=2;sp|Q7KZI7-16|MARK2_HUMAN Isoform 16 of Serine/threonine-protein kinase MARK2 OS=Homo sapiens GN=MARK2;tr|E9PC69|E9PC69_HUMAN Serine/threonine-protein kinase MARK	18.8	87.91	0	95652000	81133000	86749000	96200000	28162000	155610000	129120000	161640000	141980000	113430000	107430000	108730000	89933500	118633000	117892500	FALSE	FALSE
E7EU96	E7EU96;Q5U5J2;P68400;Q8NEV1;P68400-2	CSNK2A1	Casein kinase II subunit alpha;Casein kinase II subunit alpha 3	CSNK2A1;CSNK2A3	tr|E7EU96|E7EU96_HUMAN Casein kinase II subunit alpha OS=Homo sapiens GN=CSNK2A1 PE=1 SV=1;tr|Q5U5J2|Q5U5J2_HUMAN CSNK2A1 protein OS=Homo sapiens GN=CSNK2A1 PE=1 SV=1;sp|P68400|CSK21_HUMAN Casein kinase II subunit alpha OS=Homo sapiens GN=CSNK2A1 PE=1 SV=1	29.6	45.31	0	163460000	129530000	145100000	91913000	0	10445000	21849000	38231000	73046000	84919000	122570000	63184000	132500750	2.35083e+07	85929750	FALSE	FALSE
E7EUU4	E7EUU4;E9PGM1;E7EX73;Q04637-7;A0A0A0MR52	EIF4G1	Eukaryotic translation initiation factor 4 gamma 1	EIF4G1	tr|E7EUU4|E7EUU4_HUMAN Eukaryotic translation initiation factor 4 gamma 1 OS=Homo sapiens GN=EIF4G1 PE=1 SV=1;tr|E9PGM1|E9PGM1_HUMAN Eukaryotic translation initiation factor 4 gamma 1 OS=Homo sapiens GN=EIF4G1 PE=1 SV=1;tr|E7EX73|E7EX73_HUMAN Eukaryotic tr	63.7	171.64	0	139290000	97467000	112330000	123840000	307540000	241290000	479150000	642190000	306500000	336130000	265590000	237440000	118231750	417542500	286415000	FALSE	FALSE
H0YAE8	H0YAE8;E7EUV9;F8W8D3;Q14493;Q14493-2	SLBP	Histone RNA hairpin-binding protein	SLBP	tr|H0YAE8|H0YAE8_HUMAN Histone RNA hairpin-binding protein (Fragment) OS=Homo sapiens GN=SLBP PE=1 SV=1;tr|E7EUV9|E7EUV9_HUMAN Histone RNA hairpin-binding protein OS=Homo sapiens GN=SLBP PE=1 SV=1;tr|F8W8D3|F8W8D3_HUMAN Histone RNA hairpin-binding protein	12	26.071	0.000531	69367000	51960000	67178000	160800000	19819000	31200000	31779000	33552000	87384000	0	18192000	14478000	87326250	29087500	40018000	FALSE	FALSE
E7EVZ1	E7EVZ1;Q86UP3-2;Q86UP3-5;Q86UP3;Q86UP3-4	ZFHX4	Zinc finger homeobox protein 4	ZFHX4	tr|E7EVZ1|E7EVZ1_HUMAN Zinc finger homeobox protein 4 OS=Homo sapiens GN=ZFHX4 PE=1 SV=1;sp|Q86UP3-2|ZFHX4_HUMAN Isoform 2 of Zinc finger homeobox protein 4 OS=Homo sapiens GN=ZFHX4;sp|Q86UP3-5|ZFHX4_HUMAN Isoform 5 of Zinc finger homeobox protein 4 OS=Hom	8.2	396.21	0	213230000	153420000	205230000	274160000	20843000	53193000	52123000	51075000	212160000	148440000	242290000	190620000	211510000	44308500	198377500	FALSE	FALSE
E7EX17	E7EX17;P23588;P23588-2;F8VX11	EIF4B	Eukaryotic translation initiation factor 4B	EIF4B	tr|E7EX17|E7EX17_HUMAN Eukaryotic translation initiation factor 4B OS=Homo sapiens GN=EIF4B PE=1 SV=1;sp|P23588|IF4B_HUMAN Eukaryotic translation initiation factor 4B OS=Homo sapiens GN=EIF4B PE=1 SV=2;sp|P23588-2|IF4B_HUMAN Isoform 2 of Eukaryotic transla	63.5	69.697	0	3162099775	3195999775	3500299775	3072399775	8908199775	15254299775	17469299775	20220299775	6419099775	7550899775	5530299775	4509999775	3232699775	15463024775	6002574775	FALSE	FALSE
E9PG39	E9PG39;E9PC15;Q53H12	AGK	Acylglycerol kinase, mitochondrial	AGK	tr|E9PG39|E9PG39_HUMAN Acylglycerol kinase, mitochondrial OS=Homo sapiens GN=AGK PE=1 SV=1;tr|E9PC15|E9PC15_HUMAN Acylglycerol kinase, mitochondrial OS=Homo sapiens GN=AGK PE=1 SV=1;sp|Q53H12|AGK_HUMAN Acylglycerol kinase, mitochondrial OS=Homo sapiens GN=	13.9	26.925	0.000269	10621000	12972000	14500000	20551000	12406000	12104000	13503000	13267000	14915000	17246000	14127000	16576000	14661000	12820000	15716000	FALSE	FALSE
V9GYD9	V9GYD9;Q5VZZ6;E9PC62;O95319-5;O95319-2;O95319;O95319-4;O95319-3	CELF2	CUGBP Elav-like family member 2	CELF2	tr|V9GYD9|V9GYD9_HUMAN CUGBP Elav-like family member 2 OS=Homo sapiens GN=CELF2 PE=1 SV=1;tr|Q5VZZ6|Q5VZZ6_HUMAN CUGBP Elav-like family member 2 OS=Homo sapiens GN=CELF2 PE=1 SV=2;tr|E9PC62|E9PC62_HUMAN CUGBP Elav-like family member 2 OS=Homo sapiens GN=CE	16.1	46.621	0	125410000	72896000	106550000	147160000	0	0	13422000	0	70114000	67935000	96727000	160500000	113004000	13422000	98819000	FALSE	FALSE
E9PC74	E9PC74;Q13144	EIF2B5	Translation initiation factor eIF-2B subunit epsilon	EIF2B5	tr|E9PC74|E9PC74_HUMAN Translation initiation factor eIF-2B subunit epsilon OS=Homo sapiens GN=EIF2B5 PE=1 SV=1;sp|Q13144|EI2BE_HUMAN Translation initiation factor eIF-2B subunit epsilon OS=Homo sapiens GN=EIF2B5 PE=1 SV=3	15.2	78.346	0	0	0	0	76427000	41822000	64010000	77818000	86008000	12097000	0	9802700	14053000	76427000	67414500	1.19842e+07	FALSE	FALSE
E9PCH4	E9PCH4;Q8TEU7;Q8TEU7-4;A0A0A6YYB7;Q8TEU7-5;A0A0A0MR23;Q8TEU7-3;Q8TEU7-2;D6RE77;B7Z7Y1	RAPGEF6	Rap guanine nucleotide exchange factor 6	RAPGEF6	tr|E9PCH4|E9PCH4_HUMAN Uncharacterized protein OS=Homo sapiens PE=4 SV=1;sp|Q8TEU7|RPGF6_HUMAN Rap guanine nucleotide exchange factor 6 OS=Homo sapiens GN=RAPGEF6 PE=1 SV=2;sp|Q8TEU7-4|RPGF6_HUMAN Isoform 4 of Rap guanine nucleotide exchange factor 6 OS=Ho	22	185.19	0	119093500	82287500	99023500	97479500	223883500	297223500	364443500	368973500	181053500	143193500	164263500	190463500	99471000	313631000	169743500	FALSE	FALSE
P20810-2	P20810-2;E9PCH5;P20810-8;P20810;P20810-6;E7ES10;B7Z574;A0A0C4DGB5;P20810-5;P20810-10;E9PDE4;P20810-	CAST	Calpastatin	CAST	sp|P20810-2|ICAL_HUMAN Isoform 2 of Calpastatin OS=Homo sapiens GN=CAST;tr|E9PCH5|E9PCH5_HUMAN Calpastatin OS=Homo sapiens GN=CAST PE=1 SV=1;sp|P20810-8|ICAL_HUMAN Isoform 8 of Calpastatin OS=Homo sapiens GN=CAST;sp|P20810|ICAL_HUMAN Calpastatin OS=Homo sa	51.7	75.304	0	895330000	810150000	709190000	1100300000	776220000	1051400000	1097700000	1449200000	1042600000	1177100000	1128500000	1174900000	878742500	1093630000	1130775000	FALSE	FALSE
E9PCX7	E9PCX7;Q13423	NNT	NAD(P) transhydrogenase, mitochondrial	NNT	tr|E9PCX7|E9PCX7_HUMAN NAD(P) transhydrogenase, mitochondrial OS=Homo sapiens GN=NNT PE=1 SV=1;sp|Q13423|NNTM_HUMAN NAD(P) transhydrogenase, mitochondrial OS=Homo sapiens GN=NNT PE=1 SV=3	5.9	99.728	0	16208000	18270000	30532000	57675000	37573000	52082000	16665000	47791000	6569300	10280000	7841400	6571800	30671250	38527750	7815625	FALSE	FALSE
E9PDF6	E9PDF6;O43795-2;O43795	MYO1B	Unconventional myosin-Ib	MYO1B	tr|E9PDF6|E9PDF6_HUMAN Unconventional myosin-Ib OS=Homo sapiens GN=MYO1B PE=1 SV=1;sp|O43795-2|MYO1B_HUMAN Isoform 2 of Unconventional myosin-Ib OS=Homo sapiens GN=MYO1B;sp|O43795|MYO1B_HUMAN Unconventional myosin-Ib OS=Homo sapiens GN=MYO1B PE=1 SV=3	14.4	128.48	0	117690000	94742000	113280000	16345000	97242000	132180000	90426000	202840000	72379000	85185000	98282000	90987000	85514250	130672000	86708250	FALSE	FALSE
E9PE17	E9PE17;I3L0E3;Q9Y2R5	MRPS17	28S ribosomal protein S17, mitochondrial	MRPS17;hCG_1984214	tr|E9PE17|E9PE17_HUMAN 28S ribosomal protein S17, mitochondrial (Fragment) OS=Homo sapiens GN=MRPS17 PE=1 SV=1;tr|I3L0E3|I3L0E3_HUMAN 28S ribosomal protein S17, mitochondrial OS=Homo sapiens GN=MRPS17 PE=1 SV=1;sp|Q9Y2R5|RT17_HUMAN 28S ribosomal protein S1	29.5	14.374	0	28141625	31279625	29458625	55207625	20430625	12496625	23677625	26030625	50168625	68128625	64696625	55936625	36021875	20658875	59732625	FALSE	FALSE
H0YDD4	H0YDD4;E9PEJ4;P10515	DLAT	Acetyltransferase component of pyruvate dehydrogenase complex;Dihydrolipoyllysine-residue acetyltransferase component of pyruvate dehydrogenase complex, mitochondrial	DLAT	tr|H0YDD4|H0YDD4_HUMAN Acetyltransferase component of pyruvate dehydrogenase complex (Fragment) OS=Homo sapiens GN=DLAT PE=1 SV=1;tr|E9PEJ4|E9PEJ4_HUMAN Acetyltransferase component of pyruvate dehydrogenase complex OS=Homo sapiens GN=DLAT PE=1 SV=1;sp|P105	10.2	51.201	0.000276	43977425	40459425	40875425	25966425	15729425	11972425	24719425	23465425	63837425	68528425	72968425	58566425	37819675	18971675	65975175	FALSE	FALSE
E9PEP7	E9PEP7;P17010-2;P08048-2;P08048-3;P08048;P17010;P17010-3	ZFX	Zinc finger X-chromosomal protein;Zinc finger Y-chromosomal protein	ZFX;ZFY	tr|E9PEP7|E9PEP7_HUMAN Zinc finger X-chromosomal protein OS=Homo sapiens GN=ZFX PE=1 SV=1;sp|P17010-2|ZFX_HUMAN Isoform 2 of Zinc finger X-chromosomal protein OS=Homo sapiens GN=ZFX;sp|P08048-2|ZFY_HUMAN Isoform 2 of Zinc finger Y-chromosomal protein OS=Ho	3.7	85.197	0.000272	39381000	41434000	32788000	14189000	0	4977000	6768900	8404000	31368000	53745000	46131000	42519000	31948000	6.71663e+06	43440750	FALSE	FALSE
E9PER6	E9PER6;Q6A1A2;O15530-5;O15530-2;O15530;O15530-4;O15530-3	PDPK1	Putative 3-phosphoinositide-dependent protein kinase 2;3-phosphoinositide-dependent protein kinase 1	PDPK1;PDPK2P	tr|E9PER6|E9PER6_HUMAN 3-phosphoinositide-dependent protein kinase 1 OS=Homo sapiens GN=PDPK1 PE=1 SV=1;sp|Q6A1A2|PDPK2_HUMAN Putative 3-phosphoinositide-dependent protein kinase 2 OS=Homo sapiens GN=PDPK2P PE=5 SV=1;sp|O15530-5|PDPK1_HUMAN Isoform 5 of 3-	7	60.328	0.000269	14013000	11778000	11170000	20660000	6620100	26700000	68762000	79972000	31643000	54753000	61580000	57183000	14405250	45513525	51289750	FALSE	FALSE
E9PEZ3	E9PEZ3;O60610;E9PHQ0;O60610-2;O60610-3;E7ERW8;H9KV28;E7EMV0	DIAPH1	Protein diaphanous homolog 1	DIAPH1	tr|E9PEZ3|E9PEZ3_HUMAN Protein diaphanous homolog 1 OS=Homo sapiens GN=DIAPH1 PE=1 SV=1;sp|O60610|DIAP1_HUMAN Protein diaphanous homolog 1 OS=Homo sapiens GN=DIAPH1 PE=1 SV=2;tr|E9PHQ0|E9PHQ0_HUMAN Protein diaphanous homolog 1 OS=Homo sapiens GN=DIAPH1 PE=	39.2	141.06	0	1050253988	936503988	1277953988	1049753988	1652053988	2121553988	2589153988	2972353988	1730853988	1634053988	1648653988	1519253988	1078616488	2333778988	1633203988	FALSE	FALSE
E9PF19	E9PF19;Q9Y4P3;Q96E41	TBL2	Transducin beta-like protein 2	TBL2	tr|E9PF19|E9PF19_HUMAN Transducin beta-like protein 2 OS=Homo sapiens GN=TBL2 PE=1 SV=1;sp|Q9Y4P3|TBL2_HUMAN Transducin beta-like protein 2 OS=Homo sapiens GN=TBL2 PE=1 SV=1;tr|Q96E41|Q96E41_HUMAN TBL2 protein OS=Homo sapiens GN=TBL2 PE=1 SV=1	46.7	45.935	0	276913200	224853200	248813200	372193200	143423200	409123200	342063200	435713200	201363200	232863200	263793200	179963200	280693200	332580700	219495700	FALSE	FALSE
E9PF58	E9PF58;Q92747;Q92747-2	ARPC1A	Actin-related protein 2/3 complex subunit 1A	ARPC1A	tr|E9PF58|E9PF58_HUMAN Actin-related protein 2/3 complex subunit 1A OS=Homo sapiens GN=ARPC1A PE=1 SV=1;sp|Q92747|ARC1A_HUMAN Actin-related protein 2/3 complex subunit 1A OS=Homo sapiens GN=ARPC1A PE=1 SV=2;sp|Q92747-2|ARC1A_HUMAN Isoform 2 of Actin-relate	27.2	30.888	0	70262000	71998000	63428000	25825000	3865500	55053000	61370000	85427000	83120000	96650000	86960000	44067000	57878250	51428875	77699250	FALSE	FALSE
E9PFB9	E9PFB9;J3KP97;Q5T9S5-2;Q5T9S5;Q5T9S2	CCDC18	Coiled-coil domain-containing protein 18	CCDC18	tr|E9PFB9|E9PFB9_HUMAN Coiled-coil domain-containing protein 18 OS=Homo sapiens GN=CCDC18 PE=1 SV=2;tr|J3KP97|J3KP97_HUMAN Coiled-coil domain-containing protein 18 (Fragment) OS=Homo sapiens GN=CCDC18 PE=1 SV=1;sp|Q5T9S5-2|CCD18_HUMAN Isoform 2 of Coiled-c	6.1	151.32	0.000521	125640000	148860000	168740000	178220000	38339000	154250000	185550000	21147000	285150000	12300000	236210000	268140000	155365000	99821500	200450000	FALSE	FALSE
E9PFK9	E9PFK9;Q9UJ41-2;Q9UJ41-4;Q9UJ41-3;Q9UJ41;A0A0A0MSJ3;Q3HKR1	RABGEF1	Rab5 GDP/GTP exchange factor	RABGEF1	tr|E9PFK9|E9PFK9_HUMAN Rab5 GDP/GTP exchange factor OS=Homo sapiens GN=RABGEF1 PE=1 SV=1;sp|Q9UJ41-2|RABX5_HUMAN Isoform 2 of Rab5 GDP/GTP exchange factor OS=Homo sapiens GN=RABGEF1;sp|Q9UJ41-4|RABX5_HUMAN Isoform 4 of Rab5 GDP/GTP exchange factor OS=Homo	5.8	58.394	0.000277	0	0	0	7560500	27862000	19376000	24569000	33691000	10089000	20116000	12615000	4799500	7560500	26374500	11904875	FALSE	FALSE
E9PFQ4	E9PFQ4;Q86SQ0-2;Q86SQ0-3;Q86SQ0;E9PGF6	PHLDB2	Pleckstrin homology-like domain family B member 2	PHLDB2	tr|E9PFQ4|E9PFQ4_HUMAN Pleckstrin homology-like domain family B member 2 (Fragment) OS=Homo sapiens GN=PHLDB2 PE=1 SV=1;sp|Q86SQ0-2|PHLB2_HUMAN Isoform 2 of Pleckstrin homology-like domain family B member 2 OS=Homo sapiens GN=PHLDB2;sp|Q86SQ0-3|PHLB2_HUMAN	2.7	125.47	0.000516	28160000	23701000	24930000	22413000	17367000	18727000	0	18948000	8885700	7777600	6435200	5591000	24801000	1.83473e+07	7172375	FALSE	FALSE
E9PG73	E9PG73;Q13427;Q13427-2;C9JN15;C9JM79	PPIG	Peptidyl-prolyl cis-trans isomerase G;Peptidyl-prolyl cis-trans isomerase	PPIG	tr|E9PG73|E9PG73_HUMAN Peptidyl-prolyl cis-trans isomerase G OS=Homo sapiens GN=PPIG PE=1 SV=1;sp|Q13427|PPIG_HUMAN Peptidyl-prolyl cis-trans isomerase G OS=Homo sapiens GN=PPIG PE=1 SV=2;sp|Q13427-2|PPIG_HUMAN Isoform 2 of Peptidyl-prolyl cis-trans isomer	17.1	87.088	0	538630500	544070500	616700500	519990500	330100500	52362500	17043500	39422500	469810500	336350500	399840500	514700500	554848000	109732250	430175500	FALSE	FALSE
E9PG82	E9PG82	SRI	NA	SRI	tr|E9PG82|E9PG82_HUMAN Sorcin OS=Homo sapiens GN=SRI PE=1 SV=1	16.7	7.2509	0.000512	35095000	34481000	33048000	0	0	0	0	0	47031000	65754000	63067000	41467000	34208000	NA	54329750	FALSE	FALSE
E9PGC0	E9PGC0;P20936-2;P20936-4;P20936	RASA1	Ras GTPase-activating protein 1	RASA1	tr|E9PGC0|E9PGC0_HUMAN Ras GTPase-activating protein 1 OS=Homo sapiens GN=RASA1 PE=1 SV=1;sp|P20936-2|RASA1_HUMAN Isoform 2 of Ras GTPase-activating protein 1 OS=Homo sapiens GN=RASA1;sp|P20936-4|RASA1_HUMAN Isoform 4 of Ras GTPase-activating protein 1 OS=	10	101.79	0	8977200	0	11821000	28507000	25743000	19345000	13595000	21203000	35873000	38125000	16714000	30042000	1.64351e+07	19971500	30188500	FALSE	FALSE
E9PGC8	E9PGC8;P78559;P78559-2	MAP1A	Microtubule-associated protein 1A;MAP1A heavy chain;MAP1 light chain LC2	MAP1A	tr|E9PGC8|E9PGC8_HUMAN Microtubule-associated protein 1A OS=Homo sapiens GN=MAP1A PE=1 SV=1;sp|P78559|MAP1A_HUMAN Microtubule-associated protein 1A OS=Homo sapiens GN=MAP1A PE=1 SV=6;sp|P78559-2|MAP1A_HUMAN Isoform 2 of Microtubule-associated protein 1A OS	12.1	331.25	0	170390000	99822000	125710000	181410000	322160000	536320000	581680000	868520000	289590000	517300000	340280000	450950000	144333000	577170000	399530000	FALSE	FALSE
E9PGM4	E9PGM4;Q04446	GBE1	1,4-alpha-glucan-branching enzyme	GBE1	tr|E9PGM4|E9PGM4_HUMAN 1,4-alpha-glucan-branching enzyme OS=Homo sapiens GN=GBE1 PE=1 SV=1;sp|Q04446|GLGB_HUMAN 1,4-alpha-glucan-branching enzyme OS=Homo sapiens GN=GBE1 PE=1 SV=3	6.7	75.959	0	21594000	45404000	46314000	41645000	12950000	35656000	60422000	71828000	58575000	79705000	68134000	60869000	38739250	45214000	66820750	FALSE	FALSE
E9PGT1	E9PGT1;Q15631;H7C1D4;Q15631-2	TSN	Translin	TSN	tr|E9PGT1|E9PGT1_HUMAN Translin OS=Homo sapiens GN=TSN PE=1 SV=1;sp|Q15631|TSN_HUMAN Translin OS=Homo sapiens GN=TSN PE=1 SV=1;tr|H7C1D4|H7C1D4_HUMAN Translin (Fragment) OS=Homo sapiens GN=TSN PE=1 SV=1;sp|Q15631-2|TSN_HUMAN Isoform 2 of Translin OS=Homo s	40.4	25.572	0	45678000	66559000	49920000	140100000	23439000	111490000	41334000	56288000	97976000	80507000	89962000	113700000	75564250	58137750	95536250	FALSE	FALSE
E9PGT3	E9PGT3;Q15418-4;Q15418;Q15418-2;Q15418-3	RPS6KA1	Ribosomal protein S6 kinase;Ribosomal protein S6 kinase alpha-1	RPS6KA1	tr|E9PGT3|E9PGT3_HUMAN Ribosomal protein S6 kinase OS=Homo sapiens GN=RPS6KA1 PE=1 SV=1;sp|Q15418-4|KS6A1_HUMAN Isoform 4 of Ribosomal protein S6 kinase alpha-1 OS=Homo sapiens GN=RPS6KA1;sp|Q15418|KS6A1_HUMAN Ribosomal protein S6 kinase alpha-1 OS=Homo sa	15.7	81.471	0	16416000	35064000	35719000	18217000	21776000	56181000	38486000	43065000	11618000	18220000	15456000	29683000	26354000	39877000	18744250	FALSE	FALSE
O94901-9	O94901-9;O94901;O94901-8;O94901-5;E9PHI4;O94901-6;H0Y742;H0Y6N5	SUN1	SUN domain-containing protein 1	SUN1	sp|O94901-9|SUN1_HUMAN Isoform 9 of SUN domain-containing protein 1 OS=Homo sapiens GN=SUN1;sp|O94901|SUN1_HUMAN SUN domain-containing protein 1 OS=Homo sapiens GN=SUN1 PE=1 SV=3;sp|O94901-8|SUN1_HUMAN Isoform 8 of SUN domain-containing protein 1 OS=Homo s	12.7	101.93	0	103600000	82614000	106340000	106700000	49123000	66315000	82182000	121070000	118930000	97404000	144290000	127660000	99813500	79672500	122071000	FALSE	FALSE
E9PHM2	E9PHM2;Q15031	LARS2	Probable leucine--tRNA ligase, mitochondrial	LARS2	tr|E9PHM2|E9PHM2_HUMAN Probable leucine--tRNA ligase, mitochondrial OS=Homo sapiens GN=LARS2 PE=1 SV=1;sp|Q15031|SYLM_HUMAN Probable leucine--tRNA ligase, mitochondrial OS=Homo sapiens GN=LARS2 PE=1 SV=2	5	96.93	0.000508	48446000	17571000	47866000	12202000	3138500	19205000	21823000	34087000	43652000	40008000	57087000	19280000	31521250	19563375	40006750	FALSE	FALSE
E9PHV5	E9PHV5;P28290;P28290-2;P28290-3;E7EUL7	SSFA2	Sperm-specific antigen 2	SSFA2	tr|E9PHV5|E9PHV5_HUMAN Sperm-specific antigen 2 OS=Homo sapiens GN=SSFA2 PE=1 SV=1;sp|P28290|SSFA2_HUMAN Sperm-specific antigen 2 OS=Homo sapiens GN=SSFA2 PE=1 SV=3;sp|P28290-2|SSFA2_HUMAN Isoform 2 of Sperm-specific antigen 2 OS=Homo sapiens GN=SSFA2;sp|P	9.5	136.14	0	40539000	54183000	43971000	55419000	33703000	106420000	118710000	156480000	37539000	19594000	45981000	42787000	48528000	103828250	36475250	FALSE	FALSE
Q5T6K7	Q5T6K7;E9PI99;Q5T6K5;Q13952-6;Q13952-7;Q13952-2;Q13952-5;Q13952-3;Q13952;A0A0A0MT00;Q13952-4	NFYC	Nuclear transcription factor Y subunit gamma	NFYC	tr|Q5T6K7|Q5T6K7_HUMAN Nuclear transcription factor Y subunit gamma (Fragment) OS=Homo sapiens GN=NFYC PE=1 SV=1;tr|E9PI99|E9PI99_HUMAN Nuclear transcription factor Y subunit gamma (Fragment) OS=Homo sapiens GN=NFYC PE=1 SV=1;tr|Q5T6K5|Q5T6K5_HUMAN Nuclear	31	14.909	0.000276	54706000	38822000	56357000	43519000	0	0	0	0	45623000	70526000	60467000	55428000	48351000	NA	58011000	FALSE	FALSE
E9PJ04	E9PJ04	SF3B2	NA	SF3B2	tr|E9PJ04|E9PJ04_HUMAN Splicing factor 3B subunit 2 (Fragment) OS=Homo sapiens GN=SF3B2 PE=1 SV=4	64.6	38.416	0	13563000	15588000	9870900	19606000	0	0	0	0	41530000	40562000	40941000	34386000	14656975	NA	39354750	FALSE	FALSE
E9PJ24	E9PJ24;F8WEF5;Q9P1Y6-3;Q9P1Y6;Q9P1Y6-2	PHRF1	PHD and RING finger domain-containing protein 1	PHRF1	tr|E9PJ24|E9PJ24_HUMAN PHD and RING finger domain-containing protein 1 OS=Homo sapiens GN=PHRF1 PE=1 SV=1;tr|F8WEF5|F8WEF5_HUMAN PHD and RING finger domain-containing protein 1 OS=Homo sapiens GN=PHRF1 PE=1 SV=1;sp|Q9P1Y6-3|PHRF1_HUMAN Isoform 3 of PHD and	12.6	178.22	0	203370000	207140000	124390000	353460000	17272000	7063000	26081000	50094000	225870000	263890000	170130000	223780000	222090000	25127500	220917500	FALSE	FALSE
E9PJF0	E9PJF0;E9PQW4;P27361-2;P27361-3;P27361	MAPK3	Mitogen-activated protein kinase;Mitogen-activated protein kinase 3	MAPK3	tr|E9PJF0|E9PJF0_HUMAN Mitogen-activated protein kinase OS=Homo sapiens GN=MAPK3 PE=1 SV=1;tr|E9PQW4|E9PQW4_HUMAN Mitogen-activated protein kinase OS=Homo sapiens GN=MAPK3 PE=1 SV=1;sp|P27361-2|MK03_HUMAN Isoform 2 of Mitogen-activated protein kinase 3 OS=	25.9	35.737	0	15337000	25704000	16196000	35367000	31672000	21863000	26845000	45285000	22538000	31786000	25739000	42263000	23151000	31416250	30581500	FALSE	FALSE
E9PS95	E9PS95;E9PJH7;Q9H1K4;Q9H936;K4DIA8;K4DIA2;K4DIB0;K4DIB2;E9PQ36;K4DIB8;E9PI74;K4DIB3	SLC25A22	Mitochondrial glutamate carrier 2;Mitochondrial glutamate carrier 1	SLC25A22;SLC25A18	tr|E9PS95|E9PS95_HUMAN Mitochondrial glutamate carrier 1 (Fragment) OS=Homo sapiens GN=SLC25A22 PE=1 SV=1;tr|E9PJH7|E9PJH7_HUMAN Mitochondrial glutamate carrier 1 (Fragment) OS=Homo sapiens GN=SLC25A22 PE=1 SV=4;sp|Q9H1K4|GHC2_HUMAN Mitochondrial glutamate	8.2	20.846	0.000517	0	6043000	5364200	7017400	7792900	18425000	17889000	25241000	24041000	40582000	30938000	27306000	6.14153e+06	17336975	30716750	FALSE	FALSE
E9PJM3	E9PJM3;Q9UK99-2;Q9UK99;G3V1E0;Q9UK99-3	FBXO3	F-box only protein 3	FBXO3	tr|E9PJM3|E9PJM3_HUMAN F-box only protein 3 OS=Homo sapiens GN=FBXO3 PE=1 SV=1;sp|Q9UK99-2|FBX3_HUMAN Isoform 2 of F-box only protein 3 OS=Homo sapiens GN=FBXO3;sp|Q9UK99|FBX3_HUMAN F-box only protein 3 OS=Homo sapiens GN=FBXO3 PE=1 SV=3;tr|G3V1E0|G3V1E0_H	20.5	49.153	0	80926725	62572725	82787725	51465725	14669725	27812725	51132725	50966725	33871725	32329725	784234725	27633725	69438225	36145475	219517475	FALSE	FALSE
E9PS17	E9PS17;E9PK59;Q96KG9-4;Q96KG9-2;Q96KG9;Q96KG9-5;Q96KG9-3;Q96KG9-6;E9PPN3	SCYL1	N-terminal kinase-like protein	SCYL1	tr|E9PS17|E9PS17_HUMAN N-terminal kinase-like protein OS=Homo sapiens GN=SCYL1 PE=1 SV=1;tr|E9PK59|E9PK59_HUMAN N-terminal kinase-like protein OS=Homo sapiens GN=SCYL1 PE=1 SV=1;sp|Q96KG9-4|NTKL_HUMAN Isoform 4 of N-terminal kinase-like protein OS=Homo sap	21.9	85.718	0	50942000	77472000	76100000	143710000	62376000	98798000	121830000	145900000	133370000	124650000	77567000	127250000	87056000	107226000	115709250	FALSE	FALSE
E9PK91	E9PK91;Q9NYF8-3;E9PQN2;E9PKI6;E9PK09	BCLAF1	Bcl-2-associated transcription factor 1	BCLAF1	tr|E9PK91|E9PK91_HUMAN Bcl-2-associated transcription factor 1 OS=Homo sapiens GN=BCLAF1 PE=1 SV=1;sp|Q9NYF8-3|BCLF1_HUMAN Isoform 3 of Bcl-2-associated transcription factor 1 OS=Homo sapiens GN=BCLAF1;tr|E9PQN2|E9PQN2_HUMAN Bcl-2-associated transcription	44.8	100.4	0	449110000	328460000	444270000	562920000	12429000	62838000	96412000	108520000	395240000	416770000	334630000	328670000	446190000	70049750	368827500	FALSE	FALSE
H7BXH2	H7BXH2;E9PKF6;Q5H9R7-6;Q5H9R7-2;Q5H9R7;Q5H9R7-5;Q5H9R7-3;Q5H9R7-4;E9PQP7;H0YEN2	PPP6R3	Serine/threonine-protein phosphatase 6 regulatory subunit 3	PPP6R3	tr|H7BXH2|H7BXH2_HUMAN Serine/threonine-protein phosphatase 6 regulatory subunit 3 OS=Homo sapiens GN=PPP6R3 PE=1 SV=1;tr|E9PKF6|E9PKF6_HUMAN Serine/threonine-protein phosphatase 6 regulatory subunit 3 OS=Homo sapiens GN=PPP6R3 PE=1 SV=1;sp|Q5H9R7-6|PP6R3_	28.7	92.407	0	811070000	652980000	647700000	714900000	498140000	724390000	1000600000	1136100000	801350000	772220000	804440000	751710000	706662500	839807500	782430000	FALSE	FALSE
E9PKH6	E9PKH6;E9PPW7;O00217	NDUFS8	NADH dehydrogenase [ubiquinone] iron-sulfur protein 8, mitochondrial	NDUFS8	tr|E9PKH6|E9PKH6_HUMAN NADH dehydrogenase [ubiquinone] iron-sulfur protein 8, mitochondrial (Fragment) OS=Homo sapiens GN=NDUFS8 PE=1 SV=1;tr|E9PPW7|E9PPW7_HUMAN NADH dehydrogenase [ubiquinone] iron-sulfur protein 8, mitochondrial (Fragment) OS=Homo sapien	13	15.892	0.000269	0	0	0	96900000	17391000	13236000	20346000	27106000	0	0	90014000	84512000	96900000	19519750	87263000	FALSE	FALSE
E9PKP7	E9PKP7;P17480-2;P17480	UBTF	Nucleolar transcription factor 1	UBTF	tr|E9PKP7|E9PKP7_HUMAN Nucleolar transcription factor 1 OS=Homo sapiens GN=UBTF PE=1 SV=1;sp|P17480-2|UBF1_HUMAN Isoform UBF2 of Nucleolar transcription factor 1 OS=Homo sapiens GN=UBTF;sp|P17480|UBF1_HUMAN Nucleolar transcription factor 1 OS=Homo sapiens	35.2	87.435	0	1514047325	1222447325	1226947325	1115547325	40639325	175287325	168637325	289987325	1244847325	1178047325	1172147325	1088647325	1269747325	168637825	1170922325	FALSE	FALSE
E9PKV8	E9PKV8;Q8N5M4;H0YDR3;E7EST3;Q8N5M4-2	TTC9C	Tetratricopeptide repeat protein 9C	TTC9C	tr|E9PKV8|E9PKV8_HUMAN Tetratricopeptide repeat protein 9C (Fragment) OS=Homo sapiens GN=TTC9C PE=1 SV=1;sp|Q8N5M4|TTC9C_HUMAN Tetratricopeptide repeat protein 9C OS=Homo sapiens GN=TTC9C PE=1 SV=1;tr|H0YDR3|H0YDR3_HUMAN Tetratricopeptide repeat protein 9C	30	16.298	0.00027	23655000	28971000	35315000	37993000	0	24104000	42981000	32628000	36682000	0	19303000	13187000	31483500	3.32377e+07	2.30573e+07	FALSE	FALSE
E9PL17	E9PL17;Q92989;Q92989-2	CLP1	Polyribonucleotide 5-hydroxyl-kinase Clp1	CLP1	tr|E9PL17|E9PL17_HUMAN Polyribonucleotide 5-hydroxyl-kinase Clp1 OS=Homo sapiens GN=CLP1 PE=1 SV=1;sp|Q92989|CLP1_HUMAN Polyribonucleotide 5-hydroxyl-kinase Clp1 OS=Homo sapiens GN=CLP1 PE=1 SV=1;sp|Q92989-2|CLP1_HUMAN Isoform 2 of Polyribonucleotide 5-	16.5	48.939	0	338660125	292530125	320580125	93207125	11068125	22850125	40632125	7230825	108780125	174900125	98914125	109840125	261244375	20445300	123108625	FALSE	FALSE
F8VSA6	F8VSA6;E9PS38;S4R3E9;E9PL57;Q15843	NEDD8	NEDD8	NEDD8;NEDD8-MDP1	tr|F8VSA6|F8VSA6_HUMAN NEDD8 OS=Homo sapiens GN=NEDD8 PE=4 SV=1;tr|E9PS38|E9PS38_HUMAN Protein NEDD8-MDP1 OS=Homo sapiens GN=NEDD8-MDP1 PE=4 SV=2;tr|S4R3E9|S4R3E9_HUMAN Protein NEDD8-MDP1 OS=Homo sapiens GN=NEDD8-MDP1 PE=4 SV=1;tr|E9PL57|E9PL57_HUMAN Prote	28	5.8668	0	63054000	45359000	62547000	41980000	18622000	17282000	25871000	30840000	54577000	457030000	30227000	61612000	53235000	23153750	150861500	FALSE	FALSE
E9PLI6	E9PLI6;E9PS76;Q8N9N8;E9PQD0;E9PS30	EIF1AD	Probable RNA-binding protein EIF1AD	EIF1AD	tr|E9PLI6|E9PLI6_HUMAN Probable RNA-binding protein EIF1AD (Fragment) OS=Homo sapiens GN=EIF1AD PE=1 SV=1;tr|E9PS76|E9PS76_HUMAN Probable RNA-binding protein EIF1AD (Fragment) OS=Homo sapiens GN=EIF1AD PE=1 SV=1;sp|Q8N9N8|EIF1A_HUMAN Probable RNA-binding p	42.5	13.062	0	11308000	7737700	14796000	37987000	7196600	7034000	6030000	14079000	15078000	35460000	19174000	13194000	17957175	8584900	20726500	FALSE	FALSE
E9PLK3	E9PLK3;P55786;P55786-2	NPEPPS	Puromycin-sensitive aminopeptidase	NPEPPS	tr|E9PLK3|E9PLK3_HUMAN Puromycin-sensitive aminopeptidase OS=Homo sapiens GN=NPEPPS PE=1 SV=1;sp|P55786|PSA_HUMAN Puromycin-sensitive aminopeptidase OS=Homo sapiens GN=NPEPPS PE=1 SV=2;sp|P55786-2|PSA_HUMAN Isoform 2 of Puromycin-sensitive aminopeptidase O	40.8	102.99	0	1215894383	1272194383	1315594383	1518694383	699664383	1145594383	1428094383	1782594383	1312994383	1371794383	1329494383	1518994383	1330594383	1263986883	1383319383	FALSE	FALSE
O95677-2	O95677-2;E9PLN6;O95677-4;E7ESD5;O95677;F2Z2Y1;O95677-5	EYA4	Eyes absent homolog 4;Eyes absent homolog	EYA4	sp|O95677-2|EYA4_HUMAN Isoform 2 of Eyes absent homolog 4 OS=Homo sapiens GN=EYA4;tr|E9PLN6|E9PLN6_HUMAN Eyes absent homolog 4 OS=Homo sapiens GN=EYA4 PE=1 SV=1;sp|O95677-4|EYA4_HUMAN Isoform 4 of Eyes absent homolog 4 OS=Homo sapiens GN=EYA4;tr|E7ESD5|E7E	23.2	67.065	0	110160000	68503000	141670000	201700000	7017600	9816100	37288000	39169000	147030000	80360000	97217000	127250000	130508250	23322675	112964250	FALSE	FALSE
E9PLV1	E9PLV1;Q9NQV6-2;Q9NQV6-1;Q9NQV6-5;Q9NQV6;Q9NQV6-4;Q9NQV6-7;Q9NQV6-6	PRDM10	PR domain zinc finger protein 10	PRDM10	tr|E9PLV1|E9PLV1_HUMAN PR domain zinc finger protein 10 OS=Homo sapiens GN=PRDM10 PE=1 SV=1;sp|Q9NQV6-2|PRD10_HUMAN Isoform 2 of PR domain zinc finger protein 10 OS=Homo sapiens GN=PRDM10;sp|Q9NQV6-1|PRD10_HUMAN Isoform 1 of PR domain zinc finger protein 1	5.3	126.98	0	195890000	71994000	187720000	73852000	7024000	0	0	0	118480000	49406000	22757000	51917000	132364000	7024000	60640000	FALSE	FALSE
E9PM69	E9PM69;R4GNH3;P17980;E9PKD5;E9PMD8;E9PN50	PSMC3	26S protease regulatory subunit 6A	PSMC3	tr|E9PM69|E9PM69_HUMAN 26S protease regulatory subunit 6A OS=Homo sapiens GN=PSMC3 PE=1 SV=1;tr|R4GNH3|R4GNH3_HUMAN 26S protease regulatory subunit 6A OS=Homo sapiens GN=PSMC3 PE=1 SV=1;sp|P17980|PRS6A_HUMAN 26S protease regulatory subunit 6A OS=Homo sapie	52.9	44.323	0	217450000	237160000	267170000	164950000	119720000	89110000	185300000	293450000	227710000	368180000	327560000	205100000	221682500	171895000	282137500	FALSE	FALSE
E9PM92	E9PM92;O00193;E9PRZ9	C11orf58	Small acidic protein	C11orf58;SMAP	tr|E9PM92|E9PM92_HUMAN Small acidic protein (Fragment) OS=Homo sapiens GN=C11orf58 PE=1 SV=1;sp|O00193|SMAP_HUMAN Small acidic protein OS=Homo sapiens GN=SMAP PE=1 SV=1;tr|E9PRZ9|E9PRZ9_HUMAN Small acidic protein (Fragment) OS=Homo sapiens GN=C11orf58 PE=1	36.5	17.506	0	1750991400	1798691400	1330491400	1314791400	200931400	299961400	276251400	354661400	1675191400	1893391400	1711491400	873981400	1548741400	282951400	1538513900	FALSE	FALSE
G3V179	G3V179;E9PMJ2;J3KP39;Q9BPY3;E9PIM5	FAM118B	Protein FAM118B	FAM118B	tr|G3V179|G3V179_HUMAN Protein FAM118B OS=Homo sapiens GN=FAM118B PE=1 SV=1;tr|E9PMJ2|E9PMJ2_HUMAN Protein FAM118B (Fragment) OS=Homo sapiens GN=FAM118B PE=1 SV=4;tr|J3KP39|J3KP39_HUMAN Protein FAM118B OS=Homo sapiens GN=FAM118B PE=1 SV=1;sp|Q9BPY3|F118B_H	11.3	30.813	0	162210000	125080000	172810000	136040000	31194000	36590000	51656000	28238000	178450000	246840000	183080000	192010000	149035000	36919500	200095000	FALSE	FALSE
E9PMQ6	E9PMQ6;Q00613-2;Q00613;E9PI02	HSF1	Heat shock factor protein 1	HSF1	tr|E9PMQ6|E9PMQ6_HUMAN Heat shock factor protein 1 OS=Homo sapiens GN=HSF1 PE=1 SV=2;sp|Q00613-2|HSF1_HUMAN Isoform Short of Heat shock factor protein 1 OS=Homo sapiens GN=HSF1;sp|Q00613|HSF1_HUMAN Heat shock factor protein 1 OS=Homo sapiens GN=HSF1 PE=1 S	24.6	53.593	0	275607200	308807200	411037200	315007200	0	17977200	24756200	19898200	537397200	415127200	322357200	415937200	327614700	20877200	422704700	FALSE	FALSE
E9PNW8	E9PNW8;Q8WVX9	FAR1	Fatty acyl-CoA reductase 1	FAR1	tr|E9PNW8|E9PNW8_HUMAN Fatty acyl-CoA reductase 1 (Fragment) OS=Homo sapiens GN=FAR1 PE=1 SV=1;sp|Q8WVX9|FACR1_HUMAN Fatty acyl-CoA reductase 1 OS=Homo sapiens GN=FAR1 PE=1 SV=1	11.3	37.481	0	13169000	6392000	28336000	33707000	7197300	9050500	7507000	74118000	41302000	16552000	43343000	35653000	20401000	24468200	34212500	FALSE	FALSE
E9PQA6	E9PQA6;Q96EY5-3;Q96EY5;E9PLL0;Q96EY5-2	MVB12A	Multivesicular body subunit 12A	MVB12A	tr|E9PQA6|E9PQA6_HUMAN Multivesicular body subunit 12A OS=Homo sapiens GN=MVB12A PE=1 SV=1;sp|Q96EY5-3|MB12A_HUMAN Isoform 3 of Multivesicular body subunit 12A OS=Homo sapiens GN=MVB12A;sp|Q96EY5|MB12A_HUMAN Multivesicular body subunit 12A OS=Homo sapiens	17.6	28.703	0	18098000	10181000	17858000	0	13541000	12826000	17225000	15706000	0	23277000	0	25951000	15379000	14824500	24614000	FALSE	FALSE
E9PQY2	E9PQY2;Q9NQP4	PFDN4	Prefoldin subunit 4	PFDN4	tr|E9PQY2|E9PQY2_HUMAN Prefoldin subunit 4 OS=Homo sapiens GN=PFDN4 PE=1 SV=1;sp|Q9NQP4|PFD4_HUMAN Prefoldin subunit 4 OS=Homo sapiens GN=PFDN4 PE=1 SV=1	8.8	15.598	0.000512	14454000	15444000	9263200	16513000	6734500	0	8332700	14201000	0	15601000	0	17403000	13918550	9.75607e+06	16502000	FALSE	FALSE
E9PSH0	E9PSH0	CELF1	NA	CELF1	tr|E9PSH0|E9PSH0_HUMAN CUGBP Elav-like family member 1 (Fragment) OS=Homo sapiens GN=CELF1 PE=1 SV=1	84.2	10.943	0.0033931	334640000	270340000	228910000	212520000	0	72655000	84639000	77967000	297360000	252830000	325320000	241110000	261602500	7.84203e+07	279155000	FALSE	FALSE
F1T0I1	F1T0I1;O15027-2;O15027-3;X6RGP5	SEC16A	Protein transport protein Sec16A	SEC16A	tr|F1T0I1|F1T0I1_HUMAN Protein transport protein Sec16A OS=Homo sapiens GN=SEC16A PE=1 SV=1;sp|O15027-2|SC16A_HUMAN Isoform 2 of Protein transport protein Sec16A OS=Homo sapiens GN=SEC16A;sp|O15027-3|SC16A_HUMAN Isoform 3 of Protein transport protein Sec16	45.9	249.48	0	26305000	14059000	0	25004000	29017000	28466000	40251000	39386000	24811000	26445000	27152000	33843000	2.17893e+07	34280000	28062750	FALSE	FALSE
F2Z2B9	F2Z2B9;Q9BSJ2;Q9BSJ2-4	TUBGCP2	Gamma-tubulin complex component 2	TUBGCP2	tr|F2Z2B9|F2Z2B9_HUMAN Gamma-tubulin complex component 2 OS=Homo sapiens GN=TUBGCP2 PE=1 SV=1;sp|Q9BSJ2|GCP2_HUMAN Gamma-tubulin complex component 2 OS=Homo sapiens GN=TUBGCP2 PE=1 SV=2;sp|Q9BSJ2-4|GCP2_HUMAN Isoform 3 of Gamma-tubulin complex component 2	11	82.603	0	0	3946200	0	32619000	21254000	53049000	45168000	77811000	47449000	66993000	39784000	43984000	18282600	49320500	49552500	FALSE	FALSE
F2Z2T4	F2Z2T4;Q9BRT8-3;Q9BRT8;Q5JTY5;Q5RIA9;H0Y5V3;A0A087WWG3;A0A087X140;A0A0A6YYH9;A0A0A0MRU4;Q8IUF1;Q4V3	CBWD1	COBW domain-containing protein 1;COBW domain-containing protein 3;COBW domain-containing protein 5;COBW domain-containing protein 2;COBW domain-containing protein 6	CBWD1;CBWD3;CBWD5;CBWD7;CBWD2;CBWD6	tr|F2Z2T4|F2Z2T4_HUMAN COBW domain-containing protein 1 OS=Homo sapiens GN=CBWD1 PE=1 SV=1;sp|Q9BRT8-3|CBWD1_HUMAN Isoform 3 of COBW domain-containing protein 1 OS=Homo sapiens GN=CBWD1;sp|Q9BRT8|CBWD1_HUMAN COBW domain-containing protein 1 OS=Homo sapiens	22.4	27.482	0	10407000	8919800	12931000	16219000	0	4730200	33313000	29488000	12945000	161770000	23503000	20879000	12119200	22510400	54774250	FALSE	FALSE
F2Z2U4	F2Z2U4;H0Y4W2;Q9Y4A5-2;Q9Y4A5	TRRAP	Transformation/transcription domain-associated protein	TRRAP	tr|F2Z2U4|F2Z2U4_HUMAN Transformation/transcription domain-associated protein OS=Homo sapiens GN=TRRAP PE=1 SV=3;tr|H0Y4W2|H0Y4W2_HUMAN Transformation/transcription domain-associated protein (Fragment) OS=Homo sapiens GN=TRRAP PE=1 SV=1;sp|Q9Y4A5-2|TRRAP_H	18.7	436.13	0	695770000	487940000	670420000	636870000	74839000	136780000	205080000	352400000	704560000	872620000	714670000	692290000	622750000	192274750	746035000	FALSE	FALSE
F2Z2W7	F2Z2W7;Q8IZ69;Q8IZ69-2	TRMT2A	tRNA (uracil-5-)-methyltransferase homolog A	TRMT2A	tr|F2Z2W7|F2Z2W7_HUMAN tRNA (uracil-5-)-methyltransferase homolog A OS=Homo sapiens GN=TRMT2A PE=1 SV=1;sp|Q8IZ69|TRM2A_HUMAN tRNA (uracil-5-)-methyltransferase homolog A OS=Homo sapiens GN=TRMT2A PE=1 SV=2;sp|Q8IZ69-2|TRM2A_HUMAN Isoform 2 of tRNA (uracil	36.2	70.834	0	577502450	361162450	538452450	351452450	49121450	121752450	149042450	196812450	439962450	362432450	567612450	436202450	457142450	129182200	451552450	FALSE	FALSE
F2Z2Y6	F2Z2Y6;O95777;C9JNV3	LSM8	U6 snRNA-associated Sm-like protein LSm8	LSM8	tr|F2Z2Y6|F2Z2Y6_HUMAN U6 snRNA-associated Sm-like protein LSm8 OS=Homo sapiens GN=LSM8 PE=1 SV=1;sp|O95777|LSM8_HUMAN U6 snRNA-associated Sm-like protein LSm8 OS=Homo sapiens GN=LSM8 PE=1 SV=3;tr|C9JNV3|C9JNV3_HUMAN U6 snRNA-associated Sm-like protein LSm	53.7	7.3713	0	60983000	114150000	67399000	197660000	0	6025600	0	9095000	92951000	84115000	116650000	156490000	110048000	7560300	112551500	FALSE	FALSE
F5GX09	F5GX09;Q5HYJ3;Q5HYJ3-3;Q5HYJ3-2	FAM76B	Protein FAM76B	FAM76B	tr|F5GX09|F5GX09_HUMAN Protein FAM76B OS=Homo sapiens GN=FAM76B PE=1 SV=1;sp|Q5HYJ3|FA76B_HUMAN Protein FAM76B OS=Homo sapiens GN=FAM76B PE=1 SV=3;sp|Q5HYJ3-3|FA76B_HUMAN Isoform 3 of Protein FAM76B OS=Homo sapiens GN=FAM76B;sp|Q5HYJ3-2|FA76B_HUMAN Isoform	16.6	38.62	0	42020000	62506000	49990000	104780000	0	3147100	0	0	81477000	40679000	89581000	84394000	64824000	3147100	74032750	FALSE	FALSE
F5GX77	F5GX77;Q9UI30-2;Q9UI30	TRMT112	Multifunctional methyltransferase subunit TRM112-like protein	TRMT112	tr|F5GX77|F5GX77_HUMAN Multifunctional methyltransferase subunit TRM112-like protein OS=Homo sapiens GN=TRMT112 PE=1 SV=1;sp|Q9UI30-2|TR112_HUMAN Isoform 2 of Multifunctional methyltransferase subunit TRM112-like protein OS=Homo sapiens GN=TRMT112;sp|Q9UI3	36.8	11.972	0	40886000	43672000	49183000	81073000	14712000	44507000	32697000	26418000	68208000	30366000	63497000	91407000	53703500	29583500	63369500	FALSE	FALSE
F5GXF9	F5GXF9;P51825;P51825-3;P51825-2;E7ETI4	AFF1	AF4/FMR2 family member 1	AFF1	tr|F5GXF9|F5GXF9_HUMAN AF4/FMR2 family member 1 OS=Homo sapiens GN=AFF1 PE=1 SV=2;sp|P51825|AFF1_HUMAN AF4/FMR2 family member 1 OS=Homo sapiens GN=AFF1 PE=1 SV=1;sp|P51825-3|AFF1_HUMAN Isoform 3 of AF4/FMR2 family member 1 OS=Homo sapiens GN=AFF1;sp|P51825	2.1	131.12	0.0061495	18232000	6107700	17394000	0	0	1950800	3024000	8369500	20864000	18058000	28155000	22288000	1.39112e+07	4448100	22341250	FALSE	FALSE
F5GY05	F5GY05;Q96EK7;Q96EK7-2	FAM120B	Constitutive coactivator of peroxisome proliferator-activated receptor gamma	FAM120B	tr|F5GY05|F5GY05_HUMAN Constitutive coactivator of peroxisome proliferator-activated receptor gamma OS=Homo sapiens GN=FAM120B PE=1 SV=1;sp|Q96EK7|F120B_HUMAN Constitutive coactivator of peroxisome proliferator-activated receptor gamma OS=Homo sapiens GN=F	21.5	106.12	0	230870000	146110000	149700000	114020000	170100000	186720000	182100000	220320000	338430000	294420000	273480000	296430000	160175000	189810000	300690000	FALSE	FALSE
F5GYK2	F5GYK2;Q9NRL3;Q9NRL3-3	STRN4	Striatin-4	STRN4	tr|F5GYK2|F5GYK2_HUMAN Striatin-4 OS=Homo sapiens GN=STRN4 PE=1 SV=1;sp|Q9NRL3|STRN4_HUMAN Striatin-4 OS=Homo sapiens GN=STRN4 PE=1 SV=2;sp|Q9NRL3-3|STRN4_HUMAN Isoform 3 of Striatin-4 OS=Homo sapiens GN=STRN4	10.7	68.584	0	38372000	10144000	26122000	13447000	7156000	40250000	40381000	39198000	42602000	34397000	23284000	33888000	22021250	31746250	33542750	FALSE	FALSE
F5GYQ1	F5GYQ1;P61421;J3QL14;R4GN72	ATP6V0D1	V-type proton ATPase subunit d 1	ATP6V0D1	tr|F5GYQ1|F5GYQ1_HUMAN V-type proton ATPase subunit d 1 OS=Homo sapiens GN=ATP6V0D1 PE=1 SV=1;sp|P61421|VA0D1_HUMAN V-type proton ATPase subunit d 1 OS=Homo sapiens GN=ATP6V0D1 PE=1 SV=1;tr|J3QL14|J3QL14_HUMAN V-type proton ATPase subunit d 1 (Fragment) OS	11.5	44.659	0	36606000	40971000	34833000	58755000	35638000	85617000	45203000	57663000	53266000	38462000	31681000	47991000	42791250	56030250	42850000	FALSE	FALSE
O14770	O14770;O14770-8;U3KPR8;F5GYS8;H0YNY8;U3KQI2;O14770-4;O00470-2;O14770-2;O14770-3;O00470;O14770-7;O14	MEIS2	Homeobox protein Meis2;Homeobox protein Meis1;Homeobox protein Meis3;Putative homeobox protein Meis3-like 1	MEIS2;MEIS1;MEIS3;MEIS3P1	sp|O14770|MEIS2_HUMAN Homeobox protein Meis2 OS=Homo sapiens GN=MEIS2 PE=1 SV=2;sp|O14770-8|MEIS2_HUMAN Isoform 8 of Homeobox protein Meis2 OS=Homo sapiens GN=MEIS2;tr|U3KPR8|U3KPR8_HUMAN Homeobox protein Meis1 OS=Homo sapiens GN=MEIS1 PE=1 SV=1;tr|F5GYS8|	10.1	51.789	0	123890000	173480000	118350000	173110000	0	12239000	11550000	10434000	132760000	165760000	148540000	137020000	147207500	1.14077e+07	146020000	FALSE	FALSE
F5GZ78	F5GZ78;P49023-2;P49023;P49023-3;P49023-4;H0YIE4	PXN	Paxillin	PXN	tr|F5GZ78|F5GZ78_HUMAN Paxillin OS=Homo sapiens GN=PXN PE=1 SV=1;sp|P49023-2|PAXI_HUMAN Isoform Alpha of Paxillin OS=Homo sapiens GN=PXN;sp|P49023|PAXI_HUMAN Paxillin OS=Homo sapiens GN=PXN PE=1 SV=3;sp|P49023-3|PAXI_HUMAN Isoform Gamma of Paxillin OS=Homo	17.3	64.232	0	120340000	97061000	109210000	53875000	185510000	315300000	346910000	530920000	143720000	183450000	186020000	155980000	95121500	344660000	167292500	FALSE	FALSE
F5GZ90	F5GZ90;Q9NZJ0	DTL	Denticleless protein homolog	DTL	tr|F5GZ90|F5GZ90_HUMAN Denticleless protein homolog OS=Homo sapiens GN=DTL PE=1 SV=1;sp|Q9NZJ0|DTL_HUMAN Denticleless protein homolog OS=Homo sapiens GN=DTL PE=1 SV=3	28.5	74.999	0	430689895	354349895	374169895	319579895	61079895	183989895	184079895	249199895	515499895	481009895	380389895	405449895	369697395	169587395	445587395	FALSE	FALSE
F5GZS6	F5GZS6;J3KPF3;P08195-2;P08195-3;P08195;P08195-4;F5H0E2;H0YFS2	SLC3A2	4F2 cell-surface antigen heavy chain	SLC3A2	tr|F5GZS6|F5GZS6_HUMAN 4F2 cell-surface antigen heavy chain OS=Homo sapiens GN=SLC3A2 PE=1 SV=1;tr|J3KPF3|J3KPF3_HUMAN 4F2 cell-surface antigen heavy chain OS=Homo sapiens GN=SLC3A2 PE=1 SV=1;sp|P08195-2|4F2_HUMAN Isoform 2 of 4F2 cell-surface antigen heav	19.2	64.872	0	76033625	118538625	58651625	30211625	55622625	58908625	55590625	173368625	188238625	180968625	173068625	184628625	70858875	85872625	181726125	FALSE	FALSE
F5H070	F5H070;Q9Y4C1;F8WE62	KDM3A	Lysine-specific demethylase 3A	KDM3A	tr|F5H070|F5H070_HUMAN Lysine-specific demethylase 3A OS=Homo sapiens GN=KDM3A PE=1 SV=2;sp|Q9Y4C1|KDM3A_HUMAN Lysine-specific demethylase 3A OS=Homo sapiens GN=KDM3A PE=1 SV=4;tr|F8WE62|F8WE62_HUMAN Lysine-specific demethylase 3A OS=Homo sapiens GN=KDM3A	31.7	148.12	0	552092425	426652425	500732425	515742425	85640425	181652425	213652425	481792425	366172425	477622425	448672425	614692425	498804925	240684425	476789925	FALSE	FALSE
F5H0F9	F5H0F9;Q9UJX4;Q9UJX4-3;F5GY68;Q9UJX4-2	ANAPC5	Anaphase-promoting complex subunit 5	ANAPC5	tr|F5H0F9|F5H0F9_HUMAN Anaphase-promoting complex subunit 5 OS=Homo sapiens GN=ANAPC5 PE=1 SV=1;sp|Q9UJX4|APC5_HUMAN Anaphase-promoting complex subunit 5 OS=Homo sapiens GN=ANAPC5 PE=1 SV=2;sp|Q9UJX4-3|APC5_HUMAN Isoform 3 of Anaphase-promoting complex sub	14.2	83.674	0	90346000	57141000	55419000	52985000	52252000	48107000	97227000	99320000	22869000	22503000	4068000	42611000	63972750	74226500	23012750	FALSE	FALSE
F5H148	F5H148;H3BMT1;Q9NYV6;Q9NYV6-3;Q9NYV6-2	RRN3	RNA polymerase I-specific transcription initiation factor RRN3	RRN3	tr|F5H148|F5H148_HUMAN RNA polymerase I-specific transcription initiation factor RRN3 OS=Homo sapiens GN=RRN3 PE=1 SV=1;tr|H3BMT1|H3BMT1_HUMAN RNA polymerase I-specific transcription initiation factor RRN3 OS=Homo sapiens GN=RRN3 PE=1 SV=1;sp|Q9NYV6|RRN3_H	8.7	70.466	0.000278	51858000	3025300	35928000	0	44000000	47971000	48727000	66391000	50030000	50399000	42944000	43565000	3.02704e+07	51772250	46734500	FALSE	FALSE
F5H1F6	F5H1F6;F5H4M0;Q9H9H4	VPS37B	Vacuolar protein sorting-associated protein 37B	VPS37B	tr|F5H1F6|F5H1F6_HUMAN Vacuolar protein sorting-associated protein 37B (Fragment) OS=Homo sapiens GN=VPS37B PE=1 SV=1;tr|F5H4M0|F5H4M0_HUMAN Vacuolar protein sorting-associated protein 37B (Fragment) OS=Homo sapiens GN=VPS37B PE=1 SV=1;sp|Q9H9H4|VP37B_HUMA	15.2	20.654	0	0	8450600	0	0	23600000	35501000	29728000	46778000	22863000	21067000	23835000	17933000	8450600	33901750	21424500	FALSE	FALSE
F5H1F7	F5H1F7;P29375-2;P29375	KDM5A	Lysine-specific demethylase 5A	KDM5A	tr|F5H1F7|F5H1F7_HUMAN Lysine-specific demethylase 5A OS=Homo sapiens GN=KDM5A PE=1 SV=2;sp|P29375-2|KDM5A_HUMAN Isoform 2 of Lysine-specific demethylase 5A OS=Homo sapiens GN=KDM5A;sp|P29375|KDM5A_HUMAN Lysine-specific demethylase 5A OS=Homo sapiens GN=KD	11.7	195.74	0	84636000	95218000	87603000	113570000	284270	68535000	103060000	140280000	111250000	62570000	74365000	92703000	95256750	7.80398e+07	85222000	FALSE	FALSE
F5H1I4	F5H1I4;Q8NG08;Q8NG08-2	HELB	DNA helicase B	HELB	tr|F5H1I4|F5H1I4_HUMAN DNA helicase B OS=Homo sapiens GN=HELB PE=1 SV=1;sp|Q8NG08|HELB_HUMAN DNA helicase B OS=Homo sapiens GN=HELB PE=1 SV=2;sp|Q8NG08-2|HELB_HUMAN Isoform 2 of DNA helicase B OS=Homo sapiens GN=HELB	3.8	96.407	0	4801900	3453900	4494600	0	16718000	15566000	15523000	33017000	12873000	5696300	5797200	8781800	4.25013e+06	20206000	8287075	FALSE	FALSE
F5H1U9	F5H1U9;O75970-5;O75970-3;O75970-2;O75970;H0YGQ3;B7ZB24	MPDZ	Multiple PDZ domain protein	MPDZ	tr|F5H1U9|F5H1U9_HUMAN Multiple PDZ domain protein OS=Homo sapiens GN=MPDZ PE=1 SV=1;sp|O75970-5|MPDZ_HUMAN Isoform 4 of Multiple PDZ domain protein OS=Homo sapiens GN=MPDZ;sp|O75970-3|MPDZ_HUMAN Isoform 3 of Multiple PDZ domain protein OS=Homo sapiens GN=	19	223.12	0	211675000	181655000	205195000	269845000	327345000	615375000	802095000	955205000	373225000	362265000	272845000	378865000	217092500	675005000	346800000	FALSE	FALSE
Q9Y485	Q9Y485;F5H269	DMXL1	DmX-like protein 1	DMXL1	sp|Q9Y485|DMXL1_HUMAN DmX-like protein 1 OS=Homo sapiens GN=DMXL1 PE=1 SV=3;tr|F5H269|F5H269_HUMAN DmX-like protein 1 OS=Homo sapiens GN=DMXL1 PE=1 SV=1	4.5	337.83	0	11074000	0	4129900	0	72938000	103190000	109300000	102340000	24296000	11918000	26561000	15999000	7601950	96942000	19693500	FALSE	FALSE
F5H2B9	F5H2B9;H0YNH8;Q9BZF9-2;Q9BZF9	UACA	Uveal autoantigen with coiled-coil domains and ankyrin repeats	UACA	tr|F5H2B9|F5H2B9_HUMAN Uveal autoantigen with coiled-coil domains and ankyrin repeats OS=Homo sapiens GN=UACA PE=1 SV=1;tr|H0YNH8|H0YNH8_HUMAN Uveal autoantigen with coiled-coil domains and ankyrin repeats OS=Homo sapiens GN=UACA PE=1 SV=1;sp|Q9BZF9-2|UACA	4.1	150.53	0	84278000	89558000	78300000	107290000	10437000	62783000	58609000	81889000	50828000	89355000	91362000	68777000	89856500	53429500	75080500	FALSE	FALSE
F5H2X7	F5H2X7;Q9ULV3-5;Q9ULV3;H0Y5D5;Q9BTG3;Q5SYW2;Q9ULV3-2;Q9ULV3-3;Q9ULV3-4	CIZ1	Cip1-interacting zinc finger protein	CIZ1	tr|F5H2X7|F5H2X7_HUMAN Cip1-interacting zinc finger protein OS=Homo sapiens GN=CIZ1 PE=1 SV=2;sp|Q9ULV3-5|CIZ1_HUMAN Isoform 5 of Cip1-interacting zinc finger protein OS=Homo sapiens GN=CIZ1;sp|Q9ULV3|CIZ1_HUMAN Cip1-interacting zinc finger protein OS=Homo	31.7	106.3	0	612200000	588860000	540720000	724820000	86685000	170040000	174370000	226530000	664520000	608500000	660280000	562620000	616650000	164406250	623980000	FALSE	FALSE
F5H345	F5H345;P08397-2;P08397;F5GY90;P08397-4;P08397-3;F5H226	HMBS	Porphobilinogen deaminase	HMBS	tr|F5H345|F5H345_HUMAN Porphobilinogen deaminase OS=Homo sapiens GN=HMBS PE=1 SV=1;sp|P08397-2|HEM3_HUMAN Isoform 2 of Porphobilinogen deaminase OS=Homo sapiens GN=HMBS;sp|P08397|HEM3_HUMAN Porphobilinogen deaminase OS=Homo sapiens GN=HMBS PE=1 SV=2;tr|F5G	17	35.761	0	113733588	102423588	109293588	24193588	0	0	26351588	23480588	79273588	50790588	87658588	61510588	87411088	24916088	69808338	FALSE	FALSE
F5H365	F5H365;Q15436;Q15436-2	SEC23A	Protein transport protein Sec23A	SEC23A	tr|F5H365|F5H365_HUMAN Protein transport protein Sec23A OS=Homo sapiens GN=SEC23A PE=1 SV=1;sp|Q15436|SC23A_HUMAN Protein transport protein Sec23A OS=Homo sapiens GN=SEC23A PE=1 SV=2;sp|Q15436-2|SC23A_HUMAN Isoform 2 of Protein transport protein Sec23A OS=	33.7	82.968	0	194528625	114488625	146998625	152648625	138268625	377978625	614598625	841098625	586548625	224138625	398518625	306178625	152166125	492986125	378846125	FALSE	FALSE
P55209	P55209;F8VY35;P55209-2;H0YIV4;F5H4R6;F8W0J6;F8VUX1;F8W118;F8VXI6;F8W020;F8VV59;F8W543;B7Z9C2;H0YHC3	NAP1L1	Nucleosome assembly protein 1-like 1	NAP1L1	sp|P55209|NP1L1_HUMAN Nucleosome assembly protein 1-like 1 OS=Homo sapiens GN=NAP1L1 PE=1 SV=1;tr|F8VY35|F8VY35_HUMAN Nucleosome assembly protein 1-like 1 (Fragment) OS=Homo sapiens GN=NAP1L1 PE=1 SV=1;sp|P55209-2|NP1L1_HUMAN Isoform 2 of Nucleosome assemb	46.3	45.374	0	270411525	230861525	200561525	568101525	558991525	618561525	1033951525	1490151525	947581525	659511525	856651525	717171525	317484025	925414025	795229025	FALSE	FALSE
J3KNB8	J3KNB8;F5H538;Q9Y6R4-2;Q9Y6R4;F5H4R1	MAP3K4	Mitogen-activated protein kinase kinase kinase 4	MAP3K4	tr|J3KNB8|J3KNB8_HUMAN Mitogen-activated protein kinase kinase kinase 4 OS=Homo sapiens GN=MAP3K4 PE=1 SV=1;tr|F5H538|F5H538_HUMAN Mitogen-activated protein kinase kinase kinase 4 OS=Homo sapiens GN=MAP3K4 PE=1 SV=1;sp|Q9Y6R4-2|M3K4_HUMAN Isoform 2 of Mito	9.2	176.57	0	288260000	244980000	233270000	197380000	118120000	268570000	582640000	719890000	356480000	367380000	362790000	320040000	240972500	422305000	351672500	FALSE	FALSE
F5H5U2	F5H5U2;Q8NHQ9	DDX55	ATP-dependent RNA helicase DDX55	DDX55	tr|F5H5U2|F5H5U2_HUMAN ATP-dependent RNA helicase DDX55 OS=Homo sapiens GN=DDX55 PE=1 SV=1;sp|Q8NHQ9|DDX55_HUMAN ATP-dependent RNA helicase DDX55 OS=Homo sapiens GN=DDX55 PE=1 SV=3	6.2	65.19	0	0	24166000	9553700	13523000	1640100	0	4384600	4882100	25686000	26858000	39613000	23842000	1.57476e+07	3635600	28999750	FALSE	FALSE
F5H6E2	F5H6E2;O00159-2;O00159-3;O00159	MYO1C	Unconventional myosin-Ic	MYO1C	tr|F5H6E2|F5H6E2_HUMAN Unconventional myosin-Ic OS=Homo sapiens GN=MYO1C PE=1 SV=1;sp|O00159-2|MYO1C_HUMAN Isoform 2 of Unconventional myosin-Ic OS=Homo sapiens GN=MYO1C;sp|O00159-3|MYO1C_HUMAN Isoform 3 of Unconventional myosin-Ic OS=Homo sapiens GN=MYO1C	9.4	118.99	0	7409700	7570600	6237100	37029000	20938000	6735900	7549000	44376000	50606000	46329000	54835000	64201000	14561600	19899725	53992750	FALSE	FALSE
F5H7P7	F5H7P7;Q96BP3;Q96BP3-2;D6R9Q1	PPWD1	Peptidylprolyl isomerase domain and WD repeat-containing protein 1	PPWD1	tr|F5H7P7|F5H7P7_HUMAN Peptidylprolyl isomerase domain and WD repeat-containing protein 1 OS=Homo sapiens GN=PPWD1 PE=1 SV=1;sp|Q96BP3|PPWD1_HUMAN Peptidylprolyl isomerase domain and WD repeat-containing protein 1 OS=Homo sapiens GN=PPWD1 PE=1 SV=1;sp|Q96B	14.4	70.276	0	128800000	144140000	156100000	631310000	0	3751800	0	0	99758000	95682000	130200000	68631000	265087500	3751800	98567750	FALSE	FALSE
F5H7S7	F5H7S7;Q13576;E7EWC2;Q13576-3;Q13576-2;D6R939	IQGAP2	Ras GTPase-activating-like protein IQGAP2	IQGAP2	tr|F5H7S7|F5H7S7_HUMAN Ras GTPase-activating-like protein IQGAP2 OS=Homo sapiens GN=IQGAP2 PE=1 SV=2;sp|Q13576|IQGA2_HUMAN Ras GTPase-activating-like protein IQGAP2 OS=Homo sapiens GN=IQGAP2 PE=1 SV=4;tr|E7EWC2|E7EWC2_HUMAN Ras GTPase-activating-like prote	13.5	174.45	0	65471000	48338000	44445000	41336000	92415000	132740000	236800000	204580000	40877000	61183000	31973000	58303000	49897500	166633750	48084000	FALSE	FALSE
F5H872	F5H872;Q13503	MED21	Mediator of RNA polymerase II transcription subunit 21	MED21	tr|F5H872|F5H872_HUMAN Mediator of RNA polymerase II transcription subunit 21 OS=Homo sapiens GN=MED21 PE=1 SV=1;sp|Q13503|MED21_HUMAN Mediator of RNA polymerase II transcription subunit 21 OS=Homo sapiens GN=MED21 PE=1 SV=1	8.8	17.278	0	26078000	29848000	23224000	28784000	0	0	0	7016600	38123000	38621000	32257000	31808000	26983500	7016600	35202250	FALSE	FALSE
F5H8F7	F5H8F7;Q9UBL3-3;Q9UBL3;Q9UBL3-2	ASH2L	Set1/Ash2 histone methyltransferase complex subunit ASH2	ASH2L	tr|F5H8F7|F5H8F7_HUMAN Set1/Ash2 histone methyltransferase complex subunit ASH2 OS=Homo sapiens GN=ASH2L PE=1 SV=1;sp|Q9UBL3-3|ASH2L_HUMAN Isoform 3 of Set1/Ash2 histone methyltransferase complex subunit ASH2 OS=Homo sapiens GN=ASH2L;sp|Q9UBL3|ASH2L_HUMAN	51.7	55.324	0	970190000	755880000	874020000	848360000	25486000	135050000	179400000	232810000	702460000	885550000	842130000	843080000	862112500	143186500	818305000	FALSE	FALSE
F6SA91	F6SA91;Q9BUZ4;K7ER49	TRAF4	TNF receptor-associated factor 4	TRAF4	tr|F6SA91|F6SA91_HUMAN TNF receptor-associated factor 4 OS=Homo sapiens GN=TRAF4 PE=1 SV=1;sp|Q9BUZ4|TRAF4_HUMAN TNF receptor-associated factor 4 OS=Homo sapiens GN=TRAF4 PE=1 SV=1;tr|K7ER49|K7ER49_HUMAN TNF receptor-associated factor 4 (Fragment) OS=Homo	14.6	49.462	0	8545900	9054100	15075000	0	10390000	42608000	72641000	107680000	47094000	9309800	0	33191000	1.08917e+07	58329750	2.98649e+07	FALSE	FALSE
F6T1Q0	F6T1Q0;Q6L8Q7-2;Q6L8Q7	PDE12	2,5-phosphodiesterase 12	PDE12	tr|F6T1Q0|F6T1Q0_HUMAN 2,5-phosphodiesterase 12 OS=Homo sapiens GN=PDE12 PE=1 SV=1;sp|Q6L8Q7-2|PDE12_HUMAN Isoform 2 of 2,5-phosphodiesterase 12 OS=Homo sapiens GN=PDE12;sp|Q6L8Q7|PDE12_HUMAN 2,5-phosphodiesterase 12 OS=Homo sapiens GN=PDE12 PE=1 SV=	39.8	52.175	0	143060000	216930000	204060000	243280000	131330000	92222000	130880000	333560000	288530000	273000000	229210000	294190000	201832500	171998000	271232500	FALSE	FALSE
Q5SZR4	Q5SZR4;F6TB26;Q9Y2W6;Q9Y2W6-3	TDRKH	Tudor and KH domain-containing protein	TDRKH	tr|Q5SZR4|Q5SZR4_HUMAN Tudor and KH domain containing, isoform CRA_a OS=Homo sapiens GN=TDRKH PE=1 SV=1;tr|F6TB26|F6TB26_HUMAN Tudor and KH domain-containing protein OS=Homo sapiens GN=TDRKH PE=1 SV=1;sp|Q9Y2W6|TDRKH_HUMAN Tudor and KH domain-containing pr	9	61.52	0.000536	0	19477000	0	11146000	23453000	8071100	16621000	42254000	24105000	18199000	0	17360000	15311500	22599775	19888000	FALSE	FALSE
F6TLX2	F6TLX2	GLOD4	NA	GLOD4	tr|F6TLX2|F6TLX2_HUMAN Glyoxalase domain-containing protein 4 OS=Homo sapiens GN=GLOD4 PE=1 SV=1	21.9	54.719	0	93836475	81017475	57592475	97907475	81256475	123047475	147807475	201777475	171087475	439047475	120917475	207637475	82588475	138472225	234672475	FALSE	FALSE
F6VRR5	F6VRR5;Q9BY77;Q9BY77-2;F8WCX5	POLDIP3	Polymerase delta-interacting protein 3	POLDIP3	tr|F6VRR5|F6VRR5_HUMAN Polymerase delta-interacting protein 3 OS=Homo sapiens GN=POLDIP3 PE=1 SV=1;sp|Q9BY77|PDIP3_HUMAN Polymerase delta-interacting protein 3 OS=Homo sapiens GN=POLDIP3 PE=1 SV=2;sp|Q9BY77-2|PDIP3_HUMAN Isoform 2 of Polymerase delta-inter	53.9	48.103	0	1250663200	1132663200	1135863200	1227663200	86470200	153463200	204903200	224863200	1507163200	1260163200	1467363200	1263763200	1186713200	167424950	1374613200	FALSE	FALSE
F6VZ39	F6VZ39;Q9H0Z9;Q9H0Z9-2;Q9BX46;H0YA61;A6NG75	RBM38	RNA-binding protein 38;RNA-binding protein 24	RBM38;RBM24	tr|F6VZ39|F6VZ39_HUMAN RNA-binding protein 38 OS=Homo sapiens GN=RBM38 PE=1 SV=1;sp|Q9H0Z9|RBM38_HUMAN RNA-binding protein 38 OS=Homo sapiens GN=RBM38 PE=1 SV=2;sp|Q9H0Z9-2|RBM38_HUMAN Isoform 2 of RNA-binding protein 38 OS=Homo sapiens GN=RBM38;sp|Q9BX46|	46.3	13.604	0	160330000	115290000	147190000	104010000	71988000	102090000	134180000	224220000	244970000	232130000	220040000	226510000	131705000	133119500	230912500	FALSE	FALSE
F6WR09	F6WR09;Q9ULJ6-2;Q9ULJ6	ZMIZ1	Zinc finger MIZ domain-containing protein 1	ZMIZ1	tr|F6WR09|F6WR09_HUMAN Zinc finger MIZ domain-containing protein 1 OS=Homo sapiens GN=ZMIZ1 PE=1 SV=1;sp|Q9ULJ6-2|ZMIZ1_HUMAN Isoform 2 of Zinc finger MIZ domain-containing protein 1 OS=Homo sapiens GN=ZMIZ1;sp|Q9ULJ6|ZMIZ1_HUMAN Zinc finger MIZ domain-con	9.2	105.7	0	191240000	140330000	156340000	179310000	0	25887000	0	27364000	194250000	217220000	180260000	164570000	166805000	26625500	189075000	FALSE	FALSE
F8VPD4	F8VPD4;P27708	CAD	CAD protein;Glutamine-dependent carbamoyl-phosphate synthase;Aspartate carbamoyltransferase;Dihydroorotase	CAD	tr|F8VPD4|F8VPD4_HUMAN CAD protein OS=Homo sapiens GN=CAD PE=1 SV=1;sp|P27708|PYR1_HUMAN CAD protein OS=Homo sapiens GN=CAD PE=1 SV=3	53.8	236.02	0	4742108675	3480508675	4395708675	4952308675	3984708675	5429908675	7228008675	8941108675	5241908675	5795308675	5267408675	5767308675	4392658675	6395933675	5517983675	FALSE	FALSE
F8VRR3	F8VRR3;F8VQZ7;P50579-2;P50579;G3V1U3;P50579-3;F8VSC4;F8VY03	METAP2	Methionine aminopeptidase 2	METAP2	tr|F8VRR3|F8VRR3_HUMAN Methionine aminopeptidase 2 OS=Homo sapiens GN=METAP2 PE=1 SV=1;tr|F8VQZ7|F8VQZ7_HUMAN Methionine aminopeptidase 2 OS=Homo sapiens GN=METAP2 PE=1 SV=1;sp|P50579-2|MAP2_HUMAN Isoform 2 of Methionine aminopeptidase 2 OS=Homo sapiens GN	17.2	48.876	0	0	0	0	0	72004000	22504000	97177000	143140000	0	0	2298200	0	NA	83706250	2298200	FALSE	FALSE
F8VSL3	F8VSL3;P25208	NFYB	Nuclear transcription factor Y subunit beta	NFYB	tr|F8VSL3|F8VSL3_HUMAN Nuclear transcription factor Y subunit beta (Fragment) OS=Homo sapiens GN=NFYB PE=1 SV=1;sp|P25208|NFYB_HUMAN Nuclear transcription factor Y subunit beta OS=Homo sapiens GN=NFYB PE=1 SV=2	19.1	14.548	0.0063559	272454975	215914975	234624975	69097975	39453975	37552975	48646975	57775975	240974975	463894975	329204975	331234975	198023225	45857475	341327475	FALSE	FALSE
J3KPG5	J3KPG5;F8VU39;Q9UIF9-2;Q9UIF9-3;Q9UIF9	BAZ2A	Bromodomain adjacent to zinc finger domain protein 2A	BAZ2A	tr|J3KPG5|J3KPG5_HUMAN Bromodomain adjacent to zinc finger domain protein 2A OS=Homo sapiens GN=BAZ2A PE=1 SV=1;tr|F8VU39|F8VU39_HUMAN Bromodomain adjacent to zinc finger domain protein 2A OS=Homo sapiens GN=BAZ2A PE=1 SV=1;sp|Q9UIF9-2|BAZ2A_HUMAN Isoform	27.6	208.07	0	976760000	908210000	1071700000	1129500000	52812000	129180000	195610000	207280000	817900000	1059000000	1259700000	972550000	1021542500	146220500	1027287500	FALSE	FALSE
Q9NZN8	Q9NZN8;F8VV52;Q9NZN8-5;Q9NZN8-4;Q9NZN8-2;F8VP97	CNOT2	CCR4-NOT transcription complex subunit 2	CNOT2	sp|Q9NZN8|CNOT2_HUMAN CCR4-NOT transcription complex subunit 2 OS=Homo sapiens GN=CNOT2 PE=1 SV=1;tr|F8VV52|F8VV52_HUMAN CCR4-NOT transcription complex subunit 2 (Fragment) OS=Homo sapiens GN=CNOT2 PE=1 SV=1;sp|Q9NZN8-5|CNOT2_HUMAN Isoform 5 of CCR4-NOT tr	20	59.737	0	111460000	98973000	108320000	140930000	255950000	297380000	313510000	460630000	134380000	199320000	134320000	111220000	114920750	331867500	144810000	FALSE	FALSE
F8VYK5	F8VYK5;F8W651;F8VVA7;P61923-2;P61923-3;P61923;P61923-4	COPZ1	Coatomer subunit zeta-1	COPZ1	tr|F8VYK5|F8VYK5_HUMAN Coatomer subunit zeta-1 OS=Homo sapiens GN=COPZ1 PE=1 SV=1;tr|F8W651|F8W651_HUMAN Coatomer subunit zeta-1 OS=Homo sapiens GN=COPZ1 PE=1 SV=1;tr|F8VVA7|F8VVA7_HUMAN Coatomer subunit zeta-1 OS=Homo sapiens GN=COPZ1 PE=1 SV=1;sp|P61923-	25.8	10.035	0	26998000	17898000	35343000	79828000	17184000	7050400	0	27982000	58527000	58658000	51561000	82781000	40016750	1.74055e+07	62881750	FALSE	FALSE
F8VVL1	F8VVL1;O43583	DENR	Density-regulated protein	DENR	tr|F8VVL1|F8VVL1_HUMAN Density-regulated protein OS=Homo sapiens GN=DENR PE=1 SV=1;sp|O43583|DENR_HUMAN Density-regulated protein OS=Homo sapiens GN=DENR PE=1 SV=2	35	17.77	0	59389700	108134700	159084700	233764700	76850700	171254700	156504700	172834700	147654700	237084700	100734700	144754700	140093450	144361200	157557200	FALSE	FALSE
Q96LU7	Q96LU7;F8VVR8;H0YHI9	MYRFL	Myelin regulatory factor-like protein	MYRFL	sp|Q96LU7|MRFL_HUMAN Myelin regulatory factor-like protein OS=Homo sapiens GN=MYRFL PE=2 SV=2;tr|F8VVR8|F8VVR8_HUMAN Myelin regulatory factor-like protein OS=Homo sapiens GN=MYRFL PE=4 SV=2;tr|H0YHI9|H0YHI9_HUMAN Myelin regulatory factor-like protein (Frag	3.8	101.67	0.0052232	76432000	163080000	145890000	39728000	0	31846000	32137000	0	0	0	0	0	106282500	31991500	NA	FALSE	FALSE
J3KPF0	J3KPF0;F8VWT9;Q9Y4D8-4;Q9Y4D8	HECTD4	Probable E3 ubiquitin-protein ligase HECTD4	HECTD4	tr|J3KPF0|J3KPF0_HUMAN Probable E3 ubiquitin-protein ligase HECTD4 OS=Homo sapiens GN=HECTD4 PE=1 SV=2;tr|F8VWT9|F8VWT9_HUMAN Probable E3 ubiquitin-protein ligase HECTD4 OS=Homo sapiens GN=HECTD4 PE=1 SV=2;sp|Q9Y4D8-4|HECD4_HUMAN Isoform 4 of Probable E3 u	2.8	468.65	0	13577000	5572100	10716000	0	31936000	24085000	12659000	34537000	12874000	18782000	13631000	0	9.95503e+06	25804250	1.50957e+07	FALSE	FALSE
F8VXG7	F8VXG7;Q99590-2;Q99590;A0A0A0MTP7	SCAF11	Protein SCAF11	SCAF11	tr|F8VXG7|F8VXG7_HUMAN Protein SCAF11 OS=Homo sapiens GN=SCAF11 PE=1 SV=1;sp|Q99590-2|SCAFB_HUMAN Isoform 2 of Protein SCAF11 OS=Homo sapiens GN=SCAF11;sp|Q99590|SCAFB_HUMAN Protein SCAF11 OS=Homo sapiens GN=SCAF11 PE=1 SV=2;tr|A0A0A0MTP7|A0A0A0MTP7_HUMAN	42.8	142.6	0	2286670150	2183970150	2159670150	2356670150	303810150	476750150	635240150	748720150	2022770150	2088670150	2017270150	1902470150	2246745150	541130150	2007795150	FALSE	FALSE
F8VXU5	F8VXU5;Q9UBQ0;Q9UBQ0-2	VPS29	Vacuolar protein sorting-associated protein 29	VPS29	tr|F8VXU5|F8VXU5_HUMAN Vacuolar protein sorting-associated protein 29 OS=Homo sapiens GN=VPS29 PE=1 SV=1;sp|Q9UBQ0|VPS29_HUMAN Vacuolar protein sorting-associated protein 29 OS=Homo sapiens GN=VPS29 PE=1 SV=1;sp|Q9UBQ0-2|VPS29_HUMAN Isoform 2 of Vacuolar p	48.1	23.98	0	263430000	182820000	215320000	254930000	269690000	633510000	715120000	1024300000	426020000	493310000	384570000	347820000	229125000	660655000	412930000	FALSE	FALSE
F8VYE8	F8VYE8;P36873;P36873-2;F8VR82;F8W0W8;A0A087WYY5	PPP1CC	Serine/threonine-protein phosphatase;Serine/threonine-protein phosphatase PP1-gamma catalytic subunit	PPP1CC	tr|F8VYE8|F8VYE8_HUMAN Serine/threonine-protein phosphatase OS=Homo sapiens GN=PPP1CC PE=1 SV=1;sp|P36873|PP1G_HUMAN Serine/threonine-protein phosphatase PP1-gamma catalytic subunit OS=Homo sapiens GN=PPP1CC PE=1 SV=1;sp|P36873-2|PP1G_HUMAN Isoform Gamma-2	58.6	34.95	0	122754125	121584125	155194125	153564125	61280125	63711125	48039125	45214125	84548125	61016125	175994125	203304125	138274125	54561125	131215625	FALSE	FALSE
F8W038	F8W038;H0YIS7;Q8IXM2;Q8IXM2-3;F8W1H0	C17orf49	Chromatin complexes subunit BAP18	C17orf49;RNASEK-C17orf49;BAP18	tr|F8W038|F8W038_HUMAN Chromatin complexes subunit BAP18 OS=Homo sapiens GN=C17orf49 PE=1 SV=1;tr|H0YIS7|H0YIS7_HUMAN Protein RNASEK-C17orf49 (Fragment) OS=Homo sapiens GN=RNASEK-C17orf49 PE=4 SV=1;sp|Q8IXM2|BAP18_HUMAN Chromatin complexes subunit BAP18 OS	40.8	16.29	0	61709875	36429875	15617875	71682875	0	0	0	0	51900875	79116875	81184875	73068875	46360125	NA	71317875	FALSE	FALSE
F8W0J4	F8W0J4;O95619;F8W1B9	YEATS4	YEATS domain-containing protein 4	YEATS4	tr|F8W0J4|F8W0J4_HUMAN YEATS domain-containing protein 4 OS=Homo sapiens GN=YEATS4 PE=1 SV=1;sp|O95619|YETS4_HUMAN YEATS domain-containing protein 4 OS=Homo sapiens GN=YEATS4 PE=1 SV=1;tr|F8W1B9|F8W1B9_HUMAN YEATS domain-containing protein 4 (Fragment) OS=	13.9	20.131	0.000271	29413000	31323000	30341000	0	0	0	0	0	16992000	34340000	36557000	24454000	30359000	NA	28085750	FALSE	FALSE
F8W1A4	F8W1A4;P54819-5;P54819-2;P54819;P54819-3;F8VZG5;F8VY04;G3V213	AK2	Adenylate kinase 2, mitochondrial;Adenylate kinase 2, mitochondrial;Adenylate kinase 2, mitochondrial, N-terminally processed	AK2	tr|F8W1A4|F8W1A4_HUMAN Adenylate kinase 2, mitochondrial OS=Homo sapiens GN=AK2 PE=1 SV=1;sp|P54819-5|KAD2_HUMAN Isoform 5 of Adenylate kinase 2, mitochondrial OS=Homo sapiens GN=AK2;sp|P54819-2|KAD2_HUMAN Isoform 2 of Adenylate kinase 2, mitochondrial OS=	48.7	25.63	0	52131025	46563025	60258025	12636025	13650025	77291025	118825025	149055025	80400025	34270025	48143025	38181025	42897025	89705275	50248525	FALSE	FALSE
F8W1T6	F8W1T6;Q15434	RBMS2	RNA-binding motif, single-stranded-interacting protein 2	RBMS2	tr|F8W1T6|F8W1T6_HUMAN RNA-binding motif, single-stranded-interacting protein 2 OS=Homo sapiens GN=RBMS2 PE=1 SV=1;sp|Q15434|RBMS2_HUMAN RNA-binding motif, single-stranded-interacting protein 2 OS=Homo sapiens GN=RBMS2 PE=1 SV=1	20.9	37.186	0	0	0	0	8570375	32741275	48788275	45681275	58234275	0	0	0	0	8570375	46361275	NA	FALSE	FALSE
F8W8I6	F8W8I6;P31483;P31483-3;E5RGV5;E5RG67	TIA1	Nucleolysin TIA-1 isoform p40	TIA1	tr|F8W8I6|F8W8I6_HUMAN Nucleolysin TIA-1 isoform p40 OS=Homo sapiens GN=TIA1 PE=1 SV=1;sp|P31483|TIA1_HUMAN Nucleolysin TIA-1 isoform p40 OS=Homo sapiens GN=TIA1 PE=1 SV=3;sp|P31483-3|TIA1_HUMAN Isoform 3 of Nucleolysin TIA-1 isoform p40 OS=Homo sapiens GN	37.1	42.835	0	107910000	111370000	110370000	64008000	58155000	78610000	101350000	0	154170000	172960000	14899000	133760000	98414500	7.93717e+07	118947250	FALSE	FALSE
F8W914	F8W914;Q9NQC3-2;Q9NQC3-5;Q9NQC3;H7C106;Q9NQC3-3;Q9NQC3-4;Q9NQC3-6	RTN4	Reticulon;Reticulon-4	RTN4	tr|F8W914|F8W914_HUMAN Reticulon OS=Homo sapiens GN=RTN4 PE=1 SV=1;sp|Q9NQC3-2|RTN4_HUMAN Isoform 2 of Reticulon-4 OS=Homo sapiens GN=RTN4;sp|Q9NQC3-5|RTN4_HUMAN Isoform 5 of Reticulon-4 OS=Homo sapiens GN=RTN4;sp|Q9NQC3|RTN4_HUMAN Reticulon-4 OS=Homo sapi	26.4	37.144	0	39633475	31901475	31331475	72852475	160452475	138892475	253652475	232632475	154002475	215002475	95766475	72861475	43929725	196407475	134408225	FALSE	FALSE
F8W930	F8W930;Q9Y6M1-1;Q9Y6M1;Q9Y6M1-5;Q9Y6M1-6;Q9Y6M1-3;Q9Y6M1-4	IGF2BP2	Insulin-like growth factor 2 mRNA-binding protein 2	IGF2BP2	tr|F8W930|F8W930_HUMAN Insulin-like growth factor 2 mRNA-binding protein 2 OS=Homo sapiens GN=IGF2BP2 PE=1 SV=1;sp|Q9Y6M1-1|IF2B2_HUMAN Isoform 2 of Insulin-like growth factor 2 mRNA-binding protein 2 OS=Homo sapiens GN=IGF2BP2;sp|Q9Y6M1|IF2B2_HUMAN Insuli	42.6	66.785	0	572904375	464794375	489884375	361394375	848194375	1494284375	1672684375	1945584375	1055684375	764804375	767554375	853414375	472244375	1490186875	860364375	FALSE	FALSE
F8W950	F8W950	AIMP2	NA	AIMP2	tr|F8W950|F8W950_HUMAN Aminoacyl tRNA synthase complex-interacting multifunctional protein 2 OS=Homo sapiens GN=AIMP2 PE=1 SV=1	70.1	27.809	0.000274	39762000	18378000	27651000	27282000	14856000	42732000	52634000	84606000	28168000	32964000	0	38578000	28268250	48707000	3.32367e+07	FALSE	FALSE
F8W9F9	F8W9F9;H0Y7T5;Q9Y3S1-2;Q9Y3S1-4;Q9Y3S1;H0Y7R3;A6PVV2;Q9Y3S1-3	WNK2	Serine/threonine-protein kinase WNK2	WNK2	tr|F8W9F9|F8W9F9_HUMAN Serine/threonine-protein kinase WNK2 OS=Homo sapiens GN=WNK2 PE=1 SV=1;tr|H0Y7T5|H0Y7T5_HUMAN Serine/threonine-protein kinase WNK2 (Fragment) OS=Homo sapiens GN=WNK2 PE=1 SV=1;sp|Q9Y3S1-2|WNK2_HUMAN Isoform 2 of Serine/threonine-prot	10.4	234.38	0	74166000	46102000	67421000	50849000	87234000	127460000	143800000	210030000	131520000	89108000	94319000	128680000	59634500	142131000	110906750	FALSE	FALSE
F8W9H0	F8W9H0;I3L3B4;A8MV79;F2Z3Q2;E9PLN8;Q9BQB6-3;Q9BQB6-2;Q9BQB6	VKORC1	Vitamin K epoxide reductase complex subunit 1	VKORC1	tr|F8W9H0|F8W9H0_HUMAN Vitamin K epoxide reductase complex subunit 1 OS=Homo sapiens GN=VKORC1 PE=4 SV=1;tr|I3L3B4|I3L3B4_HUMAN Uncharacterized protein (Fragment) OS=Homo sapiens PE=4 SV=1;tr|A8MV79|A8MV79_HUMAN Vitamin K epoxide reductase complex subunit	16.1	15.951	0	197110000	301340000	88944000	91808000	27573000	0	157160000	143720000	334770000	360600000	366100000	319000000	169800500	1.09484e+08	345117500	FALSE	FALSE
Q8NEC6	Q8NEC6;F8WA39;Q13613-2;Q13613;H0YDX3	MTMR1	Myotubularin-related protein 1	MTMR1	tr|Q8NEC6|Q8NEC6_HUMAN MTMR1 protein OS=Homo sapiens GN=MTMR1 PE=1 SV=1;tr|F8WA39|F8WA39_HUMAN Myotubularin-related protein 1 OS=Homo sapiens GN=MTMR1 PE=1 SV=1;sp|Q13613-2|MTMR1_HUMAN Isoform 1A of Myotubularin-related protein 1 OS=Homo sapiens GN=MTMR1;s	21.8	39.822	0	19547725	17841725	30022725	60645725	16723725	36180725	7401425	58143725	29590725	23584725	46106725	62972725	32014475	29612400	40563725	FALSE	FALSE
Q9NUA8	Q9NUA8;F8WAI8	ZBTB40	Zinc finger and BTB domain-containing protein 40	ZBTB40	sp|Q9NUA8|ZBT40_HUMAN Zinc finger and BTB domain-containing protein 40 OS=Homo sapiens GN=ZBTB40 PE=1 SV=4;tr|F8WAI8|F8WAI8_HUMAN Zinc finger and BTB domain-containing protein 40 OS=Homo sapiens GN=ZBTB40 PE=1 SV=1	9.7	138.12	0	16131000	18532000	12317000	49290000	0	3906000	9808300	0	20559000	17131000	11675000	20415000	24067500	6857150	17445000	FALSE	FALSE
F8WJN3	F8WJN3;Q16630-3;Q16630;Q16630-2	CPSF6	Cleavage and polyadenylation specificity factor subunit 6	CPSF6	tr|F8WJN3|F8WJN3_HUMAN Cleavage and polyadenylation-specificity factor subunit 6 OS=Homo sapiens GN=CPSF6 PE=1 SV=1;sp|Q16630-3|CPSF6_HUMAN Isoform 3 of Cleavage and polyadenylation specificity factor subunit 6 OS=Homo sapiens GN=CPSF6;sp|Q16630|CPSF6_HUMA	42.1	52.269	0	7014500000	5445600000	5172300000	6763200000	466800000	1025000000	940710000	932370000	8253900000	7623000000	7623600000	6950900000	6098900000	841220000	7612850000	FALSE	FALSE
G3V167	G3V167;Q9UGN5-2;Q9UGN5;H0YH02	PARP2	Poly [ADP-ribose] polymerase 2	PARP2	tr|G3V167|G3V167_HUMAN Poly (ADP-ribose) polymerase family, member 2, isoform CRA_a OS=Homo sapiens GN=PARP2 PE=1 SV=1;sp|Q9UGN5-2|PARP2_HUMAN Isoform 2 of Poly [ADP-ribose] polymerase 2 OS=Homo sapiens GN=PARP2;sp|Q9UGN5|PARP2_HUMAN Poly [ADP-ribose] poly	13	60.214	0	71563050	51810050	103195050	30926050	0	8295550	9302150	18893050	98423050	56498050	49610050	9083350	64373550	1.21636e+07	53403625	FALSE	FALSE
G3V3G9	G3V3G9;Q5TAQ9	DCAF8	DDB1- and CUL4-associated factor 8	DCAF8	tr|G3V3G9|G3V3G9_HUMAN DDB1- and CUL4-associated factor 8 OS=Homo sapiens GN=DCAF8 PE=1 SV=1;sp|Q5TAQ9|DCAF8_HUMAN DDB1- and CUL4-associated factor 8 OS=Homo sapiens GN=DCAF8 PE=1 SV=1	10.9	84.752	0	15043000	23696000	35950000	13415000	13831000	32997000	72768000	73087000	44320000	44357000	59836000	22722000	22026000	48170750	42808750	FALSE	FALSE
G3V4K2	G3V4K2;G3V5T7;P01112-2;P01116-2;P01116;P01112;P01111	KRAS	GTPase HRas;GTPase HRas, N-terminally processed;GTPase KRas;GTPase KRas, N-terminally processed;GTPase NRas	KRAS;HRAS;NRAS	tr|G3V4K2|G3V4K2_HUMAN GTPase KRas OS=Homo sapiens GN=KRAS PE=4 SV=1;tr|G3V5T7|G3V5T7_HUMAN GTPase KRas OS=Homo sapiens GN=KRAS PE=4 SV=1;sp|P01112-2|RASH_HUMAN Isoform 2 of GTPase HRas OS=Homo sapiens GN=HRAS;sp|P01116-2|RASK_HUMAN Isoform 2B of GTPase KR	25.6	4.6674	0.0095039	0	0	9514800	15339000	10383000	16887000	12339000	20172000	15367000	21739000	15287000	14232000	12426900	14945250	16656250	FALSE	FALSE
G3V529	G3V529;Q9GZR7;Q9GZR7-2;F5GYL3;A0A087WXU8	DDX24	ATP-dependent RNA helicase DDX24	DDX24	tr|G3V529|G3V529_HUMAN ATP-dependent RNA helicase DDX24 OS=Homo sapiens GN=DDX24 PE=1 SV=1;sp|Q9GZR7|DDX24_HUMAN ATP-dependent RNA helicase DDX24 OS=Homo sapiens GN=DDX24 PE=1 SV=1;sp|Q9GZR7-2|DDX24_HUMAN Isoform 2 of ATP-dependent RNA helicase DDX24 OS=Ho	54	91.48	0	1793300000	1449700000	1615000000	1728500000	440190000	630780000	824610000	1103700000	2023300000	2021800000	1920000000	2028400000	1646625000	749820000	1998375000	FALSE	FALSE
H0YIZ6	H0YIZ6;G3V5A5;G3V541;Q9H6D7;H0YJ09;G3V5Z2;G3V4X7;Q9H6D7-4	HAUS4	HAUS augmin-like complex subunit 4	HAUS4	tr|H0YIZ6|H0YIZ6_HUMAN HAUS augmin-like complex subunit 4 (Fragment) OS=Homo sapiens GN=HAUS4 PE=1 SV=1;tr|G3V5A5|G3V5A5_HUMAN HAUS augmin-like complex subunit 4 (Fragment) OS=Homo sapiens GN=HAUS4 PE=1 SV=1;tr|G3V541|G3V541_HUMAN HAUS augmin-like complex	20.1	16.622	0	19043000	0	6896400	6879000	17785000	60965000	83346000	23641000	39130000	11726000	27147000	30138000	1.09395e+07	46434250	27035250	FALSE	FALSE
G3V599	G3V599;O15320-2;O15320-8;O15320-7;O15320-4;O15320-3;O15320;O15320-10;O15320-9;O15320-6;O15320-5	CTAGE5	cTAGE family member 5	CTAGE5	tr|G3V599|G3V599_HUMAN Uncharacterized protein OS=Homo sapiens PE=4 SV=1;sp|O15320-2|CTGE5_HUMAN Isoform MEA11 of cTAGE family member 5 OS=Homo sapiens GN=CTAGE5;sp|O15320-8|CTGE5_HUMAN Isoform 9 of cTAGE family member 5 OS=Homo sapiens GN=CTAGE5;sp|O15320	7.7	151.72	0	14637000	39974000	11489000	24614000	119160000	137200000	179510000	273180000	77539000	37396000	38426000	37960000	22678500	177262500	47830250	FALSE	FALSE
G3V5T9	G3V5T9;P24941-2;P24941;E7ESI2	CDK2	Cyclin-dependent kinase 2	CDK2	tr|G3V5T9|G3V5T9_HUMAN Cyclin-dependent kinase 2 OS=Homo sapiens GN=CDK2 PE=1 SV=1;sp|P24941-2|CDK2_HUMAN Isoform 2 of Cyclin-dependent kinase 2 OS=Homo sapiens GN=CDK2;sp|P24941|CDK2_HUMAN Cyclin-dependent kinase 2 OS=Homo sapiens GN=CDK2 PE=1 SV=2;tr|E7E	37.6	39.178	0	146850000	120160000	123800000	69587000	29602000	19946000	32254000	76460000	117160000	223370000	136770000	123360000	115099250	39565500	150165000	FALSE	FALSE
G3V5V3	G3V5V3;O60524-4;O60524-3;O60524;O60524-5	NEMF	Nuclear export mediator factor NEMF	NEMF	tr|G3V5V3|G3V5V3_HUMAN Nuclear export mediator factor NEMF (Fragment) OS=Homo sapiens GN=NEMF PE=1 SV=4;sp|O60524-4|NEMF_HUMAN Isoform 4 of Nuclear export mediator factor NEMF OS=Homo sapiens GN=NEMF;sp|O60524-3|NEMF_HUMAN Isoform 3 of Nuclear export media	17.2	113.95	0	108955850	166295850	91688850	77192850	242705850	382945850	676185850	568795850	224275850	301895850	262655850	229095850	111033350	467658350	254480850	FALSE	FALSE
P07942	P07942;G3XAI2	LAMB1	Laminin subunit beta-1	LAMB1	sp|P07942|LAMB1_HUMAN Laminin subunit beta-1 OS=Homo sapiens GN=LAMB1 PE=1 SV=2;tr|G3XAI2|G3XAI2_HUMAN Laminin subunit beta-1 OS=Homo sapiens GN=LAMB1 PE=1 SV=1	2.1	198.04	0.000537	46627975	34802975	36055975	41822975	0	18109975	39301975	41318975	79357975	61800975	66286975	47292975	39827475	3.29103e+07	63684725	FALSE	FALSE
G3XAN1	G3XAN1;Q9NV88-2;Q9NV88;H0YBH8;E5RG70;Q9NV88-3	INTS9	Integrator complex subunit 9	INTS9	tr|G3XAN1|G3XAN1_HUMAN Integrator complex subunit 9 OS=Homo sapiens GN=INTS9 PE=1 SV=1;sp|Q9NV88-2|INT9_HUMAN Isoform 2 of Integrator complex subunit 9 OS=Homo sapiens GN=INTS9;sp|Q9NV88|INT9_HUMAN Integrator complex subunit 9 OS=Homo sapiens GN=INTS9 PE=1	10.5	58.898	0	50764000	29124000	29124000	76211000	0	17031000	24057000	6264100	28542000	79273000	37912000	57760000	46305750	1.5784e+07	50871750	FALSE	FALSE
G5E933	G5E933;O95248;O95248-4	SBF1	Myotubularin-related protein 5	SBF1	tr|G5E933|G5E933_HUMAN Myotubularin-related protein 5 OS=Homo sapiens GN=SBF1 PE=1 SV=1;sp|O95248|MTMR5_HUMAN Myotubularin-related protein 5 OS=Homo sapiens GN=SBF1 PE=1 SV=3;sp|O95248-4|MTMR5_HUMAN Isoform 4 of Myotubularin-related protein 5 OS=Homo sapie	4.9	208.44	0	16637000	5888100	17683000	0	30013000	50857000	78919000	59355000	7186200	13200000	11332000	35456000	13402700	54786000	16793550	FALSE	FALSE
G5E975	G5E975;Q12824-2;Q12824;B5MCL5	SMARCB1	SWI/SNF-related matrix-associated actin-dependent regulator of chromatin subfamily B member 1	SMARCB1	tr|G5E975|G5E975_HUMAN SWI/SNF related, matrix associated, actin dependent regulator of chromatin, subfamily b, member 1, isoform CRA_c OS=Homo sapiens GN=SMARCB1 PE=1 SV=1;sp|Q12824-2|SNF5_HUMAN Isoform B of SWI/SNF-related matrix-associated actin-depende	35.5	45.05	0	393510000	399780000	357540000	296410000	18807000	9040000	28497000	44554000	433340000	275410000	336040000	310160000	361810000	25224500	338737500	FALSE	FALSE
G5E9A6	G5E9A6;P51784	USP11	Ubiquitin carboxyl-terminal hydrolase;Ubiquitin carboxyl-terminal hydrolase 11	USP11	tr|G5E9A6|G5E9A6_HUMAN Ubiquitin carboxyl-terminal hydrolase OS=Homo sapiens GN=USP11 PE=1 SV=1;sp|P51784|UBP11_HUMAN Ubiquitin carboxyl-terminal hydrolase 11 OS=Homo sapiens GN=USP11 PE=1 SV=3	23.7	105.03	0	279950000	169300000	220710000	209250000	17877000	33680000	64062000	57730000	257760000	238250000	260150000	205260000	219802500	43337250	240355000	FALSE	FALSE
G5E9E7	G5E9E7;Q07157-2;A0A087X0K9;G3V1L9;Q07157	TJP1	Tight junction protein ZO-1	TJP1	tr|G5E9E7|G5E9E7_HUMAN Tight junction protein 1 (Zona occludens 1), isoform CRA_e OS=Homo sapiens GN=TJP1 PE=1 SV=1;sp|Q07157-2|ZO1_HUMAN Isoform Short of Tight junction protein ZO-1 OS=Homo sapiens GN=TJP1;tr|A0A087X0K9|A0A087X0K9_HUMAN Tight junction pro	46.8	189.67	0	997769650	1002819650	981239650	668849650	1997219650	2582319650	2843519650	3752019650	1707719650	1833119650	1553019650	1559219650	912669650	2793769650	1663269650	FALSE	FALSE
G5E9L0	G5E9L0;Q8N6H7;Q8N6H7-2;E9PQP3;Q8N6H7-3;E9PMU9;H0YDN9	ARFGAP2	ADP-ribosylation factor GTPase-activating protein 2	ARFGAP2	tr|G5E9L0|G5E9L0_HUMAN ADP-ribosylation factor GTPase-activating protein 2 OS=Homo sapiens GN=ARFGAP2 PE=1 SV=2;sp|Q8N6H7|ARFG2_HUMAN ADP-ribosylation factor GTPase-activating protein 2 OS=Homo sapiens GN=ARFGAP2 PE=1 SV=1;sp|Q8N6H7-2|ARFG2_HUMAN Isoform 2	25.6	53.476	0	0	19683000	9717500	13338000	146420000	153000000	87933000	219470000	35179000	23706000	47646000	54533000	1.42462e+07	151705750	40266000	FALSE	FALSE
G5EA30	G5EA30;Q92879-4;Q92879-2;Q92879-3;Q92879-6;Q92879;Q92879-5	CELF1	CUGBP Elav-like family member 1	CELF1	tr|G5EA30|G5EA30_HUMAN CUG triplet repeat, RNA binding protein 1, isoform CRA_c OS=Homo sapiens GN=CELF1 PE=1 SV=1;sp|Q92879-4|CELF1_HUMAN Isoform 4 of CUGBP Elav-like family member 1 OS=Homo sapiens GN=CELF1;sp|Q92879-2|CELF1_HUMAN Isoform 2 of CUGBP Elav	35.2	55.142	0	2465300000	2089300000	2254400000	2073300000	195130000	540350000	806560000	794230000	2238600000	2884000000	1865500000	2214700000	2220575000	584067500	2300700000	FALSE	FALSE
G8JLB3	G8JLB3;Q9Y606-2;Q9Y606;F5H1S9;F5GXL3	PUS1	tRNA pseudouridine synthase;tRNA pseudouridine synthase A, mitochondrial	PUS1	tr|G8JLB3|G8JLB3_HUMAN tRNA pseudouridine synthase (Fragment) OS=Homo sapiens GN=PUS1 PE=1 SV=1;sp|Q9Y606-2|TRUA_HUMAN Isoform 2 of tRNA pseudouridine synthase A, mitochondrial OS=Homo sapiens GN=PUS1;sp|Q9Y606|TRUA_HUMAN tRNA pseudouridine synthase A, mit	32	42.92	0	188500000	204110000	88750000	84796000	29411000	24648000	60843000	112170000	73967000	75661000	82865000	112030000	141539000	56768000	86130750	FALSE	FALSE
X6RLT1	X6RLT1;H0UI80;Q8IXH7-4;Q8IXH7	NELFCD	Negative elongation factor C/D	NELFCD;TH1L	tr|X6RLT1|X6RLT1_HUMAN Negative elongation factor C/D (Fragment) OS=Homo sapiens GN=NELFCD PE=1 SV=1;tr|H0UI80|H0UI80_HUMAN Negative elongation factor C/D OS=Homo sapiens GN=TH1L PE=1 SV=1;sp|Q8IXH7-4|NELFD_HUMAN Isoform NELF-D of Negative elongation facto	31.5	66.432	0	459890000	410690000	424330000	384540000	40634000	32547000	21113000	49175000	435200000	400940000	380100000	402330000	419862500	35867250	404642500	FALSE	FALSE
H0Y2W2	H0Y2W2;Q9NVI7-3;Q9NVI7-2;Q9NVI7	ATAD3A	ATPase family AAA domain-containing protein 3A	ATAD3A	tr|H0Y2W2|H0Y2W2_HUMAN ATPase family AAA domain-containing protein 3A (Fragment) OS=Homo sapiens GN=ATAD3A PE=1 SV=1;sp|Q9NVI7-3|ATD3A_HUMAN Isoform 3 of ATPase family AAA domain-containing protein 3A OS=Homo sapiens GN=ATAD3A;sp|Q9NVI7-2|ATD3A_HUMAN Isofo	13.6	64.243	0	41847000	47801000	68798000	27860000	27213000	68783000	81600000	147070000	64364000	122020000	83637000	140460000	46576500	81166500	102620250	FALSE	FALSE
H0Y334	H0Y334;Q8N7X0-2;Q8N7X0;H0Y333;F8W7W4	ADGB	Androglobin	ADGB	tr|H0Y334|H0Y334_HUMAN Androglobin (Fragment) OS=Homo sapiens GN=ADGB PE=4 SV=1;sp|Q8N7X0-2|ADGB_HUMAN Isoform 2 of Androglobin OS=Homo sapiens GN=ADGB;sp|Q8N7X0|ADGB_HUMAN Androglobin OS=Homo sapiens GN=ADGB PE=2 SV=3;tr|H0Y333|H0Y333_HUMAN Androglobin (F	3	71.534	0.0063619	0	0	0	0	0	0	0	0	105480000	27573000	24586000	109300000	NA	NA	66734750	FALSE	FALSE
H0Y360	H0Y360;Q01433-2;Q01433;Q01433-5;Q01433-3;Q01433-4	AMPD2	AMP deaminase 2	AMPD2	tr|H0Y360|H0Y360_HUMAN AMP deaminase 2 (Fragment) OS=Homo sapiens GN=AMPD2 PE=1 SV=1;sp|Q01433-2|AMPD2_HUMAN Isoform Ex1A-2-3 of AMP deaminase 2 OS=Homo sapiens GN=AMPD2;sp|Q01433|AMPD2_HUMAN AMP deaminase 2 OS=Homo sapiens GN=AMPD2 PE=1 SV=2;sp|Q01433-5|A	23.6	98.401	0	85538250	206482250	102372250	115902250	271602250	457792250	478242250	644842250	266532250	184442250	239152250	168322250	127573750	463119750	214612250	FALSE	FALSE
H0Y459	H0Y459	NCOR1	NA	NCOR1	tr|H0Y459|H0Y459_HUMAN Nuclear receptor corepressor 1 (Fragment) OS=Homo sapiens GN=NCOR1 PE=1 SV=1	28.3	9.9181	0.000275	109110000	94253000	124700000	208230000	29409000	65724000	60161000	100780000	178220000	190350000	292520000	179710000	134073250	64018500	210200000	FALSE	FALSE
H0Y488	H0Y488	ARID1A	NA	ARID1A	tr|H0Y488|H0Y488_HUMAN AT-rich interactive domain-containing protein 1A (Fragment) OS=Homo sapiens GN=ARID1A PE=1 SV=1	52.5	129.37	0.000525	22967000	0	17337000	24186000	0	0	0	0	35185000	36188000	32313000	39917000	2.14967e+07	NA	35900750	FALSE	FALSE
H0Y4B0	H0Y4B0;O43414-3;O43414-2;O43414;F6QUN3	ERI3	ERI1 exoribonuclease 3	ERI3	tr|H0Y4B0|H0Y4B0_HUMAN ERI1 exoribonuclease 3 (Fragment) OS=Homo sapiens GN=ERI3 PE=1 SV=1;sp|O43414-3|ERI3_HUMAN Isoform 3 of ERI1 exoribonuclease 3 OS=Homo sapiens GN=ERI3;sp|O43414-2|ERI3_HUMAN Isoform 2 of ERI1 exoribonuclease 3 OS=Homo sapiens GN=ERI3	25.5	22.89	0	134083425	109993425	112603425	25714425	37078425	94423425	150703425	133073425	154733425	78888425	180003425	115123425	95598675	103819675	132187175	FALSE	FALSE
H0Y4Y4	H0Y4Y4;Q96C19	EFHD2	EF-hand domain-containing protein D2	EFHD2	tr|H0Y4Y4|H0Y4Y4_HUMAN EF-hand domain-containing protein D2 (Fragment) OS=Homo sapiens GN=EFHD2 PE=1 SV=1;sp|Q96C19|EFHD2_HUMAN EF-hand domain-containing protein D2 OS=Homo sapiens GN=EFHD2 PE=1 SV=1	17.9	19.474	0	37021000	39410000	35551000	43931000	31762000	18549000	16444000	23744000	70330000	46411000	16179000	58085000	38978250	22624750	47751250	FALSE	FALSE
H0Y6I0	H0Y6I0;Q13439-3;Q13439-4;Q13439;Q13439-5	GOLGA4	Golgin subfamily A member 4	GOLGA4	tr|H0Y6I0|H0Y6I0_HUMAN Golgin subfamily A member 4 (Fragment) OS=Homo sapiens GN=GOLGA4 PE=1 SV=1;sp|Q13439-3|GOGA4_HUMAN Isoform 3 of Golgin subfamily A member 4 OS=Homo sapiens GN=GOLGA4;sp|Q13439-4|GOGA4_HUMAN Isoform 4 of Golgin subfamily A member 4 OS	20.3	246.6	0	125492125	81086125	81752125	150812125	273412125	432442125	432112125	500972125	151812125	152182125	162012125	48587125	109785625	409734625	128648375	FALSE	FALSE
H0Y6K5	H0Y6K5;H0Y7L6;Q02447-4;Q02447-3;Q02447-5;Q02447-6;Q02447-2;Q02447	SP3	Transcription factor Sp3	SP3	tr|H0Y6K5|H0Y6K5_HUMAN Transcription factor Sp3 OS=Homo sapiens GN=SP3 PE=1 SV=1;tr|H0Y7L6|H0Y7L6_HUMAN Transcription factor Sp3 (Fragment) OS=Homo sapiens GN=SP3 PE=1 SV=1;sp|Q02447-4|SP3_HUMAN Isoform 4 of Transcription factor Sp3 OS=Homo sapiens GN=SP3;	7	75.311	0	152460000	144260000	135110000	160080000	0	0	23003000	0	90305000	182630000	125280000	48825000	147977500	23003000	111760000	FALSE	FALSE
H0Y738	H0Y738;P17213	BPI	Bactericidal permeability-increasing protein	BPI	tr|H0Y738|H0Y738_HUMAN Bactericidal permeability-increasing protein (Fragment) OS=Homo sapiens GN=BPI PE=1 SV=1;sp|P17213|BPI_HUMAN Bactericidal permeability-increasing protein OS=Homo sapiens GN=BPI PE=1 SV=4	2.9	34.514	0.000511	209460000	148610000	176670000	110920000	23542000	25393000	61529000	68722000	123630000	160800000	140600000	32717000	161415000	44796500	114436750	FALSE	FALSE
H0Y7A7	H0Y7A7;P62158;E7ETZ0;E7EMB3;F8WBR5;M0QZ52;G3V479	CALM2	Calmodulin	CALM2;CALM1;CALM3	tr|H0Y7A7|H0Y7A7_HUMAN Calmodulin (Fragment) OS=Homo sapiens GN=CALM2 PE=1 SV=1;sp|P62158|CALM_HUMAN Calmodulin OS=Homo sapiens GN=CALM1 PE=1 SV=2;tr|E7ETZ0|E7ETZ0_HUMAN Calmodulin OS=Homo sapiens GN=CALM1 PE=1 SV=1;tr|E7EMB3|E7EMB3_HUMAN Calmodulin OS=Hom	34.2	20.762	0	445597500	471227500	673617500	514317500	222787500	311627500	449857500	506147500	890467500	713117500	771227500	412937500	526190000	372605000	696937500	FALSE	FALSE
H0Y818	H0Y818;P40692;F2Z298;E9PF25;P40692-2;P40692-3	MLH1	DNA mismatch repair protein Mlh1	MLH1	tr|H0Y818|H0Y818_HUMAN DNA mismatch repair protein Mlh1 (Fragment) OS=Homo sapiens GN=MLH1 PE=1 SV=1;sp|P40692|MLH1_HUMAN DNA mismatch repair protein Mlh1 OS=Homo sapiens GN=MLH1 PE=1 SV=1;tr|F2Z298|F2Z298_HUMAN DNA mismatch repair protein Mlh1 OS=Homo sap	4.6	75.747	0.000513	24292000	18358000	24779000	12245000	0	0	8951500	29759000	26770000	61380000	28344000	30114000	19918500	19355250	36652000	FALSE	FALSE
H0Y860	H0Y860;Q9P246;Q9P246-2;H7C5A5;Q9P246-3	STIM2	Stromal interaction molecule 2	STIM2	tr|H0Y860|H0Y860_HUMAN Stromal interaction molecule 2 OS=Homo sapiens GN=STIM2 PE=1 SV=1;sp|Q9P246|STIM2_HUMAN Stromal interaction molecule 2 OS=Homo sapiens GN=STIM2 PE=1 SV=2;sp|Q9P246-2|STIM2_HUMAN Isoform 2 of Stromal interaction molecule 2 OS=Homo sap	8.8	84.798	0	25384000	16529000	29438000	20212000	20399000	0	51454000	14794000	26796000	12780000	30895000	26964000	22890750	2.88823e+07	24358750	FALSE	FALSE
H0Y9X1	H0Y9X1;Q96EY4;D6RA57;D6RE67;D6RC31	TMA16	Translation machinery-associated protein 16	TMA16	tr|H0Y9X1|H0Y9X1_HUMAN Translation machinery-associated protein 16 (Fragment) OS=Homo sapiens GN=TMA16 PE=1 SV=1;sp|Q96EY4|TMA16_HUMAN Translation machinery-associated protein 16 OS=Homo sapiens GN=TMA16 PE=1 SV=2;tr|D6RA57|D6RA57_HUMAN Translation machine	28.9	27.571	0	322638150	312218150	289238150	220698150	32092150	13207150	45777150	93998150	373478150	317728150	381158150	331958150	286198150	46268650	351080650	FALSE	FALSE
H0YAN8	H0YAN8;O15013-7;O15013-4;O15013-5;O15013-6;O15013	ARHGEF10	Rho guanine nucleotide exchange factor 10	ARHGEF10	tr|H0YAN8|H0YAN8_HUMAN Rho guanine nucleotide exchange factor 10 (Fragment) OS=Homo sapiens GN=ARHGEF10 PE=1 SV=1;sp|O15013-7|ARHGA_HUMAN Isoform 3 of Rho guanine nucleotide exchange factor 10 OS=Homo sapiens GN=ARHGEF10;sp|O15013-4|ARHGA_HUMAN Isoform 4 o	6.2	109.65	0	0	0	19156000	0	21556000	17747000	29016000	48388000	24980000	30364000	19315000	21886000	19156000	29176750	24136250	FALSE	FALSE
H0YEB6	H0YEB6;O60232;G3V1B8	SSSCA1	Sjoegren syndrome/scleroderma autoantigen 1	SSSCA1	tr|H0YEB6|H0YEB6_HUMAN Sjoegren syndrome/scleroderma autoantigen 1 (Fragment) OS=Homo sapiens GN=SSSCA1 PE=1 SV=1;sp|O60232|SSA27_HUMAN Sjoegren syndrome/scleroderma autoantigen 1 OS=Homo sapiens GN=SSSCA1 PE=1 SV=1;tr|G3V1B8|G3V1B8_HUMAN Sjoegren syndrome	59.6	20.916	0	163720000	131320000	170200000	85132000	252730000	326800000	370100000	640170000	146230000	217770000	270870000	248510000	137593000	397450000	220845000	FALSE	FALSE
H0YEF7	H0YEF7;H0YEH1;H0YE97;H0YEY8;H0YD48	PICALM	NA	PICALM	tr|H0YEF7|H0YEF7_HUMAN Phosphatidylinositol-binding clathrin assembly protein (Fragment) OS=Homo sapiens GN=PICALM PE=1 SV=1;tr|H0YEH1|H0YEH1_HUMAN Phosphatidylinositol-binding clathrin assembly protein (Fragment) OS=Homo sapiens GN=PICALM PE=1 SV=1;tr|H0Y	24.5	31.358	0	0	15036000	17916000	20099000	19847000	22249000	34010000	49691000	31956000	0	0	0	1.76837e+07	31449250	31956000	FALSE	FALSE
H0YGL6	H0YGL6;P20340-4;P20340-2;P20340;C9JB90;F5H3K7;C9JU14;J3KR73;H7BYW1;P20340-3;Q9NRW1-2;Q9NRW1;Q14964	RAB6A	Ras-related protein Rab-6A;Ras-related protein Rab-6B;Ras-related protein Rab-39A	RAB6A;RAB6B;RAB39A	tr|H0YGL6|H0YGL6_HUMAN Ras-related protein Rab-6A (Fragment) OS=Homo sapiens GN=RAB6A PE=1 SV=1;sp|P20340-4|RAB6A_HUMAN Isoform 4 of Ras-related protein Rab-6A OS=Homo sapiens GN=RAB6A;sp|P20340-2|RAB6A_HUMAN Isoform 2 of Ras-related protein Rab-6A OS=Homo	12.4	22.648	0	108970000	139410000	100600000	110330000	134180000	210910000	201840000	257260000	186570000	192300000	161620000	151720000	114827500	201047500	173052500	FALSE	FALSE
H0YLA4	H0YLA4;Q00796	SORD	Sorbitol dehydrogenase	SORD	tr|H0YLA4|H0YLA4_HUMAN Sorbitol dehydrogenase OS=Homo sapiens GN=SORD PE=1 SV=1;sp|Q00796|DHSO_HUMAN Sorbitol dehydrogenase OS=Homo sapiens GN=SORD PE=1 SV=4	16.1	36.229	0	67506000	45989000	69691000	45769000	101730000	133000000	41362000	137230000	71382000	36657000	26544000	36501000	57238750	103330500	42771000	FALSE	FALSE
H0YLX2	H0YLX2;Q2KHR2-2;Q2KHR2	RFX7	DNA-binding protein RFX7	RFX7	tr|H0YLX2|H0YLX2_HUMAN DNA-binding protein RFX7 OS=Homo sapiens GN=RFX7 PE=1 SV=2;sp|Q2KHR2-2|RFX7_HUMAN Isoform 2 of DNA-binding protein RFX7 OS=Homo sapiens GN=RFX7;sp|Q2KHR2|RFX7_HUMAN DNA-binding protein RFX7 OS=Homo sapiens GN=RFX7 PE=1 SV=1	8.2	137.46	0	26193000	64331000	39694000	24660000	0	5382400	0	13869000	44447000	50626000	32634000	35021000	38719500	9625700	40682000	FALSE	FALSE
H0YMG7	H0YMG7;O94788-4;O94788-2;O94788-3;O94788	ALDH1A2	Retinal dehydrogenase 2	ALDH1A2	tr|H0YMG7|H0YMG7_HUMAN Retinal dehydrogenase 2 OS=Homo sapiens GN=ALDH1A2 PE=1 SV=1;sp|O94788-4|AL1A2_HUMAN Isoform 4 of Retinal dehydrogenase 2 OS=Homo sapiens GN=ALDH1A2;sp|O94788-2|AL1A2_HUMAN Isoform 2 of Retinal dehydrogenase 2 OS=Homo sapiens GN=ALDH	10.4	53.762	0.000273	21996000	0	14121000	0	26412000	18038000	28573000	36012000	13694000	15664000	8310900	0	18058500	27258750	12556300	FALSE	FALSE
Q6JHV3	Q6JHV3;H0YMI4;Q9Y6I4;H0YLB7;H0YKU8;Q9Y6I4-2;H0YL81	USP3	Ubiquitin carboxyl-terminal hydrolase;Ubiquitin carboxyl-terminal hydrolase 3	USP3	tr|Q6JHV3|Q6JHV3_HUMAN Ubiquitin carboxyl-terminal hydrolase OS=Homo sapiens GN=USP3 PE=1 SV=1;tr|H0YMI4|H0YMI4_HUMAN Ubiquitin carboxyl-terminal hydrolase OS=Homo sapiens GN=USP3 PE=1 SV=1;sp|Q9Y6I4|UBP3_HUMAN Ubiquitin carboxyl-terminal hydrolase 3 OS=Ho	9.8	56.648	0	29659000	75964000	83635000	46441000	0	0	0	0	44712000	36235000	91246000	77217000	58924750	NA	62352500	FALSE	FALSE
H0YN26	H0YN26;P39687	ANP32A	Acidic leucine-rich nuclear phosphoprotein 32 family member A	ANP32A	tr|H0YN26|H0YN26_HUMAN Acidic leucine-rich nuclear phosphoprotein 32 family member A OS=Homo sapiens GN=ANP32A PE=1 SV=1;sp|P39687|AN32A_HUMAN Acidic leucine-rich nuclear phosphoprotein 32 family member A OS=Homo sapiens GN=ANP32A PE=1 SV=1	79.7	19.997	0	8228103600	5677103600	6302903600	7054003600	144923600	429143600	539693600	745833600	7071203600	8888403600	11086903600	8207803600	6815528600	464898600	8813578600	FALSE	FALSE
H0YN81	H0YN81;Q9GZS3;H0YMF9	WDR61	WD repeat-containing protein 61;WD repeat-containing protein 61, N-terminally processed	WDR61	tr|H0YN81|H0YN81_HUMAN WD repeat-containing protein 61 (Fragment) OS=Homo sapiens GN=WDR61 PE=1 SV=1;sp|Q9GZS3|WDR61_HUMAN WD repeat-containing protein 61 OS=Homo sapiens GN=WDR61 PE=1 SV=1;tr|H0YMF9|H0YMF9_HUMAN WD repeat-containing protein 61 OS=Homo sap	29.3	32.253	0	68814000	106270000	46501000	159390000	2100800	7210900	46225000	12274000	150830000	197130000	158870000	145870000	95243750	16952675	163175000	FALSE	FALSE
H3BLZ8	H3BLZ8;Q92841;Q92841-1;Q92841-3;Q92841-2	DDX17	Probable ATP-dependent RNA helicase DDX17	DDX17	tr|H3BLZ8|H3BLZ8_HUMAN Probable ATP-dependent RNA helicase DDX17 OS=Homo sapiens GN=DDX17 PE=1 SV=1;sp|Q92841|DDX17_HUMAN Probable ATP-dependent RNA helicase DDX17 OS=Homo sapiens GN=DDX17 PE=1 SV=2;sp|Q92841-1|DDX17_HUMAN Isoform 2 of Probable ATP-depende	75.6	80.439	0	64189466500	55421466500	58754466500	66886466500	11183466500	14580466500	18079466500	21507466500	65615466500	70992466500	59268466500	67049466500	61312966500	16337716500	65731466500	FALSE	FALSE
H3BM14	H3BM14;H3BM74;Q9Y5A7-2;Q9Y5A7;C9JRT6;F8WDB6	NUB1	NEDD8 ultimate buster 1	NUB1	tr|H3BM14|H3BM14_HUMAN NEDD8 ultimate buster 1 OS=Homo sapiens GN=NUB1 PE=1 SV=1;tr|H3BM74|H3BM74_HUMAN NEDD8 ultimate buster 1 OS=Homo sapiens GN=NUB1 PE=1 SV=1;sp|Q9Y5A7-2|NUB1_HUMAN Isoform 2 of NEDD8 ultimate buster 1 OS=Homo sapiens GN=NUB1;sp|Q9Y5A7|	26.7	71.921	0	508970875	430910875	329590875	480390875	114450875	187860875	272190875	340610875	601100875	728680875	586260875	517840875	437465875	228778375	608470875	FALSE	FALSE
H3BMH2	H3BMH2;H3BSC1;P62491-2;Q15907-2;P62491;Q15907;B4DQU5	RAB11A	Ras-related protein Rab-11A;Ras-related protein Rab-11B	RAB11A;RAB11B	tr|H3BMH2|H3BMH2_HUMAN Ras-related protein Rab-11A (Fragment) OS=Homo sapiens GN=RAB11A PE=3 SV=1;tr|H3BSC1|H3BSC1_HUMAN Ras-related protein Rab-11A OS=Homo sapiens GN=RAB11A PE=1 SV=1;sp|P62491-2|RB11A_HUMAN Isoform 2 of Ras-related protein Rab-11A OS=Hom	27.7	17.668	0	25277925	24978925	19900925	0	89395925	112204925	135384925	226274925	29519925	10905925	36676925	20850925	23385925	140815175	24488425	FALSE	FALSE
H3BMM5	H3BMM5;Q96AX1;F5H6Y0	VPS33A	Vacuolar protein sorting-associated protein 33A	VPS33A	tr|H3BMM5|H3BMM5_HUMAN Uncharacterized protein OS=Homo sapiens PE=4 SV=1;sp|Q96AX1|VP33A_HUMAN Vacuolar protein sorting-associated protein 33A OS=Homo sapiens GN=VPS33A PE=1 SV=1;tr|F5H6Y0|F5H6Y0_HUMAN Vacuolar protein sorting-associated protein 33A OS=Hom	5.4	61.238	0	11071000	0	0	0	9889200	12527000	11758000	28961000	24241000	23554000	20296000	17961000	11071000	15783800	21513000	FALSE	FALSE
H3BV80	H3BV80;H3BMS0;H3BMM9;H3BTC0;Q15287-3;Q15287-2;Q15287;H3BPG5	RNPS1	RNA-binding protein with serine-rich domain 1	RNPS1	tr|H3BV80|H3BV80_HUMAN RNA-binding protein with serine-rich domain 1 OS=Homo sapiens GN=RNPS1 PE=1 SV=2;tr|H3BMS0|H3BMS0_HUMAN RNA-binding protein with serine-rich domain 1 OS=Homo sapiens GN=RNPS1 PE=1 SV=1;tr|H3BMM9|H3BMM9_HUMAN RNA-binding protein with	12.8	24.561	0	70635000	54996000	39949000	19294000	0	0	0	0	80660000	37838000	0	66385000	46218500	NA	6.16277e+07	FALSE	FALSE
P49815	P49815;P49815-3;H3BMQ0;P49815-5;P49815-2;P49815-4;P49815-7;P49815-6	TSC2	Tuberin	TSC2	sp|P49815|TSC2_HUMAN Tuberin OS=Homo sapiens GN=TSC2 PE=1 SV=2;sp|P49815-3|TSC2_HUMAN Isoform 3 of Tuberin OS=Homo sapiens GN=TSC2;tr|H3BMQ0|H3BMQ0_HUMAN Tuberin OS=Homo sapiens GN=TSC2 PE=1 SV=1;sp|P49815-5|TSC2_HUMAN Isoform 5 of Tuberin OS=Homo sapiens	10.8	200.61	0	95650000	69807000	66612000	107030000	97982000	161250000	187150000	244810000	98617000	117980000	106510000	108280000	84774750	172798000	107846750	FALSE	FALSE
H3BND4	H3BND4;Q6P996-3;Q6P996-4;Q6P996-5;Q6P996	PDXDC1	Pyridoxal-dependent decarboxylase domain-containing protein 1	PDXDC1	tr|H3BND4|H3BND4_HUMAN Pyridoxal-dependent decarboxylase domain-containing protein 1 OS=Homo sapiens GN=PDXDC1 PE=1 SV=1;sp|Q6P996-3|PDXD1_HUMAN Isoform 3 of Pyridoxal-dependent decarboxylase domain-containing protein 1 OS=Homo sapiens GN=PDXDC1;sp|Q6P996-	14.8	88.761	0	32227000	4247400	6708900	0	23631000	30396000	61053000	82921000	54649000	25867000	10744000	27596000	1.43944e+07	49500250	29714000	FALSE	FALSE
H3BQK9	H3BQK9;H3BPE1	MACF1	NA	MACF1	tr|H3BQK9|H3BQK9_HUMAN Microtubule-actin cross-linking factor 1, isoforms 1/2/3/5 OS=Homo sapiens GN=MACF1 PE=1 SV=1;tr|H3BPE1|H3BPE1_HUMAN Microtubule-actin cross-linking factor 1, isoforms 1/2/3/5 OS=Homo sapiens GN=MACF1 PE=1 SV=1	15.8	861.07	0	847399575	485809575	585469575	869479575	1701459575	2105059575	1959159575	2453059575	951159575	994529575	1067959575	904839575	697039575	2054684575	979622075	FALSE	FALSE
H3BQM0	H3BQM0;Q8NDF8;Q8NDF8-5;Q8NDF8-3;Q8NDF8-2;Q8NDF8-4	PAPD5	Non-canonical poly(A) RNA polymerase PAPD5	PAPD5	tr|H3BQM0|H3BQM0_HUMAN Non-canonical poly(A) RNA polymerase PAPD5 OS=Homo sapiens GN=PAPD5 PE=1 SV=1;sp|Q8NDF8|PAPD5_HUMAN Non-canonical poly(A) RNA polymerase PAPD5 OS=Homo sapiens GN=PAPD5 PE=1 SV=2;sp|Q8NDF8-5|PAPD5_HUMAN Isoform 5 of Non-canonical poly	20.2	64.693	0	106380000	117590000	132190000	130780000	7004200	35024000	42687000	63816000	249420000	216270000	146840000	178280000	121735000	37132800	197702500	FALSE	FALSE
H3BRI5	H3BRI5;O95149;H3BQR0;H3BTA6;H3BSK1	SNUPN	Snurportin-1	SNUPN	tr|H3BRI5|H3BRI5_HUMAN Snurportin-1 (Fragment) OS=Homo sapiens GN=SNUPN PE=1 SV=4;sp|O95149|SPN1_HUMAN Snurportin-1 OS=Homo sapiens GN=SNUPN PE=1 SV=1;tr|H3BQR0|H3BQR0_HUMAN Snurportin-1 (Fragment) OS=Homo sapiens GN=SNUPN PE=1 SV=1;tr|H3BTA6|H3BTA6_HUMAN	17.2	24.33	0.000525	22657000	17357000	22305000	29938000	13228000	79527000	76330000	113880000	54657000	31573000	19820000	14978000	23064250	70741250	30257000	FALSE	FALSE
H3BS42	H3BS42;Q9H5H4	ZNF768	Zinc finger protein 768	ZNF768	tr|H3BS42|H3BS42_HUMAN Zinc finger protein 768 OS=Homo sapiens GN=ZNF768 PE=1 SV=2;sp|Q9H5H4|ZN768_HUMAN Zinc finger protein 768 OS=Homo sapiens GN=ZNF768 PE=1 SV=2	21.2	56.668	0	347504675	276184675	336594675	414334675	6574975	1971975	5655275	22290675	244144675	271544675	268854675	216014675	343654675	9123225	250139675	FALSE	FALSE
H3BSH2	H3BSH2;Q9H6Q4-3;Q9H6Q4;I3L2A3;H3BSJ7	NARFL	Cytosolic Fe-S cluster assembly factor NARFL	NARFL	tr|H3BSH2|H3BSH2_HUMAN Cytosolic Fe-S cluster assembly factor NARFL (Fragment) OS=Homo sapiens GN=NARFL PE=1 SV=1;sp|Q9H6Q4-3|NARFL_HUMAN Isoform 3 of Cytosolic Fe-S cluster assembly factor NARFL OS=Homo sapiens GN=NARFL;sp|Q9H6Q4|NARFL_HUMAN Cytosolic Fe-	12.9	21.121	0.0036136	36098000	21715000	25944000	29507000	0	20189000	12175000	39999000	12764000	35832000	26328000	14509000	28316000	24121000	22358250	FALSE	FALSE
P60520	P60520;H3BSM5;H3BQ50	GABARAPL2	Gamma-aminobutyric acid receptor-associated protein-like 2	GABARAPL2	sp|P60520|GBRL2_HUMAN Gamma-aminobutyric acid receptor-associated protein-like 2 OS=Homo sapiens GN=GABARAPL2 PE=1 SV=1;tr|H3BSM5|H3BSM5_HUMAN Gamma-aminobutyric acid receptor-associated protein-like 2 OS=Homo sapiens GN=GABARAPL2 PE=1 SV=1;tr|H3BQ50|H3BQ5	23.1	13.667	0.0047835	11644000	12429000	12394000	13245000	0	12851000	13889000	15559000	20213000	16011000	13932000	9999300	12428000	1.40997e+07	15038825	FALSE	FALSE
H3BSW6	H3BSW6;Q2VPK5;Q2VPK5-5;Q2VPK5-3	CTU2	Cytoplasmic tRNA 2-thiolation protein 2	CTU2	tr|H3BSW6|H3BSW6_HUMAN Cytoplasmic tRNA 2-thiolation protein 2 OS=Homo sapiens GN=CTU2 PE=1 SV=1;sp|Q2VPK5|CTU2_HUMAN Cytoplasmic tRNA 2-thiolation protein 2 OS=Homo sapiens GN=CTU2 PE=1 SV=1;sp|Q2VPK5-5|CTU2_HUMAN Isoform 3 of Cytoplasmic tRNA 2-thiolatio	23.7	63.681	0	146600000	158570000	132420000	105550000	102640000	217220000	273360000	275500000	259690000	185140000	265700000	229160000	135785000	217180000	234922500	FALSE	FALSE
H3BU53	H3BU53	MGA	NA	MGA	tr|H3BU53|H3BU53_HUMAN MAX gene-associated protein (Fragment) OS=Homo sapiens GN=MGA PE=1 SV=1	21.8	127.14	0	87590000	46923000	79772000	75696000	6395900	9638000	9222600	15005000	80639000	96750000	82109000	94656000	72495250	10065375	88538500	FALSE	FALSE
H3BUF6	H3BUF6;Q8WWM7-7	ATXN2L	Ataxin-2-like protein	ATXN2L	tr|H3BUF6|H3BUF6_HUMAN Ataxin-2-like protein OS=Homo sapiens GN=ATXN2L PE=1 SV=1;sp|Q8WWM7-7|ATX2L_HUMAN Isoform 7 of Ataxin-2-like protein OS=Homo sapiens GN=ATXN2L	57.8	112.71	0.0061451	0	17516675	14587675	0	31877675	19472675	31981675	28372675	56250675	61627675	52527675	70973675	16052175	27926175	60344925	FALSE	FALSE
H7BXD5	H7BXD5;P28676;H7C2Z6;C9JIZ3	GCA	Grancalcin	GCA	tr|H7BXD5|H7BXD5_HUMAN Grancalcin OS=Homo sapiens GN=GCA PE=1 SV=1;sp|P28676|GRAN_HUMAN Grancalcin OS=Homo sapiens GN=GCA PE=1 SV=2;tr|H7C2Z6|H7C2Z6_HUMAN Grancalcin (Fragment) OS=Homo sapiens GN=GCA PE=1 SV=1;tr|C9JIZ3|C9JIZ3_HUMAN Grancalcin (Fragment) O	55.6	22.109	0	436320000	285120000	368650000	242070000	70424000	161390000	257440000	325060000	505730000	480070000	465610000	398860000	333040000	203578500	462567500	FALSE	FALSE
H7BY36	H7BY36	EWSR1	NA	EWSR1	tr|H7BY36|H7BY36_HUMAN RNA-binding protein EWS (Fragment) OS=Homo sapiens GN=EWSR1 PE=1 SV=1	43.2	32.071	0	30067000	22883000	21857000	24966000	0	10760000	0	0	37663000	22554000	16713000	0	24943250	10760000	2.56433e+07	FALSE	FALSE
H7BYH4	H7BYH4;P00441	SOD1	Superoxide dismutase [Cu-Zn]	SOD1	tr|H7BYH4|H7BYH4_HUMAN Superoxide dismutase [Cu-Zn] OS=Homo sapiens GN=SOD1 PE=1 SV=1;sp|P00441|SODC_HUMAN Superoxide dismutase [Cu-Zn] OS=Homo sapiens GN=SOD1 PE=1 SV=2	14.1	13.909	0.0052456	22340705	24688705	18638705	36799705	4088205	18888705	60287705	41823705	0	0	17349705	14726705	25616955	31272080	16038205	FALSE	FALSE
H7BYT1	H7BYT1;P48730-2;P48730;H0Y2N6;J3QQI9;B0QY36;H0Y645;B0QY35;B0QY34;P49674	CSNK1D	Casein kinase I isoform delta;Casein kinase I isoform epsilon	CSNK1D;CSNK1E	tr|H7BYT1|H7BYT1_HUMAN Casein kinase I isoform delta OS=Homo sapiens GN=CSNK1D PE=1 SV=2;sp|P48730-2|KC1D_HUMAN Isoform 2 of Casein kinase I isoform delta OS=Homo sapiens GN=CSNK1D;sp|P48730|KC1D_HUMAN Casein kinase I isoform delta OS=Homo sapiens GN=CSNK1	15	49.064	0	11035000	31724000	28918000	60617000	14447000	3843400	24163000	49885000	0	26752000	20716000	24350000	33073500	23084600	2.39393e+07	FALSE	FALSE
H7BZ94	H7BZ94;P07237;I3L398	P4HB	Protein disulfide-isomerase	P4HB	tr|H7BZ94|H7BZ94_HUMAN Protein disulfide-isomerase OS=Homo sapiens GN=P4HB PE=1 SV=2;sp|P07237|PDIA1_HUMAN Protein disulfide-isomerase OS=Homo sapiens GN=P4HB PE=1 SV=3;tr|I3L398|I3L398_HUMAN Protein disulfide-isomerase (Fragment) OS=Homo sapiens GN=P4HB P	12.1	52.502	0	24058000	21623000	4081000	0	25934000	19935000	37071000	64762000	0	0	0	19756000	1.65873e+07	36925500	19756000	FALSE	FALSE
H7BZJ3	H7BZJ3	PDIA3	NA	PDIA3	tr|H7BZJ3|H7BZJ3_HUMAN Protein disulfide-isomerase A3 (Fragment) OS=Homo sapiens GN=PDIA3 PE=1 SV=1	21.1	13.519	0.000514	26493000	21043000	24871000	24462000	23509000	0	21497000	30482000	30738000	25919000	19201000	32548000	24217250	2.51627e+07	27101500	FALSE	FALSE
H7C0N4	H7C0N4	SF1	NA	SF1	tr|H7C0N4|H7C0N4_HUMAN Splicing factor 1 (Fragment) OS=Homo sapiens GN=SF1 PE=1 SV=1	40	18.639	0	288570000	218180000	263510000	328170000	21225000	52135000	126910000	110840000	353130000	479210000	436460000	371420000	274607500	77777500	410055000	FALSE	FALSE
H7C2B1	H7C2B1;Q9UMY1-2;Q9UMY1	NOL7	Nucleolar protein 7	NOL7	tr|H7C2B1|H7C2B1_HUMAN Nucleolar protein 7 (Fragment) OS=Homo sapiens GN=NOL7 PE=1 SV=1;sp|Q9UMY1-2|NOL7_HUMAN Isoform 2 of Nucleolar protein 7 OS=Homo sapiens GN=NOL7;sp|Q9UMY1|NOL7_HUMAN Nucleolar protein 7 OS=Homo sapiens GN=NOL7 PE=1 SV=2	24.1	9.6631	0.0033866	44947000	50998000	44375000	59611000	0	12480000	3705400	7171400	33162000	26298000	33761000	30532000	49982750	7785600	30938250	FALSE	FALSE
H7C331	H7C331;Q96C92-4;Q96C92-3;Q96C92-2;Q96C92	SDCCAG3	Serologically defined colon cancer antigen 3	SDCCAG3	tr|H7C331|H7C331_HUMAN Serologically defined colon cancer antigen 3 (Fragment) OS=Homo sapiens GN=SDCCAG3 PE=1 SV=1;sp|Q96C92-4|SDCG3_HUMAN Isoform 4 of Serologically defined colon cancer antigen 3 OS=Homo sapiens GN=SDCCAG3;sp|Q96C92-3|SDCG3_HUMAN Isoform	22.8	18.875	0	0	0	7525300	5724900	0	17038000	43387000	26735000	34264000	16382000	45363000	14837000	6625100	2.90533e+07	27711500	FALSE	FALSE
H7C4X9	H7C4X9;Q9ULU4-13;Q9ULU4-16;Q9ULU4-9;Q9ULU4-19;Q9ULU4-7;Q9ULU4-11;Q9ULU4-21;Q9ULU4-14;Q9ULU4-12;Q9UL	ZMYND8	Protein kinase C-binding protein 1	ZMYND8	tr|H7C4X9|H7C4X9_HUMAN Protein kinase C-binding protein 1 (Fragment) OS=Homo sapiens GN=ZMYND8 PE=1 SV=2;sp|Q9ULU4-13|PKCB1_HUMAN Isoform 13 of Protein kinase C-binding protein 1 OS=Homo sapiens GN=ZMYND8;sp|Q9ULU4-16|PKCB1_HUMAN Isoform 16 of Protein kina	26.6	121.02	0	503630000	409740000	323600000	457420000	8720500	18205000	23055000	29729000	545090000	503180000	507130000	440020000	423597500	19927375	498855000	FALSE	FALSE
I3L0X5	I3L0X5;O75391;I3L4C3	SPAG7	Sperm-associated antigen 7	SPAG7	tr|I3L0X5|I3L0X5_HUMAN Sperm-associated antigen 7 OS=Homo sapiens GN=SPAG7 PE=1 SV=1;sp|O75391|SPAG7_HUMAN Sperm-associated antigen 7 OS=Homo sapiens GN=SPAG7 PE=1 SV=2;tr|I3L4C3|I3L4C3_HUMAN Sperm-associated antigen 7 OS=Homo sapiens GN=SPAG7 PE=1 SV=1	22.7	20.083	0.002214	12937000	71076000	69543000	84699000	0	8047200	13642000	14099000	71356000	94167000	30353000	69749000	59563750	11929400	66406250	FALSE	FALSE
I3L2Z9	I3L2Z9;I3L100;I3L2W2;Q96JN8-2;Q96JN8	NEURL4	Neuralized-like protein 4	NEURL4	tr|I3L2Z9|I3L2Z9_HUMAN Neuralized-like protein 4 (Fragment) OS=Homo sapiens GN=NEURL4 PE=1 SV=1;tr|I3L100|I3L100_HUMAN Neuralized-like protein 4 (Fragment) OS=Homo sapiens GN=NEURL4 PE=1 SV=4;tr|I3L2W2|I3L2W2_HUMAN Neuralized-like protein 4 OS=Homo sapiens	4.9	109.66	0	148550000	99880000	69140000	0	15956000	32067000	9987500	73365000	0	0	0	0	1.05857e+08	32843875	NA	FALSE	FALSE
I3L1P8	I3L1P8;Q02978;Q02978-2	SLC25A11	Mitochondrial 2-oxoglutarate/malate carrier protein	SLC25A11	tr|I3L1P8|I3L1P8_HUMAN Mitochondrial 2-oxoglutarate/malate carrier protein (Fragment) OS=Homo sapiens GN=SLC25A11 PE=1 SV=1;sp|Q02978|M2OM_HUMAN Mitochondrial 2-oxoglutarate/malate carrier protein OS=Homo sapiens GN=SLC25A11 PE=1 SV=3;sp|Q02978-2|M2OM_HUMA	28.4	32.182	0	112491400	116381400	101281400	152791400	57725400	67759400	123621400	127391400	154071400	166551400	116181400	178481400	120736400	94124400	153821400	FALSE	FALSE
I3L3V9	I3L3V9;I3L1R7;Q99447-2;Q99447-4;Q99447;Q99447-3	PCYT2	Ethanolamine-phosphate cytidylyltransferase	PCYT2	tr|I3L3V9|I3L3V9_HUMAN Ethanolamine-phosphate cytidylyltransferase (Fragment) OS=Homo sapiens GN=PCYT2 PE=1 SV=1;tr|I3L1R7|I3L1R7_HUMAN Ethanolamine-phosphate cytidylyltransferase OS=Homo sapiens GN=PCYT2 PE=1 SV=1;sp|Q99447-2|PCY2_HUMAN Isoform 2 of Ethan	11.1	23.221	0.000516	19425000	5153800	19168000	8968000	4410100	6715500	8270800	21574000	24406000	14048000	26707000	18826000	13178700	10242600	20996750	FALSE	FALSE
I3L2B0	I3L2B0	CLUH	NA	CLUH	tr|I3L2B0|I3L2B0_HUMAN Clustered mitochondria protein homolog (Fragment) OS=Homo sapiens GN=CLUH PE=1 SV=2	36.7	138.23	0	38167000	26173000	40915000	50096000	52620000	73406000	80319000	109750000	58597000	60281000	56270000	55124000	38837750	79023750	57568000	FALSE	FALSE
I3L2J0	I3L2J0;A0A0A0MQR4;Q96RK0	CIC	Protein capicua homolog	CIC	tr|I3L2J0|I3L2J0_HUMAN Protein capicua homolog OS=Homo sapiens GN=CIC PE=1 SV=1;tr|A0A0A0MQR4|A0A0A0MQR4_HUMAN Protein capicua homolog OS=Homo sapiens GN=CIC PE=1 SV=1;sp|Q96RK0|CIC_HUMAN Protein capicua homolog OS=Homo sapiens GN=CIC PE=1 SV=2	14.3	257.75	0	196750000	142490000	130160000	182230000	8179300	2287000	105430000	112560000	209990000	301800000	254250000	157450000	162907500	57114075	230872500	FALSE	FALSE
I3L2J8	I3L2J8;Q9UPN4-3;Q9UPN4-2;Q9UPN4;I3L2X7	CEP131	Centrosomal protein of 131 kDa	CEP131	tr|I3L2J8|I3L2J8_HUMAN Centrosomal protein of 131 kDa OS=Homo sapiens GN=CEP131 PE=1 SV=1;sp|Q9UPN4-3|CP131_HUMAN Isoform 3 of Centrosomal protein of 131 kDa OS=Homo sapiens GN=CEP131;sp|Q9UPN4-2|CP131_HUMAN Isoform 2 of Centrosomal protein of 131 kDa OS=H	7.7	117.7	0	8407600	0	0	0	16291000	18610000	17766000	84969000	46583000	73650000	21702000	79290000	8407600	34409000	55306250	FALSE	FALSE
I3L4X7	I3L4X7;I3L3Y9;Q13227-2;Q13227	GPS2	G protein pathway suppressor 2	GPS2	tr|I3L4X7|I3L4X7_HUMAN G protein pathway suppressor 2 (Fragment) OS=Homo sapiens GN=GPS2 PE=1 SV=2;tr|I3L3Y9|I3L3Y9_HUMAN G protein pathway suppressor 2 (Fragment) OS=Homo sapiens GN=GPS2 PE=1 SV=1;sp|Q13227-2|GPS2_HUMAN Isoform 2 of G protein pathway supp	10.4	29.334	0	97615000	85440000	86045000	96929000	11149000	0	14338000	23895000	203190000	71849000	75088000	107890000	91507250	1.64607e+07	114504250	FALSE	FALSE
Q9Y2K7	Q9Y2K7;I3VM54;Q9Y2K7-2;Q9Y2K7-5;Q9Y2K7-4	KDM2A	Lysine-specific demethylase 2A	KDM2A	sp|Q9Y2K7|KDM2A_HUMAN Lysine-specific demethylase 2A OS=Homo sapiens GN=KDM2A PE=1 SV=3;tr|I3VM54|I3VM54_HUMAN Lysine-specific demethylase 2A OS=Homo sapiens GN=KDM2A PE=1 SV=1;sp|Q9Y2K7-2|KDM2A_HUMAN Isoform 2 of Lysine-specific demethylase 2A OS=Homo sap	25.1	132.79	0	860879985	739259985	839159985	708549985	1205369985	935389985	647169985	768309985	1224969985	957249985	1066369985	933529985	786962485	889059985	1045529985	FALSE	FALSE
I6L894	I6L894;Q01484-5;Q01484-2;Q01484;E9PHW9;E9PCH6;D6RHE1;H0Y931	ANK2	Ankyrin-2	ANK2	tr|I6L894|I6L894_HUMAN Ankyrin-2 OS=Homo sapiens GN=ANK2 PE=1 SV=1;sp|Q01484-5|ANK2_HUMAN Isoform 4 of Ankyrin-2 OS=Homo sapiens GN=ANK2;sp|Q01484-2|ANK2_HUMAN Isoform 2 of Ankyrin-2 OS=Homo sapiens GN=ANK2;sp|Q01484|ANK2_HUMAN Ankyrin-2 OS=Homo sapiens GN	3.2	430.25	0	25121000	21340000	6493900	0	30474000	41106000	20895000	65690000	10954000	14072000	14916000	14230000	1.76516e+07	39541250	13543000	FALSE	FALSE
J3KN01	J3KN01;P55196;P55196-5;Q5TIG5;P55196-6	MLLT4	Afadin	MLLT4	tr|J3KN01|J3KN01_HUMAN Afadin OS=Homo sapiens GN=MLLT4 PE=1 SV=1;sp|P55196|AFAD_HUMAN Afadin OS=Homo sapiens GN=MLLT4 PE=1 SV=3;sp|P55196-5|AFAD_HUMAN Isoform 5 of Afadin OS=Homo sapiens GN=MLLT4;tr|Q5TIG5|Q5TIG5_HUMAN Afadin OS=Homo sapiens GN=MLLT4 PE=1	52.2	207.62	0	1491723525	1570023525	1477623525	1345323525	2354123525	3252623525	3659723525	4627223525	3110223525	3377023525	2745523525	3054423525	1471173525	3473423525	3071798525	FALSE	FALSE
J3KN10	J3KN10;P42356	PI4KA	Phosphatidylinositol 4-kinase alpha	PI4KA	tr|J3KN10|J3KN10_HUMAN Phosphatidylinositol 4-kinase alpha OS=Homo sapiens GN=PI4KA PE=1 SV=1;sp|P42356|PI4KA_HUMAN Phosphatidylinositol 4-kinase alpha OS=Homo sapiens GN=PI4KA PE=1 SV=3	16.9	236.83	0	128351150	121031150	150291150	67533150	254511150	363191150	341801150	386161150	162991150	147501150	129881150	175991150	116801650	336416150	154091150	FALSE	FALSE
J3KN29	J3KN29;O00233;F5H5V4;F5GX23;O00233-2;F5H169	PSMD9	26S proteasome non-ATPase regulatory subunit 9	PSMD9	tr|J3KN29|J3KN29_HUMAN 26S proteasome non-ATPase regulatory subunit 9 OS=Homo sapiens GN=PSMD9 PE=1 SV=1;sp|O00233|PSMD9_HUMAN 26S proteasome non-ATPase regulatory subunit 9 OS=Homo sapiens GN=PSMD9 PE=1 SV=3;tr|F5H5V4|F5H5V4_HUMAN 26S proteasome non-ATPas	25.2	24.553	0	332330000	335980000	337490000	425670000	128770000	350760000	390040000	505970000	309130000	417720000	429080000	366730000	357867500	343885000	380665000	FALSE	FALSE
J3KN32	J3KN32;Q9UKL0	RCOR1	REST corepressor 1	RCOR1	tr|J3KN32|J3KN32_HUMAN REST corepressor 1 OS=Homo sapiens GN=RCOR1 PE=1 SV=1;sp|Q9UKL0|RCOR1_HUMAN REST corepressor 1 OS=Homo sapiens GN=RCOR1 PE=1 SV=1	18.1	53.327	0	47990000	38386000	42832000	78039000	0	2441900	0	3967400	119030000	182150000	117320000	109700000	51811750	3204650	132050000	FALSE	FALSE
J3KN66	J3KN66;Q5JTV8-3;A0A0A0MSK5;Q5JTV8;H0Y4R4	TOR1AIP1	Torsin-1A-interacting protein 1	TOR1AIP1	tr|J3KN66|J3KN66_HUMAN Torsin-1A-interacting protein 1 OS=Homo sapiens GN=TOR1AIP1 PE=1 SV=1;sp|Q5JTV8-3|TOIP1_HUMAN Isoform 3 of Torsin-1A-interacting protein 1 OS=Homo sapiens GN=TOR1AIP1;tr|A0A0A0MSK5|A0A0A0MSK5_HUMAN Torsin-1A-interacting protein 1 OS=	21.9	67.821	0	340620000	297970000	323250000	315000000	58530000	190140000	263140000	225930000	414920000	422850000	494710000	421130000	319210000	184435000	438402500	FALSE	FALSE
J3KNF4	J3KNF4;O14618;E9PP76	CCS	Copper chaperone for superoxide dismutase;Superoxide dismutase [Cu-Zn]	CCS	tr|J3KNF4|J3KNF4_HUMAN Copper chaperone for superoxide dismutase OS=Homo sapiens GN=CCS PE=1 SV=1;sp|O14618|CCS_HUMAN Copper chaperone for superoxide dismutase OS=Homo sapiens GN=CCS PE=1 SV=1;tr|E9PP76|E9PP76_HUMAN Superoxide dismutase [Cu-Zn] (Fragment)	32.9	27.086	0	45230000	40021000	38469000	62359000	10910000	39419000	41908000	35881000	36976000	48722000	65394000	15958000	46519750	32029500	41762500	FALSE	FALSE
J3KNF5	J3KNF5;O15078;O15078-2	CEP290	Centrosomal protein of 290 kDa	CEP290	tr|J3KNF5|J3KNF5_HUMAN Centrosomal protein of 290 kDa OS=Homo sapiens GN=CEP290 PE=1 SV=1;sp|O15078|CE290_HUMAN Centrosomal protein of 290 kDa OS=Homo sapiens GN=CEP290 PE=1 SV=2;sp|O15078-2|CE290_HUMAN Isoform 2 of Centrosomal protein of 290 kDa OS=Homo s	6.4	290.54	0	0	0	183380000	7947000	59817000	100030000	146860000	107610000	0	0	0	44535000	95663500	103579250	44535000	FALSE	FALSE
J3KNL6	J3KNL6;O15027;O15027-4	SEC16A	Protein transport protein Sec16A	SEC16A	tr|J3KNL6|J3KNL6_HUMAN Protein transport protein Sec16A OS=Homo sapiens GN=SEC16A PE=1 SV=1;sp|O15027|SC16A_HUMAN Protein transport protein Sec16A OS=Homo sapiens GN=SEC16A PE=1 SV=3;sp|O15027-4|SC16A_HUMAN Isoform 4 of Protein transport protein Sec16A OS=	47.7	251.89	0	3039780000	2352380000	2470780000	2872880000	3528780000	3713180000	5012880000	6400280000	3094380000	3740780000	3099580000	3484680000	2683955000	4663780000	3354855000	FALSE	FALSE
J3KNN7	J3KNN7;Q7Z569;Q7Z569-2	BRAP	BRCA1-associated protein	BRAP	tr|J3KNN7|J3KNN7_HUMAN BRCA1-associated protein OS=Homo sapiens GN=BRAP PE=1 SV=1;sp|Q7Z569|BRAP_HUMAN BRCA1-associated protein OS=Homo sapiens GN=BRAP PE=1 SV=2;sp|Q7Z569-2|BRAP_HUMAN Isoform 2 of BRCA1-associated protein OS=Homo sapiens GN=BRAP	25.3	64.279	0	42099975	30646975	54438975	103276975	69258975	148876975	187966975	215416975	165606975	110636975	117806975	117306975	57615725	155379975	127839475	FALSE	FALSE
J3KNQ1	J3KNQ1;Q6P2D0-2;Q6P2D0	ZFP1	Zinc finger protein 1 homolog	ZFP1	tr|J3KNQ1|J3KNQ1_HUMAN Zinc finger protein 1 homolog OS=Homo sapiens GN=ZFP1 PE=1 SV=1;sp|Q6P2D0-2|ZFP1_HUMAN Isoform 2 of Zinc finger protein 1 homolog OS=Homo sapiens GN=ZFP1;sp|Q6P2D0|ZFP1_HUMAN Zinc finger protein 1 homolog OS=Homo sapiens GN=ZFP1 PE=2	8.6	43.654	0.000524	23165000	6276100	12149000	33672000	0	0	0	0	58204000	37407000	40289000	50979000	18815525	NA	46719750	FALSE	FALSE
J3KNS1	J3KNS1;Q9UPW5;Q9UPW5-2;Q9UPW5-3	AGTPBP1	Cytosolic carboxypeptidase 1	AGTPBP1	tr|J3KNS1|J3KNS1_HUMAN Cytosolic carboxypeptidase 1 OS=Homo sapiens GN=AGTPBP1 PE=1 SV=1;sp|Q9UPW5|CBPC1_HUMAN Cytosolic carboxypeptidase 1 OS=Homo sapiens GN=AGTPBP1 PE=1 SV=3;sp|Q9UPW5-2|CBPC1_HUMAN Isoform 2 of Cytosolic carboxypeptidase 1 OS=Homo sapie	7.1	143.23	0	22224000	30498000	28372000	57759000	58062000	69179000	57925000	59352000	46208000	40543000	61859000	41135000	34713250	61129500	47436250	FALSE	FALSE
J3KNV1	J3KNV1;O60281-2;O60281	ZNF292	Zinc finger protein 292	ZNF292	tr|J3KNV1|J3KNV1_HUMAN Zinc finger protein 292 OS=Homo sapiens GN=ZNF292 PE=1 SV=1;sp|O60281-2|ZN292_HUMAN Isoform 2 of Zinc finger protein 292 OS=Homo sapiens GN=ZNF292;sp|O60281|ZN292_HUMAN Zinc finger protein 292 OS=Homo sapiens GN=ZNF292 PE=1 SV=3	7.5	304.21	0	46707500	82602500	109478500	62146500	4107400	13078500	18361500	26491500	82769500	170338500	121888500	148788500	75233750	15509725	130946250	FALSE	FALSE
J3KNZ9	J3KNZ9;Q9HAH7;Q9HAH7-1	FBRS	Probable fibrosin-1	FBRS	tr|J3KNZ9|J3KNZ9_HUMAN Probable fibrosin-1 OS=Homo sapiens GN=FBRS PE=1 SV=1;sp|Q9HAH7|FBRS_HUMAN Probable fibrosin-1 OS=Homo sapiens GN=FBRS PE=1 SV=3;sp|Q9HAH7-1|FBRS_HUMAN Isoform 1 of Probable fibrosin-1 OS=Homo sapiens GN=FBRS	18.4	103.77	0	361280000	244620000	323650000	201320000	0	32299000	40528000	43549000	214410000	322220000	233230000	272200000	282717500	38792000	260515000	FALSE	FALSE
J3KP15	J3KP15;Q01130;J3QL05;Q01130-2	SRSF2	Serine/arginine-rich splicing factor 2	SRSF2	tr|J3KP15|J3KP15_HUMAN Serine/arginine-rich-splicing factor 2 (Fragment) OS=Homo sapiens GN=SRSF2 PE=1 SV=4;sp|Q01130|SRSF2_HUMAN Serine/arginine-rich splicing factor 2 OS=Homo sapiens GN=SRSF2 PE=1 SV=4;tr|J3QL05|J3QL05_HUMAN Serine/arginine-rich-splicing	61.7	15.371	0	6184398025	6020698025	6437398025	7082098025	122308025	442658025	1040298025	1068098025	8041198025	8319998025	7290698025	6363898025	6431148025	668340525	7503948025	FALSE	FALSE
J3KPD3	J3KPD3;F5GXV8;Q9Y580;I3L521;F5GY08;F5H606	RBM7	RNA-binding protein 7	RBM7	tr|J3KPD3|J3KPD3_HUMAN RNA binding motif protein 7, isoform CRA_c OS=Homo sapiens GN=RBM7 PE=1 SV=1;tr|F5GXV8|F5GXV8_HUMAN RNA-binding protein 7 OS=Homo sapiens GN=RBM7 PE=1 SV=1;sp|Q9Y580|RBM7_HUMAN RNA-binding protein 7 OS=Homo sapiens GN=RBM7 PE=1 SV=1;	58.1	30.59	0	272150000	92915000	216270000	184750000	1988100	8913200	9662900	25390000	145030000	127920000	158710000	166290000	191521250	11488550	149487500	FALSE	FALSE
J3KPP4	J3KPP4;O95232	LUC7L3	Luc7-like protein 3	LUC7L3	tr|J3KPP4|J3KPP4_HUMAN Cisplatin resistance-associated overexpressed protein, isoform CRA_b OS=Homo sapiens GN=LUC7L3 PE=1 SV=1;sp|O95232|LC7L3_HUMAN Luc7-like protein 3 OS=Homo sapiens GN=LUC7L3 PE=1 SV=2	38.7	58.22	0	1748368750	1574868750	1742868750	1666668750	282338750	186188750	392198750	426708750	1535868750	2084168750	1841568750	1612168750	1683193750	321858750	1768443750	FALSE	FALSE
J3KQ32	J3KQ32;Q9NTK5;Q9NTK5-2;Q9NTK5-3	OLA1	Obg-like ATPase 1	OLA1	tr|J3KQ32|J3KQ32_HUMAN Obg-like ATPase 1 OS=Homo sapiens GN=OLA1 PE=1 SV=1;sp|Q9NTK5|OLA1_HUMAN Obg-like ATPase 1 OS=Homo sapiens GN=OLA1 PE=1 SV=2;sp|Q9NTK5-2|OLA1_HUMAN Isoform 2 of Obg-like ATPase 1 OS=Homo sapiens GN=OLA1;sp|Q9NTK5-3|OLA1_HUMAN Isoform	42.3	46.937	0	261387700	209677700	252287700	267727700	381727700	520667700	545387700	865967700	433897700	432137700	392427700	485607700	247770200	578437700	436017700	FALSE	FALSE
J3KQ34	J3KQ34;Q9H9Q2;J3KQ41;Q9H9Q2-3	COPS7B	COP9 signalosome complex subunit 7b	COPS7B	tr|J3KQ34|J3KQ34_HUMAN COP9 signalosome complex subunit 7b OS=Homo sapiens GN=COPS7B PE=1 SV=1;sp|Q9H9Q2|CSN7B_HUMAN COP9 signalosome complex subunit 7b OS=Homo sapiens GN=COPS7B PE=1 SV=1;tr|J3KQ41|J3KQ41_HUMAN COP9 signalosome complex subunit 7b OS=Homo	16.1	26.424	0	22715000	20765000	59606000	578980000	9355000	17898000	60756000	36365000	65374000	40405000	50894000	71481000	170516500	31093500	57038500	FALSE	FALSE
J3KQR7	J3KQR7;Q9Y4F5-3;Q9Y4F5-2;Q9Y4F5	CEP170B	Centrosomal protein of 170 kDa protein B	CEP170B	tr|J3KQR7|J3KQR7_HUMAN Centrosomal protein of 170 kDa protein B OS=Homo sapiens GN=CEP170B PE=1 SV=1;sp|Q9Y4F5-3|C170B_HUMAN Isoform 3 of Centrosomal protein of 170 kDa protein B OS=Homo sapiens GN=CEP170B;sp|Q9Y4F5-2|C170B_HUMAN Isoform 2 of Centrosomal p	2.5	171.76	0.00053	0	0	0	11448000	26657000	13513000	37805000	22835000	20118000	0	15062000	16328000	11448000	25202500	1.71693e+07	FALSE	FALSE
J3KR35	J3KR35;Q8WUD4	CCDC12	Coiled-coil domain-containing protein 12	CCDC12	tr|J3KR35|J3KR35_HUMAN Coiled-coil domain containing 12, isoform CRA_a OS=Homo sapiens GN=CCDC12 PE=1 SV=1;sp|Q8WUD4|CCD12_HUMAN Coiled-coil domain-containing protein 12 OS=Homo sapiens GN=CCDC12 PE=1 SV=1	35.8	20.501	0	4076300	10132000	17960000	56814000	0	0	6008700	0	25701000	33799000	22613000	46489000	22245575	6008700	32150500	FALSE	FALSE
J3KR44	J3KR44;Q96FW1;F5GYN4;F5H6Q1;F5GYJ8;F5H3F0;Q96FW1-2	OTUB1	Ubiquitin thioesterase OTUB1	OTUB1	tr|J3KR44|J3KR44_HUMAN Ubiquitin thioesterase OTUB1 OS=Homo sapiens GN=OTUB1 PE=1 SV=2;sp|Q96FW1|OTUB1_HUMAN Ubiquitin thioesterase OTUB1 OS=Homo sapiens GN=OTUB1 PE=1 SV=2;tr|F5GYN4|F5GYN4_HUMAN Ubiquitin thioesterase OTUB1 OS=Homo sapiens GN=OTUB1 PE=1 S	60.3	31.44	0	1424131575	1193431575	1530731575	1645331575	692451575	729031575	1048431575	1624931575	1872331575	1819731575	1713331575	1866631575	1448406575	1023711575	1818006575	FALSE	FALSE
J3KR72	J3KR72;P49848-2;P49848;P49848-3;C9JFL8;C9JTY6	TAF6	Transcription initiation factor TFIID subunit 6	TAF6	tr|J3KR72|J3KR72_HUMAN Transcription initiation factor TFIID subunit 6 OS=Homo sapiens GN=TAF6 PE=1 SV=1;sp|P49848-2|TAF6_HUMAN Isoform 2 of Transcription initiation factor TFIID subunit 6 OS=Homo sapiens GN=TAF6;sp|P49848|TAF6_HUMAN Transcription initiati	9	78.948	0	13239000	10524000	743400	12126000	3488100	0	0	0	58533000	21073000	62436000	66262000	9158100	3488100	52076000	FALSE	FALSE
J3KR97	J3KR97;Q9BTW9;Q9BTW9-4;Q9BTW9-5	TBCD	Tubulin-specific chaperone D	TBCD	tr|J3KR97|J3KR97_HUMAN Tubulin-specific chaperone D OS=Homo sapiens GN=TBCD PE=1 SV=1;sp|Q9BTW9|TBCD_HUMAN Tubulin-specific chaperone D OS=Homo sapiens GN=TBCD PE=1 SV=2;sp|Q9BTW9-4|TBCD_HUMAN Isoform 4 of Tubulin-specific chaperone D OS=Homo sapiens GN=TB	11.1	136.55	0	67965000	21574000	56101000	106820000	77732000	170930000	127710000	173540000	25320000	42925000	113450000	125070000	63115000	137478000	76691250	FALSE	FALSE
J3KSZ8	J3KSZ8;Q68DK7;J3QQY0;Q68DK7-2	MSL1	Male-specific lethal 1 homolog	MSL1	tr|J3KSZ8|J3KSZ8_HUMAN Male-specific lethal 1 homolog OS=Homo sapiens GN=MSL1 PE=1 SV=1;sp|Q68DK7|MSL1_HUMAN Male-specific lethal 1 homolog OS=Homo sapiens GN=MSL1 PE=1 SV=3;tr|J3QQY0|J3QQY0_HUMAN Male-specific lethal 1 homolog OS=Homo sapiens GN=MSL1 PE=1	27.9	65.539	0	135830000	112120000	113690000	121990000	44106000	26973000	43262000	29114000	123200000	88090000	97449000	81537000	120907500	35863750	97569000	FALSE	FALSE
J3QR09	J3QR09;J3KTE4;P84098	RPL19	Ribosomal protein L19;60S ribosomal protein L19	RPL19	tr|J3QR09|J3QR09_HUMAN Ribosomal protein L19 OS=Homo sapiens GN=RPL19 PE=1 SV=1;tr|J3KTE4|J3KTE4_HUMAN 60S ribosomal protein L19 OS=Homo sapiens GN=RPL19 PE=1 SV=1;sp|P84098|RL19_HUMAN 60S ribosomal protein L19 OS=Homo sapiens GN=RPL19 PE=1 SV=1	27.5	23.134	0	773045425	521675425	726305425	770185425	310975425	428565425	601485425	945245425	604765425	780695425	778945425	631395425	697802925	571567925	698950425	FALSE	FALSE
J3KTL2	J3KTL2;Q07955;Q07955-3;Q07955-2	SRSF1	Serine/arginine-rich splicing factor 1	SRSF1	tr|J3KTL2|J3KTL2_HUMAN Serine/arginine-rich-splicing factor 1 OS=Homo sapiens GN=SRSF1 PE=1 SV=1;sp|Q07955|SRSF1_HUMAN Serine/arginine-rich splicing factor 1 OS=Homo sapiens GN=SRSF1 PE=1 SV=2;sp|Q07955-3|SRSF1_HUMAN Isoform ASF-3 of Serine/arginine-rich s	65.2	28.329	0	9293800000	8988500000	10426000000	10251000000	960030000	812230000	1048700000	1699200000	9302500000	11058000000	8789400000	10069000000	9739825000	1130040000	9804725000	FALSE	FALSE
J3QKK3	J3QKK3;O43502;Q7KZJ0;O43502-2	RAD51C	DNA repair protein RAD51 homolog 3	RAD51C	tr|J3QKK3|J3QKK3_HUMAN DNA repair protein RAD51 homolog 3 OS=Homo sapiens GN=RAD51C PE=1 SV=1;sp|O43502|RA51C_HUMAN DNA repair protein RAD51 homolog 3 OS=Homo sapiens GN=RAD51C PE=1 SV=1;tr|Q7KZJ0|Q7KZJ0_HUMAN DNA repair protein RAD51 homolog 3 OS=Homo sap	21.7	38.839	0	23120000	41591000	20605000	17438000	0	0	0	0	38118000	31983000	35171000	54083000	25688500	NA	39838750	FALSE	FALSE
J3QQJ5	J3QQJ5;Q9Y2L5-2;Q9Y2L5;J3KSL8	TRAPPC8	Trafficking protein particle complex subunit 8	TRAPPC8	tr|J3QQJ5|J3QQJ5_HUMAN Trafficking protein particle complex subunit 8 OS=Homo sapiens GN=TRAPPC8 PE=1 SV=1;sp|Q9Y2L5-2|TPPC8_HUMAN Isoform 2 of Trafficking protein particle complex subunit 8 OS=Homo sapiens GN=TRAPPC8;sp|Q9Y2L5|TPPC8_HUMAN Trafficking prot	10.9	154.98	0	50107000	53083000	8818600	0	47368000	111610000	103720000	164610000	131370000	22948000	11914000	26234000	37336200	106827000	48116500	FALSE	FALSE
J3QQW2	J3QQW2;J3KRP6;J3QS72;X6R3J2;J3QQM2;J3KT74;Q15532-2;Q15532;F5GWN1	SS18	Protein SSXT	SS18	tr|J3QQW2|J3QQW2_HUMAN Protein SSXT OS=Homo sapiens GN=SS18 PE=1 SV=1;tr|J3KRP6|J3KRP6_HUMAN Protein SSXT OS=Homo sapiens GN=SS18 PE=1 SV=1;tr|J3QS72|J3QS72_HUMAN Protein SSXT OS=Homo sapiens GN=SS18 PE=1 SV=1;tr|X6R3J2|X6R3J2_HUMAN Protein SSXT OS=Homo sa	70.2	10.56	0	1927500000	1206100000	1838400000	781650000	250170000	117610000	1085800000	1163200000	1883300000	881370000	1697700000	1948900000	1438412500	654195000	1602817500	FALSE	FALSE
J3QQW9	J3QQW9;Q15022	SUZ12	Polycomb protein SUZ12	SUZ12	tr|J3QQW9|J3QQW9_HUMAN Polycomb protein SUZ12 OS=Homo sapiens GN=SUZ12 PE=1 SV=1;sp|Q15022|SUZ12_HUMAN Polycomb protein SUZ12 OS=Homo sapiens GN=SUZ12 PE=1 SV=3	28.4	80.321	0	671924550	675824550	641984550	1023424550	162714550	251284550	259324550	282634550	941834550	1028524550	889564550	817034550	753289550	238989550	919239550	FALSE	FALSE
J3QQX2	J3QQX2;J3KRE2;J3KTF8;P52565;J3KS60;J3KRY1;P52565-2	ARHGDIA	Rho GDP-dissociation inhibitor 1	ARHGDIA	tr|J3QQX2|J3QQX2_HUMAN Rho GDP-dissociation inhibitor 1 OS=Homo sapiens GN=ARHGDIA PE=1 SV=1;tr|J3KRE2|J3KRE2_HUMAN Rho GDP-dissociation inhibitor 1 OS=Homo sapiens GN=ARHGDIA PE=1 SV=1;tr|J3KTF8|J3KTF8_HUMAN Rho GDP-dissociation inhibitor 1 (Fragment) OS=	31.9	25.831	0	43539000	73680000	89821000	81297000	72499000	88909000	126570000	151080000	36067000	30079000	341640000	100410000	72084250	109764500	127049000	FALSE	FALSE
J3QR07	J3QR07;Q96MU7-2;Q96MU7	YTHDC1	YTH domain-containing protein 1	YTHDC1	tr|J3QR07|J3QR07_HUMAN YTH domain-containing protein 1 OS=Homo sapiens GN=YTHDC1 PE=1 SV=1;sp|Q96MU7-2|YTDC1_HUMAN Isoform 2 of YTH domain-containing protein 1 OS=Homo sapiens GN=YTHDC1;sp|Q96MU7|YTDC1_HUMAN YTH domain-containing protein 1 OS=Homo sapiens	30.5	85.586	0	3459681793	3347881793	3281181793	3543581793	675121793	511051793	487421793	750491793	3153481793	3186381793	2622081793	2941181793	3408081793	606021793	2975781793	FALSE	FALSE
J3QRP6	J3QRP6;O14745	SLC9A3R1	Na(+)/H(+) exchange regulatory cofactor NHE-RF1	SLC9A3R1	tr|J3QRP6|J3QRP6_HUMAN Na(+)/H(+) exchange regulatory cofactor NHE-RF1 (Fragment) OS=Homo sapiens GN=SLC9A3R1 PE=1 SV=1;sp|O14745|NHRF1_HUMAN Na(+)/H(+) exchange regulatory cofactor NHE-RF1 OS=Homo sapiens GN=SLC9A3R1 PE=1 SV=4	14.9	22.871	0	0	0	9564520	147756220	12303220	43298220	46002220	16786220	37977220	26378220	37383220	17191220	78660370	29597470	29732470	FALSE	FALSE
J3QRS3	J3QRS3;P19105;O14950;J3KTJ1;P24844-2;P24844	MYL12A	Myosin regulatory light chain 12A;Myosin regulatory light chain 12B;Myosin regulatory light polypeptide 9	MYL12A;MYL12B;MYL9	tr|J3QRS3|J3QRS3_HUMAN Myosin regulatory light chain 12A OS=Homo sapiens GN=MYL12A PE=1 SV=1;sp|P19105|ML12A_HUMAN Myosin regulatory light chain 12A OS=Homo sapiens GN=MYL12A PE=1 SV=2;sp|O14950|ML12B_HUMAN Myosin regulatory light chain 12B OS=Homo sapiens	16.4	20.457	0	27422000	30367000	40258000	0	30965000	32789000	56572000	73398000	13831000	0	14209000	13517000	3.26823e+07	48431000	1.38523e+07	FALSE	FALSE
J3QRS9	J3QRS9;X6R4W8;O43670-2;O43670;O43670-4;O43670-3	ZNF207	BUB3-interacting and GLEBS motif-containing protein ZNF207	ZNF207	tr|J3QRS9|J3QRS9_HUMAN BUB3-interacting and GLEBS motif-containing protein ZNF207 OS=Homo sapiens GN=ZNF207 PE=1 SV=1;tr|X6R4W8|X6R4W8_HUMAN BUB3-interacting and GLEBS motif-containing protein ZNF207 OS=Homo sapiens GN=ZNF207 PE=1 SV=1;sp|O43670-2|ZN207_HU	17	52.541	0	5048670000	4359770000	4327670000	4516570000	788430000	894670000	1026070000	1620770000	4931970000	6577670000	5440370000	6067170000	4563170000	1082485000	5754295000	FALSE	FALSE
J3QRU1	J3QRU1;P07947	YES1	Non-specific protein-tyrosine kinase;Tyrosine-protein kinase Yes	YES1	tr|J3QRU1|J3QRU1_HUMAN Non-specific protein-tyrosine kinase OS=Homo sapiens GN=YES1 PE=1 SV=1;sp|P07947|YES_HUMAN Tyrosine-protein kinase Yes OS=Homo sapiens GN=YES1 PE=1 SV=3	12.6	61.386	0	63086000	65096000	27506000	32226000	25079000	40257000	38575000	93063000	62321000	54421000	60753000	120140000	46978500	49243500	74408750	FALSE	FALSE
J3QSB2	J3QSB2;J3QRV9;O75616-2;O75616;J3QT61	ERAL1	GTPase Era, mitochondrial	ERAL1	tr|J3QSB2|J3QSB2_HUMAN GTPase Era, mitochondrial (Fragment) OS=Homo sapiens GN=ERAL1 PE=1 SV=1;tr|J3QRV9|J3QRV9_HUMAN GTPase Era, mitochondrial (Fragment) OS=Homo sapiens GN=ERAL1 PE=1 SV=2;sp|O75616-2|ERAL1_HUMAN Isoform HERA-B of GTPase Era, mitochondria	10.1	29.908	0	19959000	13495000	17762000	25673000	11897000	14327000	14633000	27152000	24611000	36839000	20897000	29537000	19222250	17002250	27971000	FALSE	FALSE
J3QT87	J3QT87;Q96SW2-2;Q96SW2	CRBN	Protein cereblon	CRBN	tr|J3QT87|J3QT87_HUMAN Protein cereblon (Fragment) OS=Homo sapiens GN=CRBN PE=1 SV=1;sp|Q96SW2-2|CRBN_HUMAN Isoform 2 of Protein cereblon OS=Homo sapiens GN=CRBN;sp|Q96SW2|CRBN_HUMAN Protein cereblon OS=Homo sapiens GN=CRBN PE=1 SV=1	12.4	45.341	0	223410000	23005000	72308000	4629000	19464000	40158000	41215000	43276000	164110000	102820000	147750000	104240000	80838000	36028250	129730000	FALSE	FALSE
J3QTJ6	J3QTJ6;Q5CZC0	FSIP2	Fibrous sheath-interacting protein 2	FSIP2	tr|J3QTJ6|J3QTJ6_HUMAN Fibrous sheath-interacting protein 2 OS=Homo sapiens GN=FSIP2 PE=1 SV=1;sp|Q5CZC0|FSIP2_HUMAN Fibrous sheath-interacting protein 2 OS=Homo sapiens GN=FSIP2 PE=2 SV=4	0.3	789.88	0.0090487	33789000	45513000	56655000	52463000	3797700	75320000	23245000	117530000	47785000	45689000	43224000	23347000	47105000	54973175	40011250	FALSE	FALSE
J9JIC5	J9JIC5;Q9HAS0;J3KRR1	C17orf75	Protein Njmu-R1	C17orf75	tr|J9JIC5|J9JIC5_HUMAN Protein Njmu-R1 OS=Homo sapiens GN=C17orf75 PE=1 SV=1;sp|Q9HAS0|NJMU_HUMAN Protein Njmu-R1 OS=Homo sapiens GN=C17orf75 PE=1 SV=2;tr|J3KRR1|J3KRR1_HUMAN Protein Njmu-R1 (Fragment) OS=Homo sapiens GN=C17orf75 PE=1 SV=1	7.1	44.609	0.000269	7658400	5481700	23300000	16580000	20914000	20764000	25399000	39221000	0	0	0	0	13255025	26574500	NA	FALSE	FALSE
J9JID7	J9JID7;Q03252	LMNB2	Lamin-B2	LMNB2	tr|J9JID7|J9JID7_HUMAN Lamin B2, isoform CRA_a OS=Homo sapiens GN=LMNB2 PE=1 SV=1;sp|Q03252|LMNB2_HUMAN Lamin-B2 OS=Homo sapiens GN=LMNB2 PE=1 SV=3	29.8	69.948	0	318520000	472610000	432340000	522940000	12359000	30749000	34522000	112620000	281910000	428820000	537840000	300920000	436602500	47562500	387372500	FALSE	FALSE
K4DI93	K4DI93;Q13620-1;Q13620;Q13620-3	CUL4B	Cullin-4B	CUL4B	tr|K4DI93|K4DI93_HUMAN Cullin 4B, isoform CRA_e OS=Homo sapiens GN=CUL4B PE=1 SV=1;sp|Q13620-1|CUL4B_HUMAN Isoform 2 of Cullin-4B OS=Homo sapiens GN=CUL4B;sp|Q13620|CUL4B_HUMAN Cullin-4B OS=Homo sapiens GN=CUL4B PE=1 SV=4;sp|Q13620-3|CUL4B_HUMAN Isoform 3	50.4	102.75	0	2072070450	1865270450	2028570450	2080670450	270040450	804160450	740450450	1207470450	1921970450	2245170450	2208770450	1929970450	2011645450	755530450	2076470450	FALSE	FALSE
K7EIG1	K7EIG1	CLUH	NA	CLUH	tr|K7EIG1|K7EIG1_HUMAN Clustered mitochondria protein homolog (Fragment) OS=Homo sapiens GN=CLUH PE=1 SV=2	39.4	140.49	0.0026967	0	24598000	0	22091000	0	0	45852000	63505000	36603000	47437000	35710000	25536000	23344500	54678500	36321500	FALSE	FALSE
K7EM02	K7EM02;K7EIJ8;Q8IYT4-2;Q8IYT4	KATNAL2	Katanin p60 ATPase-containing subunit A-like 2	KATNAL2	tr|K7EM02|K7EM02_HUMAN Katanin p60 ATPase-containing subunit A-like 2 (Fragment) OS=Homo sapiens GN=KATNAL2 PE=1 SV=1;tr|K7EIJ8|K7EIJ8_HUMAN Katanin p60 ATPase-containing subunit A-like 2 (Fragment) OS=Homo sapiens GN=KATNAL2 PE=1 SV=1;sp|Q8IYT4-2|KATL2_HU	9.4	13.999	0.0019773	143260000	155770000	135740000	218330000	171470000	190400000	347570000	284690000	163220000	0	159730000	0	163275000	248532500	161475000	FALSE	FALSE
K7EIN2	K7EIN2;Q9BRJ7;K7ENA3	NUDT16L1	Protein syndesmos	NUDT16L1	tr|K7EIN2|K7EIN2_HUMAN Protein syndesmos (Fragment) OS=Homo sapiens GN=NUDT16L1 PE=1 SV=1;sp|Q9BRJ7|SDOS_HUMAN Protein syndesmos OS=Homo sapiens GN=NUDT16L1 PE=1 SV=1;tr|K7ENA3|K7ENA3_HUMAN Protein syndesmos OS=Homo sapiens GN=NUDT16L1 PE=1 SV=1	52	21.809	0	290590000	340230000	182540000	334650000	38323000	35252000	77496000	96572000	703680000	824900000	686900000	353620000	287002500	61910750	642275000	FALSE	FALSE
K7EIU8	K7EIU8;Q13485	SMAD4	Mothers against decapentaplegic homolog;Mothers against decapentaplegic homolog 4	SMAD4	tr|K7EIU8|K7EIU8_HUMAN Mothers against decapentaplegic homolog OS=Homo sapiens GN=SMAD4 PE=1 SV=1;sp|Q13485|SMAD4_HUMAN Mothers against decapentaplegic homolog 4 OS=Homo sapiens GN=SMAD4 PE=1 SV=1	13.6	50.052	0	192510000	143670000	192560000	149580000	153520000	146600000	158600000	190280000	244690000	248650000	255680000	190070000	169580000	162250000	234772500	FALSE	FALSE
K7EIX0	K7EIX0;K7ELB8;Q96S99	PLEKHF1	Pleckstrin homology domain-containing family F member 1	PLEKHF1	tr|K7EIX0|K7EIX0_HUMAN Pleckstrin homology domain-containing family F member 1 (Fragment) OS=Homo sapiens GN=PLEKHF1 PE=1 SV=1;tr|K7ELB8|K7ELB8_HUMAN Pleckstrin homology domain-containing family F member 1 (Fragment) OS=Homo sapiens GN=PLEKHF1 PE=1 SV=1;sp	15.9	9.1517	0.0036188	17587000	17951000	24759000	16030000	0	0	0	0	0	0	0	0	19081750	NA	NA	FALSE	FALSE
K7EIY6	K7EIY6;Q9BV68-2;Q9BV68;U3KQF4;U3KPY8	RNF126	E3 ubiquitin-protein ligase RNF126	RNF126	tr|K7EIY6|K7EIY6_HUMAN E3 ubiquitin-protein ligase RNF126 (Fragment) OS=Homo sapiens GN=RNF126 PE=1 SV=3;sp|Q9BV68-2|RN126_HUMAN Isoform 2 of E3 ubiquitin-protein ligase RNF126 OS=Homo sapiens GN=RNF126;sp|Q9BV68|RN126_HUMAN E3 ubiquitin-protein ligase RNF	11.7	30.785	0	108800000	77062000	90777000	86685000	0	19100000	52687000	93483000	95933000	128680000	152880000	101500000	90831000	55090000	119748250	FALSE	FALSE
K7EJR3	K7EJR3;R4GMR5;P48556;K7EJC1	PSMD8	26S proteasome non-ATPase regulatory subunit 8	PSMD8	tr|K7EJR3|K7EJR3_HUMAN 26S proteasome non-ATPase regulatory subunit 8 (Fragment) OS=Homo sapiens GN=PSMD8 PE=1 SV=4;tr|R4GMR5|R4GMR5_HUMAN 26S proteasome non-ATPase regulatory subunit 8 OS=Homo sapiens GN=PSMD8 PE=1 SV=1;sp|P48556|PSMD8_HUMAN 26S proteasom	27.2	28.065	0	107850000	75957000	102930000	44518000	72298000	57831000	112400000	247990000	215790000	169440000	131010000	180060000	82813750	122629750	174075000	FALSE	FALSE
K7EQ55	K7EQ55;K7EK33;Q96EP5-2;Q96EP5;K7EQ02	DAZAP1	DAZ-associated protein 1	DAZAP1	tr|K7EQ55|K7EQ55_HUMAN DAZ-associated protein 1 OS=Homo sapiens GN=DAZAP1 PE=1 SV=2;tr|K7EK33|K7EK33_HUMAN DAZ-associated protein 1 OS=Homo sapiens GN=DAZAP1 PE=1 SV=2;sp|Q96EP5-2|DAZP1_HUMAN Isoform 2 of DAZ-associated protein 1 OS=Homo sapiens GN=DAZAP1;	38.9	43.312	0	7401709400	5097109400	5880109400	8158109400	1367109400	1140209400	1831809400	2392709400	6484509400	8739809400	6401809400	7536309400	6634259400	1682959400	7290609400	FALSE	FALSE
K7EKE8	K7EKE8;Q92692-2;Q92692	PVRL2	Nectin-2	PVRL2	tr|K7EKE8|K7EKE8_HUMAN Nectin-2 (Fragment) OS=Homo sapiens GN=PVRL2 PE=1 SV=1;sp|Q92692-2|PVRL2_HUMAN Isoform Alpha of Nectin-2 OS=Homo sapiens GN=PVRL2;sp|Q92692|PVRL2_HUMAN Nectin-2 OS=Homo sapiens GN=PVRL2 PE=1 SV=1	20.5	22.642	0.000273	9365500	6800700	11062000	0	14289000	13746000	17910000	46500000	0	0	0	0	9.07607e+06	23111250	NA	FALSE	FALSE
K7ELG9	K7ELG9;Q3MHD2;Q3MHD2-2	LSM12	Protein LSM12 homolog	LSM12	tr|K7ELG9|K7ELG9_HUMAN Protein LSM12 homolog OS=Homo sapiens GN=LSM12 PE=1 SV=1;sp|Q3MHD2|LSM12_HUMAN Protein LSM12 homolog OS=Homo sapiens GN=LSM12 PE=1 SV=2;sp|Q3MHD2-2|LSM12_HUMAN Isoform 2 of Protein LSM12 homolog OS=Homo sapiens GN=LSM12	12.6	24.955	0	135700000	75431000	115400000	109240000	157550000	213830000	277370000	379670000	304750000	307720000	274240000	198120000	108942750	257105000	271207500	FALSE	FALSE
K7ES43	K7ES43;K7ELI4;P13994	CCDC130	Coiled-coil domain-containing protein 130	CCDC130	tr|K7ES43|K7ES43_HUMAN Coiled-coil domain-containing protein 130 (Fragment) OS=Homo sapiens GN=CCDC130 PE=1 SV=1;tr|K7ELI4|K7ELI4_HUMAN Coiled-coil domain-containing protein 130 (Fragment) OS=Homo sapiens GN=CCDC130 PE=1 SV=1;sp|P13994|CC130_HUMAN Coiled-c	14.7	11.79	0.000529	15194000	22936000	16813000	13790000	0	0	0	0	0	18573000	13641000	13724000	17183250	NA	1.53127e+07	FALSE	FALSE
K7ENJ0	K7ENJ0;K7ELW1;P54725-2;P54725-3;P54725	RAD23A	UV excision repair protein RAD23 homolog A	RAD23A	tr|K7ENJ0|K7ENJ0_HUMAN UV excision repair protein RAD23 homolog A OS=Homo sapiens GN=RAD23A PE=1 SV=1;tr|K7ELW1|K7ELW1_HUMAN UV excision repair protein RAD23 homolog A OS=Homo sapiens GN=RAD23A PE=1 SV=1;sp|P54725-2|RD23A_HUMAN Isoform 2 of UV excision rep	27.3	14.855	0	128110000	129120000	100330000	130910000	17291000	53391000	109250000	118770000	92371000	92121000	158190000	136270000	122117500	74675500	119738000	FALSE	FALSE
K7EMM8	K7EMM8;Q49A26-2;Q49A26-4;Q49A26-3;Q49A26;Q49A26-5	GLYR1	Putative oxidoreductase GLYR1	GLYR1	tr|K7EMM8|K7EMM8_HUMAN Putative oxidoreductase GLYR1 (Fragment) OS=Homo sapiens GN=GLYR1 PE=1 SV=2;sp|Q49A26-2|GLYR1_HUMAN Isoform 2 of Putative oxidoreductase GLYR1 OS=Homo sapiens GN=GLYR1;sp|Q49A26-4|GLYR1_HUMAN Isoform 4 of Putative oxidoreductase GLYR	15.5	57.215	0	159820000	119520000	88527000	96098000	20979000	13984000	15568000	31544000	101630000	106740000	84998000	80203000	115991250	20518750	93392750	FALSE	FALSE
K7ENR6	K7ENR6;Q969U7-2;Q969U7;V9GZ55	PSMG2	Proteasome assembly chaperone 2	PSMG2	tr|K7ENR6|K7ENR6_HUMAN Proteasome assembly chaperone 2 OS=Homo sapiens GN=PSMG2 PE=1 SV=1;sp|Q969U7-2|PSMG2_HUMAN Isoform 2 of Proteasome assembly chaperone 2 OS=Homo sapiens GN=PSMG2;sp|Q969U7|PSMG2_HUMAN Proteasome assembly chaperone 2 OS=Homo sapiens GN	21.7	26.696	0	94880000	116670000	127810000	93094000	6312100	86843000	97411000	109210000	90649000	105470000	121580000	90064000	108113500	74944025	101940750	FALSE	FALSE
K7EP90	K7EP90;Q9BTD8-4;Q9BTD8-2;Q9BTD8-3;Q9BTD8;K7EQ03;K7ER08	RBM42	RNA-binding protein 42	RBM42	tr|K7EP90|K7EP90_HUMAN RNA-binding protein 42 OS=Homo sapiens GN=RBM42 PE=1 SV=1;sp|Q9BTD8-4|RBM42_HUMAN Isoform 4 of RNA-binding protein 42 OS=Homo sapiens GN=RBM42;sp|Q9BTD8-2|RBM42_HUMAN Isoform 2 of RNA-binding protein 42 OS=Homo sapiens GN=RBM42;sp|Q9	34.9	48.024	0	84980000	162920000	262550000	157410000	12420000	8566500	14096000	18562000	246360000	151170000	196320000	222910000	166965000	13411125	204190000	FALSE	FALSE
K7EPB2	K7EPB2;P10644-2;P10644;K7EM13	PRKAR1A	cAMP-dependent protein kinase type I-alpha regulatory subunit;cAMP-dependent protein kinase type I-alpha regulatory subunit, N-terminally processed	PRKAR1A	tr|K7EPB2|K7EPB2_HUMAN cAMP-dependent protein kinase type I-alpha regulatory subunit (Fragment) OS=Homo sapiens GN=PRKAR1A PE=1 SV=1;sp|P10644-2|KAP0_HUMAN Isoform 2 of cAMP-dependent protein kinase type I-alpha regulatory subunit OS=Homo sapiens GN=PRKAR1	11.4	33.606	0	12891000	12494000	13719000	14288000	13703000	28049000	62817000	60234000	15484000	14491000	14722000	23719000	13348000	41200750	17104000	FALSE	FALSE
K7ER53	K7ER53;O95644-8;O95644-11;O95644-3;O95644-10;O95644-2;O95644-5;O95644-4;O95644-6;O95644;F5H4S8;O956	NFATC1	Nuclear factor of activated T-cells, cytoplasmic 1	NFATC1	tr|K7ER53|K7ER53_HUMAN Nuclear factor of-activated T-cells, cytoplasmic 1 OS=Homo sapiens GN=NFATC1 PE=1 SV=1;sp|O95644-8|NFAC1_HUMAN Isoform A-alpha of Nuclear factor of activated T-cells, cytoplasmic 1 OS=Homo sapiens GN=NFATC1;sp|O95644-11|NFAC1_HUMAN	11	69.429	0	127270000	117340000	66413000	47987000	11857000	52642000	60044000	95079000	96282000	79244000	91446000	205370000	89752500	54905500	118085500	FALSE	FALSE
K7ES11	K7ES11	UBE2O	NA	UBE2O	tr|K7ES11|K7ES11_HUMAN E2/E3 hybrid ubiquitin-protein ligase UBE2O (Fragment) OS=Homo sapiens GN=UBE2O PE=1 SV=1	42	88.749	0	10949000	17388000	14270000	10469000	13289000	16484000	14571000	19487000	16849000	21816000	15134000	12590000	13269000	15957750	16597250	FALSE	FALSE
M0QXA7	M0QXA7;O95785-3;B9EGQ5;O95785-4;O95785;O95785-2	WIZ	Protein Wiz	WIZ	tr|M0QXA7|M0QXA7_HUMAN Protein Wiz OS=Homo sapiens GN=WIZ PE=1 SV=1;sp|O95785-3|WIZ_HUMAN Isoform 3 of Protein Wiz OS=Homo sapiens GN=WIZ;tr|B9EGQ5|B9EGQ5_HUMAN Protein Wiz OS=Homo sapiens GN=WIZ PE=1 SV=1;sp|O95785-4|WIZ_HUMAN Isoform 4 of Protein Wiz OS=	28.9	103.28	0	681720000	569920000	737890000	618420000	70946000	74965000	128650000	168970000	661660000	758200000	865990000	724580000	651987500	110882750	752607500	FALSE	FALSE
M0R061	M0R061;M0QXB4;O14579-3;O14579-2;O14579;A0A087X0I4	COPE	Coatomer subunit epsilon	COPE	tr|M0R061|M0R061_HUMAN Coatomer subunit epsilon OS=Homo sapiens GN=COPE PE=1 SV=1;tr|M0QXB4|M0QXB4_HUMAN Coatomer protein complex, subunit epsilon, isoform CRA_g OS=Homo sapiens GN=COPE PE=1 SV=1;sp|O14579-3|COPE_HUMAN Isoform 3 of Coatomer subunit epsilon	43.8	16.453	0	24605000	19481000	8878000	35993000	110940000	65071000	58658000	120860000	30641000	7040400	58289000	40137000	22239250	88882250	34026850	FALSE	FALSE
M0QXN5	M0QXN5;P37198	NUP62	Nuclear pore glycoprotein p62	NUP62	tr|M0QXN5|M0QXN5_HUMAN Nuclear pore glycoprotein p62 OS=Homo sapiens GN=NUP62 PE=1 SV=1;sp|P37198|NUP62_HUMAN Nuclear pore glycoprotein p62 OS=Homo sapiens GN=NUP62 PE=1 SV=3	28.9	45.615	0	156050000	119760000	128150000	141170000	122020000	107670000	194360000	233230000	179530000	124300000	150900000	124600000	136282500	164320000	144832500	FALSE	FALSE
M0QXT0	M0QXT0;Q15853-4;Q15853-3;Q15853-2;Q15853;M0QYU7;B4DLJ1	USF2	Upstream stimulatory factor 2	USF2	tr|M0QXT0|M0QXT0_HUMAN Upstream stimulatory factor 2 (Fragment) OS=Homo sapiens GN=USF2 PE=1 SV=2;sp|Q15853-4|USF2_HUMAN Isoform USF2c of Upstream stimulatory factor 2 OS=Homo sapiens GN=USF2;sp|Q15853-3|USF2_HUMAN Isoform USF2B of Upstream stimulatory fac	17.4	28.148	0	18522000	69977000	72002000	25567000	0	0	0	0	61652000	66566000	49864000	63861000	46517000	NA	60485750	FALSE	FALSE
M0QXZ5	M0QXZ5;Q96B54	ZNF428	Zinc finger protein 428	ZNF428	tr|M0QXZ5|M0QXZ5_HUMAN Zinc finger protein 428 (Fragment) OS=Homo sapiens GN=ZNF428 PE=1 SV=1;sp|Q96B54|ZN428_HUMAN Zinc finger protein 428 OS=Homo sapiens GN=ZNF428 PE=1 SV=2	20.6	23.568	0	155140000	85684000	117080000	187620000	44251000	76060000	46597000	105660000	560060000	494680000	241460000	480680000	136381000	68142000	444220000	FALSE	FALSE
M0QYA2	M0QYA2;Q9NWS0;M0R2P8;M0R3A4;M0QXD5	PIH1D1	PIH1 domain-containing protein 1	PIH1D1	tr|M0QYA2|M0QYA2_HUMAN PIH1 domain-containing protein 1 (Fragment) OS=Homo sapiens GN=PIH1D1 PE=1 SV=4;sp|Q9NWS0|PIHD1_HUMAN PIH1 domain-containing protein 1 OS=Homo sapiens GN=PIH1D1 PE=1 SV=1;tr|M0R2P8|M0R2P8_HUMAN PIH1 domain-containing protein 1 (Fragm	19	30.672	0	0	0	10702000	46013000	26037000	43188000	82611000	99237000	34548000	44349000	8356100	41414000	28357500	62768250	32166775	FALSE	FALSE
M0R073	M0R073;M0QYA8;Q8IV63-2;Q8IV63-3;Q8IV63	VRK3	Inactive serine/threonine-protein kinase VRK3	VRK3	tr|M0R073|M0R073_HUMAN Inactive serine/threonine-protein kinase VRK3 OS=Homo sapiens GN=VRK3 PE=1 SV=1;tr|M0QYA8|M0QYA8_HUMAN Inactive serine/threonine-protein kinase VRK3 OS=Homo sapiens GN=VRK3 PE=1 SV=1;sp|Q8IV63-2|VRK3_HUMAN Isoform 2 of Inactive serin	12.4	40.524	0	38640000	31943000	43611000	46613000	8272300	17174000	8481700	22154000	37758000	37638000	64263000	45367000	40201750	14020500	46256500	FALSE	FALSE
M0R0N4	M0R0N4;M0QYZ2;P53680;M0QZ21;X6R390;P53680-2	AP2S1	AP-2 complex subunit sigma	AP2S1	tr|M0R0N4|M0R0N4_HUMAN AP-2 complex subunit sigma OS=Homo sapiens GN=AP2S1 PE=1 SV=1;tr|M0QYZ2|M0QYZ2_HUMAN AP-2 complex subunit sigma OS=Homo sapiens GN=AP2S1 PE=1 SV=1;sp|P53680|AP2S1_HUMAN AP-2 complex subunit sigma OS=Homo sapiens GN=AP2S1 PE=1 SV=2;tr	10.4	17.303	0.0024558	94009000	49700000	53588000	26399000	7068100	42393000	53967000	58241000	60510000	77090000	48405000	51834000	55924000	40417275	59459750	FALSE	FALSE
M0QZ22	M0QZ22;Q5PRF9;A0A087WZT0;A0A087WUK6	SAMD4B	Protein Smaug homolog 2	SAMD4B	tr|M0QZ22|M0QZ22_HUMAN Protein Smaug homolog 2 OS=Homo sapiens GN=SAMD4B PE=1 SV=1;sp|Q5PRF9|SMAG2_HUMAN Protein Smaug homolog 2 OS=Homo sapiens GN=SAMD4B PE=1 SV=1;tr|A0A087WZT0|A0A087WZT0_HUMAN Protein Smaug homolog 2 OS=Homo sapiens GN=SAMD4B PE=1 SV=1;	11.1	75.292	0	1312900	0	1040700	16784000	6623500	0	8108300	42925000	51429000	65740000	34028000	38420000	6379200	1.92189e+07	47404250	FALSE	FALSE
M0QZM1	M0QZM1	HNRNPM	NA	HNRNPM	tr|M0QZM1|M0QZM1_HUMAN Heterogeneous nuclear ribonucleoprotein M (Fragment) OS=Homo sapiens GN=HNRNPM PE=1 SV=1	89.6	39.933	0.000515	124796600	94695600	132016600	437556600	9549600	0	32354600	29860600	109506600	132906600	94649600	82884600	197266350	23921600	104986850	FALSE	FALSE
M0QZR4	M0QZR4;Q92888-2;Q92888;Q92888-3;M0QYC1	ARHGEF1	Rho guanine nucleotide exchange factor 1	ARHGEF1	tr|M0QZR4|M0QZR4_HUMAN Rho guanine nucleotide exchange factor 1 OS=Homo sapiens GN=ARHGEF1 PE=1 SV=1;sp|Q92888-2|ARHG1_HUMAN Isoform 2 of Rho guanine nucleotide exchange factor 1 OS=Homo sapiens GN=ARHGEF1;sp|Q92888|ARHG1_HUMAN Rho guanine nucleotide excha	6.6	108.32	0	20115000	20869000	17912000	33128000	16615000	47672000	34235000	51460000	16343000	10992000	43657000	19019000	23006000	37495500	22502750	FALSE	FALSE
M0R0F0	M0R0F0;M0R0R2;P46782;M0QZN2	RPS5	40S ribosomal protein S5;40S ribosomal protein S5, N-terminally processed	RPS5	tr|M0R0F0|M0R0F0_HUMAN 40S ribosomal protein S5 (Fragment) OS=Homo sapiens GN=RPS5 PE=1 SV=1;tr|M0R0R2|M0R0R2_HUMAN 40S ribosomal protein S5 OS=Homo sapiens GN=RPS5 PE=1 SV=1;sp|P46782|RS5_HUMAN 40S ribosomal protein S5 OS=Homo sapiens GN=RPS5 PE=1 SV=4;tr	62	22.391	0	586246275	686936275	699366275	802786275	470946275	665276275	738266275	1091266275	981346275	884296275	761176275	992366275	693833775	741438775	904796275	FALSE	FALSE
M0R0F9	M0R0F9;W4VSQ9;Q15642-4;Q15642-2;Q15642-3;Q15642	TRIP10	Cdc42-interacting protein 4	TRIP10	tr|M0R0F9|M0R0F9_HUMAN Cdc42-interacting protein 4 OS=Homo sapiens GN=TRIP10 PE=1 SV=1;tr|W4VSQ9|W4VSQ9_HUMAN Cdc42-interacting protein 4 OS=Homo sapiens GN=TRIP10 PE=1 SV=1;sp|Q15642-4|CIP4_HUMAN Isoform 4 of Cdc42-interacting protein 4 OS=Homo sapiens GN	4.6	49.712	0.000515	0	0	0	0	11367000	59376000	90455000	147140000	0	27186000	0	0	NA	77084500	27186000	FALSE	FALSE
M0R300	M0R300;M0R0P8;Q13459-2;Q13459	MYO9B	Unconventional myosin-IXb	MYO9B	tr|M0R300|M0R300_HUMAN Unconventional myosin-IXb (Fragment) OS=Homo sapiens GN=MYO9B PE=1 SV=4;tr|M0R0P8|M0R0P8_HUMAN Unconventional myosin-IXb OS=Homo sapiens GN=MYO9B PE=1 SV=1;sp|Q13459-2|MYO9B_HUMAN Isoform Short of Unconventional myosin-IXb OS=Homo sa	3.6	234.07	0.00053	5659200	13860000	336730000	223110000	4285200	4638500	15791000	42295000	20173000	35302000	8358800	21395000	144839800	16752425	21307200	FALSE	FALSE
P31751	P31751;M0R0P9;P31751-2;P31749;P31749-2;J3QKW1	AKT2	RAC-beta serine/threonine-protein kinase;RAC-alpha serine/threonine-protein kinase	AKT2;AKT1	sp|P31751|AKT2_HUMAN RAC-beta serine/threonine-protein kinase OS=Homo sapiens GN=AKT2 PE=1 SV=2;tr|M0R0P9|M0R0P9_HUMAN RAC-beta serine/threonine-protein kinase OS=Homo sapiens GN=AKT2 PE=1 SV=1;sp|P31751-2|AKT2_HUMAN Isoform 2 of RAC-beta serine/threonine-	10.2	55.768	0	33112000	21321000	23428000	0	16744000	22706000	23559000	45542000	52873000	70978000	48284000	46100000	2.59537e+07	27137750	54558750	FALSE	FALSE
M0R165	M0R165;Q9UBC2-3;Q9UBC2;Q9UBC2-2;Q9UBC2-4;M0R2S2	EPS15L1	Epidermal growth factor receptor substrate 15-like 1	EPS15L1	tr|M0R165|M0R165_HUMAN Epidermal growth factor receptor substrate 15-like 1 OS=Homo sapiens GN=EPS15L1 PE=1 SV=1;sp|Q9UBC2-3|EP15R_HUMAN Isoform 3 of Epidermal growth factor receptor substrate 15-like 1 OS=Homo sapiens GN=EPS15L1;sp|Q9UBC2|EP15R_HUMAN Epid	33.7	83.474	0	13327650	35980650	29200650	59399650	187353650	227223650	412093650	428723650	146783650	78107650	151713650	69926650	34477150	313848650	111632900	FALSE	FALSE
M0R1B0	M0R1B0;O43402	EMC8	ER membrane protein complex subunit 8	EMC8	tr|M0R1B0|M0R1B0_HUMAN ER membrane protein complex subunit 8 (Fragment) OS=Homo sapiens GN=EMC8 PE=1 SV=1;sp|O43402|EMC8_HUMAN ER membrane protein complex subunit 8 OS=Homo sapiens GN=EMC8 PE=1 SV=1	9	11.728	0.0099422	0	22116000	27214000	0	11893000	15212000	22448000	41946000	29821000	0	36331000	43887000	24665000	22874750	3.66797e+07	FALSE	FALSE
M0R2B7	M0R2B7;P28340;M0QZR8	POLD1	DNA polymerase;DNA polymerase delta catalytic subunit	POLD1	tr|M0R2B7|M0R2B7_HUMAN DNA polymerase OS=Homo sapiens GN=POLD1 PE=1 SV=1;sp|P28340|DPOD1_HUMAN DNA polymerase delta catalytic subunit OS=Homo sapiens GN=POLD1 PE=1 SV=2;tr|M0QZR8|M0QZR8_HUMAN DNA polymerase OS=Homo sapiens GN=POLD1 PE=1 SV=1	52.5	126.39	0	2168328950	2069728950	2111528950	2131028950	412778950	662898950	893008950	1101728950	2269628950	2258628950	1906128950	2069528950	2120153950	767603950	2125978950	FALSE	FALSE
M0R2M1	M0R2M1;P54920;M0R0Y2;M0R0I4	NAPA	Alpha-soluble NSF attachment protein	NAPA	tr|M0R2M1|M0R2M1_HUMAN Alpha-soluble NSF attachment protein (Fragment) OS=Homo sapiens GN=NAPA PE=1 SV=1;sp|P54920|SNAA_HUMAN Alpha-soluble NSF attachment protein OS=Homo sapiens GN=NAPA PE=1 SV=3;tr|M0R0Y2|M0R0Y2_HUMAN Alpha-soluble NSF attachment protein	31	29.832	0	38698000	47606000	46706000	17248000	4971200	15006000	7155000	35464000	77284000	82679000	51293000	90937000	37564500	15649050	75548250	FALSE	FALSE
M0R2Z9	M0R2Z9;Q8IX01;Q8IX01-4;Q8IX01-3;M0R3F6	SUGP2	SURP and G-patch domain-containing protein 2	SUGP2	tr|M0R2Z9|M0R2Z9_HUMAN SURP and G-patch domain-containing protein 2 OS=Homo sapiens GN=SUGP2 PE=1 SV=1;sp|Q8IX01|SUGP2_HUMAN SURP and G-patch domain-containing protein 2 OS=Homo sapiens GN=SUGP2 PE=1 SV=2;sp|Q8IX01-4|SUGP2_HUMAN Isoform 4 of SURP and G-pat	60.4	121.54	0	4997707825	4815007825	5157807825	6183107825	790937825	1203507825	1322207825	1526507825	4613107825	5140807825	4264907825	4629207825	5288407825	1210790325	4662007825	FALSE	FALSE
O00139-2	O00139-2;O00139-1;O00139-5;O00139;O00139-4	KIF2A	Kinesin-like protein KIF2A	KIF2A	sp|O00139-2|KIF2A_HUMAN Isoform 2 of Kinesin-like protein KIF2A OS=Homo sapiens GN=KIF2A;sp|O00139-1|KIF2A_HUMAN Isoform 1 of Kinesin-like protein KIF2A OS=Homo sapiens GN=KIF2A;sp|O00139-5|KIF2A_HUMAN Isoform 5 of Kinesin-like protein KIF2A OS=Homo sapien	48	75.042	0	1021520350	761580350	900160350	749910350	279150350	537560350	808910350	1045020350	1359220350	1346320350	1323420350	1124920350	858292850	667660350	1288470350	FALSE	FALSE
O00255-3	O00255-3;O00255-2;O00255;E7EN32	MEN1	Menin	MEN1	sp|O00255-3|MEN1_HUMAN Isoform 3 of Menin OS=Homo sapiens GN=MEN1;sp|O00255-2|MEN1_HUMAN Isoform 2 of Menin OS=Homo sapiens GN=MEN1;sp|O00255|MEN1_HUMAN Menin OS=Homo sapiens GN=MEN1 PE=1 SV=4;tr|E7EN32|E7EN32_HUMAN Menin OS=Homo sapiens GN=MEN1 PE=1 SV=1	14.1	63.747	0	28263150	20587150	26588150	40051150	0	0	11281150	0	28599150	54835150	52108150	50641150	28872400	11281150	46545900	FALSE	FALSE
O00257	O00257;O00257-3	CBX4	E3 SUMO-protein ligase CBX4	CBX4	sp|O00257|CBX4_HUMAN E3 SUMO-protein ligase CBX4 OS=Homo sapiens GN=CBX4 PE=1 SV=3;sp|O00257-3|CBX4_HUMAN Isoform 2 of E3 SUMO-protein ligase CBX4 OS=Homo sapiens GN=CBX4	12.7	61.367	0	80268000	104800000	110770000	205070000	138580000	10229000	31625000	25573000	93679000	202640000	90240000	59330000	125227000	51501750	111472250	FALSE	FALSE
O00267	O00267;A0A0A0MSV0	SUPT5H	Transcription elongation factor SPT5	SUPT5H	sp|O00267|SPT5H_HUMAN Transcription elongation factor SPT5 OS=Homo sapiens GN=SUPT5H PE=1 SV=1;tr|A0A0A0MSV0|A0A0A0MSV0_HUMAN Transcription elongation factor SPT5 OS=Homo sapiens GN=SUPT5H PE=1 SV=1	65.4	121	0	40209000	33908000	29505000	38497000	0	0	0	0	0	46821000	18735000	23605000	35529750	NA	2.97203e+07	FALSE	FALSE
O00268	O00268;V9GY14	TAF4	Transcription initiation factor TFIID subunit 4	TAF4	sp|O00268|TAF4_HUMAN Transcription initiation factor TFIID subunit 4 OS=Homo sapiens GN=TAF4 PE=1 SV=2;tr|V9GY14|V9GY14_HUMAN Transcription initiation factor TFIID subunit 4 (Fragment) OS=Homo sapiens GN=TAF4 PE=1 SV=1	4.2	110.11	0.000271	21427000	29425000	26983000	29635000	56537000	37077000	0	75731000	6647400	16481000	16734000	33724000	26867500	5.64483e+07	18396600	FALSE	FALSE
O00311	O00311	CDC7	Cell division cycle 7-related protein kinase	CDC7	sp|O00311|CDC7_HUMAN Cell division cycle 7-related protein kinase OS=Homo sapiens GN=CDC7 PE=1 SV=1	23.3	63.887	0	191040000	182090000	144010000	122860000	4112700	63622000	40299000	88183000	195330000	298980000	269350000	229000000	160000000	49054175	248165000	FALSE	FALSE
O00401	O00401	WASL	Neural Wiskott-Aldrich syndrome protein	WASL	sp|O00401|WASL_HUMAN Neural Wiskott-Aldrich syndrome protein OS=Homo sapiens GN=WASL PE=1 SV=2	8.9	54.826	0.0031661	14814000	11684000	10895000	22866000	22350000	85998000	85503000	115010000	34729000	35188000	20541000	19919000	15064750	77215250	27594250	FALSE	FALSE
X6RAL5	X6RAL5;O00422	SAP18	Histone deacetylase complex subunit SAP18	SAP18	tr|X6RAL5|X6RAL5_HUMAN Histone deacetylase complex subunit SAP18 OS=Homo sapiens GN=SAP18 PE=1 SV=1;sp|O00422|SAP18_HUMAN Histone deacetylase complex subunit SAP18 OS=Homo sapiens GN=SAP18 PE=1 SV=1	32.6	19.526	0	1390495835	220505835	456705835	406725835	0	33245835	29770835	51092835	267165835	451395835	293445835	1467195835	618608335	3.80365e+07	619800835	FALSE	FALSE
O00429-2	O00429-2;O00429-4;O00429-8;G8JLD5	DNM1L	Dynamin-1-like protein	DNM1L	sp|O00429-2|DNM1L_HUMAN Isoform 4 of Dynamin-1-like protein OS=Homo sapiens GN=DNM1L;sp|O00429-4|DNM1L_HUMAN Isoform 3 of Dynamin-1-like protein OS=Homo sapiens GN=DNM1L;sp|O00429-8|DNM1L_HUMAN Isoform 8 of Dynamin-1-like protein OS=Homo sapiens GN=DNM1L;t	40.8	80.535	0	217870000	175370000	190710000	211210000	302610000	449320000	454710000	647170000	366510000	423310000	367090000	363080000	198790000	463452500	379997500	FALSE	FALSE
O00442-2	O00442-2;O00442	RTCA	RNA 3-terminal phosphate cyclase	RTCA	sp|O00442-2|RTCA_HUMAN Isoform 2 of RNA 3-terminal phosphate cyclase OS=Homo sapiens GN=RTCA;sp|O00442|RTCA_HUMAN RNA 3-terminal phosphate cyclase OS=Homo sapiens GN=RTCA PE=1 SV=1	12.4	40.709	0	27291675	40252675	67665675	55390675	20214675	7317475	29103675	23411675	66190675	37112675	43050675	34916675	47650175	20011875	45317675	FALSE	FALSE
O00560	O00560;G5EA09;O00560-3;O00560-2;B4DHN5;E9PBU7	SDCBP	Syntenin-1	SDCBP	sp|O00560|SDCB1_HUMAN Syntenin-1 OS=Homo sapiens GN=SDCBP PE=1 SV=1;tr|G5EA09|G5EA09_HUMAN Syndecan binding protein (Syntenin), isoform CRA_a OS=Homo sapiens GN=SDCBP PE=1 SV=1;sp|O00560-3|SDCB1_HUMAN Isoform 3 of Syntenin-1 OS=Homo sapiens GN=SDCBP;sp|O00	51.3	32.444	0	64423000	57683000	83324000	102220000	11713000	226320000	46180000	60874000	108110000	90398000	91773000	57082000	76912500	86271750	86840750	FALSE	FALSE
O00716	O00716;O00716-2	E2F3	Transcription factor E2F3	E2F3	sp|O00716|E2F3_HUMAN Transcription factor E2F3 OS=Homo sapiens GN=E2F3 PE=1 SV=1;sp|O00716-2|E2F3_HUMAN Isoform 2 of Transcription factor E2F3 OS=Homo sapiens GN=E2F3	8	49.161	0.0010121	29755000	8877100	27752000	20514000	0	0	0	5663800	48560000	17396000	19746000	33816000	21724525	5663800	29879500	FALSE	FALSE
O00762	O00762;A0A0A0MSE8;O00762-2;O00762-3;O00762-4	UBE2C	Ubiquitin-conjugating enzyme E2 C	UBE2C	sp|O00762|UBE2C_HUMAN Ubiquitin-conjugating enzyme E2 C OS=Homo sapiens GN=UBE2C PE=1 SV=1;tr|A0A0A0MSE8|A0A0A0MSE8_HUMAN Ubiquitin-conjugating enzyme E2 C OS=Homo sapiens GN=UBE2C PE=1 SV=1;sp|O00762-2|UBE2C_HUMAN Isoform 2 of Ubiquitin-conjugating enzyme	25.7	19.652	0	40546000	27723000	3873300	33714000	0	17976000	27163000	69102000	91795000	131270000	97262000	69553000	26464075	3.80803e+07	97470000	FALSE	FALSE
O00767	O00767	SCD	Acyl-CoA desaturase	SCD	sp|O00767|ACOD_HUMAN Acyl-CoA desaturase OS=Homo sapiens GN=SCD PE=1 SV=2	5.6	41.522	0.000278	61247000	118330000	47269000	0	0	233760000	317360000	327840000	94336000	111820000	86164000	81756000	7.56153e+07	2.92987e+08	93519000	FALSE	FALSE
O14497	O14497;O14497-2;O14497-3	ARID1A	AT-rich interactive domain-containing protein 1A	ARID1A	sp|O14497|ARI1A_HUMAN AT-rich interactive domain-containing protein 1A OS=Homo sapiens GN=ARID1A PE=1 SV=3;sp|O14497-2|ARI1A_HUMAN Isoform 2 of AT-rich interactive domain-containing protein 1A OS=Homo sapiens GN=ARID1A;sp|O14497-3|ARI1A_HUMAN Isoform 3 of	44.1	242.04	0	6772116650	5486216650	5999816650	6538116650	572296650	1142816650	1257916650	1706716650	5560716650	7064616650	5732916650	5943916650	6199066650	1169936650	6075541650	FALSE	FALSE
O14519-2	O14519-2;O14519;F5GZF0;O75956	CDK2AP1	Cyclin-dependent kinase 2-associated protein 1;Cyclin-dependent kinase 2-associated protein 2	CDK2AP1;CDK2AP2	sp|O14519-2|CDKA1_HUMAN Isoform 2 of Cyclin-dependent kinase 2-associated protein 1 OS=Homo sapiens GN=CDK2AP1;sp|O14519|CDKA1_HUMAN Cyclin-dependent kinase 2-associated protein 1 OS=Homo sapiens GN=CDK2AP1 PE=1 SV=1;tr|F5GZF0|F5GZF0_HUMAN Cyclin-dependent	34.5	9.6008	0	192410000	210740000	179700000	224470000	0	15663000	29484000	7742300	181050000	228860000	272680000	239350000	201830000	1.76298e+07	230485000	FALSE	FALSE
O14737	O14737;K7EQA1;O14737-2	PDCD5	Programmed cell death protein 5	PDCD5	sp|O14737|PDCD5_HUMAN Programmed cell death protein 5 OS=Homo sapiens GN=PDCD5 PE=1 SV=3;tr|K7EQA1|K7EQA1_HUMAN Programmed cell death protein 5 OS=Homo sapiens GN=PDCD5 PE=1 SV=1;sp|O14737-2|PDCD5_HUMAN Isoform 2 of Programmed cell death protein 5 OS=Homo	72.8	14.285	0	1317872475	1685672475	1773572475	2274472475	1006772475	1010572475	1710672475	2038272475	2315172475	1807872475	2054672475	1721272475	1762897475	1441572475	1974747475	FALSE	FALSE
O14757	O14757;E7EPP6;O14757-2;J3KN87;O14757-3	CHEK1	Serine/threonine-protein kinase Chk1	CHEK1	sp|O14757|CHK1_HUMAN Serine/threonine-protein kinase Chk1 OS=Homo sapiens GN=CHEK1 PE=1 SV=2;tr|E7EPP6|E7EPP6_HUMAN Serine/threonine-protein kinase Chk1 OS=Homo sapiens GN=CHEK1 PE=1 SV=1;sp|O14757-2|CHK1_HUMAN Isoform 2 of Serine/threonine-protein kinase	39.9	54.433	0	228300000	202960000	239780000	249720000	26169000	76229000	119710000	179400000	399920000	420300000	378760000	353240000	230190000	100377000	388055000	FALSE	FALSE
O14772-2	O14772-2;O14772;A0A0A0MRP2	FPGT	Fucose-1-phosphate guanylyltransferase	FPGT	sp|O14772-2|FPGT_HUMAN Isoform 5 of Fucose-1-phosphate guanylyltransferase OS=Homo sapiens GN=FPGT;sp|O14772|FPGT_HUMAN Fucose-1-phosphate guanylyltransferase OS=Homo sapiens GN=FPGT PE=1 SV=2;tr|A0A0A0MRP2|A0A0A0MRP2_HUMAN Fucose-1-phosphate guanylyltrans	21.2	37.63	0	9402700	19281000	25271000	11976000	0	14087000	10780000	37864000	31825000	40239000	43290000	29505000	16482675	2.09103e+07	36214750	FALSE	FALSE
O14777	O14777	NDC80	Kinetochore protein NDC80 homolog	NDC80	sp|O14777|NDC80_HUMAN Kinetochore protein NDC80 homolog OS=Homo sapiens GN=NDC80 PE=1 SV=1	16.4	73.912	0	34698000	57614000	67173000	9491400	74544000	125950000	166270000	252600000	112470000	186040000	125260000	159760000	42244100	154841000	145882500	FALSE	FALSE
O14867	O14867;H7C4B6	BACH1	Transcription regulator protein BACH1	BACH1	sp|O14867|BACH1_HUMAN Transcription regulator protein BACH1 OS=Homo sapiens GN=BACH1 PE=1 SV=2;tr|H7C4B6|H7C4B6_HUMAN Transcription regulator protein BACH1 (Fragment) OS=Homo sapiens GN=BACH1 PE=1 SV=1	7.7	81.957	0	28921000	23432000	29915000	25171000	36884000	42870000	58603000	59020000	36642000	42992000	22355000	50937000	26859750	49344250	38231500	FALSE	FALSE
O14907	O14907	TAX1BP3	Tax1-binding protein 3	TAX1BP3	sp|O14907|TX1B3_HUMAN Tax1-binding protein 3 OS=Homo sapiens GN=TAX1BP3 PE=1 SV=2	13.7	13.735	0.000515	0	34534000	32772000	0	16497000	18996000	35200000	47483000	0	58462000	68271000	52359000	33653000	29544000	5.96973e+07	FALSE	FALSE
O14965	O14965;Q5QPD4;A3KFJ0;A3KFJ1	AURKA	Aurora kinase A	AURKA	sp|O14965|AURKA_HUMAN Aurora kinase A OS=Homo sapiens GN=AURKA PE=1 SV=2;tr|Q5QPD4|Q5QPD4_HUMAN Aurora kinase A (Fragment) OS=Homo sapiens GN=AURKA PE=1 SV=1;tr|A3KFJ0|A3KFJ0_HUMAN Aurora kinase A OS=Homo sapiens GN=AURKA PE=1 SV=1;tr|A3KFJ1|A3KFJ1_HUMAN A	23.1	45.809	0	34804000	56429000	19244000	16794000	13508000	8226400	14337000	36104000	53565000	71631000	82173000	90343000	31817750	18043850	74428000	FALSE	FALSE
O14974	O14974;O14974-5;O14974-4;O14974-3;O14974-2;F8VZN8	PPP1R12A	Protein phosphatase 1 regulatory subunit 12A	PPP1R12A	sp|O14974|MYPT1_HUMAN Protein phosphatase 1 regulatory subunit 12A OS=Homo sapiens GN=PPP1R12A PE=1 SV=1;sp|O14974-5|MYPT1_HUMAN Isoform 5 of Protein phosphatase 1 regulatory subunit 12A OS=Homo sapiens GN=PPP1R12A;sp|O14974-4|MYPT1_HUMAN Isoform 4 of Prot	31.9	115.28	0	310790800	244220800	229230800	249160800	513480800	1290690800	1364190800	1442290800	826050800	977870800	872910800	644550800	258350800	1152663300	830345800	FALSE	FALSE
O14979-2	O14979-2;O14979-3	HNRNPDL	Heterogeneous nuclear ribonucleoprotein D-like	HNRNPDL	sp|O14979-2|HNRDL_HUMAN Isoform 2 of Heterogeneous nuclear ribonucleoprotein D-like OS=Homo sapiens GN=HNRNPDL;sp|O14979-3|HNRDL_HUMAN Isoform 3 of Heterogeneous nuclear ribonucleoprotein D-like OS=Homo sapiens GN=HNRNPDL	50.5	33.588	0	122420000	208330000	185450000	326520000	39326000	27173000	71010000	43469000	138600000	62234000	45483000	161970000	210680000	45244500	102071750	FALSE	FALSE
O15014	O15014	ZNF609	Zinc finger protein 609	ZNF609	sp|O15014|ZN609_HUMAN Zinc finger protein 609 OS=Homo sapiens GN=ZNF609 PE=1 SV=2	19.9	151.19	0	483940000	375970000	423650000	387870000	48379000	93319000	187190000	185480000	331910000	388470000	433500000	408020000	417857500	128592000	390475000	FALSE	FALSE
O15020-2	O15020-2;O15020	SPTBN2	Spectrin beta chain, non-erythrocytic 2	SPTBN2	sp|O15020-2|SPTN2_HUMAN Isoform 2 of Spectrin beta chain, non-erythrocytic 2 OS=Homo sapiens GN=SPTBN2;sp|O15020|SPTN2_HUMAN Spectrin beta chain, non-erythrocytic 2 OS=Homo sapiens GN=SPTBN2 PE=1 SV=3	20.7	268.31	0	482039050	356339050	442199050	688449050	513599050	482179050	523929050	661339050	296709050	344959050	304429050	539879050	492256550	545261550	371494050	FALSE	FALSE
O15083	O15083;H7C4G9	ERC2	ERC protein 2	ERC2	sp|O15083|ERC2_HUMAN ERC protein 2 OS=Homo sapiens GN=ERC2 PE=1 SV=3;tr|H7C4G9|H7C4G9_HUMAN ERC protein 2 (Fragment) OS=Homo sapiens GN=ERC2 PE=1 SV=1	5.4	110.56	0.0026908	0	5467900	6176900	9453400	16095000	19923000	22135000	29041000	94590000	19435000	7899200	89362000	7.03273e+06	21798500	52821550	FALSE	FALSE
O15084	O15084;O15084-4;O15084-1;O15084-2;B4DIW9	ANKRD28	Serine/threonine-protein phosphatase 6 regulatory ankyrin repeat subunit A	ANKRD28	sp|O15084|ANR28_HUMAN Serine/threonine-protein phosphatase 6 regulatory ankyrin repeat subunit A OS=Homo sapiens GN=ANKRD28 PE=1 SV=5;sp|O15084-4|ANR28_HUMAN Isoform 4 of Serine/threonine-protein phosphatase 6 regulatory ankyrin repeat subunit A OS=Homo sa	17.9	112.96	0	22377000	9574400	38530000	27728000	82177000	314840000	246900000	291940000	147920000	192390000	143630000	38907000	24552350	233964250	130711750	FALSE	FALSE
O15164	O15164;O15164-2;A0A087X1V3	TRIM24	Transcription intermediary factor 1-alpha	TRIM24	sp|O15164|TIF1A_HUMAN Transcription intermediary factor 1-alpha OS=Homo sapiens GN=TRIM24 PE=1 SV=3;sp|O15164-2|TIF1A_HUMAN Isoform Short of Transcription intermediary factor 1-alpha OS=Homo sapiens GN=TRIM24;tr|A0A087X1V3|A0A087X1V3_HUMAN Transcription in	50.2	116.83	0	1756688353	1692188353	1588188353	1603988353	90927353	144288353	163678353	337458353	1639688353	1752488353	1624088353	1304188353	1660263353	184088103	1580113353	FALSE	FALSE
O15169	O15169;O15169-2	AXIN1	Axin-1	AXIN1	sp|O15169|AXIN1_HUMAN Axin-1 OS=Homo sapiens GN=AXIN1 PE=1 SV=2;sp|O15169-2|AXIN1_HUMAN Isoform 2 of Axin-1 OS=Homo sapiens GN=AXIN1	7.8	95.634	0	16018000	5277000	0	16951000	19757000	53523000	72745000	79273000	16004000	30333000	0	18128000	1.27487e+07	56324500	2.14883e+07	FALSE	FALSE
O15226-2	O15226-2;O15226	NKRF	NF-kappa-B-repressing factor	NKRF	sp|O15226-2|NKRF_HUMAN Isoform 2 of NF-kappa-B-repressing factor OS=Homo sapiens GN=NKRF;sp|O15226|NKRF_HUMAN NF-kappa-B-repressing factor OS=Homo sapiens GN=NKRF PE=1 SV=2	58.2	79.495	0	6851647425	5803547425	6031547425	7424947425	1285847425	1922247425	3188947425	2825247425	7565847425	7536847425	6609347425	7881747425	6527922425	2305572425	7398447425	FALSE	FALSE
Q5T8U5	Q5T8U5;O15260-2;O15260;B7Z1G8;O15260-3	SURF4	Surfeit locus protein 4	SURF4	tr|Q5T8U5|Q5T8U5_HUMAN Surfeit 4 OS=Homo sapiens GN=SURF4 PE=1 SV=1;sp|O15260-2|SURF4_HUMAN Isoform 2 of Surfeit locus protein 4 OS=Homo sapiens GN=SURF4;sp|O15260|SURF4_HUMAN Surfeit locus protein 4 OS=Homo sapiens GN=SURF4 PE=1 SV=3;tr|B7Z1G8|B7Z1G8_HUMA	15.1	21.127	0	75292243	49823243	61401243	134472243	56653243	38479243	80139243	71875243	103022243	93093243	103632243	105082243	80247243	61786743	101207493	FALSE	FALSE
O15305	O15305;H3BRM0;H3BV55;O15305-2	PMM2	Phosphomannomutase 2;Phosphomannomutase	PMM2	sp|O15305|PMM2_HUMAN Phosphomannomutase 2 OS=Homo sapiens GN=PMM2 PE=1 SV=1;tr|H3BRM0|H3BRM0_HUMAN Phosphomannomutase OS=Homo sapiens GN=PMM2 PE=1 SV=1;tr|H3BV55|H3BV55_HUMAN Phosphomannomutase OS=Homo sapiens GN=PMM2 PE=1 SV=1;sp|O15305-2|PMM2_HUMAN Isofo	16.3	28.082	0	0	2218243	0	12398443	10587443	16294443	18175443	19665443	102492443	107672443	94390443	83275443	7308343	16180693	96957693	FALSE	FALSE
O15344	O15344;O15344-2;C9J453;A0A087X255	MID1	E3 ubiquitin-protein ligase Midline-1	MID1	sp|O15344|TRI18_HUMAN E3 ubiquitin-protein ligase Midline-1 OS=Homo sapiens GN=MID1 PE=1 SV=1;sp|O15344-2|TRI18_HUMAN Isoform 2 of E3 ubiquitin-protein ligase Midline-1 OS=Homo sapiens GN=MID1;tr|C9J453|C9J453_HUMAN E3 ubiquitin-protein ligase Midline-1 (F	34.3	75.25	0	649763750	420943750	516543750	377353750	732383750	1290923750	1548423750	1948623750	1032123750	944783750	977993750	923443750	491151250	1380088750	969586250	FALSE	FALSE
O15357	O15357;A0A0A0MTP6;O15357-2	INPPL1	Phosphatidylinositol 3,4,5-trisphosphate 5-phosphatase 2	INPPL1	sp|O15357|SHIP2_HUMAN Phosphatidylinositol 3,4,5-trisphosphate 5-phosphatase 2 OS=Homo sapiens GN=INPPL1 PE=1 SV=2;tr|A0A0A0MTP6|A0A0A0MTP6_HUMAN Phosphatidylinositol 3,4,5-trisphosphate 5-phosphatase 2 OS=Homo sapiens GN=INPPL1 PE=1 SV=1;sp|O15357-2|SHIP2	18.2	138.6	0	70818000	53261000	127890000	68934000	96318000	87782000	199300000	285250000	149850000	135510000	139600000	141050000	80225750	167162500	141502500	FALSE	FALSE
O15379-2	O15379-2;O15379;E7ESJ6	HDAC3	Histone deacetylase 3	HDAC3	sp|O15379-2|HDAC3_HUMAN Isoform 2 of Histone deacetylase 3 OS=Homo sapiens GN=HDAC3;sp|O15379|HDAC3_HUMAN Histone deacetylase 3 OS=Homo sapiens GN=HDAC3 PE=1 SV=2;tr|E7ESJ6|E7ESJ6_HUMAN Histone deacetylase 3 (Fragment) OS=Homo sapiens GN=HDAC3 PE=1 SV=4	23.5	49.111	0	45196000	36810000	20585000	41863000	0	0	9091400	3840100	38180000	41429000	41881000	36661000	36113500	6465750	39537750	FALSE	FALSE
O15417-2	O15417-2;H9KVB4;O15417	TNRC18	Trinucleotide repeat-containing gene 18 protein	TNRC18	sp|O15417-2|TNC18_HUMAN Isoform 2 of Trinucleotide repeat-containing gene 18 protein OS=Homo sapiens GN=TNRC18;tr|H9KVB4|H9KVB4_HUMAN Trinucleotide repeat-containing gene 18 protein OS=Homo sapiens GN=TNRC18 PE=1 SV=1;sp|O15417|TNC18_HUMAN Trinucleotide re	6	239.5	0	32527000	11764000	29528000	117270000	0	3717900	5542300	0	198800000	39266000	127200000	45623000	47772250	4630100	102722250	FALSE	FALSE
O15446	O15446;O15446-2	CD3EAP	DNA-directed RNA polymerase I subunit RPA34	CD3EAP	sp|O15446|RPA34_HUMAN DNA-directed RNA polymerase I subunit RPA34 OS=Homo sapiens GN=CD3EAP PE=1 SV=1;sp|O15446-2|RPA34_HUMAN Isoform 2 of DNA-directed RNA polymerase I subunit RPA34 OS=Homo sapiens GN=CD3EAP	30.6	54.985	0	81026000	34634000	76003000	59945000	7772800	0	6521300	0	38508000	46379000	50949000	93748000	62902000	7147050	57396000	FALSE	FALSE
O15514	O15514;E9PB93;E9PHV4	POLR2D	DNA-directed RNA polymerase II subunit RPB4	POLR2D	sp|O15514|RPB4_HUMAN DNA-directed RNA polymerase II subunit RPB4 OS=Homo sapiens GN=POLR2D PE=1 SV=1;tr|E9PB93|E9PB93_HUMAN DNA-directed RNA polymerase II subunit RPB4 OS=Homo sapiens GN=POLR2D PE=1 SV=1;tr|E9PHV4|E9PHV4_HUMAN DNA-directed RNA polymerase I	64.1	16.311	0	5191300	79111000	59728000	122820000	0	11648000	15794000	0	80727000	91831000	97959000	102010000	66712575	13721000	93131750	FALSE	FALSE
O15541	O15541	RNF113A	RING finger protein 113A	RNF113A	sp|O15541|R113A_HUMAN RING finger protein 113A OS=Homo sapiens GN=RNF113A PE=1 SV=1	43.4	38.787	0	1047200000	912470000	956350000	876170000	60305000	84759000	114190000	226220000	1208100000	1434000000	1214900000	1103900000	948047500	121368500	1240225000	FALSE	FALSE
O43148	O43148;O43148-2;K7EP06	RNMT	mRNA cap guanine-N7 methyltransferase	RNMT	sp|O43148|MCES_HUMAN mRNA cap guanine-N7 methyltransferase OS=Homo sapiens GN=RNMT PE=1 SV=1;sp|O43148-2|MCES_HUMAN Isoform 2 of mRNA cap guanine-N7 methyltransferase OS=Homo sapiens GN=RNMT;tr|K7EP06|K7EP06_HUMAN mRNA cap guanine-N7 methyltransferase OS=H	32.8	54.843	0	609229825	628459825	660729825	672419825	102929825	43357825	87437825	113379825	676849825	813169825	745209825	718759825	642709825	86776325	738497325	FALSE	FALSE
O43164-2	O43164-2;O43164	PJA2	E3 ubiquitin-protein ligase Praja-2	PJA2	sp|O43164-2|PJA2_HUMAN Isoform 2 of E3 ubiquitin-protein ligase Praja-2 OS=Homo sapiens GN=PJA2;sp|O43164|PJA2_HUMAN E3 ubiquitin-protein ligase Praja-2 OS=Homo sapiens GN=PJA2 PE=1 SV=4	25	76.09	0	28354000	87148000	77602000	55024000	91526000	153080000	211300000	321090000	171320000	145010000	199500000	113280000	62032000	194249000	157277500	FALSE	FALSE
O43251-8	O43251-8;O43251-6;O43251;O43251-5;O43251-10;O43251-2;B0QYV1;O43251-7;O43251-9;B0QYY4;O43251-4;S4R46	RBFOX2	RNA binding protein fox-1 homolog 2;RNA binding protein fox-1 homolog;RNA binding protein fox-1 homolog 1	RBFOX2;RBFOX1	sp|O43251-8|RFOX2_HUMAN Isoform 8 of RNA binding protein fox-1 homolog 2 OS=Homo sapiens GN=RBFOX2;sp|O43251-6|RFOX2_HUMAN Isoform 6 of RNA binding protein fox-1 homolog 2 OS=Homo sapiens GN=RBFOX2;sp|O43251|RFOX2_HUMAN RNA binding protein fox-1 homolog 2	41.9	47.343	0	1180449675	1269549675	1412049675	1585649675	218389675	208609675	199259675	253609675	1503749675	1562749675	1148249675	1149549675	1361924675	219967175	1341074675	FALSE	FALSE
O43318-2	O43318-2;O43318;Q9UG54;O43318-4;O43318-3	MAP3K7	Mitogen-activated protein kinase kinase kinase 7	MAP3K7;DKFZp586F0420	sp|O43318-2|M3K7_HUMAN Isoform 1A of Mitogen-activated protein kinase kinase kinase 7 OS=Homo sapiens GN=MAP3K7;sp|O43318|M3K7_HUMAN Mitogen-activated protein kinase kinase kinase 7 OS=Homo sapiens GN=MAP3K7 PE=1 SV=1;tr|Q9UG54|Q9UG54_HUMAN Mitogen-activat	25.2	64.229	0	84526000	64652000	124940000	57336000	166580000	218890000	155340000	296300000	178880000	187510000	192840000	160800000	82863500	209277500	180007500	FALSE	FALSE
O43353-2	O43353-2;O43353	RIPK2	Receptor-interacting serine/threonine-protein kinase 2	RIPK2	sp|O43353-2|RIPK2_HUMAN Isoform 2 of Receptor-interacting serine/threonine-protein kinase 2 OS=Homo sapiens GN=RIPK2;sp|O43353|RIPK2_HUMAN Receptor-interacting serine/threonine-protein kinase 2 OS=Homo sapiens GN=RIPK2 PE=1 SV=2	16.4	45.581	0	0	42970000	37972000	0	14339000	11089000	34335000	65958000	16757000	44978000	14165000	105010000	40471000	31430250	45227500	FALSE	FALSE
O43379	O43379;O43379-4	WDR62	WD repeat-containing protein 62	WDR62	sp|O43379|WDR62_HUMAN WD repeat-containing protein 62 OS=Homo sapiens GN=WDR62 PE=1 SV=4;sp|O43379-4|WDR62_HUMAN Isoform 4 of WD repeat-containing protein 62 OS=Homo sapiens GN=WDR62	17.3	165.95	0	147800000	93892000	195150000	144000000	195180000	289960000	387010000	396000000	203980000	233420000	259460000	115450000	145210500	317037500	203077500	FALSE	FALSE
O43390-2	O43390-2;O43390-4	HNRNPR	Heterogeneous nuclear ribonucleoprotein R	HNRNPR	sp|O43390-2|HNRPR_HUMAN Isoform 2 of Heterogeneous nuclear ribonucleoprotein R OS=Homo sapiens GN=HNRNPR;sp|O43390-4|HNRPR_HUMAN Isoform 4 of Heterogeneous nuclear ribonucleoprotein R OS=Homo sapiens GN=HNRNPR	67.9	71.214	0	48802575	91001575	179432575	319062575	6237075	1246675	7934475	12849575	35639575	32686575	28459575	156182575	159574825	7066950	63242075	FALSE	FALSE
O43422	O43422	PRKRIR	52 kDa repressor of the inhibitor of the protein kinase	PRKRIR	sp|O43422|P52K_HUMAN 52 kDa repressor of the inhibitor of the protein kinase OS=Homo sapiens GN=PRKRIR PE=1 SV=2	8.3	87.703	0.000535	53599000	42118000	56388000	57793000	0	0	100800000	107870000	52699000	9063700	18690000	20926000	52474500	104335000	25344675	FALSE	FALSE
O43435-3	O43435-3;O43435-2;O43435	TBX1	T-box transcription factor TBX1	TBX1	sp|O43435-3|TBX1_HUMAN Isoform C of T-box transcription factor TBX1 OS=Homo sapiens GN=TBX1;sp|O43435-2|TBX1_HUMAN Isoform B of T-box transcription factor TBX1 OS=Homo sapiens GN=TBX1;sp|O43435|TBX1_HUMAN T-box transcription factor TBX1 OS=Homo sapiens GN=	7.3	52.666	0.00053	9248400	8005400	0	0	0	0	0	3866400	24403000	16340000	28568000	15596000	8626900	3866400	21226750	FALSE	FALSE
O43524	O43524;O43524-2	FOXO3	Forkhead box protein O3	FOXO3	sp|O43524|FOXO3_HUMAN Forkhead box protein O3 OS=Homo sapiens GN=FOXO3 PE=1 SV=1;sp|O43524-2|FOXO3_HUMAN Isoform 2 of Forkhead box protein O3 OS=Homo sapiens GN=FOXO3	12.6	71.276	0	0	0	6682900	0	36778000	40155000	45099000	103400000	40814000	24335000	9251500	0	6682900	56358000	2.48002e+07	FALSE	FALSE
O43663-4	O43663-4;O43663;O43663-2	PRC1	Protein regulator of cytokinesis 1	PRC1	sp|O43663-4|PRC1_HUMAN Isoform 4 of Protein regulator of cytokinesis 1 OS=Homo sapiens GN=PRC1;sp|O43663|PRC1_HUMAN Protein regulator of cytokinesis 1 OS=Homo sapiens GN=PRC1 PE=1 SV=2;sp|O43663-2|PRC1_HUMAN Isoform 2 of Protein regulator of cytokinesis 1	33.8	70.19	0	454899600	394579600	439849600	507019600	237799600	89392600	17316600	97459600	518559600	397229600	615079600	572059600	449087100	110492100	525732100	FALSE	FALSE
O43683-2	O43683-2;O43683-3;O43683	BUB1	Mitotic checkpoint serine/threonine-protein kinase BUB1	BUB1	sp|O43683-2|BUB1_HUMAN Isoform 2 of Mitotic checkpoint serine/threonine-protein kinase BUB1 OS=Homo sapiens GN=BUB1;sp|O43683-3|BUB1_HUMAN Isoform 3 of Mitotic checkpoint serine/threonine-protein kinase BUB1 OS=Homo sapiens GN=BUB1;sp|O43683|BUB1_HUMAN Mit	22.1	115.84	0	357860000	221170000	243480000	195180000	98329000	241490000	268410000	233180000	221790000	221060000	322360000	330390000	254422500	210352250	273900000	FALSE	FALSE
O43760	O43760;O43760-2;K7ELD9;K7ENG9;K7ELS8	SYNGR2	Synaptogyrin-2	SYNGR2	sp|O43760|SNG2_HUMAN Synaptogyrin-2 OS=Homo sapiens GN=SYNGR2 PE=1 SV=1;sp|O43760-2|SNG2_HUMAN Isoform 2 of Synaptogyrin-2 OS=Homo sapiens GN=SYNGR2;tr|K7ELD9|K7ELD9_HUMAN Synaptogyrin-2 OS=Homo sapiens GN=SYNGR2 PE=1 SV=1;tr|K7ENG9|K7ENG9_HUMAN Synaptogyr	12.1	24.81	0.00027	6717100	0	0	0	13745000	115050000	92821000	172330000	0	0	0	0	6717100	98486500	NA	FALSE	FALSE
O43813	O43813;E9PHS0	LANCL1	LanC-like protein 1	LANCL1	sp|O43813|LANC1_HUMAN LanC-like protein 1 OS=Homo sapiens GN=LANCL1 PE=1 SV=1;tr|E9PHS0|E9PHS0_HUMAN LanC-like protein 1 (Fragment) OS=Homo sapiens GN=LANCL1 PE=1 SV=1	34.3	45.283	0	914320000	814650000	699210000	775770000	366730000	414060000	516600000	837330000	654930000	676900000	754070000	442010000	800987500	533680000	631977500	FALSE	FALSE
O43815-2	O43815-2;O43815	STRN	Striatin	STRN	sp|O43815-2|STRN_HUMAN Isoform 2 of Striatin OS=Homo sapiens GN=STRN;sp|O43815|STRN_HUMAN Striatin OS=Homo sapiens GN=STRN PE=1 SV=4	18.9	80.76	0	50158000	29673000	41627000	0	50018000	96765000	117380000	163500000	51174000	59531000	41082000	61638000	40486000	106915750	53356250	FALSE	FALSE
O43852-5	O43852-5;O43852;O43852-3;O43852-13;O43852-14;O43852-9;O43852-11;O43852-10;O43852-6;O43852-2;O43852-	CALU	Calumenin	CALU	sp|O43852-5|CALU_HUMAN Isoform 5 of Calumenin OS=Homo sapiens GN=CALU;sp|O43852|CALU_HUMAN Calumenin OS=Homo sapiens GN=CALU PE=1 SV=2;sp|O43852-3|CALU_HUMAN Isoform 3 of Calumenin OS=Homo sapiens GN=CALU;sp|O43852-13|CALU_HUMAN Isoform 13 of Calumenin OS=	13.1	26.891	0.000272	35212000	18980000	39099000	33801000	46739000	41263000	62594000	36233000	37220000	61534000	29386000	28354000	31773000	46707250	39123500	FALSE	FALSE
O60315	O60315;O60315-2;E7EUW9	ZEB2	Zinc finger E-box-binding homeobox 2	ZEB2	sp|O60315|ZEB2_HUMAN Zinc finger E-box-binding homeobox 2 OS=Homo sapiens GN=ZEB2 PE=1 SV=1;sp|O60315-2|ZEB2_HUMAN Isoform 2 of Zinc finger E-box-binding homeobox 2 OS=Homo sapiens GN=ZEB2;tr|E7EUW9|E7EUW9_HUMAN Zinc finger E-box-binding homeobox 2 (Fragme	6.1	136.45	0	27112000	35426000	10355000	40899000	3913900	0	0	0	44799000	40357000	10930000	39186000	28448000	3913900	33818000	FALSE	FALSE
O60333-3	O60333-3	KIF1B	Kinesin-like protein KIF1B	KIF1B	sp|O60333-3|KIF1B_HUMAN Isoform 3 of Kinesin-like protein KIF1B OS=Homo sapiens GN=KIF1B	21.2	130.36	0	216730000	256110000	211200000	253490000	230390000	445280000	479640000	545080000	261130000	320980000	322620000	360460000	234382500	425097500	316297500	FALSE	FALSE
O60518	O60518	RANBP6	Ran-binding protein 6	RANBP6	sp|O60518|RNBP6_HUMAN Ran-binding protein 6 OS=Homo sapiens GN=RANBP6 PE=1 SV=2	8	124.71	0	9279700	29368000	38844000	55516000	5045000	17643000	0	65439000	9254900	40483000	26296000	21131000	33251925	2.93757e+07	24291225	FALSE	FALSE
O60547-2	O60547-2;O60547	GMDS	GDP-mannose 4,6 dehydratase	GMDS	sp|O60547-2|GMDS_HUMAN Isoform 2 of GDP-mannose 4,6 dehydratase OS=Homo sapiens GN=GMDS;sp|O60547|GMDS_HUMAN GDP-mannose 4,6 dehydratase OS=Homo sapiens GN=GMDS PE=1 SV=1	23.4	39.053	0	121860000	103140000	63510000	48072000	32761000	47503000	84544000	113810000	133630000	120430000	38175000	103610000	84145500	69654500	98961250	FALSE	FALSE
O60563	O60563	CCNT1	Cyclin-T1	CCNT1	sp|O60563|CCNT1_HUMAN Cyclin-T1 OS=Homo sapiens GN=CCNT1 PE=1 SV=1	35.4	80.684	0	1295831000	1204331000	1369631000	1589831000	117771000	177891000	218981000	287411000	1414431000	1114231000	1160331000	1173431000	1364906000	200513500	1215606000	FALSE	FALSE
O60566	O60566;O60566-3;O60566-2	BUB1B	Mitotic checkpoint serine/threonine-protein kinase BUB1 beta	BUB1B	sp|O60566|BUB1B_HUMAN Mitotic checkpoint serine/threonine-protein kinase BUB1 beta OS=Homo sapiens GN=BUB1B PE=1 SV=3;sp|O60566-3|BUB1B_HUMAN Isoform 3 of Mitotic checkpoint serine/threonine-protein kinase BUB1 beta OS=Homo sapiens GN=BUB1B;sp|O60566-2|BUB	34.3	119.54	0	325304850	205204850	249284850	824074850	504784850	496234850	578844850	782854850	481334850	400144850	567464850	432224850	400967350	590679850	470292350	FALSE	FALSE
O60583-2	O60583-2;O60583;F8WDY7;F2Z2C9	CCNT2	Cyclin-T2	CCNT2	sp|O60583-2|CCNT2_HUMAN Isoform 2 of Cyclin-T2 OS=Homo sapiens GN=CCNT2;sp|O60583|CCNT2_HUMAN Cyclin-T2 OS=Homo sapiens GN=CCNT2 PE=1 SV=2;tr|F8WDY7|F8WDY7_HUMAN Cyclin-T2 OS=Homo sapiens GN=CCNT2 PE=1 SV=1;tr|F2Z2C9|F2Z2C9_HUMAN Cyclin-T2 OS=Homo sapiens	5.7	73.681	0	11667000	18109000	19299000	15322000	0	0	0	0	79012000	18501000	69130000	22076000	16099250	NA	47179750	FALSE	FALSE
O60658-6	O60658-6;O60658-2;O60658	PDE8A	High affinity cAMP-specific and IBMX-insensitive 3,5-cyclic phosphodiesterase 8A	PDE8A	sp|O60658-6|PDE8A_HUMAN Isoform 6 of High affinity cAMP-specific and IBMX-insensitive 3,5-cyclic phosphodiesterase 8A OS=Homo sapiens GN=PDE8A;sp|O60658-2|PDE8A_HUMAN Isoform 2 of High affinity cAMP-specific and IBMX-insensitive 3,5-cyclic phosphodiest	1.5	86.048	0.0043197	71788000	77873000	80142000	373420000	0	606190000	887540000	787980000	186920000	264740000	128650000	130390000	150805750	760570000	177675000	FALSE	FALSE
O60671-2	O60671-2;O60671;D6R9A1;O60671-3	RAD1	Cell cycle checkpoint protein RAD1	RAD1	sp|O60671-2|RAD1_HUMAN Isoform 2 of Cell cycle checkpoint protein RAD1 OS=Homo sapiens GN=RAD1;sp|O60671|RAD1_HUMAN Cell cycle checkpoint protein RAD1 OS=Homo sapiens GN=RAD1 PE=1 SV=1;tr|D6R9A1|D6R9A1_HUMAN Cell cycle checkpoint protein RAD1 OS=Homo sapie	7.3	27.827	0.000276	49222000	25442000	24160000	57414000	2759200	0	0	0	54069000	83241000	58145000	13904000	39059500	2759200	52339750	FALSE	FALSE
O60716-3	O60716-3;O60716-5;O60716;C9JZR2;O60716-2;O60716-11;O60716-13;O60716-10;O60716-8;O60716-9;O60716-7;O	CTNND1	Catenin delta-1	CTNND1	sp|O60716-3|CTND1_HUMAN Isoform 1AC of Catenin delta-1 OS=Homo sapiens GN=CTNND1;sp|O60716-5|CTND1_HUMAN Isoform 1A of Catenin delta-1 OS=Homo sapiens GN=CTNND1;sp|O60716|CTND1_HUMAN Catenin delta-1 OS=Homo sapiens GN=CTNND1 PE=1 SV=1;tr|C9JZR2|C9JZR2_HUMA	61.7	104.98	0	1750957040	1379357040	1509857040	1484257040	2198457040	3451257040	3867757040	5258357040	3694457040	3282257040	3209757040	2959357040	1531107040	3693957040	3286457040	FALSE	FALSE
O60828-2	O60828-2;O60828;C9JQA1;O60828-3;O60828-5;O60828-6;O60828-4	PQBP1	Polyglutamine-binding protein 1	PQBP1	sp|O60828-2|PQBP1_HUMAN Isoform 2 of Polyglutamine-binding protein 1 OS=Homo sapiens GN=PQBP1;sp|O60828|PQBP1_HUMAN Polyglutamine-binding protein 1 OS=Homo sapiens GN=PQBP1 PE=1 SV=1;tr|C9JQA1|C9JQA1_HUMAN Polyglutamine-binding protein 1 (Fragment) OS=Homo	60.6	30.401	0	1134300000	1046900000	950440000	1037300000	79170000	116020000	96752000	87471000	703220000	755740000	734450000	710980000	1042235000	94853250	726097500	FALSE	FALSE
O60831	O60831	PRAF2	PRA1 family protein 2	PRAF2	sp|O60831|PRAF2_HUMAN PRA1 family protein 2 OS=Homo sapiens GN=PRAF2 PE=1 SV=1	20.8	19.258	0.000271	17307000	21372000	17771000	36411000	12814000	15571000	21073000	29488000	39489000	397440000	26115000	25594000	23215250	19736500	122159500	FALSE	FALSE
O60888-3	O60888-3;O60888;O60888-2;C9IZG4	CUTA	Protein CutA	CUTA	sp|O60888-3|CUTA_HUMAN Isoform C of Protein CutA OS=Homo sapiens GN=CUTA;sp|O60888|CUTA_HUMAN Protein CutA OS=Homo sapiens GN=CUTA PE=1 SV=2;sp|O60888-2|CUTA_HUMAN Isoform A of Protein CutA OS=Homo sapiens GN=CUTA;tr|C9IZG4|C9IZG4_HUMAN Protein CutA OS=Hom	26.3	16.832	0	11387000	36586000	6626700	68346000	31090000	27776000	37495000	19007000	8475700	10505000	3888400	25333000	30736425	28842000	12050525	FALSE	FALSE
O60907	O60907;O60907-2;Q9BQ87	TBL1X	F-box-like/WD repeat-containing protein TBL1X;F-box-like/WD repeat-containing protein TBL1Y	TBL1X;TBL1Y	sp|O60907|TBL1X_HUMAN F-box-like/WD repeat-containing protein TBL1X OS=Homo sapiens GN=TBL1X PE=1 SV=3;sp|O60907-2|TBL1X_HUMAN Isoform 2 of F-box-like/WD repeat-containing protein TBL1X OS=Homo sapiens GN=TBL1X;sp|Q9BQ87|TBL1Y_HUMAN F-box-like/WD repeat-co	12.5	62.495	0	147110000	158900000	145100000	76831000	6659200	51930000	38057000	45560000	155330000	171640000	160870000	143190000	131985250	35551550	157757500	FALSE	FALSE
O60934	O60934;A0A0C4DG07	NBN	Nibrin	NBN	sp|O60934|NBN_HUMAN Nibrin OS=Homo sapiens GN=NBN PE=1 SV=1;tr|A0A0C4DG07|A0A0C4DG07_HUMAN Nibrin OS=Homo sapiens GN=NBN PE=4 SV=1	44.2	84.958	0	882745175	871145175	827815175	788065175	136675175	154055175	502275175	529745175	738215175	1121165175	913635175	931995175	842442675	330687675	926252675	FALSE	FALSE
O75113	O75113	N4BP1	NEDD4-binding protein 1	N4BP1	sp|O75113|N4BP1_HUMAN NEDD4-binding protein 1 OS=Homo sapiens GN=N4BP1 PE=1 SV=4	15.5	100.38	0	74100000	83537000	84137000	31573000	93247000	83623000	85314000	141460000	85599000	166730000	89189000	110870000	68336750	100911000	113097000	FALSE	FALSE
O75128-6	O75128-6;H7C1N2;J3KR05;O75128-3;O75128;O75128-7;O75128-2	COBL	Protein cordon-bleu	COBL	sp|O75128-6|COBL_HUMAN Isoform 6 of Protein cordon-bleu OS=Homo sapiens GN=COBL;tr|H7C1N2|H7C1N2_HUMAN Protein cordon-bleu (Fragment) OS=Homo sapiens GN=COBL PE=1 SV=1;tr|J3KR05|J3KR05_HUMAN Protein cordon-bleu (Fragment) OS=Homo sapiens GN=COBL PE=1 SV=1;	6.5	85.848	0.0036145	1455900000	0	1323000000	0	21304000	252700000	33168000	239300000	8829600	7420400	0	7668300	1389450000	136618000	7.97277e+06	FALSE	FALSE
O75145-2	O75145-2;O75145	PPFIA3	Liprin-alpha-3	PPFIA3	sp|O75145-2|LIPA3_HUMAN Isoform 2 of Liprin-alpha-3 OS=Homo sapiens GN=PPFIA3;sp|O75145|LIPA3_HUMAN Liprin-alpha-3 OS=Homo sapiens GN=PPFIA3 PE=1 SV=3	8.4	132.36	0	25486000	8499200	8222900	0	16311000	18346000	36818000	50030000	7322900	0	0	17769000	1.40694e+07	30376250	12545950	FALSE	FALSE
O75146	O75146;O75146-2	HIP1R	Huntingtin-interacting protein 1-related protein	HIP1R	sp|O75146|HIP1R_HUMAN Huntingtin-interacting protein 1-related protein OS=Homo sapiens GN=HIP1R PE=1 SV=2;sp|O75146-2|HIP1R_HUMAN Isoform 2 of Huntingtin-interacting protein 1-related protein OS=Homo sapiens GN=HIP1R	16	119.39	0	128980000	75165000	86331000	35272000	87957000	253820000	306060000	414170000	240480000	266400000	149950000	75163000	81437000	265501750	182998250	FALSE	FALSE
O75150	O75150;O75150-3	RNF40	E3 ubiquitin-protein ligase BRE1B	RNF40	sp|O75150|BRE1B_HUMAN E3 ubiquitin-protein ligase BRE1B OS=Homo sapiens GN=RNF40 PE=1 SV=4;sp|O75150-3|BRE1B_HUMAN Isoform 3 of E3 ubiquitin-protein ligase BRE1B OS=Homo sapiens GN=RNF40	48.6	113.65	0	5030163700	4822563700	4816963700	4892063700	278113700	767843700	1407863700	1599663700	5431563700	5320063700	5201263700	4394863700	4890438700	1013371200	5086938700	FALSE	FALSE
O75151	O75151	PHF2	Lysine-specific demethylase PHF2	PHF2	sp|O75151|PHF2_HUMAN Lysine-specific demethylase PHF2 OS=Homo sapiens GN=PHF2 PE=1 SV=4	10.6	120.77	0	156503820	125543820	162843820	84668820	0	0	0	8276120	105813820	62849820	117733820	160633820	132390070	8276120	111757820	FALSE	FALSE
O75155-2	O75155-2;O75155	CAND2	Cullin-associated NEDD8-dissociated protein 2	CAND2	sp|O75155-2|CAND2_HUMAN Isoform 2 of Cullin-associated NEDD8-dissociated protein 2 OS=Homo sapiens GN=CAND2;sp|O75155|CAND2_HUMAN Cullin-associated NEDD8-dissociated protein 2 OS=Homo sapiens GN=CAND2 PE=1 SV=3	12.4	122.66	0	41339000	14014000	27780000	3118800	6725500	21621000	24868000	39886000	65366000	18474000	17787000	33810000	21562950	23275125	33859250	FALSE	FALSE
O75157-2	O75157-2;O75157	TSC22D2	TSC22 domain family protein 2	TSC22D2	sp|O75157-2|T22D2_HUMAN Isoform 2 of TSC22 domain family protein 2 OS=Homo sapiens GN=TSC22D2;sp|O75157|T22D2_HUMAN TSC22 domain family protein 2 OS=Homo sapiens GN=TSC22D2 PE=1 SV=3	15.7	76.391	0	7131800	12331000	8963000	59415000	15254000	37115000	78509000	111510000	37223000	12552000	31477000	53277000	21960200	60597000	33632250	FALSE	FALSE
O75170-6	O75170-6;O75170-2;O75170-4;O75170-3;O75170-5;O75170;T1ECW5	PPP6R2	Serine/threonine-protein phosphatase 6 regulatory subunit 2	PPP6R2	sp|O75170-6|PP6R2_HUMAN Isoform 6 of Serine/threonine-protein phosphatase 6 regulatory subunit 2 OS=Homo sapiens GN=PPP6R2;sp|O75170-2|PP6R2_HUMAN Isoform 2 of Serine/threonine-protein phosphatase 6 regulatory subunit 2 OS=Homo sapiens GN=PPP6R2;sp|O75170-	17.8	98.125	0	48948000	58806000	62457000	48057000	34481000	68645000	80129000	115950000	66974000	71202000	38895000	56568000	54567000	74801250	58409750	FALSE	FALSE
O75175	O75175;O75175-2	CNOT3	CCR4-NOT transcription complex subunit 3	CNOT3	sp|O75175|CNOT3_HUMAN CCR4-NOT transcription complex subunit 3 OS=Homo sapiens GN=CNOT3 PE=1 SV=1;sp|O75175-2|CNOT3_HUMAN Isoform 2 of CCR4-NOT transcription complex subunit 3 OS=Homo sapiens GN=CNOT3	26.2	81.871	0	73817000	53093000	57874000	98762000	199030000	401190000	408940000	458590000	203790000	168520000	166530000	127460000	70886500	366937500	166575000	FALSE	FALSE
O75177	O75177	SS18L1	Calcium-responsive transactivator	SS18L1	sp|O75177|CREST_HUMAN Calcium-responsive transactivator OS=Homo sapiens GN=SS18L1 PE=1 SV=2	8.3	42.99	0	188440000	160870000	126230000	127840000	0	34092000	15254000	26766000	120240000	144990000	124500000	129700000	150845000	2.53707e+07	129857500	FALSE	FALSE
O75179-2	O75179-2;O75179;H0YM23;O75179-7;O75179-6;O75179-4	ANKRD17	Ankyrin repeat domain-containing protein 17	ANKRD17	sp|O75179-2|ANR17_HUMAN Isoform 2 of Ankyrin repeat domain-containing protein 17 OS=Homo sapiens GN=ANKRD17;sp|O75179|ANR17_HUMAN Ankyrin repeat domain-containing protein 17 OS=Homo sapiens GN=ANKRD17 PE=1 SV=3;tr|H0YM23|H0YM23_HUMAN Ankyrin repeat domain-	31.8	274.18	0	1383846868	1062746868	1321146868	1390946868	2091946868	2956146868	3485846868	4437246868	2353046868	2344046868	1917046868	2113946868	1289671868	3242796868	2182021868	FALSE	FALSE
O75348	O75348;F2Z307	ATP6V1G1	V-type proton ATPase subunit G 1	ATP6V1G1;ATP6V1G2-DDX39B	sp|O75348|VATG1_HUMAN V-type proton ATPase subunit G 1 OS=Homo sapiens GN=ATP6V1G1 PE=1 SV=3;tr|F2Z307|F2Z307_HUMAN Protein ATP6V1G2-DDX39B OS=Homo sapiens GN=ATP6V1G2-DDX39B PE=4 SV=1	22	13.757	0	31744000	29416000	0	51506000	37485000	61238000	29377000	71980000	32760000	32506000	40228000	41445000	3.75553e+07	50020000	36734750	FALSE	FALSE
O75362	O75362	ZNF217	Zinc finger protein 217	ZNF217	sp|O75362|ZN217_HUMAN Zinc finger protein 217 OS=Homo sapiens GN=ZNF217 PE=1 SV=1	6.2	115.27	0	25980000	25360000	0	47408000	7986400	11756000	21617000	29999000	84441000	95293000	61187000	43340000	32916000	17839600	71065250	FALSE	FALSE
O75369-2	O75369-2;O75369-9;O75369;O75369-6;O75369-3;E7EN95;O75369-7;O75369-5;O75369-4	FLNB	Filamin-B	FLNB	sp|O75369-2|FLNB_HUMAN Isoform 2 of Filamin-B OS=Homo sapiens GN=FLNB;sp|O75369-9|FLNB_HUMAN Isoform 9 of Filamin-B OS=Homo sapiens GN=FLNB;sp|O75369|FLNB_HUMAN Filamin-B OS=Homo sapiens GN=FLNB PE=1 SV=2;sp|O75369-6|FLNB_HUMAN Isoform 6 of Filamin-B OS=Ho	65.4	275.66	0	5227541100	4293241100	4746641100	4909241100	7429741100	10110341100	11312341100	14792341100	8438441100	8947041100	8682541100	7770241100	4794166100	10911191100	8459566100	FALSE	FALSE
O75376	O75376;O75376-2;A0A088AWL3	NCOR1	Nuclear receptor corepressor 1	NCOR1	sp|O75376|NCOR1_HUMAN Nuclear receptor corepressor 1 OS=Homo sapiens GN=NCOR1 PE=1 SV=2;sp|O75376-2|NCOR1_HUMAN Isoform 2 of Nuclear receptor corepressor 1 OS=Homo sapiens GN=NCOR1;tr|A0A088AWL3|A0A088AWL3_HUMAN Nuclear receptor corepressor 1 OS=Homo sapie	32	270.21	0	1599330825	1636730825	1509530825	1799230825	141180825	199110825	254080825	380300825	1638930825	1851430825	1876430825	1624430825	1636205825	243668325	1747805825	FALSE	FALSE
O75410-2	O75410-2;O75410;O75410-7;O75410-3;E7ET87;E7EVI4;H0YAY0;O75410-6;O75410-5;O75410-4;R4GMT7;H0YBT8;B4E	TACC1	Transforming acidic coiled-coil-containing protein 1	TACC1	sp|O75410-2|TACC1_HUMAN Isoform 2 of Transforming acidic coiled-coil-containing protein 1 OS=Homo sapiens GN=TACC1;sp|O75410|TACC1_HUMAN Transforming acidic coiled-coil-containing protein 1 OS=Homo sapiens GN=TACC1 PE=1 SV=2;sp|O75410-7|TACC1_HUMAN Isoform	23	89.217	0	30409000	58474000	27076000	70365000	90273000	65260000	99566000	118700000	88159000	65338000	86773000	76977000	46581000	93449750	79311750	FALSE	FALSE
O75449	O75449;B7ZBC8;B7ZBC9;O75449-2	KATNA1	Katanin p60 ATPase-containing subunit A1	KATNA1	sp|O75449|KTNA1_HUMAN Katanin p60 ATPase-containing subunit A1 OS=Homo sapiens GN=KATNA1 PE=1 SV=1;tr|B7ZBC8|B7ZBC8_HUMAN Katanin p60 ATPase-containing subunit A1 (Fragment) OS=Homo sapiens GN=KATNA1 PE=1 SV=1;tr|B7ZBC9|B7ZBC9_HUMAN Katanin p60 ATPase-cont	20.2	55.964	0	31479000	55372000	42726000	76691000	7441700	78513000	111500000	151010000	71483000	114840000	51135000	70491000	51567000	87116175	76987250	FALSE	FALSE
O75494-6	O75494-6;O75494-3;Q5JRI1;O75494-5;O75494-4;O75494-2;O75494	SRSF10	Serine/arginine-rich splicing factor 10	SRSF10	sp|O75494-6|SRS10_HUMAN Isoform 6 of Serine/arginine-rich splicing factor 10 OS=Homo sapiens GN=SRSF10;sp|O75494-3|SRS10_HUMAN Isoform 3 of Serine/arginine-rich splicing factor 10 OS=Homo sapiens GN=SRSF10;tr|Q5JRI1|Q5JRI1_HUMAN Serine/arginine-rich-splici	63.2	22.135	0	5405662425	6137162425	6540662425	5530762425	885612425	1352762425	1641262425	2105362425	6093162425	6424862425	5837762425	5210762425	5903562425	1496249925	5891637425	FALSE	FALSE
O75525	O75525;O75525-2;E5RJZ9;E5RG12;H0YAQ3;H0YAQ1	KHDRBS3	KH domain-containing, RNA-binding, signal transduction-associated protein 3	KHDRBS3	sp|O75525|KHDR3_HUMAN KH domain-containing, RNA-binding, signal transduction-associated protein 3 OS=Homo sapiens GN=KHDRBS3 PE=1 SV=1;sp|O75525-2|KHDR3_HUMAN Isoform 2 of KH domain-containing, RNA-binding, signal transduction-associated protein 3 OS=Homo	43.6	38.799	0	1606300000	1760200000	1451200000	1942100000	209460000	332340000	326000000	177580000	1358800000	1483600000	1621800000	1411700000	1689950000	261345000	1468975000	FALSE	FALSE
O75529	O75529	TAF5L	TAF5-like RNA polymerase II p300/CBP-associated factor-associated factor 65 kDa subunit 5L	TAF5L	sp|O75529|TAF5L_HUMAN TAF5-like RNA polymerase II p300/CBP-associated factor-associated factor 65 kDa subunit 5L OS=Homo sapiens GN=TAF5L PE=1 SV=1	13.2	66.155	0	82804000	89285000	110230000	34103000	0	18155000	18227000	27706000	35868000	44246000	67915000	64271000	79105500	2.13627e+07	53075000	FALSE	FALSE
O75530-3	O75530-3;O75530;O75530-2;E9PJK2	EED	Polycomb protein EED	EED	sp|O75530-3|EED_HUMAN Isoform 3 of Polycomb protein EED OS=Homo sapiens GN=EED;sp|O75530|EED_HUMAN Polycomb protein EED OS=Homo sapiens GN=EED PE=1 SV=2;sp|O75530-2|EED_HUMAN Isoform 2 of Polycomb protein EED OS=Homo sapiens GN=EED;tr|E9PJK2|E9PJK2_HUMAN P	25.5	45.524	0	159180000	163080000	184650000	247850000	17768000	19991000	21900000	104340000	82769000	279450000	167270000	109660000	188690000	40999750	159787250	FALSE	FALSE
O75534-2	O75534-2;O75534;O75534-3;O75534-4;E9PLT0	CSDE1	Cold shock domain-containing protein E1	CSDE1	sp|O75534-2|CSDE1_HUMAN Isoform 2 of Cold shock domain-containing protein E1 OS=Homo sapiens GN=CSDE1;sp|O75534|CSDE1_HUMAN Cold shock domain-containing protein E1 OS=Homo sapiens GN=CSDE1 PE=1 SV=2;sp|O75534-3|CSDE1_HUMAN Isoform 3 of Cold shock domain-co	64.1	85.746	0	4787083375	4172483375	4171983375	4523883375	8250183375	12121583375	13620583375	19018583375	11613583375	8692683375	8100283375	7983383375	4413858375	13252733375	9097483375	FALSE	FALSE
O75554	O75554;O75554-2	WBP4	WW domain-binding protein 4	WBP4	sp|O75554|WBP4_HUMAN WW domain-binding protein 4 OS=Homo sapiens GN=WBP4 PE=1 SV=1;sp|O75554-2|WBP4_HUMAN Isoform 2 of WW domain-binding protein 4 OS=Homo sapiens GN=WBP4	21.5	42.506	0	71444550	75146550	53166550	106352550	2884950	0	3516750	0	117612550	121682550	93742550	145152550	76527550	3200850	119547550	FALSE	FALSE
O75683	O75683	SURF6	Surfeit locus protein 6	SURF6	sp|O75683|SURF6_HUMAN Surfeit locus protein 6 OS=Homo sapiens GN=SURF6 PE=1 SV=3	18.6	41.45	0	100260000	206380000	179050000	245760000	0	6999800	4120300	0	297170000	421720000	52428000	61952000	182862500	5560050	208317500	FALSE	FALSE
O75886	O75886;O75886-2	STAM2	Signal transducing adapter molecule 2	STAM2	sp|O75886|STAM2_HUMAN Signal transducing adapter molecule 2 OS=Homo sapiens GN=STAM2 PE=1 SV=1;sp|O75886-2|STAM2_HUMAN Isoform 2 of Signal transducing adapter molecule 2 OS=Homo sapiens GN=STAM2	14.9	58.164	0	17500000	7365900	0	0	70247000	89266000	91970000	166130000	17030000	38347000	45987000	40959000	12432950	104403250	35580750	FALSE	FALSE
O75909	O75909;O75909-4;G3V5E1;O75909-1;O75909-2;G3V2Q3	CCNK	Cyclin-K	CCNK	sp|O75909|CCNK_HUMAN Cyclin-K OS=Homo sapiens GN=CCNK PE=1 SV=2;sp|O75909-4|CCNK_HUMAN Isoform 4 of Cyclin-K OS=Homo sapiens GN=CCNK;tr|G3V5E1|G3V5E1_HUMAN Cyclin-K OS=Homo sapiens GN=CCNK PE=1 SV=1;sp|O75909-1|CCNK_HUMAN Isoform 3 of Cyclin-K OS=Homo sapi	37.2	64.239	0	874490000	881460000	744070000	1157000000	0	39802000	74747000	78093000	1245200000	1200200000	968290000	781200000	914255000	64214000	1048722500	FALSE	FALSE
O75925	O75925;O75925-2;O75925-3;H3BSI8	PIAS1	E3 SUMO-protein ligase PIAS1	PIAS1	sp|O75925|PIAS1_HUMAN E3 SUMO-protein ligase PIAS1 OS=Homo sapiens GN=PIAS1 PE=1 SV=2;sp|O75925-2|PIAS1_HUMAN Isoform 2 of E3 SUMO-protein ligase PIAS1 OS=Homo sapiens GN=PIAS1;sp|O75925-3|PIAS1_HUMAN Isoform 3 of E3 SUMO-protein ligase PIAS1 OS=Homo sapie	17.4	71.835	0	310090000	272600000	254590000	258490000	40258000	25996000	45482000	64406000	346900000	308700000	295270000	259260000	273942500	44035500	302532500	FALSE	FALSE
O75943-3	O75943-3;O75943-4;O75943-2;O75943;H0Y9J8	RAD17	Cell cycle checkpoint protein RAD17	RAD17	sp|O75943-3|RAD17_HUMAN Isoform 3 of Cell cycle checkpoint protein RAD17 OS=Homo sapiens GN=RAD17;sp|O75943-4|RAD17_HUMAN Isoform 4 of Cell cycle checkpoint protein RAD17 OS=Homo sapiens GN=RAD17;sp|O75943-2|RAD17_HUMAN Isoform 2 of Cell cycle checkpoint p	5.1	57.244	0.0052331	10444000	8420200	0	30456000	0	0	0	0	15617000	20608000	15585000	23409000	1.64401e+07	NA	18804750	FALSE	FALSE
O94762	O94762;O94762-4	RECQL5	ATP-dependent DNA helicase Q5	RECQL5	sp|O94762|RECQ5_HUMAN ATP-dependent DNA helicase Q5 OS=Homo sapiens GN=RECQL5 PE=1 SV=2;sp|O94762-4|RECQ5_HUMAN Isoform 4 of ATP-dependent DNA helicase Q5 OS=Homo sapiens GN=RECQL5	20.8	108.86	0	327010000	235390000	222240000	214940000	10246000	22733000	47813000	69134000	182030000	254220000	230850000	259330000	249895000	37481500	231607500	FALSE	FALSE
O94782	O94782	USP1	Ubiquitin carboxyl-terminal hydrolase 1	USP1	sp|O94782|UBP1_HUMAN Ubiquitin carboxyl-terminal hydrolase 1 OS=Homo sapiens GN=USP1 PE=1 SV=1	9.6	88.206	0	130260000	83248000	100280000	27916000	8095000	7822700	25868000	22016000	134280000	111710000	89990000	126990000	85426000	15950425	115742500	FALSE	FALSE
O94804	O94804	STK10	Serine/threonine-protein kinase 10	STK10	sp|O94804|STK10_HUMAN Serine/threonine-protein kinase 10 OS=Homo sapiens GN=STK10 PE=1 SV=1	21.2	112.13	0	145730000	88821000	71991000	249270000	153800000	185630000	193100000	255390000	178100000	135650000	99720000	84746000	138953000	196980000	124554000	FALSE	FALSE
O94806	O94806;O94806-2	PRKD3	Serine/threonine-protein kinase D3	PRKD3	sp|O94806|KPCD3_HUMAN Serine/threonine-protein kinase D3 OS=Homo sapiens GN=PRKD3 PE=1 SV=1;sp|O94806-2|KPCD3_HUMAN Isoform 2 of Serine/threonine-protein kinase D3 OS=Homo sapiens GN=PRKD3	5.3	100.47	0	48248000	32781000	39286000	40934000	52308000	67704000	65401000	114300000	74144000	52820000	60027000	53817000	40312250	74928250	60202000	FALSE	FALSE
O94822	O94822;O94822-3	LTN1	E3 ubiquitin-protein ligase listerin	LTN1	sp|O94822|LTN1_HUMAN E3 ubiquitin-protein ligase listerin OS=Homo sapiens GN=LTN1 PE=1 SV=6;sp|O94822-3|LTN1_HUMAN Isoform 3 of E3 ubiquitin-protein ligase listerin OS=Homo sapiens GN=LTN1	16.5	200.55	0	172998425	125558425	173968425	107378425	235928425	370368425	488768425	597348425	183678425	212738425	180958425	202298425	144975925	423103425	194918425	FALSE	FALSE
O94842-3	O94842-3;O94842-2;O94842	TOX4	TOX high mobility group box family member 4	TOX4	sp|O94842-3|TOX4_HUMAN Isoform 3 of TOX high mobility group box family member 4 OS=Homo sapiens GN=TOX4;sp|O94842-2|TOX4_HUMAN Isoform 2 of TOX high mobility group box family member 4 OS=Homo sapiens GN=TOX4;sp|O94842|TOX4_HUMAN TOX high mobility group box	24.9	63.594	0	436770000	451420000	529480000	400190000	5135900	42403000	144470000	111790000	1438100000	946770000	909520000	995650000	454465000	75949725	1072510000	FALSE	FALSE
O94880	O94880;O94880-2	PHF14	PHD finger protein 14	PHF14	sp|O94880|PHF14_HUMAN PHD finger protein 14 OS=Homo sapiens GN=PHF14 PE=1 SV=2;sp|O94880-2|PHF14_HUMAN Isoform 2 of PHD finger protein 14 OS=Homo sapiens GN=PHF14	34.5	100.05	0	674379635	732059635	685749635	862289635	17335635	154409635	158369635	176369635	688319635	781139635	655769635	691089635	738619635	126621135	704079635	FALSE	FALSE
O94888	O94888;C9JAT7	UBXN7	UBX domain-containing protein 7	UBXN7	sp|O94888|UBXN7_HUMAN UBX domain-containing protein 7 OS=Homo sapiens GN=UBXN7 PE=1 SV=2;tr|C9JAT7|C9JAT7_HUMAN UBX domain-containing protein 7 OS=Homo sapiens GN=UBXN7 PE=1 SV=1	27	54.862	0	341510000	405540000	373500000	271930000	33586000	135510000	142290000	193240000	358110000	282590000	372750000	453740000	348120000	126156500	366797500	FALSE	FALSE
O94903	O94903;E5RG77;E5RFZ4	PROSC	Proline synthase co-transcribed bacterial homolog protein	PROSC	sp|O94903|PROSC_HUMAN Proline synthase co-transcribed bacterial homolog protein OS=Homo sapiens GN=PROSC PE=1 SV=1;tr|E5RG77|E5RG77_HUMAN Proline synthase co-transcribed bacterial homolog protein (Fragment) OS=Homo sapiens GN=PROSC PE=1 SV=1;tr|E5RFZ4|E5RF	16.7	30.344	0.000272	76112000	38054000	40265000	76101000	23064000	26093000	68966000	113390000	34648000	67903000	60632000	56430000	57633000	57878250	54903250	FALSE	FALSE
O94915	O94915;H0Y9X0;F2Z2S2	FRYL	Protein furry homolog-like	FRYL	sp|O94915|FRYL_HUMAN Protein furry homolog-like OS=Homo sapiens GN=FRYL PE=1 SV=2;tr|H0Y9X0|H0Y9X0_HUMAN Protein furry homolog-like (Fragment) OS=Homo sapiens GN=FRYL PE=1 SV=1;tr|F2Z2S2|F2Z2S2_HUMAN Protein furry homolog-like OS=Homo sapiens GN=FRYL PE=1	8.2	339.59	0	57574950	36006950	50787950	0	114012950	134612950	171782950	268082950	85917950	121632950	138612950	127172950	4.81233e+07	172122950	118334200	FALSE	FALSE
O94916-2	O94916-2;O94916-3;O94916;O94916-4;O94916-5	NFAT5	Nuclear factor of activated T-cells 5	NFAT5	sp|O94916-2|NFAT5_HUMAN Isoform A of Nuclear factor of activated T-cells 5 OS=Homo sapiens GN=NFAT5;sp|O94916-3|NFAT5_HUMAN Isoform B of Nuclear factor of activated T-cells 5 OS=Homo sapiens GN=NFAT5;sp|O94916|NFAT5_HUMAN Nuclear factor of activated T-cell	12.1	157.98	0	78404000	95115000	78934000	37905000	21294000	15412000	84486000	36830000	43008000	1806700	48089000	68804000	72589500	39505500	40426925	FALSE	FALSE
O94927	O94927	HAUS5	HAUS augmin-like complex subunit 5	HAUS5	sp|O94927|HAUS5_HUMAN HAUS augmin-like complex subunit 5 OS=Homo sapiens GN=HAUS5 PE=1 SV=2	10	71.682	0	38526000	27408000	33676000	16589000	20135000	116510000	137670000	79164000	41136000	53967000	32639000	32656000	29049750	88369750	40099500	FALSE	FALSE
O94964-2	O94964-2;X6R3R3;H0YDM2;O94964-4;O94964	SOGA1	Protein SOGA1;N-terminal form;C-terminal 80 kDa form	SOGA1	sp|O94964-2|SOGA1_HUMAN Isoform 2 of Protein SOGA1 OS=Homo sapiens GN=SOGA1;tr|X6R3R3|X6R3R3_HUMAN Protein SOGA1 OS=Homo sapiens GN=SOGA1 PE=1 SV=1;tr|H0YDM2|H0YDM2_HUMAN Protein SOGA1 (Fragment) OS=Homo sapiens GN=SOGA1 PE=1 SV=1;sp|O94964-4|SOGA1_HUMAN I	2.2	183.86	0	4602200	0	4855100	0	4947300	0	4815800	7445500	29336000	37512000	41306000	46592000	4728650	5736200	38686500	FALSE	FALSE
O94966-7	O94966-7;O94966-6;O94966-5;E7EST9;O94966-4;O94966-3;B5MEG5;O94966;E7ESU0	USP19	Ubiquitin carboxyl-terminal hydrolase 19;Ubiquitin carboxyl-terminal hydrolase	USP19	sp|O94966-7|UBP19_HUMAN Isoform 7 of Ubiquitin carboxyl-terminal hydrolase 19 OS=Homo sapiens GN=USP19;sp|O94966-6|UBP19_HUMAN Isoform 6 of Ubiquitin carboxyl-terminal hydrolase 19 OS=Homo sapiens GN=USP19;sp|O94966-5|UBP19_HUMAN Isoform 5 of Ubiquitin car	42.1	150.66	0	642680000	495290000	549220000	646920000	576900000	521020000	520390000	894570000	1097600000	847380000	1040600000	979510000	583527500	628220000	991272500	FALSE	FALSE
O94991	O94991;O94991-2;Q9H5Y7	SLITRK5	SLIT and NTRK-like protein 5;SLIT and NTRK-like protein 6	SLITRK5;SLITRK6	sp|O94991|SLIK5_HUMAN SLIT and NTRK-like protein 5 OS=Homo sapiens GN=SLITRK5 PE=2 SV=2;sp|O94991-2|SLIK5_HUMAN Isoform 2 of SLIT and NTRK-like protein 5 OS=Homo sapiens GN=SLITRK5;sp|Q9H5Y7|SLIK6_HUMAN SLIT and NTRK-like protein 6 OS=Homo sapiens GN=SLITR	2.1	107.48	0	0	0	6565100	0	18189000	9166600	31452000	51391000	8947500	0	0	17205000	6565100	27549650	13076250	FALSE	FALSE
O94992	O94992	HEXIM1	Protein HEXIM1	HEXIM1	sp|O94992|HEXI1_HUMAN Protein HEXIM1 OS=Homo sapiens GN=HEXIM1 PE=1 SV=1	60.7	40.623	0	666650000	528880000	540310000	794630000	88554000	114420000	127360000	144130000	754550000	798750000	699540000	695880000	632617500	118616000	737180000	FALSE	FALSE
O95071-2	O95071-2;O95071;E7EMW7	UBR5	E3 ubiquitin-protein ligase UBR5	UBR5	sp|O95071-2|UBR5_HUMAN Isoform 2 of E3 ubiquitin-protein ligase UBR5 OS=Homo sapiens GN=UBR5;sp|O95071|UBR5_HUMAN E3 ubiquitin-protein ligase UBR5 OS=Homo sapiens GN=UBR5 PE=1 SV=2;tr|E7EMW7|E7EMW7_HUMAN E3 ubiquitin-protein ligase UBR5 OS=Homo sapiens GN=	24.5	309.22	0	1028225125	871845125	958275125	963855125	110175125	140065125	210635125	302705125	1003325125	851045125	1041425125	1004125125	955550125	190895125	974980125	FALSE	FALSE
O95155-2	O95155-2;O95155;O95155-4;O95155-3	UBE4B	Ubiquitin conjugation factor E4 B	UBE4B	sp|O95155-2|UBE4B_HUMAN Isoform 2 of Ubiquitin conjugation factor E4 B OS=Homo sapiens GN=UBE4B;sp|O95155|UBE4B_HUMAN Ubiquitin conjugation factor E4 B OS=Homo sapiens GN=UBE4B PE=1 SV=1;sp|O95155-4|UBE4B_HUMAN Isoform 4 of Ubiquitin conjugation factor E4	18.8	133.27	0	110569050	124779050	145959050	90182050	97711050	116879050	178519050	161869050	236309050	277269050	220699050	96961050	117872300	138744550	207809550	FALSE	FALSE
O95197-3	O95197-3;O95197-5;O95197-4;O95197-7;O95197-2;O95197;B7Z4M1;F5H617;O95197-6	RTN3	Reticulon-3;Reticulon	RTN3	sp|O95197-3|RTN3_HUMAN Isoform 3 of Reticulon-3 OS=Homo sapiens GN=RTN3;sp|O95197-5|RTN3_HUMAN Isoform 5 of Reticulon-3 OS=Homo sapiens GN=RTN3;sp|O95197-4|RTN3_HUMAN Isoform 4 of Reticulon-3 OS=Homo sapiens GN=RTN3;sp|O95197-7|RTN3_HUMAN Isoform 7 of Reti	30.9	25.609	0	403530000	314540000	394430000	416750000	321120000	521270000	481360000	710730000	374060000	563920000	528790000	426380000	382312500	508620000	473287500	FALSE	FALSE
O95235	O95235;O95235-2	KIF20A	Kinesin-like protein KIF20A	KIF20A	sp|O95235|KI20A_HUMAN Kinesin-like protein KIF20A OS=Homo sapiens GN=KIF20A PE=1 SV=1;sp|O95235-2|KI20A_HUMAN Isoform 2 of Kinesin-like protein KIF20A OS=Homo sapiens GN=KIF20A	49.3	100.28	0	877280675	816550675	964330675	1098400675	170630675	376590675	413570675	486670675	1010300675	1148900675	1124200675	994790675	939140675	361865675	1069548175	FALSE	FALSE
O95243-3	O95243-3;O95243-5;O95243-2;O95243;O95243-6	MBD4	Methyl-CpG-binding domain protein 4	MBD4	sp|O95243-3|MBD4_HUMAN Isoform 3 of Methyl-CpG-binding domain protein 4 OS=Homo sapiens GN=MBD4;sp|O95243-5|MBD4_HUMAN Isoform 5 of Methyl-CpG-binding domain protein 4 OS=Homo sapiens GN=MBD4;sp|O95243-2|MBD4_HUMAN Isoform 2 of Methyl-CpG-binding domain pr	4.4	60.949	0.0033972	266500000	280050000	289310000	616310000	0	270410000	378230000	413110000	419990000	458110000	398800000	412520000	363042500	3.53917e+08	422355000	FALSE	FALSE
O95251-4	O95251-4;O95251;E7EUP3;O95251-2;O95251-3;O95251-5	KAT7	Histone acetyltransferase KAT7;Histone acetyltransferase	KAT7	sp|O95251-4|KAT7_HUMAN Isoform 4 of Histone acetyltransferase KAT7 OS=Homo sapiens GN=KAT7;sp|O95251|KAT7_HUMAN Histone acetyltransferase KAT7 OS=Homo sapiens GN=KAT7 PE=1 SV=1;tr|E7EUP3|E7EUP3_HUMAN Histone acetyltransferase OS=Homo sapiens GN=KAT7 PE=1 S	20.3	66.947	0	425010000	458970000	413040000	371110000	1659500	35174000	26513000	59453000	407770000	516360000	531570000	339640000	417032500	30699875	448835000	FALSE	FALSE
O95340	O95340;O95340-2	PAPSS2	Bifunctional 3-phosphoadenosine 5-phosphosulfate synthase 2;Sulfate adenylyltransferase;Adenylyl-sulfate kinase	PAPSS2	sp|O95340|PAPS2_HUMAN Bifunctional 3-phosphoadenosine 5-phosphosulfate synthase 2 OS=Homo sapiens GN=PAPSS2 PE=1 SV=2;sp|O95340-2|PAPS2_HUMAN Isoform B of Bifunctional 3-phosphoadenosine 5-phosphosulfate synthase 2 OS=Homo sapiens GN=PAPSS2	8.6	69.5	0.00027	22262400	16519400	28469400	43081400	0	6658000	0	0	34850400	31450400	35285400	36689400	27583150	6658000	34568900	FALSE	FALSE
O95391	O95391	SLU7	Pre-mRNA-splicing factor SLU7	SLU7	sp|O95391|SLU7_HUMAN Pre-mRNA-splicing factor SLU7 OS=Homo sapiens GN=SLU7 PE=1 SV=2	50.3	68.386	0	722658250	786258250	602168250	739148250	8177450	36124250	56879250	27706250	794438250	851558250	788558250	725868250	712558250	32221800	790105750	FALSE	FALSE
O95400	O95400	CD2BP2	CD2 antigen cytoplasmic tail-binding protein 2	CD2BP2	sp|O95400|CD2B2_HUMAN CD2 antigen cytoplasmic tail-binding protein 2 OS=Homo sapiens GN=CD2BP2 PE=1 SV=1	39.3	37.646	0	534100000	463810000	544120000	516260000	25480000	22947000	23180000	62298000	505000000	417790000	518400000	490670000	514572500	33476250	482965000	FALSE	FALSE
O95405	O95405;O95405-2;O95405-3	ZFYVE9	Zinc finger FYVE domain-containing protein 9	ZFYVE9	sp|O95405|ZFYV9_HUMAN Zinc finger FYVE domain-containing protein 9 OS=Homo sapiens GN=ZFYVE9 PE=1 SV=2;sp|O95405-2|ZFYV9_HUMAN Isoform 2 of Zinc finger FYVE domain-containing protein 9 OS=Homo sapiens GN=ZFYVE9;sp|O95405-3|ZFYV9_HUMAN Isoform 3 of Zinc fin	8.8	156.4	0	69063000	7433100	67340000	23285000	32412000	47763000	47221000	97582000	25620000	74311000	62278000	53244000	41780275	56244500	53863250	FALSE	FALSE
O95429	O95429;O95429-2	BAG4	BAG family molecular chaperone regulator 4	BAG4	sp|O95429|BAG4_HUMAN BAG family molecular chaperone regulator 4 OS=Homo sapiens GN=BAG4 PE=1 SV=1;sp|O95429-2|BAG4_HUMAN Isoform 2 of BAG family molecular chaperone regulator 4 OS=Homo sapiens GN=BAG4	16.4	49.593	0	124860000	210330000	202290000	309300000	82065000	164130000	161680000	153260000	298830000	235970000	271810000	231450000	211695000	140283750	259515000	FALSE	FALSE
O95456	O95456;O95456-2	PSMG1	Proteasome assembly chaperone 1	PSMG1	sp|O95456|PSMG1_HUMAN Proteasome assembly chaperone 1 OS=Homo sapiens GN=PSMG1 PE=1 SV=1;sp|O95456-2|PSMG1_HUMAN Isoform 2 of Proteasome assembly chaperone 1 OS=Homo sapiens GN=PSMG1	27.1	32.854	0	175200000	147060000	135480000	372810000	139740000	147070000	160440000	191890000	70805000	50367000	68847000	62866000	207637500	159785000	63221250	FALSE	FALSE
O95551-3	O95551-3;O95551;O95551-2;X6R5A3	TDP2	Tyrosyl-DNA phosphodiesterase 2	TDP2	sp|O95551-3|TYDP2_HUMAN Isoform 3 of Tyrosyl-DNA phosphodiesterase 2 OS=Homo sapiens GN=TDP2;sp|O95551|TYDP2_HUMAN Tyrosyl-DNA phosphodiesterase 2 OS=Homo sapiens GN=TDP2 PE=1 SV=1;sp|O95551-2|TYDP2_HUMAN Isoform 2 of Tyrosyl-DNA phosphodiesterase 2 OS=Hom	19.4	32.176	0	96381000	110520000	121170000	107810000	13817000	24624000	46648000	44241000	124890000	175880000	181060000	174370000	108970250	32332500	164050000	FALSE	FALSE
O95613	O95613;O95613-2	PCNT	Pericentrin	PCNT	sp|O95613|PCNT_HUMAN Pericentrin OS=Homo sapiens GN=PCNT PE=1 SV=4;sp|O95613-2|PCNT_HUMAN Isoform 2 of Pericentrin OS=Homo sapiens GN=PCNT	19	378.03	0	282300000	257640000	296680000	222770000	369610000	478730000	743090000	697590000	313310000	273200000	219650000	333430000	264847500	572255000	284897500	FALSE	FALSE
O95625	O95625	ZBTB11	Zinc finger and BTB domain-containing protein 11	ZBTB11	sp|O95625|ZBT11_HUMAN Zinc finger and BTB domain-containing protein 11 OS=Homo sapiens GN=ZBTB11 PE=1 SV=2	15.8	119.38	0	376624675	348764675	322304675	318004675	88423675	45184675	50882675	66456675	390304675	506884675	427534675	313704675	341424675	62736925	409607175	FALSE	FALSE
O95628-8	O95628-8;O95628-4;O95628-9;O95628-10;O95628-3;O95628-2;O95628;O95628-7;O95628-6;O95628-5	CNOT4	CCR4-NOT transcription complex subunit 4	CNOT4	sp|O95628-8|CNOT4_HUMAN Isoform 8 of CCR4-NOT transcription complex subunit 4 OS=Homo sapiens GN=CNOT4;sp|O95628-4|CNOT4_HUMAN Isoform 4 of CCR4-NOT transcription complex subunit 4 OS=Homo sapiens GN=CNOT4;sp|O95628-9|CNOT4_HUMAN Isoform 9 of CCR4-NOT tran	13.3	70.338	0	26754000	11838000	32251000	0	26981000	126520000	172540000	170310000	73958000	83043000	53945000	75647000	2.36143e+07	124087750	71648250	FALSE	FALSE
O95684-2	O95684-2;O95684;A0A087WV25	FGFR1OP	FGFR1 oncogene partner	FGFR1OP	sp|O95684-2|FR1OP_HUMAN Isoform 2 of FGFR1 oncogene partner OS=Homo sapiens GN=FGFR1OP;sp|O95684|FR1OP_HUMAN FGFR1 oncogene partner OS=Homo sapiens GN=FGFR1OP PE=1 SV=1;tr|A0A087WV25|A0A087WV25_HUMAN FGFR1 oncogene partner OS=Homo sapiens GN=FGFR1OP PE=1 S	17.2	40.907	0	0	19073000	8911600	0	35367000	101230000	115590000	147460000	25845000	26740000	25324000	0	13992300	99911750	2.59697e+07	FALSE	FALSE
O95696-2	O95696-2	BRD1	Bromodomain-containing protein 1	BRD1	sp|O95696-2|BRD1_HUMAN Isoform 2 of Bromodomain-containing protein 1 OS=Homo sapiens GN=BRD1	13.1	133.24	0	280800000	221340000	281650000	339900000	33181000	97458000	80242000	150600000	338640000	285060000	360960000	288770000	280922500	90370250	318357500	FALSE	FALSE
O95716	O95716	RAB3D	Ras-related protein Rab-3D	RAB3D	sp|O95716|RAB3D_HUMAN Ras-related protein Rab-3D OS=Homo sapiens GN=RAB3D PE=1 SV=1	11.4	24.267	0.0063694	5359800	6175200	7025900	0	8640400	27745000	0	37298000	23098000	31461000	17176000	17447000	6.18697e+06	2.45611e+07	22295500	FALSE	FALSE
O95721	O95721;C9JAF7	SNAP29	Synaptosomal-associated protein 29;Synaptosomal-associated protein	SNAP29	sp|O95721|SNP29_HUMAN Synaptosomal-associated protein 29 OS=Homo sapiens GN=SNAP29 PE=1 SV=1;tr|C9JAF7|C9JAF7_HUMAN Synaptosomal-associated protein (Fragment) OS=Homo sapiens GN=SNAP29 PE=1 SV=1	43.4	28.97	0	151658825	91221825	103388825	130948825	204788825	336618825	324468825	424788825	244998825	204178825	170428825	142128825	119304575	322666325	190433825	FALSE	FALSE
O95789	O95789;O95789-1	ZMYM6	Zinc finger MYM-type protein 6	ZMYM6	sp|O95789|ZMYM6_HUMAN Zinc finger MYM-type protein 6 OS=Homo sapiens GN=ZMYM6 PE=2 SV=2;sp|O95789-1|ZMYM6_HUMAN Isoform 1 of Zinc finger MYM-type protein 6 OS=Homo sapiens GN=ZMYM6	4.8	148.09	0	17572000	31208000	17431000	53365000	0	27957000	0	10179000	28326000	29212000	56908000	0	29894000	19068000	3.81487e+07	FALSE	FALSE
O95793-3	O95793-3	STAU1	Double-stranded RNA-binding protein Staufen homolog 1	STAU1	sp|O95793-3|STAU1_HUMAN Isoform 3 of Double-stranded RNA-binding protein Staufen homolog 1 OS=Homo sapiens GN=STAU1	60	55.634	0.0033956	17293000	20157000	15477000	0	0	0	16091000	28444000	25486000	34486000	30550000	26655000	1.76423e+07	22267500	29294250	FALSE	FALSE
O95817	O95817;C9JFK9	BAG3	BAG family molecular chaperone regulator 3	BAG3	sp|O95817|BAG3_HUMAN BAG family molecular chaperone regulator 3 OS=Homo sapiens GN=BAG3 PE=1 SV=3;tr|C9JFK9|C9JFK9_HUMAN BAG family molecular chaperone regulator 3 (Fragment) OS=Homo sapiens GN=BAG3 PE=1 SV=1	71.8	61.594	0	898427550	865227550	745597550	722627550	716877550	1187107550	1574007550	1830807550	1434607550	1371907550	1386307550	1250607550	807970050	1327200050	1360857550	FALSE	FALSE
O95831-3	O95831-3;O95831;O95831-2	AIFM1	Apoptosis-inducing factor 1, mitochondrial	AIFM1	sp|O95831-3|AIFM1_HUMAN Isoform 3 of Apoptosis-inducing factor 1, mitochondrial OS=Homo sapiens GN=AIFM1;sp|O95831|AIFM1_HUMAN Apoptosis-inducing factor 1, mitochondrial OS=Homo sapiens GN=AIFM1 PE=1 SV=1;sp|O95831-2|AIFM1_HUMAN Isoform 2 of Apoptosis-indu	19	66.294	0	71913000	72315000	69422000	40462000	0	77274000	80924000	144780000	110520000	94725000	136660000	70958000	63528000	1.00993e+08	103215750	FALSE	FALSE
O95835	O95835	LATS1	Serine/threonine-protein kinase LATS1	LATS1	sp|O95835|LATS1_HUMAN Serine/threonine-protein kinase LATS1 OS=Homo sapiens GN=LATS1 PE=1 SV=1	13.9	126.87	0	51978000	38922000	38861000	14257000	212700000	278600000	285520000	362610000	86919000	102640000	166320000	138620000	36004500	284857500	123624750	FALSE	FALSE
O95861-4	O95861-4;O95861;O95861-2;A6NF51;O95861-3;F8W1J0	BPNT1	3(2),5-bisphosphate nucleotidase 1	BPNT1	sp|O95861-4|BPNT1_HUMAN Isoform 4 of 3(2),5-bisphosphate nucleotidase 1 OS=Homo sapiens GN=BPNT1;sp|O95861|BPNT1_HUMAN 3(2),5-bisphosphate nucleotidase 1 OS=Homo sapiens GN=BPNT1 PE=1 SV=1;sp|O95861-2|BPNT1_HUMAN Isoform 2 of 3(2),5-bisphosphate n	46	29.188	0	238740000	192920000	215990000	160280000	63300000	142150000	175650000	222270000	162610000	187190000	145030000	128140000	201982500	150842500	155742500	FALSE	FALSE
O95864	O95864;O95864-4;O95864-2;O95864-3	FADS2	Fatty acid desaturase 2	FADS2	sp|O95864|FADS2_HUMAN Fatty acid desaturase 2 OS=Homo sapiens GN=FADS2 PE=1 SV=1;sp|O95864-4|FADS2_HUMAN Isoform 4 of Fatty acid desaturase 2 OS=Homo sapiens GN=FADS2;sp|O95864-2|FADS2_HUMAN Isoform 2 of Fatty acid desaturase 2 OS=Homo sapiens GN=FADS2;sp|	10.8	52.259	0	183466188	148426188	167636188	90741188	93792188	101966188	158466188	202526188	136466188	140916188	115336188	85110188	147567438	139187688	119457188	FALSE	FALSE
O95905	O95905;O95905-3;O95905-2	ECD	Protein SGT1	ECD	sp|O95905|SGT1_HUMAN Protein SGT1 OS=Homo sapiens GN=ECD PE=1 SV=1;sp|O95905-3|SGT1_HUMAN Isoform 3 of Protein SGT1 OS=Homo sapiens GN=ECD;sp|O95905-2|SGT1_HUMAN Isoform 2 of Protein SGT1 OS=Homo sapiens GN=ECD	13.8	72.757	0	73898000	64730000	55456000	43666000	41331000	51153000	86485000	216690000	52904000	63170000	34267000	43788000	59437500	98914750	48532250	FALSE	FALSE
O96013	O96013;O96013-3;O96013-4;O96013-2	PAK4	Serine/threonine-protein kinase PAK 4	PAK4	sp|O96013|PAK4_HUMAN Serine/threonine-protein kinase PAK 4 OS=Homo sapiens GN=PAK4 PE=1 SV=1;sp|O96013-3|PAK4_HUMAN Isoform 3 of Serine/threonine-protein kinase PAK 4 OS=Homo sapiens GN=PAK4;sp|O96013-4|PAK4_HUMAN Isoform 4 of Serine/threonine-protein kina	24.7	64.071	0	62578000	72886000	54443000	110350000	47193000	79288000	137280000	224530000	195530000	146790000	180540000	134820000	75064250	122072750	164420000	FALSE	FALSE
O96017-9	O96017-9;O96017;O96017-13;O96017-4;O96017-12;H0Y820	CHEK2	Serine/threonine-protein kinase Chk2	CHEK2	sp|O96017-9|CHK2_HUMAN Isoform 9 of Serine/threonine-protein kinase Chk2 OS=Homo sapiens GN=CHEK2;sp|O96017|CHK2_HUMAN Serine/threonine-protein kinase Chk2 OS=Homo sapiens GN=CHEK2 PE=1 SV=1;sp|O96017-13|CHK2_HUMAN Isoform 13 of Serine/threonine-protein ki	17.2	65.418	0	343023575	306213575	373473575	220063575	22035575	36165575	49179575	109113575	261723575	259773575	370163575	293403575	310693575	54123575	296266075	FALSE	FALSE
O96028	O96028;O96028-5;O96028-3;O96028-6	WHSC1	Histone-lysine N-methyltransferase NSD2	WHSC1	sp|O96028|NSD2_HUMAN Histone-lysine N-methyltransferase NSD2 OS=Homo sapiens GN=WHSC1 PE=1 SV=1;sp|O96028-5|NSD2_HUMAN Isoform 5 of Histone-lysine N-methyltransferase NSD2 OS=Homo sapiens GN=WHSC1;sp|O96028-3|NSD2_HUMAN Isoform 3 of Histone-lysine N-methyl	15.9	152.26	0	370650000	290160000	309160000	261810000	9050600	36509000	69080000	76178000	220510000	321380000	382130000	145260000	307945000	47704400	267320000	FALSE	FALSE
P00338-3	P00338-3;P00338;P00338-5;P00338-2;P00338-4	LDHA	L-lactate dehydrogenase A chain	LDHA	sp|P00338-3|LDHA_HUMAN Isoform 3 of L-lactate dehydrogenase A chain OS=Homo sapiens GN=LDHA;sp|P00338|LDHA_HUMAN L-lactate dehydrogenase A chain OS=Homo sapiens GN=LDHA PE=1 SV=2;sp|P00338-5|LDHA_HUMAN Isoform 5 of L-lactate dehydrogenase A chain OS=Homo s	67.9	39.837	0	8620960500	8498260500	8354960500	8248860500	7237960500	8378360500	11317260500	13553260500	10368260500	14122260500	11882260500	10808260500	8430760500	10121710500	11795260500	FALSE	FALSE
P01024	P01024	C3	Complement C3;Complement C3 beta chain;C3-beta-c;Complement C3 alpha chain;C3a anaphylatoxin;Acylation stimulating protein;Complement C3b alpha chain;Complement C3c alpha chain fragment 1;Complement C3dg fragment;Complement C3g fragment;Complement C3d fragment;Complement C3f fragment;Complement C3c alpha chain fragment 2	C3	sp|P01024|CO3_HUMAN Complement C3 OS=Homo sapiens GN=C3 PE=1 SV=2	7.2	187.15	0.000514	2166152000	1036552000	181582000	6927000	80143000	192272000	308932000	2144452000	2236952000	125132000	2307652000	2163152000	847803250	681449750	1708222000	FALSE	FALSE
P01106	P01106;H0YBT0;A0A087WUS5;P01106-2	MYC	Myc proto-oncogene protein	MYC	sp|P01106|MYC_HUMAN Myc proto-oncogene protein OS=Homo sapiens GN=MYC PE=1 SV=1;tr|H0YBT0|H0YBT0_HUMAN Myc proto-oncogene protein OS=Homo sapiens GN=MYC PE=1 SV=1;tr|A0A087WUS5|A0A087WUS5_HUMAN Myc proto-oncogene protein OS=Homo sapiens GN=MYC PE=1 SV=1;sp	5.9	48.804	0.000532	61583000	15370000	57090000	27746000	3373700	4873700	3900700	10399000	141490000	31483000	54538000	27319000	40447250	5636775	63707500	FALSE	FALSE
P02545	P02545;P02545-2;P02545-6;P02545-3;Q3BDU5;P02545-5;P02545-4;Q5TCI8	LMNA	Prelamin-A/C;Lamin-A/C	LMNA	sp|P02545|LMNA_HUMAN Prelamin-A/C OS=Homo sapiens GN=LMNA PE=1 SV=1;sp|P02545-2|LMNA_HUMAN Isoform C of Prelamin-A/C OS=Homo sapiens GN=LMNA;sp|P02545-6|LMNA_HUMAN Isoform 6 of Prelamin-A/C OS=Homo sapiens GN=LMNA;sp|P02545-3|LMNA_HUMAN Isoform ADelta10 of	32.8	74.139	0	387840000	404210000	476510000	327320000	14399000	50028000	37052000	170460000	349220000	378890000	316890000	228230000	398970000	67984750	318307500	FALSE	FALSE
P04049	P04049;P04049-2;H7C155	RAF1	RAF proto-oncogene serine/threonine-protein kinase	RAF1	sp|P04049|RAF1_HUMAN RAF proto-oncogene serine/threonine-protein kinase OS=Homo sapiens GN=RAF1 PE=1 SV=1;sp|P04049-2|RAF1_HUMAN Isoform 2 of RAF proto-oncogene serine/threonine-protein kinase OS=Homo sapiens GN=RAF1;tr|H7C155|H7C155_HUMAN RAF proto-oncoge	25.2	73.051	0	314951225	322151225	29941225	97594225	89375225	224371225	235131225	294741225	116291225	113141225	57584225	58066225	191159475	210904725	86270725	FALSE	FALSE
P04150-9	P04150-9;P04150-2;P04150-8;P04150;P04150-6;P04150-10;P04150-3;P04150-7;P04150-5	NR3C1	Glucocorticoid receptor	NR3C1	sp|P04150-9|GCR_HUMAN Isoform Beta-B of Glucocorticoid receptor OS=Homo sapiens GN=NR3C1;sp|P04150-2|GCR_HUMAN Isoform Beta of Glucocorticoid receptor OS=Homo sapiens GN=NR3C1;sp|P04150-8|GCR_HUMAN Isoform Alpha-B of Glucocorticoid receptor OS=Homo sapiens	27.5	78.695	0	153970000	163970000	170690000	143100000	118380000	141850000	243380000	326890000	315250000	327500000	268860000	278420000	157932500	207625000	297507500	FALSE	FALSE
P04637	P04637;P04637-4;P04637-3;A0A087WZU8;P04637-2;J3KP33;P04637-6;P04637-5;P04637-7;P04637-9;E7EQX7;A0A0	TP53	Cellular tumor antigen p53	TP53	sp|P04637|P53_HUMAN Cellular tumor antigen p53 OS=Homo sapiens GN=TP53 PE=1 SV=4;sp|P04637-4|P53_HUMAN Isoform 4 of Cellular tumor antigen p53 OS=Homo sapiens GN=TP53;sp|P04637-3|P53_HUMAN Isoform 3 of Cellular tumor antigen p53 OS=Homo sapiens GN=TP53;tr|	40.5	43.653	0	638047975	646307975	727497975	923327975	58115975	513637975	522677975	478797975	599397975	753357975	501367975	490227975	733795475	393307475	586087975	FALSE	FALSE
Q96SH1	Q96SH1;P05549-5;P05549-6;P05549;H7C5E5;C1K3N0;P05549-2;C9JXZ2	TFAP2A	Transcription factor AP-2-alpha	TFAP2A	tr|Q96SH1|Q96SH1_HUMAN Transcription factor AP-2 alpha (Activating enhancer binding protein 2 alpha), isoform CRA_c OS=Homo sapiens GN=TFAP2A PE=1 SV=1;sp|P05549-5|AP2A_HUMAN Isoform 2 of Transcription factor AP-2-alpha OS=Homo sapiens GN=TFAP2A;sp|P05549-	31	48.321	0	156320000	98158000	80784000	77830000	0	0	3620600	8479200	56461000	61021000	42092000	83021000	103273000	6049900	60648750	FALSE	FALSE
P05556-2	P05556-2;P05556;P05556-5;P05556-4;P05556-3	ITGB1	Integrin beta-1	ITGB1	sp|P05556-2|ITB1_HUMAN Isoform 2 of Integrin beta-1 OS=Homo sapiens GN=ITGB1;sp|P05556|ITB1_HUMAN Integrin beta-1 OS=Homo sapiens GN=ITGB1 PE=1 SV=2;sp|P05556-5|ITB1_HUMAN Isoform 5 of Integrin beta-1 OS=Homo sapiens GN=ITGB1;sp|P05556-4|ITB1_HUMAN Isoform	6.2	87.445	0.000524	11672000	0	0	0	8846600	12933000	34971000	39499000	25079000	14726000	15582000	6289100	11672000	24062400	15419025	FALSE	FALSE
P06400	P06400	RB1	Retinoblastoma-associated protein	RB1	sp|P06400|RB_HUMAN Retinoblastoma-associated protein OS=Homo sapiens GN=RB1 PE=1 SV=2	6.7	106.16	0	258990000	207670000	231870000	281890000	12127000	19364000	51423000	50001000	241600000	243230000	305610000	232100000	245105000	33228750	255635000	FALSE	FALSE
P07199	P07199	CENPB	Major centromere autoantigen B	CENPB	sp|P07199|CENPB_HUMAN Major centromere autoantigen B OS=Homo sapiens GN=CENPB PE=1 SV=2	7.2	65.171	0.0033874	41338000	14080000	30819000	13752000	0	6361700	0	9121100	12315000	13569000	16036000	15084000	24997250	7741400	14251000	FALSE	FALSE
Q5JP53	Q5JP53;P07437;Q5ST81	TUBB	Tubulin beta chain	TUBB	tr|Q5JP53|Q5JP53_HUMAN Tubulin beta chain OS=Homo sapiens GN=TUBB PE=1 SV=1;sp|P07437|TBB5_HUMAN Tubulin beta chain OS=Homo sapiens GN=TUBB PE=1 SV=2;tr|Q5ST81|Q5ST81_HUMAN Tubulin beta chain OS=Homo sapiens GN=TUBB PE=1 SV=1	75.8	47.766	0	3523279750	3276879750	2735679750	4933379750	2583979750	3711379750	3610279750	4475679750	3306979750	4230079750	3591279750	4313679750	3617304750	3595329750	3860504750	FALSE	FALSE
P07476	P07476	IVL	Involucrin	IVL	sp|P07476|INVO_HUMAN Involucrin OS=Homo sapiens GN=IVL PE=1 SV=2	5.8	68.478	0	8189800	0	0	0	12977000	55707000	28578000	44070000	0	0	0	0	8189800	35333000	NA	FALSE	FALSE
P07900-2	P07900-2;P07900	HSP90AA1	Heat shock protein HSP 90-alpha	HSP90AA1	sp|P07900-2|HS90A_HUMAN Isoform 2 of Heat shock protein HSP 90-alpha OS=Homo sapiens GN=HSP90AA1;sp|P07900|HS90A_HUMAN Heat shock protein HSP 90-alpha OS=Homo sapiens GN=HSP90AA1 PE=1 SV=5	67.2	98.16	0	33958127250	31646127250	32526127250	35572127250	24719127250	32469127250	40925127250	53247127250	43007127250	44753127250	38663127250	36791127250	33425627250	37840127250	40803627250	FALSE	FALSE
P07919	P07919;A0A096LP55	UQCRH	Cytochrome b-c1 complex subunit 6, mitochondrial;Cytochrome b-c1 complex subunit 6	UQCRH;UQCRHL	sp|P07919|QCR6_HUMAN Cytochrome b-c1 complex subunit 6, mitochondrial OS=Homo sapiens GN=UQCRH PE=1 SV=2;tr|A0A096LP55|A0A096LP55_HUMAN HCG25371, isoform CRA_b OS=Homo sapiens GN=UQCRHL PE=3 SV=1	27.5	10.739	0	1645000	13681000	21472000	23664000	10311000	11080000	8466800	18505000	50317000	39575000	28300000	38337000	15115500	12090700	39132250	FALSE	FALSE
P08047	P08047;P08047-3;P08047-2	SP1	Transcription factor Sp1	SP1	sp|P08047|SP1_HUMAN Transcription factor Sp1 OS=Homo sapiens GN=SP1 PE=1 SV=3;sp|P08047-3|SP1_HUMAN Isoform 3 of Transcription factor Sp1 OS=Homo sapiens GN=SP1;sp|P08047-2|SP1_HUMAN Isoform 2 of Transcription factor Sp1 OS=Homo sapiens GN=SP1	12.7	80.692	0	232220000	223440000	248630000	590520000	10524000	306190000	97736000	360170000	229890000	290610000	308470000	272460000	323702500	193655000	275357500	FALSE	FALSE
[truncated: 2,494 more rows]
