# Supplementary material for: Proximity-based labeling reveals DNA damage–induced phosphorylation of fused in sarcoma (FUS) causes distinct changes in the FUS protein interactome
Source: J Biol Chem. 2022 Jun 14;298(8):102135. doi: 10.1016/j.jbc.2022.102135 (PMC9372748; doi:10.1016/j.jbc.2022.102135)
Supplement: Supporting Table 4 Plasmid Sequences [file mmc4.xlsx]

## Sheet: FUS plasmid sequences 
	Plasmid Construct Name	Nucleotide Sequence	Notes
	pcDNA3.1-Hygro_APEX2-FUS WT Nterm (FUS WT)	GGATCCGCCACCATGTCCGCCTGGTCTCACCCACAGTTCGAGAAGGGAGGAGGCTCCGGAGGAGGCAGCGGAGGCTCCGCCTGGTCCCATCCACAGTTTGAGAAGGGAGCAAGCGGCAAGTCCTACCCAACCGTGAGCGCCGACTATCAGGATGCCGTGGAGAAGGCCAAGAAGAAGCTGCGGGGCTTTATCGCCGAGAAGAGGTGCGCACCACTGATGCTGAGGCTGGCATTCCACTCCGCCGGCACCTTTGACAAGGGCACCAAGACAGGCGGCCCTTTCGGCACAATCAAGCACCCAGCAGAGCTGGCACACTCCGCCAACAATGGACTGGACATCGCCGTGCGCCTGCTGGAGCCACTGAAGGCCGAGTTCCCCATCCTGTCTTACGCCGACTTC…	Sequence of APEX2-FUS WT synthesized DNA that was inserted into pcDNA3.1(+)Hygro
	pcDNA3.1-Hygro_APEX2-FUS S_TQ to asparatic acid Nterm (FUS PM)	GACGGATCGGGAGATCTCCCGATCCCCTATGGTCGACTCTCAGTACAATCTGCTCTGATGCCGCATAGTTAAGCCAGTATCTGCTCCCTGCTTGTGTGTTGGAGGTCGCTGAGTAGTGCGCGAGCAAAATTTAAGCTACAACAAGGCAAGGCTTGACCGACAATTGCATGAAGAATCTGCTTAGGGTTAGGCGTTTTGCGCTGCTTCGCGATGTACGGGCCAGATATACGCGTTGACATTGATTATTGACTAGTTATTAATAGTAATCAATTACGGGGTCATTAGTTCATAGCCCATATATGGAGTTCCGCGTTACATAACTTACGGTAAATGGCCCGCCTGGCTGACCGCCCAACGACCCCCGCCCATTGACGTCAATAATGACGTATGTTCCCATAG…	*Sequence of APEX2-FUS PM synthesized DNA that was inserted into pcDNA3.1(+)Hygro
	pcDNA3.1-Hygro_APEX2-FUS P525L Nterm (FUS P525L)	GGATCCGCCACCATGTCCGCCTGGTCTCACCCACAGTTCGAGAAGGGAGGAGGCTCCGGAGGAGGCAGCGGAGGCTCCGCCTGGTCCCATCCACAGTTTGAGAAGGGAGCAAGCGGCAAGTCCTACCCAACCGTGAGCGCCGACTATCAGGATGCCGTGGAGAAGGCCAAGAAGAAGCTGCGGGGCTTTATCGCCGAGAAGAGGTGCGCACCACTGATGCTGAGGCTGGCATTCCACTCCGCCGGCACCTTTGACAAGGGCACCAAGACAGGCGGCCCTTTCGGCACAATCAAGCACCCAGCAGAGCTGGCACACTCCGCCAACAATGGACTGGACATCGCCGTGCGCCTGCTGGAGCCACTGAAGGCCGAGTTCCCCATCCTGTCTTACGCCGACTTC…
	pcDNA3.1-Hygro_FUS WT Nterm eGFP (WT)	GACGGATCGGGAGATCTCCCGATCCCCTATGGTCGACTCTCAGTACAATCTGCTCTGATGCCGCATAGTTAAGCCAGTATCTGCTCCCTGCTTGTGTGTTGGAGGTCGCTGAGTAGTGCGCGAGCAAAATTTAAGCTACAACAAGGCAAGGCTTGACCGACAATTGCATGAAGAATCTGCTTAGGGTTAGGCGTTTTGCGCTGCTTCGCGATGTACGGGCCAGATATACGCGTTGACATTGATTATTGACTAGTTATTAATAGTAATCAATTACGGGGTCATTAGTTCATAGCCCATATATGGAGTTCCGCGTTACATAACTTACGGTAAATGGCCCGCCTGGCTGACCGCCCAACGACCCCCGCCCATTGACGTCAATAATGACGTATGTTCCCATAG…
	pcDNA3.1-Hygro_FUS S_TQ to alanin Nterm eGFP (Ala sub)	GACGGATCGGGAGATCTCCCGATCCCCTATGGTCGACTCTCAGTACAATCTGCTCTGATGCCGCATAGTTAAGCCAGTATCTGCTCCCTGCTTGTGTGTTGGAGGTCGCTGAGTAGTGCGCGAGCAAAATTTAAGCTACAACAAGGCAAGGCTTGACCGACAATTGCATGAAGAATCTGCTTAGGGTTAGGCGTTTTGCGCTGCTTCGCGATGTACGGGCCAGATATACGCGTTGACATTGATTATTGACTAGTTATTAATAGTAATCAATTACGGGGTCATTAGTTCATAGCCCATATATGGAGTTCCGCGTTACATAACTTACGGTAAATGGCCCGCCTGGCTGACCGCCCAACGACCCCCGCCCATTGACGTCAATAATGACGTATGTTCCCATAG…
	pcDNA3.1-Hygro_FUS S_TQ to aspartate Nterm eGFP (PM)	GACGGATCGGGAGATCTCCCGATCCCCTATGGTCGACTCTCAGTACAATCTGCTCTGATGCCGCATAGTTAAGCCAGTATCTGCTCCCTGCTTGTGTGTTGGAGGTCGCTGAGTAGTGCGCGAGCAAAATTTAAGCTACAACAAGGCAAGGCTTGACCGACAATTGCATGAAGAATCTGCTTAGGGTTAGGCGTTTTGCGCTGCTTCGCGATGTACGGGCCAGATATACGCGTTGACATTGATTATTGACTAGTTATTAATAGTAATCAATTACGGGGTCATTAGTTCATAGCCCATATATGGAGTTCCGCGTTACATAACTTACGGTAAATGGCCCGCCTGGCTGACCGCCCAACGACCCCCGCCCATTGACGTCAATAATGACGTATGTTCCCATAG…
	pcDNA3.1-Hygro_FUS delete 15 Nterm eGFP (Delta 15)	GACGGATCGGGAGATCTCCCGATCCCCTATGGTCGACTCTCAGTACAATCTGCTCTGATGCCGCATAGTTAAGCCAGTATCTGCTCCCTGCTTGTGTGTTGGAGGTCGCTGAGTAGTGCGCGAGCAAAATTTAAGCTACAACAAGGCAAGGCTTGACCGACAATTGCATGAAGAATCTGCTTAGGGTTAGGCGTTTTGCGCTGCTTCGCGATGTACGGGCCAGATATACGCGTTGACATTGATTATTGACTAGTTATTAATAGTAATCAATTACGGGGTCATTAGTTCATAGCCCATATATGGAGTTCCGCGTTACATAACTTACGGTAAATGGCCCGCCTGGCTGACCGCCCAACGACCCCCGCCCATTGACGTCAATAATGACGTATGTTCCCATAG…
	pcDNA3.1-Hygro_FUS P525L Nterm eGFP (FUS P525L)	GACGGATCGGGAGATCTCCCGATCCCCTATGGTCGACTCTCAGTACAATCTGCTCTGATGCCGCATAGTTAAGCCAGTATCTGCTCCCTGCTTGTGTGTTGGAGGTCGCTGAGTAGTGCGCGAGCAAAATTTAAGCTACAACAAGGCAAGGCTTGACCGACAATTGCATGAAGAATCTGCTTAGGGTTAGGCGTTTTGCGCTGCTTCGCGATGTACGGGCCAGATATACGCGTTGACATTGATTATTGACTAGTTATTAATAGTAATCAATTACGGGGTCATTAGTTCATAGCCCATATATGGAGTTCCGCGTTACATAACTTACGGTAAATGGCCCGCCTGGCTGACCGCCCAACGACCCCCGCCCATTGACGTCAATAATGACGTATGTTCCCATAG…
