# Supplementary material for: Proximity-based labeling reveals DNA damage–induced phosphorylation of fused in sarcoma (FUS) causes distinct changes in the FUS protein interactome
Source: J Biol Chem. 2022 Jun 14;298(8):102135. doi: 10.1016/j.jbc.2022.102135 (PMC9372748; doi:10.1016/j.jbc.2022.102135)
Supplement: Supporting Table 5 qPCR primers [file mmc5.xlsx]

## Sheet: Sheet1
Target	Primer direction	Sequence
FUS	Forward	GGACATGGCCTCAAACGATTAT
FUS	Reverse	CTGCTCTGCTGGGAATAGCC
ATF3	Forward	AGACAAACAGCCCGCCC
ATF3	Reverse	TTGAAGCATCATTTTGCTCCAGGC
ATF4	Forward	GGTGGCCAAGCACTTCAAAC
ATF4	Reverse	GGAGAAGGCATCCTCCTTGC
TBL2	Forward	CACCAACATGGAGCTCTCGC
TBL2	Reverse	GAAATCCATTTGCTTTTTGGCAGGC
UPF1	Forward	AATTTGGTTAAGAGACATGCGG
UPF1	Reverse	TCAGGGACCTTGATGACGTG
18s	Forward	GGCCCTGTAATTGGAATGAGTC
18s	Reverse	CCAAGATCCAACTACGAGCTT
